# Supplementary material for: Clay hydroxyl isotopes show an enhanced hydrologic cycle during the Paleocene-Eocene Thermal Maximum
Source: Nat Commun. 2022 Dec 22;13:7885. doi: 10.1038/s41467-022-35545-2 (PMC9780225; doi:10.1038/s41467-022-35545-2)
Supplement: Supplementary file 3 — Supplementary Dataset S1 [file 41467_2022_35545_MOESM3_ESM.csv]

Depth	Second Peak Water Meas. 1 (arb. units)	Second Peak Water Meas. 2 (arb. units)	Second Peak Water Meas. 3 (arb. units)	Second Peak Water Meas. 4 (arb. units)	Second Peak Water Average (arb. units)	Second Peak Water Error (arb. units)	Third Peak Water Meas. 1 (arb. units)	Third Peak Water Meas. 2 (arb. units)	Third Peak Water Meas. 3 (arb. units)	Third Peak Water Meas. 4 (arb. units)	Third Peak Water Average (arb. units)	Third Peak Water Error (arb. units)	TOC (wt.%) [Kender et al., 2012]
2596.5	6.75E+05	6.70E+05	6.41E+05	-	6.62E+05	1.85E+04	3.15E+06	3.13E+06	3.12E+06	-	3.13E+06	1.20E+04	-
2601.89	4.04E+05	3.99E+05	3.96E+05	4.02E+05	4.00E+05	3.65E+03	3.39E+06	3.40E+06	3.39E+06	3.37E+06	3.39E+06	1.35E+04	-
2605.25	4.15E+05	4.11E+05	4.10E+05	-	4.12E+05	2.31E+03	3.32E+06	3.30E+06	3.26E+06	-	3.29E+06	2.98E+04	0.644
2606.41	4.28E+05	4.82E+05	4.47E+05	4.31E+05	4.47E+05	2.48E+04	3.33E+06	3.33E+06	3.32E+06	3.32E+06	3.32E+06	5.52E+03	0.905
2608.69	1.10E+06	1.10E+06	1.10E+06	1.10E+06	1.10E+06	1.91E+03	3.47E+06	3.47E+06	3.49E+06	3.48E+06	3.48E+06	8.41E+03	0.667
2609.55	1.50E+06	1.49E+06	-	-	1.49E+06	3.72E+03	3.28E+06	3.27E+06	-	-	3.27E+06	8.40E+03	1.308
2610.82	1.44E+06	1.45E+06	1.45E+06	1.45E+06	1.45E+06	3.10E+03	3.21E+06	3.22E+06	3.22E+06	3.22E+06	3.22E+06	6.77E+03	-
2611.47	1.68E+06	1.67E+06	1.65E+06	1.64E+06	1.66E+06	1.98E+04	3.25E+06	3.26E+06	3.25E+06	3.25E+06	3.25E+06	3.99E+03	1.969
2611.59	1.87E+06	1.88E+06	1.88E+06	1.86E+06	1.87E+06	8.61E+03	3.22E+06	3.22E+06	3.23E+06	3.23E+06	3.23E+06	5.69E+03	2.778
2611.98	1.62E+06	1.61E+06	1.61E+06	-	1.61E+06	6.69E+03	3.48E+06	3.49E+06	3.49E+06	-	3.49E+06	4.23E+03	1.569
2612.35	1.18E+06	1.20E+06	1.18E+06	-	1.19E+06	1.28E+04	2.99E+06	2.99E+06	2.99E+06	-	2.99E+06	2.87E+03	1.747
2612.84	1.47E+06	1.48E+06	-	-	1.48E+06	5.44E+03	2.96E+06	2.96E+06	2.48E+06	-	2.80E+06	2.73E+05	-
2613.48	1.94E+06	1.93E+06	1.94E+06	1.93E+06	1.94E+06	6.61E+03	3.77E+06	3.77E+06	3.78E+06	3.79E+06	3.78E+06	9.31E+03	1.595
2616.34	5.33E+05	5.33E+05	5.35E+05	5.33E+05	5.33E+05	7.95E+02	3.29E+06	3.29E+06	3.29E+06	3.30E+06	3.29E+06	3.84E+03	1.598
2617.44	1.19E+06	1.19E+06	1.20E+06	1.20E+06	1.20E+06	4.44E+03	3.27E+06	3.28E+06	3.28E+06	3.28E+06	3.28E+06	6.45E+03	1.284
2619.6	5.75E+05	5.84E+05	5.70E+05	5.66E+05	5.74E+05	7.67E+03	3.55E+06	3.56E+06	3.51E+06	3.50E+06	3.53E+06	2.99E+04	-
2619.91	4.35E+05	4.35E+05	4.46E+05	-	4.39E+05	6.19E+03	2.41E+06	2.41E+06	2.39E+06	-	2.40E+06	1.07E+04	-
2621.22	5.64E+05	5.54E+05	5.57E+05	5.60E+05	5.59E+05	4.41E+03	3.48E+06	3.45E+06	3.46E+06	3.44E+06	3.46E+06	1.81E+04	1.275
2623.31	5.94E+05	5.99E+05	-	-	5.96E+05	3.97E+03	3.22E+06	3.23E+06	3.23E+06	-	3.23E+06	3.51E+03	1.013
2626.22	5.98E+05	6.00E+05	6.01E+05	5.99E+05	5.99E+05	1.18E+03	3.33E+06	3.33E+06	3.33E+06	3.33E+06	3.33E+06	1.80E+03	1.175
2629.75	5.94E+05	5.88E+05	5.88E+05	5.87E+05	5.89E+05	3.12E+03	3.59E+06	3.60E+06	3.62E+06	3.60E+06	3.60E+06	1.03E+04	1.013
2633.93	4.52E+05	4.47E+05	4.60E+05	4.55E+05	4.54E+05	5.57E+03	3.20E+06	3.20E+06	3.18E+06	3.18E+06	3.19E+06	1.31E+04	0.622
