# Supplementary material for: Clay hydroxyl isotopes show an enhanced hydrologic cycle during the Paleocene-Eocene Thermal Maximum
Source: Nat Commun. 2022 Dec 22;13:7885. doi: 10.1038/s41467-022-35545-2 (PMC9780225; doi:10.1038/s41467-022-35545-2)
Supplement: Supplementary file 4 — Supplementary Datasets 2 and 3 [file 41467_2022_35545_MOESM4_ESM.csv]

Important Contants	Values	Depth	d2H-OH Meas. 1	d2H-OH Meas. 2	d2H-OH Meas. 3	d2H-OH Meas. 4	d2H-OH average	d2H-OH error	d18O-OH Meas. 1	d18O-OH Meas. 2	d18O-OH Meas. 3	d18O-OH Meas. 4	d18O-OH average	d18O-OH error	d18O-bulk average	d18O-bulk error	illite % (pure)	chlorite %	kaolinite %	quartz %	I/S %	%I in I/S	smectite % (from I/S)	illite % (from I/S)	illite % (total)	d2H-OH-MW
kaolinite hydroxyl contribution as % of mass, formula [Al2Si2O5(OH)4]	26.351	2596.5	-56.659	-55.948	-54.528	-	-55.71	1.08	-0.784	-0.788	-0.49	-	-0.69	0.17	17.45	0.43	16.3	2.6	24.1	4.2	52.8	70	15.8	37	53.2	-14.9
Illite hydroxyl contribution as % of mass, assuming formula [K0.65 Al2.0 [Al0.65 Si3.35 O10](OH)2]	8.835	2601.89	-53.005	-52.576	-52.819	-52.961	-52.84	0.19	3.537	3.765	3.731	3.945	3.74	0.17	17.29	0.31	15.7	1.9	21.4	5.4	55.5	70	16.7	38.9	54.6	-11.07
Montmorillonite hydroxyl contribution as % of mass, assuming formula [Na0.1Ca0.23Al2Si4O10(OH)2(H2O)11.66] (using 36.1 % water)	5.846	2605.25	-54.243	-53.456	-53.373	-	-53.69	0.48	2.914	2.466	2.366	-	2.58	0.29	18.11	0.42	9.9	1.5	12.6	7.5	68.5	50	34.2	34.2	44.2	-8.14
Clino-chlorite hydroxyl contribution as % of mass assuming [Fe2.5Mg2.5Al2Si3O10(OH)8]	21.438	2606.41	-53.76	-53.641	-53.412	-53.467	-53.57	0.16	1.238	2.496	2.541	2.339	2.15	0.62	18.41	0.01	11.4	1.4	11.8	12.5	62.9	30	44	18.9	30.3	-8.62
aD kaolinite 30 C	-31.639	2608.69	-63.891	-63.051	-63.164	-63.202	-63.33	0.38	0.022	-0.009	-0.485	0.032	-0.11	0.25	19.65	1.22	8.6	1.8	6.1	31.4	52.1	30	36.5	15.6	24.2	-15.86
aD I-S 30 C	-54.731	2609.55	-78.317	-77.364	-	-	-77.84	0.67	2.872	2.841	-	-	2.86	0.02	18.03	1.17	17	3.4	20.3	25.4	33.9	30	23.7	10.2	27.1	-39.28
kaolinite bulk oxygen contribution as % of mass, formula [Al2Si2O5(OH)4]	55.777	2610.82	-80.542	-80.274	-80.253	-80.705	-80.44	0.22	3.118	3.114	3.347	3.278	3.21	0.12	17.98	0.34	19.6	1.3	13.4	24.5	41.2	30	28.9	12.4	32	-38.64
Illite bulk oxygen contribution as % of mass, assuming formula [K0.65 Al2.0 [Al0.65 Si3.35 O10](OH)2]	49.866	2611.47	-80.255	-80.461	-80.184	-79.047	-79.99	0.64	0.019	0.046	0.043	0.08	0.05	0.02	17.07	0.06	15.2	1.7	24.7	19.6	38.8	30	27.1	11.6	26.8	-41.74
Montmorillonite bulk oxygen contribution as % of mass, assuming formula [Na0.1Ca0.23Al2Si4O10(OH)2(H2O)11.66] (using 36.1 % water)	32.995	2611.59	-86.85	-86.907	-87.315	-86.817	-86.97	0.23	0.95	0.858	0.797	0.856	0.87	0.06	16.71	0.01	20.3	1.4	30.4	19.9	28	30	19.6	8.4	28.7	-50.92
Clino-chlorite bulk oxygen contribution as % of mass assuming [Fe2.5Mg2.5Al2Si3O10(OH)8]	45.377	2611.98	-78.868	-78.628	-78.652	-	-78.72	0.13	2.196	2.066	2.118	-	2.13	0.07	17.76	0.64	18.6	2.9	32.5	19	26.9	30	18.8	8.1	26.7	-43.04
quartz bulk oxygen contribution as % of mass assuming [Si(O)2]	53.256	2612.35	-77.896	-76.435	-77.307	-	-77.21	0.74	1.871	2.228	1.915	-	2	0.19	16.95	0.1	21.4	2.3	40.3	14.7	21.2	30	14.8	6.4	27.8	-42.83
		2612.84	-75.67	-76.045	-76.322	-	-76.01	0.33	1.343	1.379	1.312	-	1.34	0.03	15.96	0.56	23.4	2	43.6	12.1	18.9	30	13.3	5.7	29.1	-41.91
		2613.48	-67.966	-67.373	-68.02	-67.772	-67.78	0.29	0.376	0.396	0.457	0.438	0.42	0.04	16.42	0.57	14.7	5.8	30.7	9.5	39.2	30	27.4	11.8	26.5	-30.46
		2616.34	-65.307	-65.307	-64.476	-65.044	-65.03	0.39	10.831	10.831	10.387	10.563	10.65	0.22	18.65	0.32	13.1	3.9	9.9	16.9	56.2	40	33.7	22.5	35.6	-19.47
		2617.44	-64.693	-64.936	-65.128	-64.995	-64.94	0.18	1.366	1.202	1.477	1.476	1.38	0.13	17.37	0.74	16.1	4.5	28.9	11.1	39.3	30	27.5	11.8	27.9	-27.33
		2619.6	-65.683	-65.176	-67.133	-65.578	-65.89	0.86	9.575	9.54	9.278	9.619	9.5	0.15	18.96	0.15	11.5	5.3	7.7	22.5	53	40	31.8	21.2	32.7	-19.28
		2619.91	-63.261	-62.358	-61.897	-	-62.51	0.69	8.879	8.403	8.734	-	8.67	0.24	19.22	1.24	11.9	6.5	4.9	21.3	55.5	40	33.3	22.2	34.1	-13.51
		2621.22	-66.242	-65.748	-65.177	-65.226	-65.6	0.5	9.021	9.609	9.254	9.864	9.44	0.37	19.35	0.33	12.6	8.5	1.9	27.1	49.9	40	30	20	32.5	-13.81
		2623.31	-62.976	-61.81	-61.34	-	-62.04	0.84	7.659	7.996	8.257	-	7.97	0.3	19.67	0.61	14.1	6.9	1.3	26.4	51.3	40	30.8	20.5	34.7	-9.27
		2626.22	-61.654	-60.732	-60.619	-60.323	-60.83	0.57	9.075	9.057	9.122	9.416	9.17	0.17	19.6	0.7	17.6	7.6	1.3	24.2	49.3	40	29.6	19.7	37.3	-8.14
		2629.75	-55.048	-54.003	-53.797	-54.247	-54.27	0.55	3.889	3.966	3.536	3.947	3.83	0.2	18.35	0.46	18.8	7.1	2.1	18.4	53.7	40	32.2	21.5	40.3	-2.47
		2633.93	-54.636	-54.251	-53.618	-53.733	-54.06	0.47	3.314	3.289	3.491	2.823	3.23	0.29	18.55	0.47	23.3	9.7	3.6	19.9	43.5	40	26.1	17.4	40.7	-4.76
