# Supplementary material for: Clay hydroxyl isotopes show an enhanced hydrologic cycle during the Paleocene-Eocene Thermal Maximum
Source: Nat Commun. 2022 Dec 22;13:7885. doi: 10.1038/s41467-022-35545-2 (PMC9780225; doi:10.1038/s41467-022-35545-2)
Supplement: Supplementary file 5 — Supplementary Dataset 4 [file 41467_2022_35545_MOESM5_ESM.csv]

Time (s)	H2O (ppm)	H2O (ppm)	H2O (ppm)	H2O (ppm)
-	Chlorite	Kaolinite	Rectorite	PETM Assemblage
0	134.89	84.93	324.61	603.26
0.86	134.85	86.77	322.59	602.19
1.71	134.32	83.83	321.31	600.3
2.57	132.57	84.66	322.86	598.76
3.42	134.31	84.45	321.16	600.89
4.27	132.6	85.07	322.31	598.02
5.13	132.54	83.79	320.6	597.08
5.98	134.27	86.12	321.04	598.49
6.83	134.83	84.48	320.99	599.01
7.69	134.19	84.74	320.03	596.77
8.55	133.06	85.32	320.21	596.98
9.4	132.23	84.41	318.39	595.61
10.26	133.73	84.89	318.18	596.1
11.11	131.79	84.72	318.9	594.29
11.97	132.29	83.88	316.7	594.31
12.82	130.41	84.16	318.13	593.5
13.68	132.57	83.68	316.99	593.49
14.53	130.61	83.22	315.04	592.31
15.38	132.94	85	315.27	593.64
16.24	129.83	84.39	315.98	590.16
17.09	129.29	83.78	315.54	590.05
17.94	129.04	83.36	315.84	590.98
18.8	129.07	83.67	314.87	588.55
19.65	129.29	82.93	315.7	589.41
20.51	131.95	84.81	314.78	587.65
21.37	130.24	84.05	313.55	588.94
22.22	130.15	83.41	313.04	587.89
23.07	128.07	81.74	312.19	586.67
23.92	129.48	83.12	312.92	587.5
24.78	128.07	84.54	311	586.99
25.64	128.47	83.82	311.83	585.84
26.49	128.85	81.8	312.06	587.13
27.34	129.94	83.66	311.14	585.18
28.2	127.55	83.19	309.84	585.48
29.05	127.5	83.8	309.07	584.08
29.92	128.76	85.08	307.73	583.97
30.78	126.8	83.5	309.41	581.63
31.63	128.87	80.94	307.33	580.72
32.48	127.03	80.57	308.31	582.07
33.34	127.91	83.17	306.99	580.59
34.19	128.56	83.58	306.88	579.22
35.05	126.43	82.52	306.38	581.58
35.9	125.52	81.65	307.19	579.28
36.76	127.01	80.88	305.65	580.02
37.61	130.1	83.08	305.08	577.76
38.46	126.23	82.17	305.2	577.7
39.32	127.52	83.62	304.1	578.45
40.17	125.18	81.89	304.02	576.54
41.03	125.98	80.86	303.79	577.07
41.88	126.68	82.97	305.21	577.51
42.73	122.92	83.82	302.48	575.63
43.59	124.26	82.84	302.67	575.29
44.44	125.76	82.4	303.26	575.9
45.3	123.05	80.39	301.46	575.44
46.15	124.59	81.76	301	575.81
47.01	123.95	82.17	299.96	574.98
47.87	123.52	82.01	300.14	573.19
48.73	123.55	81.96	301.77	573.07
49.58	124.84	80.91	299.35	573.7
50.43	123.61	79.37	300.83	570.91
51.29	123.99	81.41	299.43	571.93
52.14	123.63	79.72	297.54	570.61
52.99	122.02	81.03	298.62	569.83
53.85	123.24	80.59	296.07	569.05
54.7	122.86	80.76	298.61	567.85
55.55	123.97	81.39	297.37	568.92
56.41	124.32	81.46	296.43	568.89
57.26	124.66	81.29	296.28	568.33
58.11	121.18	81.16	295.96	566.02
58.97	121.85	82.24	295.73	566.94
59.83	121.38	80.68	297.11	564.89
60.68	122.89	81.71	294.71	567.28
61.54	120.94	81.48	294.94	564.61
62.39	120.97	80.06	293.75	564.08
63.25	123.06	80.19	293.7	564.54
64.1	122.2	81.55	294.8	565.07
64.95	123.06	80.37	292.28	562.63
65.81	120.37	80.52	292.88	562.05
66.66	120.3	81.56	292.71	562.94
67.52	120.01	81.31	291.95	562.08
68.38	122.99	80.76	292.13	561.46
69.24	118.23	80.44	290.67	562.37
70.09	122.77	81.15	289.98	559.91
70.94	120.02	79.41	290.78	558.9
71.8	120.47	78.47	292.15	558.45
72.65	119.43	80.42	290.53	557.8
73.5	120.1	79.63	289.29	557.87
74.36	121.23	78.55	289.68	557.08
75.22	120.92	77.71	290.15	557.73
76.07	123.38	77.07	288.82	558.27
76.92	120.01	79.09	287.76	557.04
77.78	118.49	79.21	287.26	556.92
78.64	119.2	80.15	288.06	556.51
79.5	118.75	79.08	287.62	554.18
80.35	118.55	78.16	287.66	554.1
81.2	116.68	78.01	286.9	553.61
82.06	116.43	78.5	286.07	553.04
82.91	119.24	79.59	285.19	554.71
83.77	119.11	81.13	285.93	554.84
84.63	115.74	80.16	283.98	553.21
85.49	117.75	79.08	285.02	552.59
86.35	117.62	79.94	285.55	550.81
87.2	115.9	79.24	284.32	551.3
88.06	117.27	80.25	283.6	551.01
88.91	114.63	80.23	284.06	550.03
89.76	117.07	78.5	282.95	549.9
90.62	117.02	78.66	282.4	549.07
91.47	116.28	79.52	280.88	550.73
92.32	116.37	78.63	281.63	548.78
93.18	116.17	79.53	280.19	547.63
94.04	114.75	79.32	279.76	546.89
94.89	115.3	77.12	279.73	547.35
95.74	116.23	79.02	281.19	545.59
96.6	115.87	78.16	280.88	546.06
97.45	113.55	79.02	279.11	545.01
98.3	113.76	78.64	278.38	543.46
99.16	116.07	77.86	277.22	542.97
100.01	117.03	78.54	278.87	544.56
100.87	116.3	77.32	279.31	545.78
101.72	116.16	78.28	278.63	544.17
102.58	115.44	78.95	278.85	543.59
103.43	113.81	76.69	277.19	544.3
104.29	113.3	77.48	277.71	541.77
105.14	114.88	78.2	277.03	542.72
106	112.98	78.35	277.45	543.06
106.85	115.81	76.41	275.81	540.8
107.71	113.7	78.64	275.76	540.38
108.57	113.83	75.22	275.99	540.53
109.42	114.5	78.12	275.39	540.33
110.28	113.1	78.28	275.26	540.32
111.13	114.57	77.44	274.61	538.72
111.99	113.03	78.58	274.5	537.56
112.84	114.34	76.53	273.95	537.69
113.7	111.95	77.46	273.36	538.33
114.55	114.25	78.13	274.47	538.06
115.41	112.54	77.34	274.56	537.08
116.26	112.1	78.28	273.08	537.18
117.11	112.62	78.02	273.32	536.46
117.97	112.94	77.05	272.35	534.29
118.82	112.72	78.04	272.62	536.96
119.67	112.4	75.22	271.35	536.42
120.53	112.35	77.54	271.37	534.92
121.38	112.23	78.3	272.76	532.8
122.23	110.8	78.28	269.92	533.72
123.09	112.88	77.7	270.11	532.42
123.94	113.45	76.56	269.66	533.48
124.8	110.85	75.88	270.07	529.58
125.65	111.6	77.7	269.81	532.19
126.5	108.54	77.52	270.42	529.89
127.36	111.34	76.78	269.68	532.36
128.21	110.98	75.87	269.46	531.41
129.06	108.87	75.88	268.4	530.8
129.91	111.71	75.28	267.2	529.64
130.77	110.2	76.65	268.06	530.23
131.63	109.86	76.89	268.02	528.83
132.48	109.89	77.48	265.82	526.99
133.34	111.48	75.75	264.79	526.45
134.19	108.39	75.59	266.05	528.01
135.04	108.49	77.31	266.6	527.24
135.89	109.65	77.47	264.82	526.4
136.75	109.07	75.52	266.54	525.62
137.6	110.71	75.29	263.72	525.58
138.45	109.89	77.21	265.14	525.07
139.31	110.49	76.05	263.17	525.26
140.16	110.22	76.38	264.62	526.97
141.02	106.93	77.8	262.8	526.05
141.87	106.95	75.52	263.14	525.24
142.72	109.19	76.25	264.89	523.82
143.58	106.85	75.91	261.31	523.98
144.43	108.9	75.42	262.11	524.7
145.28	107.65	76.15	262.37	522.24
146.14	108.39	75.71	263.01	522.28
146.99	105.23	76.24	261.35	522.5
147.84	107.86	74.71	262.62	522.62
148.7	109.22	75.99	259.87	521.34
149.55	106.51	74.87	261.87	520.83
150.4	105.41	75.52	261.58	522.9
151.26	107.28	75.17	260.58	519.75
152.12	109.42	76.05	259.76	518.92
152.97	106.97	74.8	260.2	522.18
153.83	106.95	76.21	259.43	520.57
154.68	107.23	74.79	259.26	518.92
155.54	108.11	75.61	258.88	519.99
156.39	105.93	76.67	259.52	517.69
157.24	105.61	74.71	258.65	519.28
158.1	109.05	75.44	258.68	518.24
158.95	106.87	75.24	256.94	519.26
159.8	107.02	75.92	257.56	519.1
160.66	105.26	74.92	256.35	517.73
161.51	108.3	76.75	255.49	516.53
162.36	105.82	74.87	255.58	518.05
163.22	105.85	73.24	257.11	517.33
164.07	106.86	75.82	255.96	518.09
164.92	103.73	73.39	255.92	515.88
165.78	105.72	75.64	253.93	514.54
166.64	108.37	75.86	254.83	515.75
167.49	104.97	74.95	253.63	513.49
168.34	107.31	74.89	254.34	515.41
169.2	106.56	74.69	255.27	514.47
170.06	104.98	73.93	253.1	512.84
170.91	105.64	74.54	252.44	514.33
171.77	105.38	75.18	253.5	512.88
172.62	104.23	73.53	252.27	514.26
173.48	105.03	73.34	253.81	514.07
174.33	104.62	73.71	251.12	513.06
175.19	105.22	74.35	252.37	515.67
176.04	104.76	74.26	250.92	511.86
176.89	105.98	73.25	249.83	514.06
177.75	103.47	73.92	252.18	510.71
178.6	104.05	72.03	251	511.85
179.46	104.26	73.48	251.82	512.49
180.32	104.39	74.71	248.22	511.44
181.17	104.02	73.69	250.93	511.67
182.03	104.78	73.34	250.72	510.07
182.89	103.8	74.22	249.84	512.43
183.75	102.14	74.09	248.64	510.97
184.6	105.93	72.61	248.84	510.29
185.46	103.35	75.11	248.83	511.55
186.31	104.6	75.22	249.1	512.31
187.16	102.15	73	248.97	510.68
188.02	103.76	73.26	248.55	511.15
188.87	103.65	75.64	247.13	509.67
189.72	103.26	73.8	248.27	510.03
190.58	102.54	76.24	246.55	510.68
191.43	103.99	72.93	248.35	507.91
192.28	102.85	74.64	246.95	510.36
193.14	104.75	74.06	246.59	508
193.99	103.38	75.41	246.22	508.52
194.84	102.78	73.55	247.92	509.34
195.7	104.36	75.86	248.15	511.82
196.55	102.33	73.39	247.25	508.41
197.41	103.29	73.39	244.82	509.94
198.26	103.11	75.1	245.54	509.99
199.12	103.62	75.48	245.99	508.51
199.97	102.32	74.47	247.02	508.57
200.82	103.98	74.76	245.24	509.79
201.68	104.45	74	245.35	508.56
202.54	103.81	75.48	245.05	510.49
203.39	104.1	75.21	245.59	510.52
204.24	103.52	73.58	245.42	509.9
205.1	104.22	73.68	245.2	509.91
205.95	102.13	73.11	245.8	509.2
206.8	103.43	73.58	246.48	510.13
207.66	102.99	72.5	244.73	512.48
208.51	100.9	72.72	242.55	510.32
209.36	101.68	74.94	243.85	510.84
210.22	103.23	74.24	245.04	510.7
211.07	102.39	74.82	244.52	510.69
211.92	100.29	73.46	242.62	511.35
212.78	104.45	73.59	242.33	511.2
213.63	102.1	75.24	245.91	511.5
214.49	102.69	75.17	242.38	510.87
215.34	102.34	74.28	243.58	513.2
216.19	102.88	74.07	243.23	513.22
217.05	102.99	73.85	242.36	513.86
217.9	101.61	73.46	242.49	513.89
218.75	102.32	73.3	242.74	513.46
219.61	102.36	73.99	242.16	515.44
220.46	101.95	74.51	243	515.69
221.33	102.98	75.23	242.38	516.09
222.18	102.28	75.61	241.69	516.26
223.04	102.83	75.2	241	517.09
223.89	102.53	76.4	241.79	518.43
224.74	100.83	76.44	241.99	519.03
225.6	102.15	75	240.49	520.61
226.45	101.79	74.57	239.25	519.96
227.3	103.4	74.99	240.4	522.91
228.16	100.39	77.31	241.02	522.73
229.01	103.28	76.73	241.55	521.85
229.86	103.66	74.54	240.13	522.29
230.72	102.29	75.26	240.27	524.22
231.57	101.19	75.96	238.3	527.15
232.43	102.35	76.35	238.65	528.1
233.28	104.93	76.49	239.51	527.94
234.14	102.84	76.53	239.06	529.35
235	103.25	73.62	239.57	531.45
235.85	102.27	75.53	240.28	531.65
236.71	102.54	75.36	238.99	532.38
237.56	102.86	76.07	238.38	533.52
238.41	104.1	76.35	238.71	532.42
239.27	103.3	76.67	238.48	533.04
240.13	102.9	76.59	239.12	534.89
240.99	102.54	77.11	239.94	537.98
241.85	103.57	77.25	239.74	538.46
242.7	104.18	77.39	236.83	540.22
243.56	105.68	75.15	237.68	540.68
244.42	102.6	74.31	238.16	543.81
245.28	104.74	75.47	237.35	543.21
246.14	103.9	75.41	237.28	543.29
246.99	104.41	74.76	237.22	545.41
247.85	101.26	76.95	237.56	548.17
248.7	103.38	76.31	236.88	549.89
249.56	104.36	76.47	238.25	549.31
250.41	103.7	76.62	239.84	552.33
251.26	104.64	77.18	238.74	553.86
252.12	104	76.22	237.46	554.59
252.97	104.23	75.77	237.12	555.96
253.82	104.83	75.31	236.91	556.89
254.68	105	77.12	237.71	559.75
255.53	104.8	77.48	239.09	561.2
256.38	105	77.3	237.13	562.49
257.24	105.07	77.17	238.11	566.45
258.09	104.73	77.34	238.82	567.9
258.94	104.14	76.86	237.99	568.04
259.8	105.46	76.2	237.58	570.09
260.65	105.38	77.34	238.06	572.36
261.51	103.43	77.58	236.8	574.65
262.36	106.07	78.32	236	574.59
263.22	104.62	76.57	238.69	577.83
264.07	103.99	77.74	236.74	580.89
264.92	103.85	77.63	235.39	582.47
265.78	105.34	77.69	237.98	585.94
266.63	104.61	77.37	237.63	586.9
267.48	106.69	77.91	237.74	589.47
268.34	105.3	78.02	237.98	592.99
269.19	106.78	79.51	239.48	593.25
270.04	105.48	79.43	237.79	598.47
270.9	107.65	78.56	238.94	597.76
271.75	105.1	78.17	238.46	601.32
272.6	105.68	77.26	239.62	601.72
273.46	105.03	79.38	238.62	605.91
274.32	107.3	79.19	241.15	608.24
275.17	107.04	77.81	239.21	607.94
276.02	105.58	79.15	237.87	609.97
276.88	106	79.06	238.79	613.63
277.73	106.85	77.25	240.09	614.58
278.59	105.87	78.25	240.22	620.06
279.44	105.39	78.84	241.74	622.07
280.3	107.58	77.96	241.69	623.73
281.15	107.28	78.49	239.3	625.99
282	106.09	78.74	240.86	628.52
282.86	106.96	77.93	241.66	633.03
283.71	108.49	78.04	242.9	635.82
284.56	107.02	78.27	243.3	638.99
285.42	110.06	79.49	242.97	640.43
286.27	105.74	80.71	244.87	646.23
287.12	110	80.78	243.51	646.46
287.99	105.87	78.7	243.94	649.56
288.84	107.32	80.55	243.97	652.92
289.7	106.35	80.02	244.08	657.12
290.55	109.23	79.63	245.92	659.94
291.41	110.8	82.34	243.48	661.28
292.26	107.79	80.95	245.54	665.81
293.11	107.3	81.71	246.29	668.43
293.97	107.44	79.92	247.33	673.7
294.82	109.08	80.11	247	674.52
295.68	111.08	81	249.58	677.63
296.53	110.24	81.7	250.15	681.18
297.39	108.72	79.72	249.38	683.45
298.24	109.88	79.58	247.78	686.68
299.1	111.34	83.32	248.72	690.99
299.95	113.03	79.9	248.61	692.98
300.81	109.99	80.93	250.34	696.84
301.66	109.71	83.37	251.95	701.92
302.51	112.62	83.26	252.36	702.44
303.37	110.86	82.06	252.03	707.11
304.22	110.59	82.48	252.41	712.86
305.07	109.84	81.85	253.21	713.86
305.93	111.69	82.62	254.2	717.79
306.78	112.53	82.32	254.59	721.13
307.63	111.44	81.97	255.48	724.82
308.49	111.16	82.28	256.9	726.78
309.34	112.23	83.4	255.77	732.93
310.2	110.58	83.46	256.52	734.32
311.05	112.39	82.24	257.86	738.63
311.91	111.89	83.81	258.94	742.75
312.76	111.79	81.44	258.96	745.75
313.61	113.88	83.65	259.85	751.24
314.47	113.05	84.07	262.16	753.77
315.32	112.78	84.2	263.34	758.42
316.17	114.34	83.35	260.52	763.12
317.03	114.57	83.06	262.91	764.78
317.88	114.14	84.73	264.42	769.72
318.73	113.55	83.03	264.98	774.13
319.59	115.29	84.28	265.81	775.59
320.44	113.97	86	267.88	781.9
321.3	112.43	84.94	268.2	786.52
322.15	114.83	83.93	268.19	789.17
323.01	115.2	84.17	267.77	795.76
323.87	113.68	85.37	269.65	797.32
324.72	114.84	85.3	269.95	803.93
325.57	115.17	86.89	270.73	806.83
326.43	114.02	85.17	273.28	811.36
327.29	115.21	85.26	273.81	815.4
328.14	115.61	87.42	273.34	819.96
328.99	115.3	86.03	273.61	823.77
329.85	116.16	86.38	276.59	827.49
330.7	114.6	86.68	276.04	831.52
331.55	116	86.07	278.66	836.39
332.41	118.53	86.64	276.58	840.27
333.26	116.83	87.38	281.67	844.93
334.12	118.94	85.49	281.63	850.69
334.97	118.13	86.15	281.25	852.81
335.83	116.09	86.07	282.91	857.81
336.68	118.29	87.71	283.09	864.14
337.53	117.15	88.13	285.53	869.8
338.39	117.75	87.04	285.76	872.68
339.24	118.39	86.9	286.34	877.13
340.1	116.81	86.34	287.58	880.88
340.96	119.94	89.1	289.38	887.11
341.81	118.89	87.46	291.06	889.83
342.66	118.13	86.54	291.06	896.24
343.52	119.01	88.63	293.37	898.5
344.37	121.67	88.82	293.04	904.36
345.23	118.63	88.58	295.13	911.02
346.08	118.64	87.54	295.4	915.2
346.93	119.75	88.19	296.49	919.04
347.79	121.48	88.13	297.71	925.26
348.64	121.16	90.27	299.11	929.37
349.49	120.12	89.7	299.56	934.63
350.35	119.08	89.01	300.57	938.87
351.2	121.93	88.59	302.28	942.22
352.06	119.48	89.84	302.28	946.87
352.92	120.84	89.27	305.34	953.48
353.78	121.44	86.5	307.84	957.87
354.63	121.36	90.61	306.55	963.15
355.48	120.27	90.07	309.1	968.85
356.34	120.1	88.83	309.69	974.09
357.19	121.22	90.45	310.9	979.59
358.04	120.95	90.23	314.38	982.79
358.9	121.83	90.97	315.48	988.65
359.75	123.76	90.34	316.36	994.65
360.6	122.89	89.67	315.86	1,001.08
361.46	123.82	90.51	317.98	1,003.81
362.31	121.55	92.38	317.85	1,008.71
363.17	124.11	92.54	320.68	1,014.42
364.02	122.41	92.85	322.6	1,018.71
364.88	123.35	91.31	322.03	1,025.35
365.73	123.82	91.59	323.48	1,029.35
366.58	122.67	92.75	325.52	1,035.00
367.44	124.36	91.95	326.66	1,039.24
368.29	125.49	94.09	327.08	1,045.60
369.14	123.55	92.21	330.83	1,051.26
370	123.62	92.64	331.82	1,055.44
370.85	123.93	93.93	332.69	1,061.69
371.7	125.79	92.54	333.68	1,066.85
372.56	124.68	92.38	335.79	1,073.29
373.41	126.25	92.76	336.64	1,078.01
374.27	125.73	94.39	338.72	1,083.32
375.12	125.57	92.7	339.74	1,088.40
375.98	126.9	93.04	340.93	1,096.14
376.83	126.51	93.37	342.94	1,099.66
377.68	127.3	93.6	345.03	1,106.02
378.54	125.67	92.41	346.75	1,112.11
379.39	125.71	95	347.17	1,115.42
380.24	127.5	95.02	348.67	1,121.62
381.1	127.13	92.83	351.97	1,126.55
381.95	127.31	93.55	352.71	1,133.30
382.8	126.33	95.04	354.26	1,138.52
383.66	128.51	95.42	355.78	1,145.55
384.51	126.55	94.9	355.51	1,148.40
385.36	127.61	95.11	358.68	1,155.74
386.22	127.21	96.5	361.1	1,162.09
387.07	126.49	94.7	362.61	1,166.54
387.92	129.66	96.53	363.28	1,173.70
388.78	129.6	96.13	364.23	1,178.20
389.63	127.99	96.48	366.57	1,183.95
390.49	129.37	96.21	369.4	1,190.09
391.34	128.9	95.53	370.31	1,196.67
392.2	129.15	95.61	370.63	1,200.67
393.06	128.64	98.43	373.93	1,205.40
393.92	129.13	97.13	376.26	1,212.08
394.77	129.53	96.49	377.25	1,217.20
395.63	128.13	96.97	378.48	1,222.71
396.48	129.12	96.91	381.58	1,229.81
397.34	128.75	96.23	382.9	1,236.75
398.19	130.22	97.35	384.84	1,241.57
399.05	129.86	97.74	385.34	1,246.23
399.9	131.3	98.19	386.88	1,252.30
400.76	130.72	98.47	388.2	1,258.68
401.61	130.61	97.6	391.31	1,264.91
402.47	131.69	99.22	391.65	1,268.45
403.32	130.81	97.15	394.09	1,276.15
404.18	131.05	98.91	395.68	1,280.95
405.03	129.44	97.09	398.24	1,286.30
405.89	130.91	99.47	400.47	1,293.51
406.74	129.78	100.16	402.49	1,299.39
407.59	131.35	99.05	402.62	1,303.61
408.45	131.85	98.3	406.17	1,309.10
409.3	131.61	99.5	406.84	1,317.36
410.15	132.86	98.98	409.66	1,324.59
411.01	135.28	100.18	412.77	1,329.82
411.86	134.42	98.81	411.83	1,333.88
412.71	133.76	99.65	413.68	1,339.61
413.57	133.92	100.15	415.12	1,345.06
414.42	134.02	98.2	416.46	1,349.05
415.28	132.68	100.27	419.23	1,356.64
416.13	133.01	101.55	422.93	1,362.86
416.99	132.99	100.89	424.68	1,367.81
417.84	133.12	100.88	426.29	1,374.95
418.69	133.34	100.6	429.57	1,380.80
419.55	133.34	101.27	430	1,385.95
420.4	133.99	101.19	430.49	1,392.00
421.25	133.09	100.48	434.01	1,399.36
422.11	135.23	99.5	434.85	1,403.46
422.97	135.39	99.88	439.32	1,410.01
423.83	133.34	100.09	438.21	1,415.88
424.68	134.35	101.26	440.74	1,422.05
425.53	133.9	100.63	444.92	1,426.56
426.39	134.9	102.08	445.11	1,433.84
427.24	134.05	102.02	446.51	1,440.29
428.09	135.78	102.67	449.24	1,443.40
428.95	133.92	101.78	450.95	1,450.02
429.81	132.61	101.05	453.6	1,456.84
430.66	136.27	103.05	456.63	1,460.90
431.51	135.29	102.67	458.59	1,467.30
432.37	135.87	102.58	457.44	1,472.09
433.22	134.78	102.11	460.27	1,479.25
434.07	135.36	103.83	463.1	1,486.24
434.93	135.44	103.45	464.94	1,490.61
435.78	135.32	104.85	468.6	1,496.19
436.63	136.08	102.55	468.81	1,501.86
437.49	137.05	103.57	473.51	1,506.50
438.34	134.68	101.5	472.98	1,513.18
439.19	137.01	103.65	475.71	1,518.28
440.05	136	103.72	479.59	1,524.99
440.9	134.74	102.64	479.19	1,532.11
441.75	136.63	103.22	481.18	1,536.50
442.61	137.05	103.64	485.39	1,542.16
443.47	136.05	102.14	484.39	1,547.17
444.32	136.33	103.4	486.45	1,551.05
445.17	136.68	104.41	491.99	1,557.95
446.03	137.93	106.76	491.19	1,562.98
446.88	137.08	102.81	494.34	1,567.81
447.74	137.06	104.82	495.87	1,576.17
448.59	137.51	104.13	495.86	1,580.29
449.44	135.41	104.81	500.87	1,587.56
450.3	137.62	102.8	502.75	1,591.81
451.15	138.35	106.31	505.12	1,596.97
452.01	138.52	105.3	505.43	1,602.97
452.86	136.14	103.79	507.98	1,609.41
453.71	136.53	106.07	510.13	1,615.28
454.57	137.27	105.35	511.82	1,618.79
455.42	136.7	105.49	513.21	1,624.97
456.27	136.14	104.52	517.08	1,630.29
457.13	138.36	106.5	519.29	1,636.18
458	138.31	106.54	523.06	1,639.32
458.85	138.82	105.58	522.64	1,647.66
459.7	137.41	106.23	526.12	1,652.22
460.56	136.34	105.43	527.84	1,656.03
461.41	137.88	106.36	527.65	1,660.76
462.26	138.55	107.23	532.01	1,668.13
463.12	136.18	106.38	534.17	1,672.25
463.97	136.83	105.57	535.08	1,675.95
464.82	139.95	107.17	537.85	1,682.45
465.68	136.74	107.79	540.42	1,686.72
466.54	138.19	109.18	542.35	1,692.35
467.39	138.48	107.21	544.37	1,696.09
468.24	137.88	105.6	546.93	1,702.03
469.1	138.65	105.97	548.44	1,708.05
469.95	137.84	109.4	550.87	1,713.15
470.8	137.83	106.33	552.92	1,718.61
471.66	136.92	105.8	555.93	1,724.24
472.51	136.85	107.23	557.32	1,727.74
473.36	139.74	108.89	559.53	1,732.74
474.22	137.63	107.12	561.25	1,735.37
475.07	139.25	107.25	563.99	1,741.12
475.92	138.01	109.74	565.51	1,748.59
476.78	140.71	107.38	568.68	1,752.35
477.63	138.34	109.74	567.7	1,756.51
478.49	138.04	109.69	571.87	1,759.77
479.34	139.69	108.53	574.78	1,766.53
480.19	138.28	108.42	576.83	1,769.11
481.05	139.14	109.24	578.03	1,773.69
481.9	140.66	108.01	579.73	1,778.10
482.75	139.87	109.18	582.96	1,784.80
483.61	138.92	109.1	584.18	1,787.59
484.46	138.08	107.73	586.97	1,792.65
485.31	138.28	106.56	589.27	1,799.12
486.16	139.37	109.8	591.74	1,802.63
487.02	139.28	108.6	592.89	1,807.70
487.87	139.05	107.72	593.8	1,811.28
488.73	141.07	109.25	595.46	1,814.72
489.58	141.24	110.84	598.03	1,819.93
490.43	139.77	108.18	600.83	1,824.38
491.29	139.27	108.56	604.5	1,829.99
492.14	140.43	108.59	606.13	1,831.61
493	139.88	108.61	608.01	1,834.35
493.86	139.56	107.68	609.1	1,839.18
494.71	140.25	109.8	610.2	1,844.76
495.57	140.51	110.51	613.24	1,850.10
496.42	137.47	108.47	616.46	1,851.28
497.27	140.8	110.9	616.73	1,855.23
498.13	139.2	111.02	620.86	1,860.74
498.99	137.27	110.94	622.59	1,864.17
499.85	139.95	108.85	625.36	1,866.08
500.71	139.34	112.51	625.4	1,870.98
501.56	142.9	111.04	628.39	1,875.14
502.41	140.37	108.83	630.94	1,878.47
503.27	139.48	110.77	632.65	1,881.57
504.12	138.4	110.54	634.16	1,884.61
504.98	140.01	109.79	636.02	1,888.82
505.83	140.07	110.32	637.54	1,893.92
506.68	139.84	110.95	639.49	1,895.28
507.54	139.67	109.85	641.62	1,900.28
508.39	139.92	107.95	644.93	1,903.15
509.24	139.94	111.82	647.44	1,907.00
510.1	139.17	110.35	647.62	1,911.05
510.95	140.03	111.23	650.59	1,913.17
511.8	140.77	112.09	651.26	1,917.01
512.66	138.71	109.18	655.71	1,919.57
513.51	139.38	111.34	657.32	1,922.65
514.37	140.81	108.83	659.45	1,927.25
515.22	139.34	110.13	660	1,929.79
516.08	137.92	109.4	662.7	1,932.92
516.93	140.26	110.89	664.99	1,936.92
517.79	139.5	108.74	664.76	1,938.34
518.64	139.6	110.67	667.86	1,942.86
519.5	139.59	109.82	671.49	1,944.18
520.35	140.13	111.41	673.75	1,946.81
521.2	139.7	111.64	673.37	1,950.83
522.06	139.13	110.28	677.5	1,952.76
522.91	139.36	108.82	676.92	1,954.35
523.76	139.27	111.07	679.79	1,960.40
524.62	137.94	108.91	681.04	1,961.64
525.47	139.51	112.17	682.19	1,963.28
526.32	139.13	111.44	683.62	1,967.00
527.18	139.87	111.71	687.53	1,968.09
528.03	138.03	111.59	689.27	1,971.43
528.89	138.73	111.25	691.98	1,974.46
529.74	139.73	111.39	692.12	1,975.29
530.6	138.32	110.2	695.96	1,976.87
531.46	140.74	111.15	695.98	1,979.44
532.31	139.93	110.76	696.83	1,983.57
533.17	139.29	111.93	699.26	1,989.20
534.02	138.85	111.27	702.91	1,988.30
534.88	138.31	111.8	705.76	1,989.74
535.73	140.07	113.76	704.68	1,992.23
536.59	139.47	112.31	710.1	1,994.29
537.44	139.23	109.6	707.76	1,997.55
538.29	137.75	111.53	711.23	1,999.67
539.15	139.93	110.94	711.55	1,999.69
540	141.38	110.1	714.04	2,000.20
540.86	139.98	111.7	717.15	2,004.04
541.72	137.59	111.06	716.37	2,005.50
542.58	139.49	112.24	720.5	2,005.30
543.43	139.65	109.47	722.13	2,008.78
544.29	139.24	113.41	722.57	2,010.59
545.14	138.55	111.58	725.06	2,010.55
546	137.09	111.72	726.89	2,012.69
546.85	138.66	111.34	729.47	2,014.47
547.71	138.05	111.18	730.88	2,017.43
548.56	138.45	111.37	732.48	2,015.35
549.42	139.56	110.27	736.02	2,017.65
550.28	138.96	110.25	736.53	2,017.63
551.13	138.84	109.83	738.2	2,020.27
551.99	137.2	109.19	737.9	2,021.90
552.84	138.18	111.59	741.48	2,022.78
553.7	138.69	111.32	742.41	2,025.76
554.55	137.95	110.9	746.93	2,025.00
555.41	139.43	108.73	748.93	2,027.29
556.27	137.89	109.72	748.6	2,026.25
557.12	136.6	112.45	749.04	2,028.73
557.98	138.95	110.24	751.82	2,028.52
558.83	138.51	110.2	753.15	2,029.22
559.69	140.44	109.71	753.93	2,032.25
560.54	136.89	111.21	756.1	2,032.10
561.39	137.57	112.94	759.05	2,032.68
562.25	138.15	110.69	757.78	2,031.69
563.11	138.25	112.41	762.32	2,033.30
563.96	137.54	112.19	760.91	2,034.46
564.81	139.23	108.93	764.9	2,033.63
565.66	137.97	110.83	765.37	2,033.67
566.52	137.5	110.03	766.7	2,034.84
567.38	138.69	111.3	771.25	2,033.94
568.23	136.72	111.77	770.19	2,037.34
569.09	137.35	111.36	770.34	2,035.17
569.94	138.38	109.63	774.12	2,037.50
570.8	138.09	113.12	774.11	2,038.70
571.65	136.94	110.78	776.81	2,036.48
572.51	136.9	110.96	779.43	2,037.35
573.36	135.64	109.96	780.53	2,037.57
574.22	137.5	110.84	781.16	2,036.44
575.08	137.08	108.83	782.73	2,038.28
575.93	138.7	110.51	784.96	2,039.23
576.79	138.11	110.49	784.85	2,037.81
577.64	136.79	109.3	787.22	2,036.74
578.5	136.74	111.21	790.17	2,037.15
579.35	136.74	111.1	791.97	2,036.60
580.21	137.4	109.18	791.41	2,034.94
581.06	135.85	108.72	792.69	2,037.21
581.92	135.69	111.24	795.62	2,036.32
582.77	137.49	110.06	797.23	2,034.99
583.63	136.91	109.69	799.74	2,033.38
584.48	135.13	108.2	800	2,035.54
585.34	138.27	109.92	799.79	2,032.93
586.19	137.61	111.43	802.72	2,032.99
587.05	136.04	109.75	804.8	2,031.87
587.91	136.12	110.95	805.63	2,031.90
588.76	136.43	111.19	806.48	2,031.43
589.61	136.56	111.15	806.35	2,029.90
590.47	133.78	109.24	810.58	2,030.26
591.32	137.73	112.19	810.2	2,027.32
592.17	135.23	112.02	812.65	2,028.32
593.03	134.47	109.89	814.1	2,028.48
593.89	135.92	108.36	815.37	2,026.60
594.74	135.13	109.42	818.36	2,024.79
595.59	134.51	109.53	818.8	2,025.13
596.45	136.08	110.13	820.99	2,023.17
597.3	136.93	111.75	819.92	2,022.45
598.16	137.11	108.39	822.34	2,019.10
599.01	133.27	109.17	823.14	2,016.85
599.87	135.85	109.47	824.01	2,019.75
600.72	135.35	110.28	827.5	2,016.92
601.57	136.1	110.39	827.01	2,014.28
602.43	138.07	107.91	830.25	2,011.89
603.28	135.02	110.25	831.21	2,011.72
604.14	135.68	110.33	831.69	2,010.45
605	135.08	106.29	830.88	2,009.44
605.85	134.06	108.77	832.15	2,005.98
606.71	134.64	108.89	834.91	2,005.67
607.56	134.96	110.07	834.84	2,005.80
608.42	135.38	110.15	837.94	2,002.65
609.27	134.02	110.1	837.42	2,003.47
610.12	135.45	109.17	838.1	2,000.50
610.98	133.21	108.8	841.25	2,000.09
611.84	134.05	108.51	843.51	1,998.51
612.69	133.09	109.88	842.09	1,996.68
613.55	135.03	109.77	844.47	1,992.99
614.41	135.6	110.76	845.52	1,992.23
615.26	134.42	106.55	843.95	1,989.70
616.12	134.34	110.57	846.68	1,987.69
616.97	132.93	109.12	848.59	1,983.77
617.82	135.76	110.04	849.25	1,983.97
618.67	135.98	108.63	850.13	1,981.90
619.53	133.58	109.19	852.02	1,980.20
620.39	133.54	108.27	852.34	1,980.16
621.24	133.98	110.66	853.55	1,976.15
622.1	132.96	108.31	853.62	1,975.00
622.96	134.22	111.61	854.86	1,970.15
623.81	132.67	109.46	853.78	1,969.52
624.67	133.75	107.94	856	1,968.02
625.53	132.34	107.51	856.17	1,964.97
626.38	133.29	108.32	858.56	1,961.10
627.23	133.56	107.99	858.3	1,962.57
628.09	131.69	107.72	859.49	1,959.33
628.94	132.11	107.75	859.72	1,959.35
629.8	132.19	109.64	859.78	1,955.90
630.65	134.1	106.44	863.47	1,952.81
631.51	133.84	109.29	862.65	1,949.23
632.36	133.61	107.45	863.51	1,947.02
633.21	132.59	109.1	864.08	1,944.68
634.07	133.19	106.31	863.96	1,942.72
634.92	132.57	107.74	865.45	1,940.79
635.78	133.23	106.94	865.47	1,937.66
636.63	133.12	107	866.92	1,935.14
637.49	133.53	107.24	868.26	1,932.49
638.34	133.7	107.62	868.56	1,930.88
639.2	132.55	106.71	867.54	1,929.34
640.05	131.46	107.99	870.13	1,925.54
640.9	131.93	107.09	871.14	1,921.25
641.76	131.27	105.32	870.09	1,920.41
642.61	133.44	106.21	869.25	1,915.40
643.46	131.68	105.94	871.98	1,913.03
644.32	132.62	107.49	870.92	1,912.12
645.17	131.59	105.35	871.7	1,907.45
646.02	131.31	107.93	871.51	1,906.10
646.88	131.21	109.59	870.25	1,901.66
647.73	132.69	106.65	872.27	1,898.66
648.59	132.37	106.06	872.46	1,895.54
649.44	130.99	105.55	873.04	1,893.99
650.3	131.16	105.02	873.65	1,891.89
651.15	132.04	106.34	873.21	1,886.94
652	130.85	105.59	873.87	1,883.90
652.86	133.35	107.72	871.92	1,881.97
653.71	132.18	107.14	874.45	1,878.33
654.57	131.68	106.55	874.82	1,876.59
655.42	132.28	105.39	874.69	1,872.90
656.28	131.3	106.24	875.63	1,870.68
657.13	131.73	104.39	875.27	1,866.68
657.98	129.15	106.58	874.32	1,863.58
658.84	130.95	106.37	875.24	1,862.10
659.69	130.21	104.73	874.97	1,857.65
660.54	130.09	103.79	873.68	1,855.86
661.4	129.92	105.6	875.03	1,851.05
662.25	131.92	105.95	875.69	1,848.91
663.11	130.24	105.68	874.2	1,844.09
663.97	129.6	105.98	878.38	1,843.31
664.82	128.89	104.95	875.86	1,838.31
665.68	129.98	105.64	875.26	1,835.18
666.53	128.63	105.57	875.53	1,833.04
667.38	127.53	105.91	876.78	1,829.45
668.24	128.5	105.57	876.38	1,826.84
669.09	130.92	105.78	876.64	1,823.51
669.94	130.48	104.55	878.01	1,820.89
670.8	130.64	104.93	876.46	1,816.75
671.65	129.66	104.89	876.5	1,812.10
672.51	128.15	106.57	877.39	1,808.85
673.36	128.76	106	875.59	1,805.95
674.22	128.21	103.91	875.82	1,803.32
675.07	129.11	105.57	874.93	1,800.03
675.92	128.97	104.31	874.67	1,796.65
676.78	130.55	105.7	874.48	1,794.30
677.63	129.39	104.12	875.96	1,792.54
678.48	128.1	104.34	875.36	1,785.32
679.34	128.35	105.16	873.6	1,783.45
680.21	127.11	105.2	874.72	1,780.14
681.06	127.98	103.29	875.23	1,778.52
681.91	128.31	105.05	872.62	1,773.19
682.77	128.91	105.74	872.95	1,772.21
683.62	129.01	103.29	873.21	1,768.77
684.48	130.03	102.61	872.42	1,764.48
685.34	129.61	104.74	872.86	1,762.16
686.19	128.71	104.68	872.66	1,759.09
687.05	127.6	105.79	872.89	1,752.56
687.9	125.95	105.02	872.63	1,751.44
688.75	127.16	104.43	872.23	1,748.04
689.61	127.88	104.25	871.98	1,742.66
690.46	126.43	105.97	871.71	1,740.98
691.31	127.27	103.62	870.11	1,738.40
692.17	128.3	105.15	869.3	1,733.69
693.02	127.34	103.96	869.06	1,730.95
693.87	127.46	103.4	869.5	1,727.63
694.73	127.33	105.08	868.87	1,722.87
695.58	127.11	104.82	867.58	1,721.62
696.43	127.81	104.05	867.44	1,714.96
697.29	127.35	105.18	867.25	1,711.98
698.14	126.15	102.89	867.84	1,708.92
698.99	127.98	102.76	867.83	1,705.02
699.85	127.61	103.07	866.22	1,704.55
700.7	126.22	103.49	866.06	1,698.42
701.55	126.11	103.16	865.64	1,695.59
702.41	126.08	102.61	865.11	1,695.69
703.26	125.75	102.83	864.81	1,687.45
704.12	126.25	100.61	862.43	1,685.41
704.97	128.31	101.83	862.35	1,682.24
705.82	128.03	103.58	861.67	1,677.40
706.67	126.69	103.78	861.94	1,675.94
707.53	127.24	102.84	861.72	1,669.46
708.39	126.8	102.63	862.03	1,669.37
709.24	127.78	102.92	861.34	1,665.05
710.09	125.63	101.99	859.27	1,660.94
710.95	125.99	102.43	858.35	1,659.01
711.8	126.21	103.1	858.03	1,653.11
712.65	127.14	102.43	857.3	1,649.65
713.51	127.87	104.09	857.1	1,648.28
714.36	127.72	102.25	855.83	1,644.78
715.22	125.91	100.29	855.07	1,641.53
716.08	125.43	101.34	854.12	1,636.33
716.94	123.91	102.4	853.6	1,634.09
717.79	125.23	102.71	853.79	1,629.75
718.65	124.16	101.09	852.49	1,623.25
719.51	126.51	104.53	852.28	1,623.04
720.36	124.58	101.22	850.13	1,617.37
721.21	125.85	103.2	850.4	1,614.00
722.07	124.91	101.99	851.04	1,611.88
722.92	124.28	102.53	849.11	1,609.44
723.77	124.12	103.3	848.05	1,603.48
724.63	124.54	101.9	848	1,600.33
725.49	124.44	102	847.27	1,597.57
726.34	125.15	102.6	847.21	1,594.62
727.2	127.09	100.88	848.12	1,588.15
728.05	123.47	102.32	844.78	1,586.86
728.91	125.83	103.56	844.5	1,583.64
729.76	123.21	100.79	845.46	1,580.47
730.62	124.66	102.39	843.53	1,577.14
731.47	124.96	103.04	843.39	1,572.95
732.32	124.96	101.04	841.16	1,569.15
733.18	125.8	102.71	839.29	1,566.57
734.03	123.89	100.86	839.92	1,563.02
734.88	125.56	102.08	838.18	1,560.11
735.74	124.32	101.88	837.88	1,555.28
736.59	124.3	100.32	836.51	1,553.71
737.45	122.62	101.81	836.88	1,548.92
738.3	123.21	101.69	836.86	1,544.81
739.16	122.23	100.92	834.74	1,543.23
740.01	123.1	102.52	833.54	1,539.91
740.86	124.61	103.41	833.15	1,535.56
741.72	125.58	99.8	833.34	1,533.91
742.57	121.91	100.86	831.3	1,528.77
743.42	121.44	101.26	831.33	1,524.63
744.28	121.96	101.14	828.22	1,523.67
745.13	124.79	103.11	829.39	1,520.56
745.99	125.2	102.16	829.82	1,515.77
746.84	121.08	101.74	827.9	1,511.96
747.7	121.45	102.34	825.87	1,509.23
748.55	124.04	99.67	824.64	1,504.73
749.4	124.24	99.74	824.89	1,501.83
750.26	123.47	101.54	823.6	1,497.12
751.11	125.43	101.91	822.78	1,493.69
751.96	121.46	101.17	820.97	1,491.54
752.82	124.66	99.91	821.39	1,486.35
753.67	122.28	100.97	821.11	1,483.86
754.52	123.28	100.14	821.27	1,478.89
755.38	123.28	99.48	819.6	1,478.67
756.24	123.89	100.62	819.73	1,473.28
757.09	121.74	100.19	818.59	1,471.66
757.94	124.11	99.83	816.04	1,467.76
758.8	120.38	98.46	815.91	1,466.43
759.65	122.03	102.52	813.75	1,461.15
760.5	121.95	101.83	811.94	1,457.26
761.36	122.47	101.67	811.59	1,455.64
762.22	122.55	99.82	812.62	1,453.13
763.07	120.25	100.81	812.66	1,449.28
763.93	122.84	99.87	809.59	1,444.61
764.78	122.32	101.55	809.73	1,439.73
765.64	122.27	98.97	809.03	1,437.47
766.49	121.8	102.31	807.44	1,433.25
767.35	121.08	100.21	805.65	1,431.37
768.2	118.76	98.55	804.99	1,428.50
769.07	121.32	98.44	803.25	1,423.58
769.92	123.24	100.16	802.59	1,421.08
770.78	121.15	99.37	803.09	1,417.71
771.63	120.13	99.55	801.39	1,416.84
772.49	121.27	100.95	800.85	1,413.05
773.35	121.7	100.02	798.56	1,409.33
774.21	119.88	99.33	797.2	1,403.60
775.06	122.46	99.39	797.75	1,401.89
775.92	120.68	99.37	797.14	1,399.21
776.77	120.61	100.49	796.02	1,394.57
777.63	121.18	99.4	794.12	1,391.71
778.48	121.07	99.57	794.77	1,389.01
779.34	120.75	100.83	793.48	1,384.39
780.19	121.21	100.1	790.34	1,383.67
781.04	119.98	98.14	791.75	1,380.04
781.9	120.46	99.25	791.96	1,377.42
782.76	120.39	98.09	789	1,374.43
783.61	120.9	101.08	787.82	1,369.71
784.46	119.3	100.69	786.54	1,367.53
785.32	119.44	98.66	784.92	1,363.99
786.17	120.47	99.29	786.86	1,361.29
787.02	121.09	98.02	785.87	1,358.77
787.88	120.81	98.62	782.84	1,356.47
788.73	119.23	97.85	780.88	1,353.52
789.58	121.75	99.97	783.54	1,348.17
790.44	119.29	99.74	780.2	1,345.03
791.29	120.01	100.02	780.52	1,342.37
792.14	120.49	99.89	778.24	1,338.93
793	119.44	99.9	777.02	1,336.57
793.85	119.39	97.46	776.6	1,331.28
794.7	120.35	98.29	776.01	1,329.91
795.56	118.05	98.94	777.02	1,327.58
796.41	118.75	96.93	772.55	1,324.72
797.26	121.82	98.87	773.03	1,322.06
798.12	120.2	99.6	772.89	1,318.58
798.97	118.68	100.6	771.2	1,315.55
799.83	118.07	97.63	770.93	1,311.93
800.68	117.73	98.39	771	1,310.57
801.54	119.78	98.14	768.7	1,304.81
802.39	118.28	100.21	765.24	1,302.64
803.25	119.61	100.55	765.06	1,300.23
804.11	118.9	98.7	765.55	1,298.01
804.96	120.03	98.19	763.82	1,296.03
805.82	118.96	99.13	763.26	1,291.70
806.67	120.56	98.04	761.83	1,287.51
807.52	119.01	99.93	760.06	1,286.53
808.38	119.67	97.65	761.8	1,283.24
809.23	120.62	98.19	759.3	1,280.47
810.08	120.23	97.26	756.94	1,277.33
810.94	118.02	97.06	757.31	1,275.30
811.8	118.69	98.31	755.78	1,270.57
812.65	118.94	96.92	755.57	1,268.27
813.5	117.25	99.39	754.23	1,264.84
814.36	117.72	98	753.77	1,261.08
815.21	118.65	98.55	754.28	1,258.74
816.07	118.9	97.55	751.37	1,257.84
816.92	117.39	98.26	752.04	1,255.42
817.77	116.73	98.33	750.17	1,252.63
818.63	119.94	98.35	748.04	1,249.13
819.48	116.05	98.59	746.82	1,245.38
820.34	117.97	98.88	745.8	1,243.41
821.19	117.26	96.58	742.74	1,238.76
822.04	117.62	97.12	745.43	1,237.95
822.89	117.96	97.33	743.15	1,234.92
823.75	118.18	97.44	742.62	1,232.72
824.6	116.86	97.05	741.89	1,229.39
825.45	118.35	97.21	739.98	1,225.61
826.31	116.74	97.92	738.99	1,222.51
827.16	117.92	99.2	738.42	1,222.47
828.02	118.05	96.05	737.95	1,218.07
828.87	118.73	98.23	735.37	1,214.64
829.72	118.19	99.18	734.7	1,213.11
830.58	117.98	97.15	736.04	1,207.76
831.43	119.14	97.4	734.41	1,207.28
832.28	116.76	98.39	733.65	1,203.94
833.14	118.73	97.05	730.31	1,200.44
833.99	115.26	97.38	730.13	1,196.23
834.84	117.42	96.57	728.52	1,194.98
835.7	117.52	99.5	727.63	1,191.99
836.55	116.83	94.68	728.98	1,189.33
837.4	116.3	97.92	724.9	1,189.08
838.26	117.13	96.94	725.68	1,183.61
839.11	116.86	96.88	723.92	1,180.30
839.96	116.87	97.41	723.2	1,179.72
840.82	117.81	97.69	724.71	1,177.93
841.68	116.34	98.39	721.69	1,174.62
842.54	116.67	94.51	719.72	1,172.82
843.39	118.64	98.8	719.23	1,167.69
844.24	117.84	94.81	719.65	1,165.31
845.1	117.76	97.21	717.05	1,166.17
845.95	118.51	96.1	714.71	1,163.62
846.8	115.26	97.65	716.64	1,159.59
847.66	118.15	96.47	714.65	1,155.07
848.51	117.01	96.29	712.92	1,155.11
849.36	116.49	97.37	711.31	1,152.35
850.22	116.9	96.39	710.41	1,148.65
851.08	115.87	95.63	712.49	1,147.29
851.93	115.07	95.31	709.54	1,143.56
852.78	117.66	97.31	707.72	1,141.98
853.64	116.19	95.79	705.1	1,137.88
854.49	116.71	97.11	706.81	1,135.49
855.35	114.72	95.46	707.37	1,135.87
856.2	116.13	95.85	704.98	1,132.37
857.06	118.2	94.75	704.9	1,129.38
857.91	116.95	94.78	702.91	1,127.53
858.77	115.01	95.4	701.18	1,123.17
859.62	115.85	95.95	703.31	1,122.57
860.47	116.6	94.84	700.32	1,119.27
861.33	115.52	94.77	698.41	1,116.50
862.19	113.69	95.15	699.23	1,112.05
863.04	116.26	97.52	698.06	1,113.59
863.89	116.74	95.96	695.48	1,110.57
864.75	115.04	96.07	694.98	1,107.00
865.6	114.25	95.73	697.03	1,106.33
866.45	115.92	95.79	693.07	1,103.04
867.31	116.34	95.33	694.08	1,099.83
868.16	114.89	96.97	692.26	1,097.65
869.01	115.38	95.95	691.44	1,093.68
869.87	116.17	94.91	690.3	1,092.22
870.72	113.85	95.41	690.01	1,091.63
871.58	115.64	94.15	688.96	1,086.40
872.43	114.61	95.97	687.02	1,085.60
873.28	115.3	95.33	686.07	1,084.08
874.13	113.71	94.65	685.75	1,082.57
874.99	114.72	95.04	684.58	1,079.27
875.84	114.03	95.56	683.56	1,075.73
876.7	113.89	93.18	683.41	1,073.51
877.55	115.37	96.14	681.62	1,073.06
878.41	113.99	96.24	680.5	1,070.49
879.26	115.05	94.44	680.12	1,069.86
880.12	115.5	95.58	678.94	1,067.10
880.97	115.65	94.09	677.66	1,065.08
881.82	116.64	94.86	675.62	1,060.25
882.67	114.72	95.04	676.61	1,056.92
883.53	113.61	95.18	676.02	1,055.85
884.38	112.85	94.29	674.12	1,053.75
885.24	114.32	94.47	673.68	1,051.81
886.1	115.17	93.72	672.68	1,050.38
886.95	114.22	95.6	670.9	1,050.42
887.81	115.63	93.72	669.77	1,046.38
888.66	112.38	95.21	670.29	1,042.99
889.52	113.18	95.63	668.79	1,043.16
890.38	114.97	93.45	667.24	1,040.24
891.24	114.57	94.53	665.02	1,036.51
892.09	113.27	92.99	666.6	1,034.41
892.94	113.53	94.28	664.72	1,035.22
893.8	114.28	95.22	664.9	1,030.83
894.65	115.34	95.46	662.45	1,028.57
895.51	113.07	93.47	663.43	1,026.71
896.36	114.48	94.48	661.45	1,024.93
897.21	113.83	94.42	660.81	1,020.62
898.07	115.03	97.33	660.94	1,018.69
898.92	115.09	94.97	658.99	1,017.24
899.77	113.33	93.22	656.9	1,016.24
900.63	113.54	94.07	656.56	1,012.60
901.48	113.8	96.7	656.54	1,011.62
902.33	112.48	94.02	655.94	1,008.43
903.19	115.12	93	654.24	1,006.83
904.04	114.09	92.92	653.29	1,004.42
904.89	113.07	91.96	651.39	1,005.05
905.75	112.32	93.47	650.15	1,000.97
906.6	114.13	93.61	651.35	999.59
907.45	111.28	93.94	648.74	996.41
908.31	112.44	94.13	650.37	993.99
909.16	112.78	94.54	648.42	991.81
910.01	113.69	92.75	647.33	990.88
910.87	113.19	93.89	646.02	988.99
911.72	112.64	93.7	646.92	987.35
912.57	115.03	92.41	643.15	985.41
913.43	114.19	96	643.51	982.34
914.28	110.07	92.44	643	979.27
915.13	113.37	93.82	642.98	979.45
915.99	113.39	93.37	640.84	977.01
916.84	113.18	93.3	639.38	972.97
917.69	113.55	92.71	640.77	972.81
918.55	114.06	93.54	636.94	972.06
919.4	112.29	92.93	638.74	967.91
920.25	113.1	94	637.7	967.9
921.11	113.22	93.35	636.03	964.69
921.97	113.54	93.13	634.55	961.7
922.83	112.96	94.85	633.69	960.12
923.68	111.53	92.37	634	960.7
924.54	114.58	92.57	632.74	956.81
925.4	112.53	91.66	631.85	956.24
926.25	110.72	92.54	632.07	954.18
927.11	113.18	92.63	629.12	950.28
927.96	110.96	93	628.59	950.27
928.81	109.46	93.6	628.68	947.07
929.66	112.34	92.32	628.22	945.05
930.52	111.34	94.63	626.08	941.4
931.37	111.32	92.17	625.8	941.25
932.23	112.99	92.9	624.24	940.06
933.08	110.51	93.19	625.9	936.74
933.93	111.75	93.64	623.61	937.08
934.79	110.93	92.18	623.51	932.86
935.64	111.27	92.46	622.39	933.93
936.49	112.37	92.2	621.08	929.24
937.35	112.06	94.72	619.41	928.53
938.2	112.24	92.36	618.16	927.56
939.05	111.8	92.54	617.47	925.92
939.91	112.98	92.69	619.81	922.4
940.77	112.29	93.05	616.88	919.93
941.62	113.26	94.93	616.48	920.08
942.48	111.48	92	615.18	917.74
943.33	110.99	92.99	614.51	915.18
944.18	112.06	93.51	614.77	911.64
945.04	112.48	91.52	613.91	911.38
945.89	110.87	92.1	613.52	910.05
946.75	111.22	91.76	611.5	908.41
947.6	110.58	90.43	609.13	907.77
948.45	110.85	93.09	610.18	904.54
949.31	110.58	93.2	610.07	903.93
950.16	111.03	92.61	608.7	900.83
951.01	111.06	91.57	607.24	899.99
951.87	110.8	92.25	607.49	896.36
952.72	111.35	94.81	605.12	896.14
953.57	111.44	90.94	606.6	894
954.43	110.07	91.78	604.22	891.54
955.28	110.32	91.97	604.69	889.74
956.13	111.46	93.27	603.59	888.89
956.99	110.63	90.32	603.23	889.44
957.84	111.01	90.44	600.22	887.4
958.69	110.17	90.68	601.88	882.93
959.55	108.87	91.17	600.8	881.55
960.4	109.18	92.02	599.77	880.7
961.25	109.73	90.4	597.99	880.03
962.11	109.38	92.88	599.65	878.02
962.96	109.6	90.19	597.08	877.33
963.82	110.3	93.63	595.45	872.39
964.67	109.67	91.18	596.48	872.74
965.53	109.8	91.47	593.92	870.12
966.38	109.79	92.64	593.74	870.12
967.23	111.44	91.97	592.98	868.21
968.09	108.04	92.42	590.52	866.45
968.95	109.1	91.07	591.95	863.88
969.8	108.7	90.55	591.87	863.3
970.66	109.32	90.58	590.64	861.39
971.52	108.78	90.71	590.21	860
972.37	110.57	91.35	588.97	856.45
973.22	110.63	90.6	588.32	855.87
974.08	111.29	91.49	587.51	854.57
974.93	109.75	90.94	586.07	850.33
975.79	110.38	91.78	586.47	852.98
976.64	109.3	92.23	586.31	847.98
977.5	109.05	91.68	585.79	848.36
978.35	109.36	90.1	583.12	846.71
979.2	111.2	89.59	581.64	845.1
980.06	109.14	91.1	583.03	845.08
980.91	108.54	90.16	581.97	844.62
981.77	111.1	92.2	580.3	840.81
982.62	109.83	90.74	582.28	840.13
983.48	108.95	91.12	580.99	837.28
984.33	108.27	90.85	579.87	835.16
985.18	109.83	91.43	579.32	835.14
986.04	111.48	91.64	578.87	832.1
986.89	108.29	90.32	576.86	831.69
987.74	110.6	89.76	577.33	828.49
988.6	109.45	91.47	577.66	828.23
989.45	109.59	92.94	576.75	826.26
990.3	108.48	91.83	574.64	826.79
991.16	110.16	91.36	575.52	824.59
992.02	106.56	90.78	573.46	826.25
992.87	107.61	91	573.01	821.58
993.72	109.05	90.69	572.44	819.82
994.58	108.45	89.82	573.27	818.23
995.43	106.1	89.94	571.82	816.48
996.29	108.76	91.34	570.78	815.46
997.15	107.54	89.81	570.22	812.79
998	109.38	89.66	570.74	811.79
998.86	108.88	89.68	567.6	812.07
999.71	108.68	89.69	567.64	809.38
1000.6	108.46	90.23	568.79	808.36
1001.4	109.47	89.41	566.61	805.6
1002.3	108.69	89.15	567.54	804.92
1003.1	109.88	89.97	565.18	803.5
1004	108.35	89.38	567.17	802.3
1004.8	107.04	89.87	567.3	802.06
1005.7	108.49	92.55	565.24	800.03
1006.5	109.39	87.52	563	799.07
1007.4	108.68	91.04	563.69	795.71
1008.3	109.29	89.11	563.29	796.78
1009.1	106.82	89.57	563.14	793.52
1010	111.46	89.8	561.89	793.14
1010.8	108.79	90.42	559.43	792.92
1011.7	108.41	87.34	560.49	791.51
1012.5	106.81	89.66	560.13	788.08
1013.4	110.31	88.99	558.7	788.14
1014.3	105.48	91.18	559.31	785.92
1015.1	107.54	90.8	559.18	784.93
1016	107.71	89.42	558.55	779.77
1016.8	106.78	92.42	557.2	782.55
1017.7	108.78	90.46	556.51	781.47
1018.5	108.15	88.85	556.89	779.29
1019.4	108.99	88.93	558.38	779.3
1020.2	105.69	90.31	555.19	775.26
1021.1	105.96	89.68	553.38	774.01
1022	108.65	90.04	555.03	772.99
1022.8	107.05	88.17	554.59	771.79
1023.7	107.23	88.09	552.31	770.81
1024.5	109.45	88.64	552.52	771.93
1025.4	107.3	90	553.11	770.12
1026.2	107.68	88.1	553.02	767.51
1027.1	108.11	88.02	551.6	766.19
1027.9	106.03	89.97	551.67	764.6
1028.8	106.22	89.16	551.96	761.85
1029.7	109.34	89.59	551.51	762.19
1030.5	106.56	87.65	547.99	760.19
1031.4	109.49	88.5	548.34	757.68
1032.2	108.27	89.7	549.42	758.08
1033.1	105.43	89.2	548.56	758.02
1033.9	106.95	88.13	548.86	754.67
1034.8	107.94	88.88	545.5	756.02
1035.6	107.12	87.47	547.07	753.69
1036.5	106.29	88.51	546.23	752.76
1037.3	108.8	89.35	546.5	751.36
1038.2	109.77	88.13	546.48	750.32
1039.1	105.36	88.4	544.58	748.98
1039.9	108.21	88.24	544.16	748.51
1040.8	105.28	88.67	542.51	747.36
1041.6	106.79	88.42	543.11	745.95
1042.5	106.03	88.43	541.39	742.71
1043.3	106.02	87.99	541.42	742.94
1044.2	105.66	89.12	541.76	740.32
1045	105.28	89.23	540.65	740.58
1045.9	106.73	87.65	540.63	737.59
1046.7	105.3	88.95	538.9	738.15
1047.6	107.28	89.12	539.29	736.1
1048.5	105.34	89.35	539.11	735.31
1049.3	108.99	88.18	539.32	734.46
1050.2	107.96	87.49	539.13	732.48
1051	106.36	88.62	538.07	732.06
1051.9	105.47	87.03	538.29	730.08
1052.7	107.01	88.66	537.09	728.29
1053.6	104.88	87.27	536.85	729.25
1054.4	106.3	88.94	536.76	728.41
1055.3	104.99	88.63	536.08	725.72
1056.1	104.96	88.5	534.91	722.81
1057	109.75	88.23	535.09	723.29
1057.9	106.09	88.96	533.73	720.98
1058.7	107.49	88.1	532.02	719.26
1059.6	107.84	90.07	533.05	718.81
1060.4	105.59	88.12	533.83	718.56
1061.3	105.34	87.42	532.96	716.22
1062.1	104.57	87.12	529.62	716.39
1063	105.28	88.69	531.8	714.49
1063.8	109.12	86.45	530.26	714.49
1064.7	105.03	88.52	530.33	712.43
1065.5	104.45	88.27	529.48	714.32
1066.4	105.54	87.53	529.82	711.35
1067.3	105.08	88.26	530.6	708.95
1068.1	106.46	87.14	528.85	708.61
1069	105.36	86.72	528.24	705.77
1069.8	103.93	85.52	526.35	705.51
1070.7	104.62	87.9	527.08	706.54
1071.5	106.41	86.28	526.94	702.83
1072.4	105.16	86.69	524.77	704.21
1073.2	105.17	87.18	527.23	703.56
1074.1	105.4	88.64	525.45	700.52
1074.9	105.05	88.6	525.7	699.33
1075.8	105.66	87.04	524.19	700.58
1076.7	105.07	88.4	524.34	698.29
1077.5	104.31	86.24	523.43	696.86
1078.4	106.05	85.86	523.81	696.13
1079.2	105.9	86.79	521.4	694.18
1080.1	103.37	86.45	522.79	691.41
1080.9	104.68	85.79	521.79	690.43
1081.8	103.91	87.01	522.49	690.22
1082.7	105.49	87.24	520.24	690.56
1083.5	105.62	85.57	519.89	690.03
1084.4	102.86	85.74	518.47	690.41
1085.2	106.7	86.42	518.05	686.81
1086.1	106.45	87.82	518.02	685.86
1086.9	104.34	87.1	517.68	683.8
1087.8	104.11	85.61	517.98	684.11
1088.6	105.46	87.97	515.93	683
1089.5	105.14	87.33	517.27	680.77
1090.3	105.31	85.57	514.87	681.34
1091.2	103.97	87.35	514.39	681.17
1092	104.99	86.83	514.74	677.83
1092.9	103.85	86.5	514.05	675.62
1093.8	103.02	85.96	513.94	677.3
1094.6	105.45	85.33	514.28	677.15
1095.5	105.73	85.88	513.32	674.42
1096.3	105.17	84.86	513.04	674.35
1097.2	102.6	86.35	512.49	674.4
1098	105.86	87	510.44	673.46
1098.9	105.85	86.93	510.45	671.54
1099.7	104.97	85.32	510.95	669.51
1100.6	105.43	86.91	510.04	668.81
1101.4	105.38	84.27	511.73	668.23
1102.3	105.01	85.66	508.8	667.23
1103.2	103.7	86.58	507.01	666.81
1104	104.59	85.87	507.54	667.54
1104.9	104.49	85.15	507.37	662.92
1105.7	103.85	84.84	507.83	662.38
1106.6	102.59	85.11	507.42	662.26
1107.4	103.56	85.33	505.32	659.74
1108.3	107.09	84.42	505.57	660.79
1109.2	104.54	86.48	504.85	659.23
1110	103.85	85.9	505.43	657.58
1110.9	102.75	85.09	504.21	658.28
1111.7	103.65	83.65	502.4	656.59
1112.6	103.05	83.53	503.39	655.53
1113.4	104.71	86.03	503.79	656.32
1114.3	103.84	85.93	501.78	653.28
1115.1	104.49	85.58	501.17	652.88
1116	104.29	85.39	501.44	653.13
1116.8	104.43	83.91	499.34	650.32
1117.7	104.77	86.24	499.92	651.28
1118.6	103.06	87.05	500.25	648.63
1119.4	102.54	86.68	496.34	649.02
1120.3	102.87	85.85	497.45	647.18
1121.1	103.81	85.23	497.79	646.5
1122	102.55	86.28	497.27	644.47
1122.8	104.07	86.13	497.02	644.12
1123.7	103.07	84.74	495.01	643.59
1124.5	102.63	84.75	495.43	643.6
1125.4	102.85	84.28	494.58	641.9
1126.2	102.78	86.37	496.74	639.78
1127.1	104.06	84.63	494.28	639.93
1127.9	104.01	84.74	494.27	638.36
1128.8	103.32	85.38	493.9	638.52
1129.7	103.01	83.83	494.16	638.66
1130.5	101.92	85.34	491.34	636.16
1131.4	102.4	83.24	491.63	636.81
1132.2	102.07	84.33	491.88	634.46
1133.1	105.15	84.15	491.65	633.53
1133.9	104.35	84.41	491.66	630.8
1134.8	103.65	85.71	491.07	632.45
1135.6	102.59	85.14	488.82	630.25
1136.5	103.74	83.96	487.56	632.3
1137.4	104.19	85.36	487.7	628.68
1138.2	102.42	86.51	488.57	629.18
1139.1	102.8	84.95	488.13	626.71
1139.9	104.54	85.09	486.71	627.31
1140.8	103.22	84.5	483.98	625.73
1141.6	102.33	85.43	486.56	624.85
1142.5	104.1	86.04	485.3	624.1
1143.3	101.48	83.93	483.97	623.52
1144.2	103.05	84.31	483.95	621.29
1145	103.33	83.67	484.72	622.9
1145.9	104.12	84.51	482.07	621.41
1146.7	102.58	84.31	481.6	620.61
1147.6	103.22	83.2	481.87	621.58
1148.4	103.19	84.67	480.51	617.39
1149.3	100.2	81.06	481.05	616.8
1150.2	103.12	83.89	480.47	614.99
1151	101.93	84.63	480.18	615.24
1151.9	102.68	86.77	479.78	614.39
1152.7	103.67	84.01	480.01	614.53
1153.6	102.55	83.78	478	615.2
1154.4	101.38	84.31	479.75	614.43
1155.3	102.48	83.06	476.84	611.68
1156.1	103.2	83.46	476.24	611.53
1157	101.83	84.16	476.6	610.35
1157.8	101.73	82.18	476.74	610.07
1158.7	103.18	84.1	474.61	608.93
1159.6	102.24	83.72	474.63	607.74
1160.4	102.22	82.86	475.29	606.2
1161.3	102.95	82.9	475.43	607.5
1162.1	103.72	83.47	473.02	604.73
1163	102.89	83.64	473.4	605.22
1163.8	102.78	84.52	472.82	604.67
1164.7	102.71	82.46	471.17	603.2
1165.5	102.31	81.82	470.85	602.3
1166.4	100.64	83.35	470.85	601.38
1167.2	102.16	83.99	471.01	600.78
1168.1	101.86	85.57	469.28	599.35
1168.9	102.62	84.23	469.38	599.37
1169.8	101.27	83	469.26	598.77
1170.7	102.53	85	467.34	596.53
1171.5	102.4	84.81	467.35	596.88
1172.4	102.96	83.72	466.61	596.16
1173.2	100.65	83.49	465.58	594.13
1174.1	102.32	83.13	464.45	595.06
1174.9	102.57	83.58	464.18	595.34
1175.8	103.37	84.95	464.07	593.95
1176.6	102.18	83.29	464.14	593.65
1177.5	103.15	83.29	463.35	592.17
1178.3	101.56	84.66	463.11	589.34
1179.2	102.33	85.15	462.17	590.17
1180.1	101.54	82.96	461.69	590.62
1180.9	103.85	84.81	464.28	589.64
1181.8	102.64	83.23	461.15	587.13
1182.6	101.7	83.49	461.01	587.83
1183.5	101.1	81.98	459.54	587.47
1184.3	101.6	82.14	460.75	583.03
1185.2	101.55	83.51	458.24	585.9
1186.1	100.2	83.17	458.85	585.68
1186.9	101.8	84.73	457.17	583.96
1187.8	101.41	84.2	458.28	583.4
1188.6	101.47	83.71	457.52	583.84
1189.5	102.3	83.77	455.66	579.81
1190.3	100.35	82.2	455.38	580.95
1191.2	100.72	81.52	455.05	581.26
1192	101.32	83.28	453.08	579.82
1192.9	101.17	83.17	453.92	577.76
1193.7	101.21	82.16	454.3	579.36
1194.6	99.36	81.98	452.44	576.86
1195.4	102.67	83.95	452.14	576.62
1196.3	100.95	83.53	452.16	575.81
1197.2	100.84	82.41	451.65	575.17
1198	102.16	82.39	451.77	572.09
1198.8	100.19	83.25	451.8	572.31
1199.7	101.18	83.78	449.37	574.11
1200.6	99.18	82.45	449.12	571.37
1201.4	101.71	82.69	450.05	571.38
1202.3	100.09	82.32	448.26	569.92
1203.1	101.67	82.77	447.47	570.23
1204	100.92	82.86	447.07	567.73
1204.8	99.68	83.08	446.59	570.11
1205.7	100.04	82.32	446.51	568.54
1206.6	101.1	81.97	445.22	566.85
1207.4	101.71	82.02	443.41	565.66
1208.3	101.61	82.17	444.47	565.39
1209.1	101.15	84.37	445.96	565.67
1210	100.76	81.37	443.54	564.97
1210.8	101.89	83.84	444.01	563.65
1211.7	102.49	81.65	441.38	563.1
1212.6	100.15	83.37	442.05	562.68
1213.4	102.01	81.01	441.39	560.72
1214.3	103.78	82.46	442.18	560.68
1215.1	102	81.97	439.98	560.42
1216	100.28	82.74	439.86	559.5
1216.8	101.76	82.5	439.54	559.31
1217.7	99.08	82.23	440.63	559.88
1218.5	100.96	84.61	439.75	557.89
1219.4	101.67	82.97	439.45	558.6
1220.3	100.67	81.66	439.6	557.68
1221.1	100.97	83.17	437.9	554.58
1222	98.19	83.38	438.77	556.06
1222.8	99.01	81.88	436.54	553.23
1223.7	102	82.3	435.95	555.08
1224.5	99.54	82.42	435.25	555.56
1225.4	102.11	81.94	435.58	554.87
1226.2	102.23	83.12	434.35	551.2
1227.1	101.07	82.47	434	551.95
1227.9	98.58	83.4	433.2	551.6
1228.8	102.18	81.1	433.69	550.7
1229.7	101.48	82.74	432.33	550.79
1230.5	101.23	82.14	430.63	548.79
1231.4	100.76	80.82	431.57	548.61
1232.2	101.08	80.71	431.09	547.41
1233.1	101.26	80.31	428.13	547.35
1233.9	99.55	82.19	430.02	546.95
1234.8	98.71	82.14	431.48	545.88
1235.6	98.69	80.87	430.28	544
1236.5	101.71	84.1	426.59	545.43
1237.3	101.46	81.08	427.46	544.19
1238.2	100.42	82.04	428.41	543.4
1239.1	100.67	82.63	427.07	543.42
1239.9	98.59	81.28	427.64	541.45
1240.8	97.38	80.15	426.24	541.18
1241.6	98.72	79.75	426.45	541.07
1242.5	99.96	81.05	426.06	541.54
1243.3	99.59	80.81	423.92	539.51
1244.2	99.99	80.89	422.44	537.66
1245	99.9	80.72	422.72	538.96
1245.9	101.96	81.86	424.22	538.3
1246.7	100.15	80.62	423.12	538.47
1247.6	100.36	80.8	422.75	536.74
1248.4	98.96	80.69	423.23	537.6
1249.3	99.93	80.97	420.73	536.52
1250.2	98.85	81.81	421.95	536.08
1251	99.3	81.41	419.91	533.89
1251.9	98.59	82.41	420.24	533.29
1252.7	99.24	80.37	419.67	533.41
1253.6	98.32	81.65	418.36	534.25
1254.4	101.41	80.43	419.91	532.34
1255.3	100.16	83.43	417.93	532.67
1256.1	100.93	80.38	418.17	531.55
1257	99.19	79.23	419.98	529.27
1257.8	99.11	81.48	418.73	528.99
1258.7	99.35	80.88	415.96	530.29
1259.6	99.91	79.68	415.88	530.59
1260.4	98.9	80.45	417.07	528.48
1261.3	98.73	80.21	414.37	528.72
1262.1	98.56	80.08	413.13	527.55
1263	100.31	79.88	414.3	526.18
1263.8	101.32	79.17	414.19	529.21
1264.7	99.96	79.98	411.56	524.92
1265.5	99.38	80.76	413.33	525.57
1266.4	98.75	79.69	413.5	524.3
1267.2	99.56	81.58	413.13	525.8
1268.1	99.41	79.61	410.81	525.11
1268.9	97.12	81.37	410.61	523.01
1269.8	98.51	80.09	409.62	523.57
1270.7	98.69	79.21	410.98	524.06
1271.5	98.91	79.67	408.66	522.42
1272.4	98.67	80.98	411.06	522.68
1273.2	98.31	80.17	408.8	521.76
1274.1	98.97	80.24	409.54	521.77
1274.9	98.42	79.15	407.88	518.31
1275.8	99.12	81.18	407.33	518.34
1276.6	99.76	78.95	407.41	518.31
1277.5	98.91	79.3	407.26	518.36
1278.3	99.28	81.6	406.3	516.16
1279.2	97.84	81.26	406.03	516.54
1280.1	99.15	79.32	406.25	517.18
1280.9	99.63	79.61	406.31	516.68
1281.8	99.7	81.31	406.03	516.79
1282.6	98.07	80.95	404.15	515.18
1283.5	98.63	81.31	403.39	514.22
1284.3	97.98	81.42	404.03	512.66
1285.2	98.68	81.99	400.9	512.41
1286	99.64	78.82	402.58	512.91
1286.9	97.57	79.3	401.26	513.66
1287.8	99.29	79.23	401.22	511.88
1288.6	97.69	79.24	401.72	510.64
1289.4	96.5	80.77	399.77	510.13
1290.3	98.28	80.1	400.47	510.45
1291.2	99.97	79.64	399.24	507.07
1292	99.04	79.61	400.04	509.24
1292.9	98.74	80.96	400.54	508.6
1293.7	99.89	81.09	400.8	508.49
1294.6	98.91	79.3	400.49	506.95
1295.4	97.14	80.26	398.1	506.99
1296.3	99.85	79.24	396.51	507.28
1297.1	97.42	80.08	397.69	505.57
1298	97.2	80.74	395.74	506.22
1298.8	97.51	78.5	395.32	505.49
1299.7	98.66	79.12	396.15	502.23
1300.6	99.81	78.39	396.3	502.83
1301.4	98.98	78.99	395.7	502.91
1302.3	98.35	80.03	393.93	503.75
1303.1	96.91	80.26	394.38	504.22
1304	97.9	79.98	393.81	503.36
1304.8	100.13	80.14	394.92	501.02
1305.7	99.32	76.77	392.8	500.65
1306.5	97.65	78.86	394.22	501.64
1307.4	98.57	78.23	392.11	500.95
1308.3	98.36	78.46	390.98	498.91
1309.1	99.67	79.1	392.91	498.76
1310	97.82	78.03	391.66	499.68
1310.8	98.35	77.77	392.05	498.5
1311.7	98.07	79.89	390.17	497.62
1312.5	96.76	78.82	390.21	497.8
1313.4	97.96	81.29	389.57	497.35
1314.2	97.28	79	390.77	496.29
1315.1	98.71	79.31	389.48	496.16
1315.9	98.09	79.74	389.77	494.78
1316.8	97.5	80.39	388.01	494
1317.7	97.04	80.02	387.62	493.8
1318.5	97.43	79.1	386.61	495.32
1319.4	97.5	78.44	387.14	492.97
1320.2	99.03	78.94	387.52	493.71
1321.1	95.93	79.59	385.91	492.66
1321.9	97.99	80.12	384.42	493.45
1322.8	97.62	79.23	385.28	494.21
1323.6	98.29	79.03	384.12	492.07
1324.5	97.35	77.33	383.84	491.05
1325.3	97.06	78.24	383.05	490.35
1326.2	98.26	77.87	383.49	490.95
1327.1	96.59	77.82	382.67	489.13
1327.9	96.85	78.79	384.68	490.12
1328.8	97.28	79.3	382.56	490.95
1329.6	97.58	78.44	382.99	488.56
1330.5	97.95	78.67	380.76	488.13
1331.3	96.64	79.1	381.77	487.55
1332.2	97.52	80.01	381.92	485.23
1333.1	100.63	79.69	380.87	486.78
1333.9	96.91	79.18	381.04	485.99
1334.8	96.04	78.97	379.83	486.53
1335.6	99.15	79.55	381.36	484.95
1336.5	97.04	77.26	379.12	484.85
1337.3	98.67	79.27	379.13	484.76
1338.2	96.62	78.26	378.95	484.03
1339	96.8	76.87	377.84	483.77
1339.9	96.88	78.03	377.47	483.47
1340.7	98.37	79.13	377.62	481.54
1341.6	98.12	77.16	375.93	482.74
1342.4	96.74	77.78	376.16	481.38
1343.3	97.04	78.9	376.34	482.25
1344.2	96.22	76.76	376.76	479.73
1345	97.5	78.77	374.7	480.55
1345.9	97.66	77.39	375.34	478.88
1346.7	99.07	78.19	374.02	479.58
1347.6	97	78.85	374.27	478.94
1348.4	97.59	75.49	374.21	479.27
1349.3	97.23	79.52	374.26	478.24
1350.1	97.34	78.36	375.07	479.27
1351	97.52	78.81	372.97	477.91
1351.8	97.05	79.08	372.78	478.35
1352.7	97.37	78.09	372.55	477.37
1353.6	98.04	77.17	372.13	477.87
1354.4	95.05	76.83	370.91	476.15
1355.3	97.73	76.71	371.9	475.82
1356.1	97.08	78.16	370.49	476.7
1357	97.28	77.05	370.22	474.95
1357.8	97.69	78.03	371.34	473.58
1358.7	97.05	78.06	370.58	473.2
1359.5	97.68	79.05	370.4	472.88
1360.4	99.22	78.41	369.87	473.54
1361.3	97.2	78.95	368.37	473.33
1362.1	95.63	75.72	368.35	472.39
1363	97.04	78.18	368.01	471.23
1363.8	99.3	79.68	367.48	471.73
1364.7	99.01	78.52	368.15	473.16
1365.5	98.34	77.71	365.29	472.2
1366.4	95.68	78.93	367.48	470.13
1367.2	97.68	77.01	367.92	469.75
1368.1	96.25	78.47	366.75	469.1
1368.9	97.7	77.72	366.76	468.48
1369.8	97.78	78.03	366.26	469.47
1370.7	97.61	77.46	367.99	468.72
1371.5	95.4	77.11	365.23	468.57
1372.4	97.73	77.65	364.97	467.71
1373.2	95.78	77.57	365.79	466.25
1374.1	98.71	75.84	364.07	466.27
1374.9	97.03	80.29	363.94	465.16
1375.8	95.46	77.03	364.23	466.55
1376.6	96.98	76.9	362.38	466.26
1377.5	96.88	76.63	361.33	467.18
1378.3	97.31	76.69	361.4	463.76
1379.2	96.24	76.86	362.42	465.36
1380.1	97.4	76.6	362.57	463.94
1380.9	96.1	76.43	362.67	465.37
1381.8	96.67	77.15	361.1	464.8
1382.6	95.57	78.03	361.9	461.85
1383.5	96.98	78.13	359.45	464.23
1384.3	98.43	77.45	362.4	463.5
1385.2	97.02	77.72	360.44	462.61
1386	97.4	77.5	361.71	463.38
1386.9	96.08	78.57	359.18	461.11
1387.7	97.82	76.36	360.16	462.55
1388.6	98.75	77.46	360.64	461.54
1389.5	97.96	78.48	361.17	460.56
1390.3	94.98	78.38	358.13	460.86
1391.2	95.41	76.05	358.39	459.12
1392	95.67	75.04	357.18	461.9
1392.9	96.97	76.81	358.24	459.84
1393.7	97.82	77.59	356.88	458.15
1394.6	95.56	77.23	358.32	458.7
1395.4	97.36	77.08	358.54	459
1396.3	97.93	75.76	356.74	457.6
1397.2	99.13	77.35	359.09	457.9
1398	96.71	76.72	357.28	455.75
1398.9	98.41	77	358.68	457.06
1399.7	96.85	77.08	356.09	455.55
1400.6	96.62	76.68	356.3	454.98
1401.4	96.27	78.14	356.53	455.15
1402.3	95.65	77.55	355.49	455.21
1403.2	97.21	79.23	353.13	453.99
1404	98.12	76.38	354.41	453.11
1404.9	95.81	76.24	354.23	454.1
1405.7	96.53	77.38	355.13	453.58
1406.6	96.14	79.76	353.06	451.33
1407.4	94.73	76.18	353.69	452.83
1408.3	98.03	77.15	353.83	453.4
1409.1	96.5	77.05	354.03	452.97
1410	95.84	77.68	351.94	451.26
1410.8	95.53	76.36	353.28	451.58
1411.7	99.12	75.68	352.71	451.36
1412.6	95.73	77.65	352.52	452.11
1413.4	95.42	76.83	351.12	449.84
1414.3	96.27	76	352.69	451.24
1415.1	97.71	77.58	351.42	451.16
1416	96.44	77.34	350.47	451.2
1416.8	97.12	75.18	350.88	449.4
1417.7	96.37	75.91	350.38	450.39
1418.5	96.67	75.26	350.87	447.02
1419.4	97.17	75.56	349.35	449.63
1420.2	96.32	75.91	349.89	447.9
1421.1	95.6	76.85	349.58	446.1
1422	97.37	75.17	349.05	449.34
1422.8	95.46	76.67	349.53	447.2
1423.7	95.27	76.97	349.03	447.13
1424.5	95.84	76.49	348.22	446.05
1425.4	97.43	75.84	346.65	443.96
1426.2	95.09	74.86	349.29	445.79
1427.1	95.6	75.52	347.04	443.86
1427.9	94.83	75.97	347.91	446.72
1428.8	96.14	75.94	348.78	443.18
1429.7	94.58	75.04	347.3	445.29
1430.5	96.43	77.27	345.66	443.21
1431.4	94.97	77.04	344.73	446.09
1432.2	95.32	76.22	344.53	444.85
1433.1	94.13	76.54	344.86	441.95
1433.9	95.26	76.48	346.58	443.14
1434.8	96.6	76.44	343.27	443.7
1435.6	95.33	75.88	344.89	442.93
1436.5	96.23	77.76	345.23	442.4
1437.3	95.69	76.27	343.36	443.07
1438.2	96.59	77.05	346.42	442.32
1439.1	95.97	75.61	343.74	442.98
1439.9	95.74	75.69	343.93	440.07
1440.8	95.49	76.03	343.59	441.58
1441.6	95.95	77.12	341.87	441.31
1442.5	95.4	76.59	342.7	440.53
1443.3	95.49	73.81	341.01	441.86
1444.2	96.49	76.11	341.82	439.65
1445	98.5	76.32	343.18	439.68
1445.9	93.95	74.99	342.84	438.67
1446.7	96.22	77.5	342.59	436.6
1447.6	94.8	74.65	341.21	438.57
1448.4	95.58	75.4	339.38	437.35
1449.3	95.68	76.22	340.78	438.94
1450.2	95.72	75.02	341.85	438.31
1451	94.63	75.75	342.9	436.59
1451.9	96.09	75.02	339.18	436.43
1452.7	95.82	75.72	340.38	436.61
1453.6	96.07	76.95	340.01	435.65
1454.4	95.83	75.5	339.8	437.65
1455.3	95.9	75.61	338.34	436.05
1456.1	96.13	75.98	336.97	436.69
1457	97.21	74.16	337.54	432.48
1457.8	94.63	75.29	337.36	433.85
1458.7	95.42	77.43	336.89	433.18
1459.6	94.96	74.02	337.51	435.94
1460.4	94.7	75.21	338.81	433.39
1461.3	96.52	76.79	337.09	434.68
1462.1	96.6	76	336.41	431.5
1463	94.33	77.73	336.97	433.37
1463.8	93.2	74.82	335.35	432.77
1464.7	96.3	75.89	335.07	432.56
1465.6	95.28	75.27	336.22	431.49
1466.4	94.46	75.44	335.78	431.27
1467.3	94.2	75.29	334.78	432.6
1468.1	95.1	75.48	336.59	431.3
1469	95.1	75.92	335.91	430.45
1469.8	95.29	73.56	335.46	430.97
1470.7	95.15	76.35	332.85	428.6
1471.5	94.14	75.11	333.54	430.57
1472.4	96.45	74.43	332.72	427.15
1473.2	95.41	76.17	332.43	429.46
1474.1	95.9	75.62	331.49	428.23
1474.9	93.39	74.51	333.82	427.42
1475.8	95.07	76.01	331.33	428.62
1476.7	94.66	75.4	330.9	426.91
1477.5	94.75	76.12	333.01	427.88
1478.4	96.05	75.13	331.51	429
1479.2	95.67	75.55	331.22	428.34
1480.1	93.62	75.82	330.59	427.21
1480.9	94.33	75.12	331.2	425.01
1481.8	94.86	74.93	330.99	427.21
1482.6	95.13	75.81	329.73	424.93
1483.5	95.09	77.55	329.22	426.75
1484.3	94.8	75.37	330.57	427.46
1485.2	94.99	72.68	330.24	425.5
1486.1	94.73	75.13	329.4	427.31
1486.9	95.39	72.48	327.72	424.51
1487.8	94.61	76.42	328.54	423.23
1488.6	94.08	74.94	330.57	424.06
1489.5	95.13	75.7	329.55	423.89
1490.3	95.55	74.95	327.54	424.03
1491.2	94.55	73.8	327.36	423.93
1492.1	92.9	75.81	330.02	422.12
1492.9	93.26	75.98	326.94	422.15
1493.8	95.73	77.45	328.32	422.43
1494.6	94.81	73.49	327.79	423.21
1495.5	92.8	74.41	325.9	423.42
1496.3	94.63	74.89	325.36	423.26
1497.2	94.89	73.87	326.47	421.06
1498	93.78	74.34	325.31	422.12
1498.9	94.53	73.09	325.8	420.82
1499.7	94.86	75.93	324.49	421.67
1500.6	95.43	72.94	324.42	422.26
1501.4	93.99	74.34	326.47	421.04
1502.3	93.54	74.86	326.86	420.92
1503.2	95	73.99	325.16	420.44
1504	94.29	73.65	325.05	419.12
1504.9	95.42	72.94	323.57	418.85
1505.7	95.76	75.07	324.93	419.67
1506.6	94.16	75.75	324.22	417.73
1507.4	95.39	74.05	323.63	419.65
1508.3	94.92	73.84	323.91	418.84
1509.1	93.54	74.61	324.63	419.81
1510	94.7	74.24	323.81	417.91
1510.8	95.43	75.72	322.56	417.13
1511.7	93.71	74.53	322.87	417.33
1512.6	94.82	74.14	321.78	417.1
1513.4	95.03	73.55	321.23	417.32
1514.3	94.08	73.25	322.42	415.57
1515.1	95.38	73.4	321.86	417.18
1516	94.56	73.87	321.17	418.1
1516.8	94.31	73.69	321.86	415.49
1517.7	93.84	74.34	320.87	416.71
1518.5	95.28	75.48	318.84	415.88
1519.4	93.26	73.92	320.94	415.68
1520.2	94.61	73.95	321.1	415.2
1521.1	93.94	74.98	320.54	416.49
1521.9	92.27	73.71	318.82	414.96
1522.8	93.71	73	318.36	414.2
1523.7	94.63	73.46	318.47	414.93
1524.5	94.01	74.78	318.19	415.91
1525.4	94.07	73.81	318.6	412.78
1526.2	94.51	74.58	318.34	413.25
1527.1	93.64	73.76	316.64	413.15
1527.9	95.39	73.37	316.69	412.22
1528.8	93.81	74.65	317.59	413.16
1529.7	94.26	73.74	317.17	412.16
1530.5	96	74.29	315.73	412.57
1531.4	92.63	73.72	315.97	412.05
1532.2	93.95	73.34	316.54	411.26
1533.1	93.03	73.68	316.08	411.84
1533.9	95.75	73.41	314.56	412
1534.8	93.22	75.32	316.16	410.91
1535.6	92.57	75.55	316.08	411.03
1536.5	93.18	74.61	316.01	410.19
1537.3	92.03	73.57	316.98	410.24
1538.2	94.21	74.23	313.59	412.45
1539.1	94	75.24	313.26	409.26
1539.9	94.1	74.01	314.07	408.86
1540.8	93.01	72.82	314.87	409.73
1541.6	93.54	72.44	313.72	409.81
1542.5	93.03	72.66	315.04	408.47
1543.3	94.02	73.42	313.76	410.06
1544.2	93.08	74.16	314.01	408.98
1545	93.26	72.3	314.68	406.67
1545.9	92.14	73.75	313.86	411.28
1546.7	94.08	72.89	313.47	409.29
1547.6	94.64	74.55	312.81	408.14
1548.4	92.29	75.49	313.55	407.59
1549.3	93.08	73.17	312.51	408.63
1550.2	92.5	73.72	311.46	406.43
1551	92.33	75.23	313.41	406.81
1551.9	93.82	72.32	311.13	407.18
1552.7	92.57	76.02	312.46	405.51
1553.6	92.78	73.17	312.41	408.6
1554.4	92.3	74.27	310.84	405.18
1555.3	92.61	72.43	309.03	406.71
1556.1	93.03	72.79	310.11	406.75
1557	93.65	73.08	308.95	406.57
1557.8	93.02	74.33	310.42	406.27
1558.7	93.36	73.26	310.59	405.52
1559.6	92.75	73.72	311.12	406.37
1560.4	91.44	74.28	309.86	403.09
1561.3	92.63	71.71	309.05	405.16
1562.1	93.44	72.76	309.81	404.97
1563	93.93	73.64	309.29	404.73
1563.8	93.3	74.97	308.04	407.17
1564.7	92.7	73.98	308.45	403.32
1565.5	93.6	73.54	306.79	402.7
1566.4	92.33	73.47	309.76	403.44
1567.2	91.81	74.16	307.56	404.41
1568.1	92.94	71.59	307.78	402.55
1568.9	92.85	74.31	306.61	402.48
1569.8	93.06	72.79	306.69	403.28
1570.7	92.05	71.58	307.29	402.44
1571.5	92.47	72.95	307.02	402.07
1572.4	91.58	69.64	307.4	400.06
1573.2	92.87	72.82	307.05	402.17
1574.1	92.69	74.08	305.81	403.16
1574.9	91.34	74.62	306.76	401.67
1575.8	94.02	73.89	305.55	401.12
1576.6	92.56	71.63	305.64	398.68
1577.5	92.95	72.72	306.31	399.67
1578.3	92.24	73	305.98	400.52
1579.2	90.99	74.57	305.9	400.48
1580.1	91.71	73.83	306.21	401.28
1580.9	92.4	71.79	304.76	400.22
1581.8	93.43	72.72	304.94	398.28
1582.6	92.45	73.59	303.63	399.66
1583.5	90.57	72.63	303.57	399.61
1584.3	92.98	73.03	302.7	397.89
1585.2	93.37	75.08	302.29	398.48
1586	93.44	74.01	302.85	397.58
1586.9	90.45	72.56	303	397.56
1587.8	92.95	73.32	304.07	400.09
1588.6	92.05	74.38	302.66	399.79
1589.5	93.62	73.37	303	398.68
1590.3	92	73.41	301.74	399.2
1591.2	92.35	74.45	302.88	397.36
1592	90.97	73.3	301.76	398.18
1592.9	91.84	74.27	303.61	397.87
1593.7	93.31	72.57	301.32	397.1
1594.6	91.13	74.19	302.65	396.16
1595.4	91.45	72.47	302.78	397.47
1596.3	92.85	74.06	302.33	395.87
1597.1	91.21	72.62	301.34	396.61
1598	91.92	74.02	299.8	395
1598.9	92.86	74.17	301.72	395.5
1599.7	91.48	71.14	302.48	397.26
1600.6	91.87	72.52	300.64	396.59
1601.4	90.17	73.81	299.5	395.15
1602.3	91.44	72.24	300.4	395.47
1603.1	93.13	72.75	300.19	395.98
1604	92.64	69.88	299.17	396.1
1604.8	92.16	72.8	301.21	394.42
1605.7	92.48	72.43	299.91	394.18
1606.5	90.91	73.08	299.95	394.09
1607.4	92.41	70.67	298.03	392.35
1608.3	91.09	72.17	299.49	394.14
1609.1	90.31	72.5	300.41	393.44
1610	91.47	71.35	298.8	393.02
1610.8	91.18	71.54	299.66	393.23
1611.7	92.03	71.41	300.54	394.68
1612.5	91.02	73.54	298.58	392.03
1613.4	92.64	72.37	297.45	391.52
1614.2	92.96	73.22	297.32	392.25
1615.1	92.17	71.97	299.31	393.46
1615.9	90.54	73.05	299.24	390.69
1616.8	92.26	73.63	298.83	392.34
1617.6	91.53	71.92	296.99	391.45
1618.5	91.74	72	296.46	391.62
1619.3	91.71	72.05	300.58	392.06
1620.2	91.34	72.48	299.59	392.72
1621.1	90.8	70.82	297.2	391.15
1621.9	90.85	71.71	297.32	389.91
1622.8	93.97	72.15	297.36	392.28
1623.6	91.29	70.76	297.52	391.8
1624.5	91.49	72.37	296.25	390.36
1625.3	90.29	71.79	295.35	390.11
1626.2	90.44	71.72	296.56	390.91
1627	90.14	72.41	294.39	391.18
1627.9	90.23	71.44	295.81	390.56
1628.7	89.34	73.04	295.06	389.35
1629.6	91.86	72.6	294.93	388.81
1630.4	91.99	71.41	297.07	389.16
1631.3	89.48	72.94	295.1	388.31
1632.2	90.77	72.12	294.09	389.06
1633	92.07	72.61	297.05	388.22
1633.9	90.83	72.54	293.3	391.22
1634.7	91.63	71	297.1	388.45
1635.6	90.71	72.68	294.46	388.71
1636.4	91.6	71.14	293.62	386.58
1637.3	90.95	72.34	294.22	389.49
1638.1	89.81	71.44	293.87	389.48
1639	89.78	70.64	294.74	386.51
1639.8	90.16	71.45	293.14	388.79
1640.7	89.8	71.11	293.81	387.64
1641.6	89.65	72.94	292.49	387.49
1642.4	92.61	69.67	293.5	386.84
1643.3	89.84	71.56	292.9	387.97
1644.1	89.7	71.73	291.84	387.34
1645	91.27	71.35	292.83	386.58
1645.8	90.11	70.86	293.27	383.98
1646.7	88.15	70.09	292.39	387.6
1647.5	89.68	72.07	293.23	387.86
1648.4	91.04	72.29	291.51	385.45
1649.2	89.77	72.09	290.95	386.02
1650.1	90.5	72.42	292.6	385.69
1650.9	89.38	71.64	291.21	384.19
1651.8	90.7	70.98	291.86	384.89
1652.7	90.11	71.68	291	387.28
1653.5	90.22	72.56	290.05	384.62
1654.4	91.54	70.6	291.11	386
1655.2	89.95	71.37	290.07	382.87
1656.1	89.79	72.97	289.36	384.04
1656.9	89.89	71.78	290.11	385.12
1657.8	90.45	72.03	289.62	385.11
1658.6	87.51	69.87	290.05	382.94
1659.5	89.23	73.36	289.25	383.9
1660.3	91.06	71.02	288.73	383.56
1661.2	89.02	71.22	288.37	382.19
1662.1	88.63	71.14	288.86	384.03
1662.9	88.78	70.69	288.77	381.37
1663.8	88.06	71.25	289.96	384.2
1664.6	90.38	72.31	288.55	382.41
1665.5	89.71	72.37	290.15	383.67
1666.3	91.43	72.27	286.83	381.78
1667.2	89.39	71.02	288.07	382.25
1668	91.96	71.36	288.88	383.22
1668.9	89.03	71.52	288.83	382.49
1669.7	89.41	72.06	288.6	381.52
1670.6	89.38	72.21	288.91	382.7
1671.5	87.88	71.54	289.93	380.44
1672.3	89.05	70.97	288.23	381.11
1673.2	89.61	70.66	288.17	381.07
1674	88.28	72.02	287.01	380.14
1674.9	90.12	71.07	287.22	380.47
1675.7	89.31	70.82	286	381.71
1676.6	89	70.7	287.62	381.17
1677.4	87.73	71.57	285.55	383.35
1678.3	89.92	71.34	286.45	380.79
1679.1	90.09	71.5	286.34	380.41
1680	89.91	71.67	285.95	380.02
1680.8	89.75	70.23	285.63	380.68
1681.7	89.04	70.55	285.05	380.27
1682.6	89.07	72.53	286.14	381.1
1683.4	88.22	70.16	286.47	380.14
1684.3	89.29	71.33	286.61	379.72
1685.1	89.84	70.62	285.74	380.34
1686	88.96	72.37	285.58	378.5
1686.8	87.9	71.51	284.66	379.19
1687.7	88.18	71.86	284.07	379.95
1688.5	88.55	69.02	284.81	378.8
1689.4	89.58	70.87	283.76	378.78
1690.2	89.54	71.32	282.75	378.74
1691.1	89.27	71.18	285.26	378.56
1691.9	90.1	70.06	284.96	377.62
1692.8	89.37	71.12	283.27	378.23
1693.7	89.35	72.04	284.24	376.91
1694.5	90.35	72.19	283.58	376.89
1695.4	90.34	71.44	285.25	377.49
1696.2	88.65	69.56	282.97	376.71
1697.1	88.17	69.67	283.46	377.56
1697.9	87.6	69.9	282.01	376.79
1698.8	88.43	69.75	283.14	376.53
1699.6	88.15	70.81	282.7	377.36
1700.5	89.4	70.98	282.05	376.69
1701.3	89.14	70.35	281.98	376.52
1702.2	87.04	70.82	281.42	376.52
1703.1	87.9	69.99	281.45	376.5
1703.9	87.44	69.63	280.38	374.93
1704.8	88.53	69.72	283.18	377.3
1705.6	88.43	73.27	281.31	376.43
1706.5	88.84	69.89	280.63	378.7
[truncated: 12,501 more rows]
