# Supplementary material for: Clay hydroxyl isotopes show an enhanced hydrologic cycle during the Paleocene-Eocene Thermal Maximum
Source: Nat Commun. 2022 Dec 22;13:7885. doi: 10.1038/s41467-022-35545-2 (PMC9780225; doi:10.1038/s41467-022-35545-2)
Supplement: Supplementary file 6 — Supplementary Dataset 5 [file 41467_2022_35545_MOESM6_ESM.csv]

Time (s)	H2O (ppm)	H2O (ppm)	H2O (ppm)
-	a) 2616.34	b) 2613.48	c) 2611.59
0	1849.2	2129.8	1216.2
0.854	1843.1	2125.6	1213.1
1.707	1838.4	2120.8	1209.9
2.561	1836.5	2117.5	1208.3
3.414	1832.8	2115	1202.3
4.269	1827.3	2109.9	1200.3
5.127	1825.2	2104.6	1196.9
5.98	1822.8	2103	1193
6.833	1818.2	2097.6	1189.6
7.687	1814.2	2093.9	1186.9
8.542	1812.2	2091.5	1186.6
9.399	1809.6	2085.4	1181.6
10.253	1802.8	2082.7	1177.7
11.106	1798.4	2078.8	1174.9
11.964	1793.9	2072.9	1173.9
12.819	1790.7	2072.9	1171
13.672	1786.7	2067.8	1167.9
14.526	1782.3	2062.3	1164.5
15.379	1781.3	2059.7	1162.3
16.236	1776.1	2056.4	1159.7
17.096	1771.5	2053.2	1157.4
17.951	1768.9	2048.6	1154
18.804	1765.4	2042.5	1149.5
19.658	1761.6	2039.7	1147.5
20.511	1758.2	2037.6	1144.1
21.364	1755.9	2035.4	1142.4
22.218	1752.6	2031.1	1138.3
23.071	1750.1	2027.8	1137.6
23.927	1746.4	2021.3	1133.9
24.789	1742.7	2021.3	1130.8
25.643	1738.8	2017.1	1128.1
26.496	1734.2	2010.5	1126
27.35	1732.8	2010.6	1121.8
28.203	1728.5	2006.8	1119.8
29.057	1725.3	2001	1118.2
29.91	1721.1	2000	1113.4
30.764	1719	1995.3	1111.6
31.617	1713.9	1990.4	1110.9
32.47	1709.5	1988.5	1106.4
33.324	1707.4	1983	1103.4
34.177	1705	1981	1103
35.031	1702.4	1975.9	1097.4
35.884	1698	1972.5	1096.6
36.738	1694.7	1968.1	1095.1
37.591	1691.5	1966.4	1089.9
38.445	1688.4	1962.8	1088.6
39.304	1686.4	1959	1085.1
40.157	1682.3	1956.3	1085
41.01	1677.8	1952.8	1080.6
41.864	1675.1	1949.8	1079.5
42.717	1671.8	1946.2	1076
43.571	1669.7	1946.2	1072.7
44.424	1664.6	1941.1	1070.6
45.277	1663.5	1936.1	1068.3
46.132	1659.3	1932.4	1066.1
46.992	1655.7	1930.2	1063
47.851	1652.7	1927.5	1061.3
48.708	1650.3	1924.9	1058.9
49.561	1647.7	1920.1	1056.3
50.418	1643.2	1916	1056.2
51.273	1641.5	1911.9	1051.4
52.126	1637	1911.3	1050.2
52.979	1635.2	1906.7	1044.8
53.832	1631.9	1905.1	1042.3
54.687	1629.1	1902.2	1040.5
55.543	1625.2	1900.1	1038
56.396	1623.2	1894.3	1035.6
57.249	1617.4	1892	1035
58.102	1616.3	1886.8	1033.7
58.955	1614.2	1883	1028.5
59.808	1610.6	1881.5	1026
60.661	1602.6	1878	1027.5
61.514	1603.7	1877.3	1024
62.367	1600.4	1873.4	1019.1
63.22	1597.5	1870	1018.6
64.074	1595.7	1867.3	1015.2
64.93	1591.9	1864.3	1015.1
65.788	1590.8	1861.3	1012.6
66.646	1588.3	1859.1	1009.3
67.503	1584.1	1855.7	1006.9
68.359	1581.6	1851.1	1005.4
69.216	1579.7	1847.9	1001.9
70.073	1574.3	1845.5	999.87
70.926	1574.4	1841.4	999.57
71.779	1569.8	1839.8	995.29
72.632	1567.3	1836.1	993.31
73.485	1564.8	1833.2	990.97
74.343	1560	1830.6	988.44
75.201	1559.9	1827.8	986.96
76.056	1554.2	1825	985.42
76.909	1551.5	1820.6	982.29
77.762	1550.7	1820.8	982.83
78.615	1548.7	1816.1	979.45
79.468	1544.7	1815.1	977.11
80.327	1542.4	1812	975.16
81.181	1537.4	1810	974.37
82.039	1537.3	1804.4	969.46
82.894	1534.4	1804.1	967.16
83.747	1531	1799.3	964.4
84.6	1526.5	1801.3	964.24
85.454	1524.2	1795.2	963.35
86.307	1524.4	1792.7	958.51
87.165	1521.5	1788.7	957.43
88.02	1518.2	1786.5	956.49
88.878	1515.9	1783.1	952.74
89.732	1512.2	1780.2	952.34
90.586	1509.6	1776.4	950.33
91.439	1507.3	1773	947.09
92.293	1503.4	1772.6	944.67
93.15	1502.7	1768.8	944.13
94.005	1499	1767.6	940.78
94.859	1495.2	1764.8	939.36
95.712	1493.3	1762.1	937.66
96.566	1489.9	1757.7	934.21
97.419	1488.8	1755.6	934.77
98.276	1485.1	1752.4	931.16
99.132	1482.6	1751.9	929.77
99.985	1480.2	1746.5	927.56
100.84	1476.9	1745.2	924.42
101.69	1476.2	1744.1	924.48
102.54	1472.7	1740.3	924.12
103.4	1471.1	1738.5	919.93
104.25	1467.7	1734.8	918.01
105.11	1465.3	1733.8	918.16
105.96	1463.1	1731.4	913.28
106.81	1461	1728	913.78
107.67	1456.6	1724.3	911.19
108.53	1455.4	1722.6	910.2
109.38	1454.1	1719.9	906.28
110.23	1450.5	1718.1	906.26
111.08	1447.4	1715.4	902.67
111.94	1444.9	1711.6	902.68
112.79	1445.2	1710.4	900.08
113.65	1441.2	1706.6	899.89
114.5	1438	1702.6	896.03
115.36	1436.5	1701.7	894.27
116.21	1435.3	1700.3	892.37
117.07	1431.7	1697.6	891.05
117.92	1430.1	1693.4	888.11
118.78	1428.4	1694.7	888.64
119.63	1424	1689.2	885.04
120.48	1422.6	1686.6	883.58
121.34	1421.7	1685.3	882.62
122.2	1417.9	1683.5	881.57
123.05	1413.9	1681.4	880.21
123.9	1411.9	1677.2	878.16
124.76	1409.7	1674.8	875.18
125.61	1406.2	1673.6	873.63
126.46	1404.7	1671.2	872.32
127.32	1402.1	1669.1	871.06
128.17	1401.3	1665	868.21
129.03	1398.3	1662.9	866.92
129.88	1398.4	1660.5	865.97
130.74	1393.9	1657.9	864.03
131.59	1392	1656.9	861.2
132.44	1389.1	1652.3	860.24
133.3	1387.9	1651.3	857.57
134.15	1386	1650.6	857.71
135	1382.4	1646.3	853.37
135.86	1382	1645	853.19
136.71	1379.6	1643.4	850.48
137.57	1375.7	1639.5	851.24
138.42	1373.2	1637.8	848.22
139.28	1371.5	1636.7	845.46
140.13	1370.9	1634.7	844.32
140.98	1368.4	1632	844.07
141.84	1366.2	1630.2	841.83
142.7	1363.2	1628.9	839.84
143.56	1359.1	1625.3	839.45
144.41	1359.6	1623.4	834.81
145.26	1358.2	1621.1	833.61
146.12	1354.5	1617.6	833.87
146.97	1352.9	1616.1	831.93
147.83	1350.6	1613.1	831.5
148.68	1348	1611.3	830.15
149.54	1344.8	1609.9	828.19
150.39	1345.3	1606.1	826.34
151.25	1340.5	1603.4	824.43
152.1	1341.7	1603.2	824.26
152.96	1335.2	1601.4	821.48
153.81	1335.4	1598.3	819.51
154.66	1332.7	1596.5	818.53
155.51	1329.5	1593.2	816.38
156.37	1328.4	1592.6	815.61
157.22	1326.5	1591.6	813.87
158.08	1326.4	1585.1	813.96
158.93	1323.4	1586.9	810.59
159.79	1318.9	1582.9	807.88
160.64	1321.2	1580.1	808.95
161.49	1315.8	1579.1	808.33
162.35	1314.5	1577.3	803.62
163.21	1310.2	1575.8	803.19
164.06	1310.2	1573.5	803.21
164.91	1308.7	1571	799.43
165.78	1307	1568	800.22
166.63	1302.8	1567.1	795.04
167.49	1302.3	1565	795.36
168.34	1300.9	1562	793.5
169.19	1298.1	1561.2	792.83
170.05	1298.2	1557.5	791.64
170.9	1294.7	1555.6	789.57
171.75	1292	1554.3	787.19
172.61	1290.2	1552.8	787.37
173.46	1289.4	1549	783.72
174.31	1287.2	1547.5	784.53
175.17	1284.5	1544.8	783.61
176.03	1284	1544	779.31
176.88	1280.2	1540.5	779.56
177.74	1279.4	1539.5	778.16
178.59	1276.2	1538.3	777.57
179.45	1276.1	1536.1	776.34
180.3	1273.1	1532.8	775.84
181.15	1271.4	1531.2	773.17
182.01	1269.2	1529.4	771.58
182.86	1268.3	1528.2	769.09
183.71	1266.2	1525.6	769.58
184.57	1264	1522.4	768.62
185.43	1260.9	1520.7	766.47
186.28	1260	1520.4	764.06
187.13	1258.5	1517.2	762.9
187.99	1256.2	1514	762.05
188.85	1254.7	1514.2	761.24
189.7	1253.1	1512.7	759.99
190.56	1252.3	1509.6	758.68
191.42	1249	1508.9	755.75
192.27	1247.4	1505	755.17
193.12	1246.2	1504.8	753.32
193.98	1242.2	1504.7	753.26
194.83	1243.2	1500.4	753.28
195.68	1239.6	1498.8	750.92
196.54	1236.9	1497.9	748.46
197.39	1235.8	1494.7	746.36
198.24	1233.5	1493	745.3
199.1	1230.3	1491	742.87
199.95	1228.6	1489.2	742.61
200.8	1227.9	1489.6	742.37
201.66	1227.7	1484.8	742.32
202.51	1224.2	1485.7	739.46
203.37	1222.6	1481.1	737.92
204.23	1221.2	1480.3	735.81
205.08	1220.7	1479.5	738.68
205.94	1219.1	1477.9	734.98
206.79	1217.1	1475.1	733.71
207.64	1215.1	1472.8	730.97
208.5	1213.7	1473.5	730.95
209.35	1210.8	1469.3	730.1
210.2	1210.2	1467.2	728.05
211.06	1207.5	1464.9	726.28
211.91	1206.9	1464	726.15
212.76	1204	1464.3	725.22
213.62	1202.8	1459.3	724.22
214.48	1199.9	1458.9	722.38
215.34	1200.5	1457.5	721.66
216.19	1198.2	1452.8	720.01
217.05	1197.1	1451.9	718.21
217.9	1194.5	1450	715.87
218.75	1191	1448.6	716.44
219.61	1191.1	1446.6	714.54
220.46	1188	1444.9	713.74
221.32	1186.8	1443.7	712.63
222.17	1183.1	1442.8	711.96
223.03	1182.7	1439.9	710.16
223.88	1180.5	1437.6	708.48
224.73	1179.7	1437	707.18
225.59	1179.7	1434.9	708.33
226.44	1177.4	1431.5	705.36
227.29	1174	1432.6	703.35
228.15	1173.7	1429.8	701.81
229.01	1171.2	1426.7	701.73
229.86	1168.1	1425.3	701.05
230.72	1168	1423.6	698.58
231.57	1167.2	1422.7	698.9
232.43	1165.8	1421.7	696.53
233.28	1164.1	1418.9	698.44
234.13	1163.3	1416.6	694.78
234.99	1159.8	1416.1	691.35
235.84	1158.5	1414.1	694.18
236.7	1157.6	1412.6	691.13
237.55	1154.1	1410.7	690.57
238.41	1152.6	1408.6	689.37
239.26	1153.6	1407.3	687.07
240.11	1151.1	1405.7	687.55
240.97	1150.2	1401.8	687.4
241.82	1146.8	1404.7	685.58
242.68	1145.7	1402.8	683.86
243.54	1143.6	1397.7	680.83
244.39	1140.6	1397.9	681.55
245.24	1141.1	1396.1	680.74
246.1	1140.9	1394.2	680.28
246.95	1138.6	1392.9	677.71
247.8	1134.7	1391.4	677.11
248.66	1136.3	1390	676.04
249.51	1133.6	1388.3	676.18
250.37	1133.5	1387.9	672.93
251.22	1131	1384.7	671.94
252.08	1129.7	1383.8	673.24
252.93	1129.1	1380.8	670.12
253.79	1126.4	1379.5	670.9
254.64	1125	1378.2	667.35
255.5	1123.3	1376.4	667.66
256.35	1120.5	1376.4	666.58
257.2	1120.1	1374.5	663.78
258.06	1117.5	1371.7	663.99
258.92	1118.2	1368.2	664.16
259.77	1114.1	1367.4	661.44
260.62	1114.3	1367	660.75
261.48	1112.6	1364.9	660.23
262.33	1111.6	1364.8	657.83
263.18	1108.9	1362.1	656.06
264.04	1107.1	1361	657.89
264.9	1105.2	1359.6	656.14
265.75	1106.2	1358.9	655.41
266.6	1101.7	1355.1	653.64
267.46	1101.1	1356.3	653.65
268.31	1100.7	1354.9	651.29
269.16	1099.2	1350.6	649.82
270.02	1095.6	1348.7	648.29
270.88	1093.6	1348.5	648
271.73	1094.4	1348.2	646.94
272.58	1092.7	1346.5	647.78
273.44	1091.5	1343.2	647.81
274.29	1089.8	1343.7	645.75
275.14	1087.3	1341.4	643.01
276	1086.3	1339.8	642.42
276.85	1084.2	1340.6	642
277.71	1083.6	1338.2	640.45
278.57	1081.6	1333.7	639.7
279.42	1082.6	1333.6	638.56
280.27	1080.1	1333.1	638.86
281.13	1079.1	1329.3	637.14
281.98	1077.5	1329.8	638.84
282.84	1076.6	1328.5	635.79
283.7	1075.3	1327.2	634.27
284.55	1074.4	1324.4	632.86
285.4	1072.7	1324.1	631.05
286.26	1072.3	1320.9	629.38
287.11	1070.3	1320.9	629.21
287.96	1067.8	1318.5	630.19
288.82	1065.4	1316.4	627.21
289.67	1066	1316.6	627.86
290.52	1063.5	1314.4	626.38
291.38	1062.4	1312.8	625.94
292.24	1061.5	1311.4	625.13
293.09	1060.7	1310.4	623.95
293.95	1059.7	1309.2	623.08
294.8	1057.9	1308.2	622.19
295.65	1057	1305.9	620.4
296.51	1055.9	1303.1	620.22
297.37	1053.3	1303.9	619.54
298.22	1050.5	1301.5	619.17
299.07	1051.3	1300.4	617.95
299.93	1048.9	1298.6	615.9
300.78	1046.8	1297.8	615.82
301.63	1047.4	1294.8	615.12
302.49	1044.4	1294.3	612.51
303.34	1043.7	1293	611.94
304.19	1042	1292.8	613.58
305.05	1041.1	1292.1	611.33
305.9	1040.3	1289.4	608.66
306.76	1040.4	1288.3	608.45
307.61	1037.2	1287.2	607.68
308.46	1034.5	1284.6	608.4
309.32	1035.4	1282.9	604.36
310.17	1034.8	1280.8	605.68
311.03	1031.6	1280.4	603.13
311.89	1031	1280.9	604.84
312.74	1031	1280.9	604.49
313.59	1028.9	1278.3	602.91
314.45	1027.7	1275.9	603.87
315.3	1026.9	1274.7	600.56
316.15	1024.3	1275	599.07
317.01	1023.3	1272	596.92
317.86	1021.1	1270.5	598.25
318.72	1019.9	1269.1	596.65
319.57	1019.1	1268.4	596.52
320.43	1017.4	1266.3	594.64
321.28	1016.4	1265.5	594.88
322.14	1017.6	1262.9	594.56
323	1015.4	1262.4	589.57
323.85	1012.4	1261.8	590.96
324.71	1011.9	1260.5	589.3
325.56	1009.6	1260	591.77
326.42	1010	1257.3	589.34
327.27	1007.9	1255.5	588.97
328.13	1005.4	1255.8	586.27
328.99	1005.4	1255.4	585.77
329.84	1004	1251.9	584.21
330.7	1003.9	1252	583.56
331.55	1003.5	1249.4	583.51
332.41	1001.3	1247.5	583.13
333.26	1001.2	1246.3	581.96
334.12	997.38	1246	582.64
334.98	996.12	1244.1	580.9
335.83	996.35	1242.2	580.51
336.69	995.45	1242.5	578.71
337.54	994.69	1240.5	577.9
338.4	991.92	1238.9	577.01
339.25	990.91	1240	575.61
340.11	991.06	1236.9	575.32
340.96	987.41	1234.5	574.08
341.82	988.86	1235.3	574.82
342.67	987.06	1233.4	572.93
343.53	985.02	1231.9	572.79
344.38	984.2	1228.2	571.53
345.23	982.4	1229.3	569.94
346.09	981.45	1227.7	570.36
346.94	980.26	1228.2	567.33
347.8	978.97	1226.5	568.2
348.65	980.54	1225.6	568.06
349.51	977.47	1223.5	565.97
350.36	976.41	1220.3	566.48
351.22	977.29	1221.3	565.28
352.08	973.7	1218	564.15
352.93	972.69	1217.5	564.67
353.79	971.26	1217.3	561.98
354.64	969.28	1215	562.18
355.5	970.3	1213.9	561.37
356.36	965.98	1212.9	561.02
357.21	967.5	1214.4	560.32
358.06	964.4	1210.3	559.86
358.92	964.85	1210.5	556.59
359.77	962.72	1209	557.05
360.62	962.53	1206.3	556.21
361.48	959.08	1207.7	557.87
362.33	959.63	1206.2	555.37
363.18	957.74	1202.8	553.28
364.04	958.24	1203.1	554.31
364.89	958.55	1202	552.92
365.74	955.2	1200.6	551.78
366.6	953.3	1199.9	551.21
367.46	952.03	1200	551.62
368.32	953.85	1197.4	550.8
369.17	948.76	1195.7	549.49
370.03	947.8	1194	550.64
370.88	950.85	1194.7	548.11
371.74	947	1192.9	545.41
372.59	946.93	1191.6	546.09
373.45	945.46	1191.1	546.47
374.31	943.3	1190.8	543.61
375.16	943.55	1188.9	544.43
376.02	941.87	1189.7	544.51
376.88	941.01	1185.4	541.17
377.73	941.43	1186.2	541.16
378.58	940.55	1185.7	541.38
379.44	936.79	1182.8	540.48
380.29	938.82	1183.1	539.43
381.14	935.88	1182.9	538.89
382	933.67	1182.3	537.82
382.85	932.24	1180.3	537.31
383.71	932.96	1177.1	536.5
384.56	930.2	1177.5	537.04
385.41	930.29	1176.9	535.45
386.27	931.41	1174.6	535.08
387.12	926.27	1173.6	536.03
387.98	928.59	1171.8	532.94
388.83	928.28	1173.4	534.06
389.68	925.31	1168.2	532.2
390.54	924.61	1168.1	532.77
391.39	923.12	1168.7	529.64
392.25	922.15	1166.2	531.39
393.11	923.96	1167.6	530.73
393.97	918.37	1165.3	527.37
394.82	917.57	1163.8	528.64
395.68	917.11	1165.4	527.25
396.54	916.54	1163.8	527.66
397.39	916.58	1162.1	524.54
398.24	916.03	1162.1	524.42
399.1	913.97	1161.1	523.41
399.95	913.24	1157.9	524.66
400.8	911.73	1159.9	522.65
401.66	910.35	1157	523.23
402.51	909.55	1155.3	522
403.36	907.73	1154.5	520.82
404.22	907.15	1153.6	520.88
405.07	907.26	1152.2	520.59
405.92	905.27	1148.4	519.78
406.78	903.48	1150.7	519.59
407.63	903.24	1149.8	516.32
408.48	901.62	1146.7	516.38
409.34	901.1	1147.6	517.11
410.19	902.04	1146.2	517.06
411.04	898.91	1145.9	514.32
411.9	897.85	1143.9	514.47
412.75	897.23	1143.3	514.22
413.6	895.04	1141.2	512.82
414.46	894.89	1141.5	512.33
415.31	894.08	1142.3	511.58
416.17	894.31	1140	512.64
417.02	893.35	1138.4	510.52
417.88	890.9	1136	511.2
418.73	890.88	1137	511.24
419.59	890.87	1134.8	508.37
420.44	890.4	1135.5	510.21
421.3	888.21	1135.4	508.14
422.16	886.64	1135.1	507.91
423.01	884.31	1134.9	507.35
423.86	887.52	1132.8	507.18
424.72	885.03	1130.3	505.97
425.58	883.6	1130.6	502.85
426.44	883.22	1128.9	504.22
427.3	882.1	1129.2	501.31
428.15	882	1128.8	503.92
429.01	879.59	1126.8	505.05
429.86	879.08	1125.4	502.81
430.71	881.66	1124.2	500.09
431.57	878.55	1122.9	500.58
432.42	878.2	1119.5	498.55
433.28	877.98	1119	499.07
434.13	875.43	1115.2	500.23
434.99	875.52	1114.3	499.13
435.84	874.23	1108.8	498.21
436.7	873.1	1107.3	496.7
437.55	873.09	1104.3	498.33
438.41	870.35	1098.7	495.71
439.27	869.99	1096.2	496.9
440.12	867.55	1095	495.8
440.98	866.82	1090.4	495.4
441.83	864.23	1087.3	494.82
442.68	863.5	1085.8	493.93
443.54	864.71	1084.5	494.43
444.39	861.63	1082.5	493.53
445.25	860.01	1082.3	494
446.1	856.8	1081.5	493.19
446.95	857.95	1080.8	490.56
447.81	855.05	1083.8	492.18
448.67	855.81	1084.1	490.56
449.52	851.97	1083.8	493.07
450.38	852.3	1086.2	489.66
451.23	851.54	1090.7	488.22
452.08	852.47	1091.9	487.98
452.94	853.1	1096.2	486.48
453.79	853.24	1101.1	486.36
454.64	855.66	1106.4	486.46
455.49	855.82	1114.7	485.45
456.35	854.67	1120.3	485.7
457.2	858.03	1126.4	486.74
458.05	859.24	1134.2	484.63
458.91	862.63	1144.4	485.06
459.76	865.93	1153.6	485.35
460.61	867.33	1162.4	486.44
461.47	871.76	1174.6	486.65
462.33	876.41	1187.2	485.9
463.18	879.53	1198.7	487.18
464.03	886.09	1212.9	488.22
464.88	891.19	1226.2	487.88
465.74	897.61	1242.1	489.32
466.59	903.98	1256.9	491.19
467.44	911.12	1272.6	493.82
468.3	918.44	1290.6	495.5
469.15	926.99	1308.7	498.04
470.01	935.85	1329	499.83
470.86	944.21	1348.7	502.1
471.72	954.87	1370.1	503.69
472.57	964.63	1392.1	507.66
473.43	976	1416.1	510.71
474.28	986.22	1442.1	513.62
475.13	1000.9	1468.4	516.16
475.99	1011.9	1493	521.66
476.84	1027.3	1521	525.32
477.7	1041.1	1549.3	531.45
478.56	1058.5	1580.5	533.64
479.41	1072.6	1612.6	543.65
480.27	1089.3	1644.8	548.84
481.12	1107.7	1679.4	550.43
481.97	1124.9	1716.3	560.18
482.83	1145	1752.9	566.54
483.68	1164.1	1788.7	573.87
484.54	1186.4	1829	582.5
485.39	1207.6	1871.9	591.29
486.24	1230.8	1914.8	597.94
487.1	1254.6	1955.5	609.32
487.95	1278.7	2001.7	616.97
488.8	1304.9	2050.6	628.4
489.66	1329.4	2098	638.4
490.51	1356.7	2149.5	650.02
491.37	1384.5	2199.7	658.76
492.23	1416.7	2252.4	672.91
493.08	1448.9	2307.7	687.86
493.94	1479.4	2366	699.19
494.79	1511.7	2422.4	712.68
495.65	1546.9	2484.2	727.3
496.5	1581.7	2547.7	743.57
497.36	1617.8	2609.1	759.57
498.22	1655.2	2675.1	775.93
499.07	1694.3	2747	791.84
499.92	1735.9	2816.3	810.14
500.78	1778.7	2886.3	828.7
501.63	1821.3	2960	851.09
502.49	1863.3	3037.4	867.91
503.34	1911	3116.3	890.97
504.2	1958.1	3193.6	910.65
505.05	2009.2	3276	933.8
505.91	2056.9	3362	958.57
506.77	2112.5	3448	981.04
507.62	2164.8	3533.7	1005.2
508.48	2220.8	3623.9	1033.7
509.33	2277.2	3716.8	1060.1
510.19	2335.5	3813.4	1088.9
511.05	2398.9	3910	1115.4
511.9	2457.4	4010.8	1146.6
512.76	2524.2	4110.2	1175.8
513.61	2587.9	4213.6	1206.4
514.47	2656	4323	1243.5
515.32	2725.3	4431.4	1276.1
516.17	2795.6	4539.2	1311.9
517.03	2868.1	4653.7	1348
517.88	2943.7	4768.1	1388.3
518.73	3021.3	4885.8	1427
519.59	3096.8	5004.5	1467.3
520.45	3177.9	5124.2	1508.3
521.3	3258.6	5250.5	1552.8
522.15	3341.2	5376.1	1595.9
523.01	3425.4	5505.6	1640.9
523.86	3510.9	5634.3	1688.1
524.72	3600.9	5764.9	1736.9
525.58	3693.2	5897.3	1785.3
526.43	3785	6032.4	1838.4
527.29	3880.2	6172.5	1889.1
528.14	3972.7	6310.5	1943.9
529	4068.9	6454.4	1999
529.85	4167.1	6595.2	2052.9
530.7	4266	6735.3	2111.9
531.56	4368.5	6882.9	2170.8
532.42	4468.9	7027.8	2232.6
533.27	4570	7177.3	2294.3
534.12	4674.1	7327.1	2357.2
534.98	4778	7477.5	2421.2
535.83	4884.3	7629.2	2483.7
536.68	4991.7	7779.2	2551.8
537.54	5094.5	7931.1	2618.4
538.39	5207.2	8085.3	2687.2
539.25	5311	8242.4	2759.3
540.1	5419	8392.2	2829.1
540.96	5526.9	8540	2901.4
541.81	5630.8	8693.9	2973.1
542.67	5737.4	8844.3	3046.1
543.52	5843.9	8998.2	3121.5
544.38	5951.8	9149.7	3195.5
545.23	6051.9	9298	3269.3
546.09	6156.5	9450.1	3344.9
546.95	6256.2	9597.3	3422.8
547.8	6354.4	9743.1	3497.5
548.65	6452.6	9887.5	3576.8
549.51	6546.6	10027	3653.7
550.36	6639.5	10166	3727.3
551.21	6727.6	10299	3808.2
552.07	6814.8	10432	3882.1
552.92	6896.8	10567	3955.2
553.78	6976.7	10697	4033.4
554.63	7054.9	10821	4110.2
555.49	7129	10951	4185.7
556.34	7198.1	11070	4260.3
557.2	7264.4	11181	4334.8
558.06	7327.4	11294	4407.4
558.91	7386.6	11399	4479.9
559.77	7439.9	11501	4549.6
560.63	7490.5	11604	4620.3
561.48	7539.3	11702	4690.6
562.33	7580.5	11791	4756.8
563.18	7617.1	11877	4823.8
564.04	7653.4	11958	4887.6
564.89	7685.4	12032	4949.4
565.74	7708.8	12106	5011.7
566.6	7735.2	12173	5071.2
567.45	7756.1	12242	5130
568.31	7767.2	12299	5185.6
569.17	7782.1	12349	5238.8
570.02	7791.9	12400	5292
570.89	7798.1	12443	5345.2
571.75	7797.8	12484	5394.6
572.6	7793.9	12525	5441.9
573.46	7790.9	12566	5487.3
574.31	7784.1	12599	5531.1
575.16	7770.9	12619	5572.7
576.02	7757.8	12639	5615.1
576.87	7744	12658	5652.2
577.72	7731.8	12675	5689.9
578.58	7709.8	12687	5725.7
579.43	7690.7	12695	5758.7
580.28	7664.3	12698	5792.6
581.14	7645.5	12697	5819.8
581.99	7617.1	12695	5849.6
582.85	7588.6	12694	5876.7
583.7	7556.2	12688	5901.6
584.55	7526.4	12682	5928.5
585.41	7495.3	12670	5948
586.26	7461.6	12658	5967
587.11	7427.8	12641	5983.4
587.97	7391.1	12623	6001.7
588.82	7357	12600	6020
589.68	7320.7	12582	6035.9
590.54	7285.5	12559	6048
591.39	7242.8	12525	6060.8
592.25	7205.1	12502	6072
593.1	7168.9	12473	6080.3
593.95	7131.5	12444	6089.9
594.81	7093.1	12413	6098.7
595.66	7051.7	12378	6104
596.52	7010.5	12345	6110.3
597.37	6970.4	12309	6116.6
598.23	6927	12274	6119.2
599.09	6885.4	12234	6124
599.94	6847.7	12197	6126.6
600.8	6802.5	12158	6126.8
601.66	6765.9	12116	6125.5
602.52	6722.8	12075	6123.9
603.37	6679.7	12034	6124.3
604.23	6640.1	11988	6125.7
605.09	6597.4	11943	6124.9
605.94	6555.5	11895	6117.7
606.8	6520.6	11850	6114.9
607.65	6473.7	11808	6114.1
608.51	6435.9	11766	6107.4
609.36	6398.5	11719	6106.1
610.22	6355.9	11672	6096.3
611.08	6314.6	11626	6086.8
611.93	6274	11581	6084.1
612.79	6233.8	11531	6076.4
613.64	6193.9	11486	6070.2
614.5	6154.3	11435	6066.3
615.35	6114.6	11390	6055.9
616.21	6078.9	11341	6047.1
617.07	6038	11296	6036.9
617.93	5995.5	11245	6030.9
618.78	5956.9	11199	6019
619.64	5919.6	11149	6010.3
620.49	5878.7	11099	5997.9
621.35	5841.4	11049	5990.3
622.21	5804.5	10998	5978.6
623.07	5767	10950	5967.3
623.92	5734	10906	5955.6
624.78	5695.6	10856	5948.6
625.63	5658.8	10805	5937.2
626.49	5622.3	10757	5923.3
627.34	5588.6	10706	5915.4
628.2	5547.7	10657	5899.9
629.05	5512.6	10610	5887.8
629.91	5479.1	10559	5877.7
630.76	5442.7	10512	5862.7
631.62	5403.6	10464	5852.9
632.47	5369.3	10411	5843
633.33	5335.7	10362	5828.6
634.18	5306.2	10320	5816.5
635.03	5269.5	10269	5802.6
635.89	5239.1	10221	5792
636.74	5200.5	10172	5777.2
637.6	5166.3	10119	5763.4
638.45	5135.5	10075	5751.4
639.3	5100.7	10024	5739.2
640.16	5070.2	9979.3	5726
641.02	5035.1	9931	5713.8
641.87	5004.5	9886.2	5702.1
642.73	4973.7	9835.8	5686.3
643.58	4937.6	9788.4	5670.5
644.44	4908.1	9739.5	5658.8
645.3	4878.5	9689.3	5645.4
646.16	4845.2	9650.1	5632.8
647.02	4816.3	9597.2	5621.9
647.87	4784.4	9552.7	5608.2
648.72	4753.9	9507.2	5591.9
649.58	4724.8	9463.3	5583.3
650.43	4694.2	9416	5569.8
651.28	4664.7	9364.9	5556.8
652.14	4637.3	9320.5	5542.1
652.99	4605.2	9274.9	5527.6
653.85	4577.6	9225.3	5516
654.7	4546.4	9186.9	5501.5
655.55	4516.2	9139.4	5491.5
656.41	4490.1	9092.4	5477.6
657.26	4461.8	9048.3	5463.8
658.11	4434.9	9004.6	5450.9
658.97	4406.9	8958	5442.5
659.82	4378.9	8915.9	5427.8
660.67	4348.5	8870.7	5414.3
661.53	4324	8825.4	5401.9
662.39	4295.9	8780.7	5392.6
663.25	4271.4	8735	5379.5
664.11	4242.2	8694.9	5367.5
664.96	4215	8649.6	5352.1
665.82	4190.8	8606.6	5342
666.67	4164.4	8569.8	5330.1
667.53	4139.1	8527.3	5316.5
668.38	4113.7	8485.6	5304.3
669.23	4088.3	8441	5294
670.09	4061.7	8400.5	5281.7
670.95	4036.9	8359.4	5272.3
671.8	4011.4	8316.7	5260.3
672.66	3987.5	8274.4	5248.6
673.51	3963.2	8234.7	5235.8
674.36	3937.9	8194.7	5227.7
675.22	3912.9	8155.7	5217.3
676.08	3888.8	8113.7	5208.7
676.93	3867.4	8072.8	5195.2
677.78	3842	8033.7	5186.1
678.64	3818.8	7994.6	5178.1
679.49	3793.6	7952.9	5170.4
680.34	3771.5	7916.1	5158.5
681.2	3747	7877.1	5145.7
682.05	3725.1	7834.8	5137.3
682.91	3705.2	7797.4	5128.4
683.76	3680.3	7760.7	5119.1
684.61	3660.5	7723	5110.6
685.47	3637	7684.1	5100.4
686.32	3616.6	7648.6	5094.2
687.18	3593.2	7610.8	5086
688.03	3569	7576.9	5080.4
688.88	3549.5	7538.7	5067.8
689.74	3528.3	7499.2	5063.2
690.6	3507.6	7466.6	5054.4
691.45	3485.5	7425.8	5044.5
692.3	3462.4	7391.5	5036.6
693.16	3442.2	7359.1	5028.6
694.01	3422.1	7323.8	5021
694.86	3402.5	7291.1	5015.3
695.72	3381.8	7254.6	5009.3
696.57	3362.5	7219.2	5001.8
697.42	3345.1	7184.7	4996.2
698.28	3322.3	7154.5	4990.3
699.13	3301.8	7121.3	4984.4
699.98	3284	7087.8	4978.2
700.84	3264	7056.8	4969
701.69	3246.5	7021.9	4964
702.54	3224.4	6987.4	4955.2
703.4	3205.4	6956.4	4952.5
704.25	3191.3	6924.2	4944.7
705.11	3171.9	6892.7	4938.1
705.96	3154.3	6860.4	4933.4
706.82	3133	6833.9	4928.1
707.67	3116.7	6803.2	4923.8
708.52	3099.2	6770.1	4916.8
709.38	3079.1	6740.2	4912.3
710.24	3062.7	6712	4903.4
711.09	3046.3	6682.4	4900.7
711.94	3028.2	6649.6	4896
712.8	3013.5	6619.9	4888.2
713.65	2996.2	6590.9	4884.3
714.5	2978.4	6564.4	4876.5
715.36	2960.2	6536.8	4874.6
716.21	2945.8	6505.7	4865.1
717.07	2925.9	6478.6	4862.9
717.92	2911.6	6450.9	4858.7
718.78	2894.6	6422.9	4851.8
719.63	2879.6	6397.2	4846.6
720.48	2861.3	6370.5	4842.6
721.34	2849.8	6344.8	4837
722.2	2834	6316	4833.7
723.05	2814.8	6287	4825.8
723.9	2798.9	6264.2	4817.9
724.76	2785.8	6238.2	4816
725.61	2771.6	6212	4808.6
726.46	2755.5	6189.5	4801.9
727.32	2741.9	6163.1	4797.3
728.17	2728.7	6135.1	4794.1
729.03	2713.5	6113.7	4784.6
729.89	2697.6	6087.7	4780.2
730.74	2683.3	6064.7	4777.5
731.6	2672.1	6036.8	4769.8
732.45	2658.3	6015.8	4763.8
733.3	2644.1	5991	4754.5
734.16	2630.2	5965.1	4750.9
735.01	2617.6	5942.9	4744.5
735.86	2605.8	5921.1	4739.5
736.72	2589.9	5896.6	4735.1
737.57	2578.2	5873.3	4726.1
738.42	2569.4	5850.3	4720.3
739.28	2553.6	5827.2	4717.7
740.14	2540.2	5807.7	4712.6
740.99	2528.5	5782.5	4706.3
741.85	2518.1	5762.3	4703.9
742.71	2504.6	5736.3	4697.8
743.56	2491	5717.6	4689.5
744.42	2480	5696.1	4683.1
745.27	2467.2	5676	4682.9
746.13	2456.5	5651.1	4677.4
746.98	2444.5	5627.6	4672.6
747.83	2433.2	5611.4	4668.5
748.69	2420.8	5587.3	4664.4
749.54	2410.3	5564.5	4657.6
750.4	2399.7	5543.1	4654.9
751.25	2391.8	5524.5	4648.3
752.11	2376.9	5503.8	4646.3
752.96	2369.4	5479.8	4642.7
753.81	2357.4	5455.9	4640.9
754.67	2348.3	5440.1	4637.6
755.53	2335.2	5419.5	4632.7
756.38	2324.7	5398.2	4628.3
757.24	2314.2	5376.2	4622.7
758.09	2302.2	5357	4619.3
758.95	2293	5334.5	4613.7
759.8	2280.8	5310.8	4607.6
760.65	2270.6	5286.3	4602.4
761.51	2257.9	5263.6	4594.8
762.37	2248.3	5238.6	4590.1
763.22	2236.7	5219.2	4582.7
764.08	2224.7	5197.3	4574
764.93	2216	5173	4564.9
765.78	2202.5	5145.1	4556.6
766.64	2192.2	5120.9	4550
767.49	2181.2	5095.5	4540
768.34	2167.9	5072.1	4529.2
769.2	2155.6	5043.2	4521.5
770.05	2143.3	5018.8	4505.9
770.91	2132	4992	4493.9
771.76	2118.2	4965.2	4480.3
772.61	2106.3	4936.4	4467.3
773.47	2093.5	4908	4452.7
774.32	2079.8	4881.6	4439.3
775.18	2068.3	4850.5	4423.7
776.03	2056	4820.2	4406.9
776.88	2042.9	4791.9	4390
777.74	2029.3	4762.8	4371.1
778.59	2014.9	4734.3	4355.1
779.45	2002.9	4701.9	4336.1
780.3	1987.4	4672.4	4316.1
781.16	1976.1	4640.3	4296.4
782.02	1962.2	4607.9	4274.9
782.87	1947.3	4578.4	4255
783.73	1935.8	4545.4	4232.1
784.58	1919.4	4515	4210.7
785.44	1907.1	4483.2	4188.5
786.29	1892.3	4448.6	4166.6
787.15	1880.4	4415.5	4142.5
788	1866.6	4380.3	4119.3
788.85	1851.5	4350.4	4095.8
789.71	1837.7	4314.3	4071.9
790.57	1821.4	4284.1	4045.5
791.42	1811.1	4248.7	4021.3
792.28	1795.2	4218	3997.1
793.13	1782.6	4183.7	3972.3
793.98	1767.9	4151.6	3945.7
794.84	1750.5	4114.8	3919
795.69	1739	4083.3	3891.7
796.55	1722	4048.4	3866.3
797.4	1709.8	4015.4	3837.5
798.25	1695.9	3982.8	3810.7
799.11	1680.5	3945.3	3782.3
799.96	1667.5	3913	3755
800.82	1655	3879.4	3729.8
801.67	1636.7	3844.5	3700.7
802.52	1624.4	3810.8	3671
803.38	1611.1	3779.1	3643.4
804.23	1597.4	3743.9	3613.6
805.08	1582	3710.4	3587.3
805.94	1568.5	3680.9	3558.5
806.79	1555	3644.1	3531.1
807.65	1542.8	3611.6	3500.5
808.5	1529.1	3582.7	3473.8
809.35	1516.4	3547.4	3446
810.21	1500.3	3513.8	3414.8
811.06	1487.2	3479.4	3387.6
811.91	1474.2	3449.6	3358.5
812.77	1460.7	3416.5	3331.3
813.62	1447.9	3384.4	3302.1
814.47	1436.6	3353.4	3276.5
815.33	1420.6	3323	3245.5
816.18	1409.2	3290.6	3218.5
817.03	1396.1	3257.2	3189.6
817.89	1381.9	3228	3163.5
818.74	1371	3197.2	3134.1
819.6	1357.6	3167.5	3106.6
820.45	1344.6	3136.7	3081.6
821.31	1333	3106	3053.8
822.16	1321.1	3076.7	3024.3
823.02	1308.9	3047.5	2997.5
823.87	1295.9	3015.8	2972.2
824.73	1283.7	2991.4	2946.4
825.58	1275.3	2961.5	2918.8
826.44	1262.6	2928.9	2892.3
827.29	1249.1	2905.1	2865.8
828.15	1238.6	2875.8	2844.3
829	1226.2	2849.9	2817.7
829.85	1216.5	2822.4	2790.4
830.71	1203.9	2796.6	2768.7
831.57	1192.3	2767.7	2744
832.43	1182.9	2740.1	2717.6
833.28	1171.4	2714.9	2694.8
834.13	1162.4	2689.8	2670.4
834.99	1150.8	2663	2645.5
835.84	1141.9	2635.6	2623.9
836.7	1129	2612.4	2599.9
837.56	1120	2586.6	2574.3
838.41	1110.4	2565.1	2555.1
839.27	1100.8	2538	2533.2
840.13	1091.4	2515.5	2508.8
840.98	1079.7	2493.9	2486
841.84	1069.8	2463.9	2462.8
842.7	1060.4	2443.9	2442.1
843.55	1050.5	2422.7	2419.9
844.41	1043.1	2399	2397.3
845.26	1034.1	2379.2	2376.3
846.12	1024.1	2354	2355.6
846.97	1013.4	2333.3	2333.9
847.83	1004.4	2312.3	2314.1
848.68	997.67	2289.6	2292.3
849.54	987.92	2269.2	2273.7
850.39	977.89	2248.7	2253.6
851.25	971.44	2228.4	2233.7
852.1	962.37	2207.4	2215.4
852.95	954.9	2187.3	2196.5
853.81	947.06	2166.1	2177.1
854.66	937.74	2147.1	2159.2
855.51	928.96	2128.2	2139.1
856.37	922.48	2108.9	2122.2
857.22	914.11	2089.7	2103.7
858.07	906.03	2069.8	2085.5
858.93	896.87	2051	2066.8
859.79	891.14	2030.9	2049.6
860.64	882.33	2014.8	2033
861.49	875.76	1995.2	2014.8
862.35	868.95	1975.7	1998.1
863.21	861.7	1960.8	1980
864.06	854.65	1942.4	1963.5
864.91	844.25	1925.7	1946.8
865.77	837.53	1909.8	1931.6
866.62	833.41	1890.8	1913.2
867.47	825.68	1876.3	1899.5
868.33	819.26	1860.9	1883.2
869.18	812.55	1842.4	1865.9
870.04	803.73	1825	1852
870.89	798.87	1809.1	1837.1
871.75	792.5	1794.9	1820.4
872.6	786.27	1778.9	1805.3
873.45	778.28	1763.2	1790.9
874.31	773.36	1747.8	1774.7
875.16	767.42	1732.3	1762.2
876.01	762.38	1717.4	1746.6
876.87	754.67	1702.8	1732.7
877.73	750.83	1685.8	1718.5
878.58	742.72	1672.8	1705
879.44	735.84	1661.3	1690.4
880.29	731.16	1645.9	1677.1
881.15	725.47	1632.7	1663.9
882	719.78	1616.7	1650.5
882.85	714.25	1603.8	1636.7
883.71	707.29	1591.2	1623.7
884.56	702.32	1577.2	1611
885.41	696	1563.9	1597.7
886.27	690.88	1552.6	1585.1
887.12	686.59	1540.9	1572.2
887.97	679.25	1524.1	1559.6
888.83	676.26	1513.8	1545.8
889.68	670.86	1501.5	1534.8
890.54	665.52	1488.3	1523.4
891.39	660.15	1476.3	1510.5
892.24	653.06	1464.6	1498.3
893.1	649.2	1453.6	1488.4
893.95	644.26	1440.6	1473.7
894.81	639.29	1429.5	1462.6
895.66	633.35	1416.3	1451.4
896.51	632.5	1404.2	1440.5
897.37	628.03	1394.9	1431
898.22	622.46	1383.2	1419.4
899.07	616.72	1373.8	1408.9
899.93	612.05	1361.3	1396.6
900.78	608.46	1349.3	1386
901.64	603.94	1339.9	1375.3
902.5	598.82	1330.3	1364.1
903.35	595.11	1317.1	1355.9
904.21	589.79	1307.6	1344.9
905.06	587.8	1298.2	1336.8
905.92	581.26	1288.8	1323.7
906.77	578.31	1280.1	1316.1
907.62	573.68	1269.6	1305.6
908.48	570.53	1258.7	1295.3
909.33	567	1249.4	1285.3
910.18	562.83	1238.7	1274.8
911.04	558.47	1229.4	1267.3
911.9	553.4	1217.7	1256.2
912.75	548.7	1210.3	1247.9
913.6	548.25	1204	1239
914.46	542.13	1194.6	1229.3
915.31	540.94	1184.9	1220.2
916.16	534.66	1173.4	1210.3
917.02	532.05	1166.2	1201.8
917.87	527.62	1158.5	1194
918.72	524.67	1149.9	1184.3
919.58	519.62	1140	1175.4
920.43	514.8	1131.3	1168.4
921.29	514.76	1124.6	1161.1
922.14	509.94	1115.2	1151.3
923	506.55	1107.8	1144.9
923.85	504.31	1100.7	1134.9
924.7	500.06	1093.1	1128.8
925.56	496.08	1084.6	1118.7
926.42	494.71	1076.8	1112.5
927.27	488.94	1067.7	1105.4
928.12	487.39	1060.1	1096.3
928.98	483.56	1053.7	1087.9
929.83	481.08	1047.9	1081.1
930.68	477.07	1036.8	1074.3
931.54	475.9	1030.5	1066.3
932.39	470.67	1023	1058.4
933.24	469.2	1016.5	1050.3
934.1	464.77	1009.8	1045.4
934.96	462.75	1004.1	1036.4
935.81	459.27	994.5	1029.3
936.66	456.7	989.45	1022.8
937.52	452.94	981.21	1016
938.37	451.33	975.08	1007.3
939.22	446.98	968.09	1005.1
940.08	446.86	961.74	996
940.93	441.86	954.04	988.68
941.79	440.88	950.75	981.25
942.64	438.9	942.62	976.17
943.5	436.31	936.5	969.99
944.35	432.67	929.39	966.05
945.21	431.59	924.26	955.02
946.06	425.1	916.77	949.12
946.92	423.52	912.52	945.54
947.77	421.95	906.08	937.06
948.62	419.98	900.86	933.1
949.48	417.78	897.96	926.8
950.34	412.82	888.54	922.82
951.19	411.8	883.57	916.36
952.04	410.46	876.29	910.88
952.9	406.48	872.26	903.81
953.76	405.08	867.62	898.25
954.61	400.25	859.99	893.46
955.46	399.3	854.98	884.79
956.32	398.47	849.67	879.95
957.17	394.66	844.73	874.24
958.02	394.61	838.49	871.03
958.88	390.12	833.36	864.23
959.73	388.52	828.35	860
960.58	388.75	822.14	855.97
961.44	386.05	818.51	849.54
962.29	381.25	813.34	844.45
963.14	382.16	808.33	839.35
964	380.56	805.47	833.61
964.85	375.52	800.99	828.13
965.71	373.3	793.59	824.92
966.56	372.43	789.55	819.47
967.42	370.34	785.57	813.52
968.27	370.5	781.05	810.03
969.12	366.9	777.93	805.58
969.98	363.69	772.51	800.54
970.83	363.65	766.33	794.87
971.69	360.56	764.01	791.65
972.54	359.71	758.24	786.98
973.4	357.46	752.63	782.79
974.25	353.68	752.16	778.44
975.1	353.76	745.8	772.46
975.96	353.28	741.34	769.84
976.81	350.41	739.09	764.45
977.67	350.07	733.17	760.54
978.52	345.85	726.55	756.9
979.38	345.77	724.12	750.61
980.23	342.69	719.5	748.86
981.09	341.35	715.76	743.34
981.94	337.57	713.47	739.17
982.8	338.28	709.64	734.58
983.65	337.04	704.81	732.86
984.51	336.34	701.13	726.71
985.36	333.87	697.63	723.17
986.21	330.43	693.19	719.52
987.07	329.25	690.96	716.18
987.92	329.06	686.81	711.47
988.77	326.46	680.89	708.94
989.63	325.79	678.27	704.92
990.48	322.68	675.4	701.16
991.33	322.54	671.79	697.73
992.19	320.11	667.68	694.28
993.04	317.52	665.76	689.83
993.9	316.77	661.06	685.59
994.75	317.11	658.06	682.13
995.6	313.87	654.33	677.89
996.46	313.64	650.36	674.84
997.31	312.66	647.39	673.71
998.16	310.5	644.49	670.86
999.02	308.55	641.66	665.74
999.88	308.77	637.92	662.69
1000.7	306.1	635.72	660.15
1001.6	304.11	630.87	655.27
1002.4	303.5	629.58	651.92
1003.3	303.19	625.71	649.08
1004.1	300.16	623.05	646.03
1005	298.04	619.46	641.59
1005.9	299.13	615.01	640.38
1006.7	296.65	614.66	637.08
1007.6	295.37	611.79	632.33
1008.4	295.3	607.75	629.62
1009.3	292.44	605.12	627.85
1010.1	290.96	604.42	624.59
1011	291.96	598.6	623.35
1011.9	288.87	597.27	617.08
1012.7	289.93	593.45	615.91
1013.6	288.67	591.22	614.9
1014.4	285.93	590.02	612
1015.3	285.68	588.06	608.34
1016.1	283.41	582.94	605.25
1017	283.19	581.14	602.18
1017.8	280.66	576.06	598.92
1018.7	278.76	575.81	598.89
1019.6	279.34	572.68	594.73
1020.4	278.62	571.78	591.36
1021.3	277.17	567.18	588.23
1022.1	275.48	564.87	585.77
1023	273.29	560.28	584.1
1023.8	274.06	560.51	582.15
1024.7	272.54	558.76	578.03
1025.5	270.73	555.99	576.51
1026.4	271.82	554.31	573.1
1027.3	269.84	551.5	571.36
1028.1	267.5	548.85	568.97
1029	268.39	546.98	565.74
1029.8	266.99	545.41	563.09
1030.7	264.74	542.22	561.2
1031.5	264.27	539.18	559.92
1032.4	262.33	537.73	556.54
1033.2	263.24	535.88	554.09
1034.1	261.92	533.89	554.67
1034.9	259.88	529.02	552.03
1035.8	259.6	529.94	546.95
1036.7	258.21	526.42	546.79
1037.5	259.37	525.83	542.7
1038.4	257.13	523.51	543.08
1039.2	256.22	521.96	537.56
1040.1	254.46	517.56	538.75
1040.9	253.6	516.75	537.07
1041.8	253.88	513.46	533.6
1042.6	250.98	511.25	531.82
1043.5	252.21	510.81	529.17
1044.4	250.31	510.03	527.03
1045.2	250.52	504.75	524.4
1046.1	250.17	503.97	523.29
1046.9	247.66	502.85	521.35
1047.8	247	500.54	518.8
1048.6	246.81	498.04	516.95
1049.5	244.3	497.05	515.71
1050.4	242.66	494.46	514.11
1051.2	242.62	494.57	512.35
1052.1	241.89	490.7	508.37
1052.9	241.71	488.88	506.22
1053.8	241.25	488.51	502.72
1054.6	240.98	485.85	504.56
1055.5	241.12	484.2	501.13
1056.3	239.83	483.18	500.35
1057.2	237.49	481.35	499.93
1058.1	236.8	481.34	495.75
1058.9	236.38	478.36	494.84
1059.8	235.09	475.35	492.9
1060.6	235.71	474.72	492.44
1061.5	233.93	473.37	488.45
1062.3	233.72	471.77	488.15
1063.2	231.95	467.79	486.05
1064	233.26	468.7	483.57
1064.9	232.59	466.29	480.84
1065.7	232.16	464.19	481.33
1066.6	231.56	463.23	479.97
1067.4	230.4	461.45	478.82
1068.3	228.31	460.64	475.15
1069.1	227.86	459.59	474.66
1070	227.48	457.74	473.14
1070.9	228.55	456.67	471.99
1071.7	227.23	454.96	469.96
1072.6	224.51	452.79	469.11
1073.4	225.72	450.69	467.79
1074.3	225.32	449.54	464.03
1075.1	222.17	447.88	463.36
1076	222.33	446.63	463
1076.8	222.29	447.3	460.1
1077.7	224.31	445.17	458.87
1078.5	221.77	442.46	458.76
1079.4	219.34	442.61	457.08
1080.3	218.79	441.34	455.52
1081.1	218.36	438.87	454.13
1082	217.21	438.53	453.78
1082.8	218.09	437.42	450.66
1083.7	216.78	435.2	449.67
1084.5	216.33	433.28	449.74
1085.4	217.69	434.06	448.9
1086.2	216.71	430.96	446.19
1087.1	214.73	430.96	447.3
1087.9	214.96	430.58	442.02
1088.8	213.38	428.5	441.92
1089.6	213.44	429.14	441.04
1090.5	213.42	426.22	441.68
1091.4	211.82	423.72	438.83
1092.2	213.29	422.89	436.67
1093.1	211.93	422.3	435.1
1093.9	210	422.42	436.54
1094.8	210.39	419.39	434.96
1095.6	209.34	418.23	430.79
1096.5	208.88	419.56	431.41
1097.3	208.78	416.19	429.33
1098.2	207.91	415.16	428.95
1099.1	207.94	414.58	426.93
1099.9	208.54	412.2	426.75
1100.8	206.48	414.64	425.78
1101.6	207.01	412	423.11
1102.5	206	409.7	424.75
1103.3	205.67	409.31	421.23
1104.2	203.5	407.38	422.14
1105	204.91	405.45	418.86
1105.9	204.55	406.9	418.51
1106.7	203.09	406.88	417.41
1107.6	202.59	403.5	414.81
1108.4	202.99	401.26	414.51
1109.3	201.48	402.41	415
1110.2	202.45	402.7	413.56
1111	201.94	399.98	411.88
1111.9	200.3	399.22	409.02
1112.7	200.82	399.1	409.52
1113.6	200.07	395.96	408.97
1114.4	198	396.37	409.62
1115.3	197.97	393.91	406.84
1116.1	198.74	393.79	406.54
1117	198.06	393.13	404.43
1117.8	197.7	391.98	403.81
1118.7	196.19	391.05	403.56
1119.5	197.27	389.89	403.2
1120.4	195.48	391.33	401.39
1121.3	194.81	387.19	399.74
1122.1	195.1	387.87	398.94
1123	193.65	388.38	398.54
1123.8	194.96	385.79	397.36
1124.7	194.03	385.53	398.47
1125.5	192.92	384.41	395.07
1126.4	191.5	383.06	392.86
1127.2	193.14	383.03	392.86
1128.1	193.11	382.12	392.77
1128.9	191.64	380.44	391.04
1129.8	191.95	379.03	390.46
1130.7	192.75	378.11	389.16
1131.5	190.14	377.23	389.93
1132.4	191.78	377.27	389.02
1133.2	190.69	376.87	388.22
1134.1	190.35	374.72	386.55
1134.9	189.7	375.7	386.67
1135.8	187.51	373.63	387.82
1136.6	188.97	374.73	384.21
1137.5	189.77	372.3	385.6
1138.3	189.44	370.95	382.33
1139.2	188.14	370.51	381.28
1140.1	187.76	370.35	381.19
1140.9	186.91	368.97	380.31
1141.8	185.77	369.61	379.75
1142.6	185	368.42	379.13
1143.5	185.97	367.52	379.84
1144.3	187.19	368.99	378.28
1145.2	184.79	366.88	376.78
1146	185.4	366.27	375
1146.9	183.75	364.97	373.11
1147.7	184.2	363.1	374.57
1148.6	183.61	362.33	373.35
1149.4	185.09	362.6	373.7
1150.3	183.28	362.79	372.38
1151.2	181.46	360.66	371.82
1152	181.64	359.57	370.5
1152.9	181.53	361.33	369.58
1153.7	182.48	359.53	368.25
1154.6	181.05	359.27	367.82
1155.4	182.03	357.9	366.55
1156.3	178.87	358.69	366.71
1157.1	178.28	357.19	366.38
1158	181.22	356.24	365.51
1158.8	179.58	354.91	366.9
1159.7	182.85	356.04	364.01
1160.5	179.89	354.61	364.33
1161.4	178.25	354.57	362.73
1162.3	178.17	352.45	362.7
1163.1	178.28	350.37	360.66
1164	179.56	352.96	359.82
1164.8	178.53	351.27	361.75
1165.7	177.66	350.55	360.05
1166.5	177.71	348.51	359.19
1167.4	177.9	347.93	359.4
1168.2	177.01	348.89	356.78
1169.1	178.04	347.83	357.26
1169.9	175.49	347.92	358.12
1170.8	176.92	347.01	357.23
1171.6	176.87	345.94	355.22
1172.5	176.12	346.66	354.24
1173.4	176.17	346.03	354.76
1174.2	175.7	344.71	352.65
1175.1	174.68	344.58	355.93
1175.9	176.31	345.98	352.63
1176.8	174.46	342.8	351.4
1177.6	174.04	343.89	351.73
1178.5	173.46	342.31	352.68
1179.3	174.48	341.33	352.08
1180.2	172.28	341.33	349.96
1181	172.6	340.78	350.2
1181.9	172.62	340.43	347.71
1182.8	171.81	340.78	350.28
1183.6	171.69	338.3	348.09
1184.5	172.02	338.87	348.4
1185.3	172.49	337.73	346.68
1186.2	171.68	339.37	345.58
1187	170.76	337.48	346.02
1187.9	170.15	338.37	345.57
1188.7	170.42	335.88	344.73
1189.6	168.14	335.26	345.83
1190.4	171.67	335.16	344.25
1191.3	171.72	335.13	343.05
1192.1	168.19	335.78	342.58
1193	168.64	333.26	342.27
1193.9	169.31	332.99	341.55
1194.7	167.99	332.69	338.86
1195.6	168.22	332.47	339.48
1196.4	167.97	332.83	339.25
1197.3	168.14	331.42	338.14
1198.1	167.24	329.48	339.46
1199	165.85	332.25	339.23
1199.8	167.06	331.33	338
1200.7	168.01	330.29	337.32
1201.5	167.23	328.14	335.18
1202.4	166.61	328.57	335.99
1203.3	165.76	327.32	334.24
1204.1	166.41	327.23	335.75
1205	166.15	327.35	334.29
1205.8	165.42	326.73	336.85
1206.7	165.43	327.98	334.02
1207.5	166.08	325.23	333.78
1208.4	165.12	324.27	333.96
1209.2	165.25	324.97	333.42
1210.1	165.78	325.11	330.93
1211	165.77	324.07	331.43
1211.8	163.92	323.07	330.75
1212.7	163.5	324.31	331.11
1213.5	163.8	323.56	330.15
1214.4	162.61	321.67	329.31
1215.2	163.41	322.36	329.4
1216.1	163.86	320.51	329.12
1216.9	162.23	323.9	328.52
1217.8	163.48	321.35	328.15
1218.6	161.62	321.31	327.23
1219.5	161.78	320.45	327.05
1220.4	161.53	320.04	328.43
1221.2	160.82	320.04	326.07
1222.1	160.89	320.61	326.48
1222.9	161.18	319.31	327.6
1223.8	160.7	317.94	324.48
1224.6	163.04	316.73	325.2
1225.5	161.8	317.07	324.14
1226.3	161.49	316.85	324.71
1227.2	160.92	317.13	322.71
1228	159.41	316.97	324.47
1228.9	161.94	317.69	323.3
1229.8	161.69	316.31	323.84
1230.6	158.02	315.58	321.51
1231.5	160.41	314.66	322.04
1232.3	159.42	313.66	321.81
1233.2	159.55	313.53	320.22
1234	157.73	315.2	321.55
1234.9	160.65	313.65	322.13
1235.8	157.28	312.75	319.6
1236.6	158.68	314.23	319.51
1237.5	161.19	312.25	320.73
1238.3	157.69	312.5	319.92
1239.2	158.08	312.44	318.26
1240	158.44	312.17	318.04
1240.9	158.66	311.43	317.08
1241.7	158.17	310.73	319.78
1242.6	156.12	310.67	316.12
1243.4	157.34	310.28	317.81
1244.3	157.87	308.85	317.8
1245.2	158.85	311.24	316.73
1246	157.11	311.25	316.95
1246.9	156.95	307.92	316.25
1247.7	157.98	311.38	315.4
1248.6	156.06	308.55	315.16
1249.4	157.38	307.51	313.72
1250.3	157.1	309.02	313.43
1251.1	156.59	306.8	310.73
1252	156.81	305	313.48
1252.8	156.88	308.52	312.99
1253.7	156.57	306.5	312.59
1254.6	154.17	305.46	313.05
1255.4	153.75	305.87	313.69
1256.3	155.1	304.25	311.85
1257.1	155.79	305.82	311.93
1258	154.95	304.13	309.95
1258.8	153.93	304.59	309.91
1259.7	154.97	303.1	311.05
1260.5	153.94	304.76	308.9
1261.4	153.44	304.65	309.33
1262.2	153.69	303.28	309.02
1263.1	153.48	302.39	310.04
1263.9	152.86	303.84	309.71
1264.8	154.33	301.36	307.43
1265.6	152.59	302.99	307.06
1266.5	153.79	304.44	307.93
1267.3	153.22	300.45	307.72
1268.2	152.54	300.7	308.08
1269.1	152.84	302.6	308.13
1269.9	152.07	300.94	304.96
1270.8	153.01	300.1	307.28
1271.6	152.11	300.56	305.68
1272.5	152.68	300.19	305.42
1273.3	152.16	299.03	304.55
1274.2	153.18	298	305.1
1275	153.12	300.97	304.48
1275.9	150.8	298.93	303.99
1276.7	151.34	299.28	303.1
1277.6	149.99	298.91	303.87
1278.4	149.69	298.21	305.67
1279.3	151.36	298.58	303.68
1280.2	152.3	298.27	302.63
1281	150.78	295.14	303.59
1281.9	148.3	299.19	300.96
1282.7	150.84	298.32	301.78
1283.6	149.96	295.42	300.9
1284.4	150.03	295.22	301.72
1285.3	149.63	296.63	301.72
1286.1	146.39	296.59	301.26
1287	151.02	295.45	301.53
1287.8	148.73	297.42	299
1288.7	148.45	294.33	299.39
1289.5	149.45	293.22	301.77
1290.4	148.05	294.57	300.38
1291.3	150.73	294.09	300.08
1292.1	149.97	294.03	301.45
1293	150.06	295.96	300.65
1293.8	149.32	292.39	298.85
1294.7	148.15	291.41	298.92
1295.5	149.13	292.46	299.51
1296.4	147.91	291.67	296.51
1297.2	148.73	291.52	297.5
1298.1	149.08	291.11	297.43
1299	147.23	290.18	297.07
1299.8	148.04	291.8	295.83
1300.7	147	291.06	296.44
1301.5	146.35	291.42	297.48
1302.4	147.97	291.83	294.84
1303.2	146.07	290.3	295.55
1304.1	145.78	289.27	296.07
1304.9	148.78	289.98	294.74
1305.8	147.68	290.99	295.04
1306.6	146.68	290.55	295.88
1307.5	145.18	288.54	295.72
1308.4	145.91	289.07	293.45
1309.2	146.19	289.86	295.55
1310.1	145.77	289.06	293.63
1310.9	146.89	290.29	293.92
1311.8	145.65	289.24	292.82
1312.6	146.13	288.74	294.15
1313.5	146.4	287.91	292.33
1314.3	143.56	287.67	292.96
1315.2	147.03	288.25	290.99
1316	143.95	288.76	290.89
1316.9	144.07	285.93	291.82
1317.8	145.28	287.27	291.31
1318.6	145.36	286.19	292.42
1319.5	143.3	286.87	291.19
1320.3	143.51	286.29	291.19
1321.2	143.97	286.18	290.99
1322	144.95	286.04	291.02
1322.9	144.83	286.92	290.71
1323.7	142.47	287.06	291.68
1324.6	143.68	285.63	292.15
1325.4	143.01	284.23	290.64
1326.3	143.87	285.69	289.83
1327.1	144.61	284.12	287.16
1328	142.94	282.48	288.74
1328.8	144.72	284.6	287.09
1329.7	144.81	283.66	290.29
1330.6	142.77	283.14	286.66
1331.4	143.14	282.92	288.89
1332.3	144.32	281.46	286.03
1333.1	141.24	282.38	289.61
1334	142.85	283.03	286.35
1334.8	144.21	284.22	286.86
1335.7	143.16	282.91	285.51
1336.5	142.24	282.39	286.94
1337.4	142.19	281.28	286.29
1338.2	140.53	282.47	285.86
1339.1	141.16	280.91	286.21
1339.9	140.96	280.91	284.6
1340.8	141.62	281.4	284.67
1341.7	140.94	279.83	285.94
1342.5	140.99	281.12	285.87
1343.4	139.66	281.3	285.39
1344.2	141.29	277.35	285.95
1345.1	140.1	279.6	284.47
1345.9	141.37	279.68	283.88
1346.8	139.9	281.2	285.22
1347.6	140.35	280.73	284.64
1348.5	140.88	280.44	282.65
1349.3	141.52	278.48	283.56
1350.2	139.99	280.93	282.24
1351	140.24	280.88	282.1
1351.9	140.51	278.21	282.4
1352.8	141.51	278.25	283.19
1353.6	141.23	278.17	281.97
1354.5	140.5	277.91	280.2
1355.3	139.98	278.17	282.2
1356.2	140.78	279.48	281.11
1357	139.77	276.92	280.24
1357.9	140.33	278.19	281.55
1358.7	139.89	277.71	280.71
1359.6	139.71	276.89	281.72
1360.4	137.59	278.55	280.98
1361.3	139.03	276.33	280.57
1362.2	138.59	277.01	277.97
1363	137.27	276.56	279.99
1363.9	140.14	274.84	280.06
1364.7	141.11	274.88	281.06
1365.6	141.2	275.13	279.32
1366.4	137.59	275.97	278.74
1367.3	137.97	274.23	278.86
1368.1	139.82	274.91	277.3
1369	139.57	275.89	278.82
1369.8	138.11	275.27	279.36
1370.7	136.72	275.15	279.17
1371.6	139.13	274.19	278.51
1372.4	137.33	277.11	277.96
1373.3	137.5	275.03	277.98
1374.1	137.86	274.25	276.96
1375	138.67	273.16	278.03
1375.8	137.29	271.96	277.68
1376.7	139.32	272.35	277.62
1377.5	136.53	274	276.25
1378.4	136.64	272.69	276.56
1379.2	136.69	272.52	277.14
1380.1	137.02	273.09	277.03
1381	135.42	271.32	276.93
1381.8	137.03	271.83	275.22
1382.7	138.42	272.32	274.04
1383.5	135.62	272.35	275.34
1384.4	136.44	269.48	274.38
1385.2	135.42	271.25	277.46
1386.1	136.37	270.38	274.26
1386.9	136.72	270.99	274.44
1387.8	135.98	269.98	274.72
1388.7	134.95	271.16	274.6
1389.5	136.72	269.41	273.12
1390.4	134.12	271.07	272.77
1391.2	134.44	269.65	274.74
1392.1	135.57	271.01	272.98
1392.9	135.15	270.61	273.07
1393.8	135.06	270.49	273.7
1394.6	136.41	269.37	272.86
1395.5	135.43	269.37	271.72
1396.4	135.27	270.62	274.37
1397.2	136.86	268.59	273.3
1398.1	134.51	270.57	272.37
1398.9	135.08	267.47	273.43
1399.8	134.13	266.94	272.37
1400.6	133.11	269.32	271.08
1401.5	134.65	268.99	271.14
1402.3	134.7	267.47	271.22
1403.2	132.92	271.02	268.84
1404	134.42	268.65	271.06
1404.9	134.83	268.96	269.96
1405.8	133.73	268.16	271.91
1406.6	134.39	267.14	269.99
1407.5	133.07	268.43	270.06
1408.3	133.68	268.17	270.01
1409.2	133.37	268.46	270.33
1410	135.96	268.31	269.22
1410.9	133.76	266.26	269.61
1411.7	132.93	266.19	269.56
1412.6	134	266.91	268.02
1413.4	132.78	266.98	269.39
1414.3	134.24	268.25	267.66
1415.1	133.69	267.11	268.22
1416	132.98	266.42	269.02
1416.9	135	266.68	269.43
1417.7	133.72	267.39	268.48
1418.6	134.05	265.85	268.53
1419.4	132.35	265.4	266.75
1420.3	133.44	265.28	267.11
1421.1	133.04	264.86	267.42
1422	131.36	264.35	267.9
1422.8	132.59	263.59	266.93
1423.7	131.16	264.7	266.11
1424.6	131.43	264.11	265.57
1425.4	131.08	261.94	266.13
1426.3	130.88	264.33	266.38
1427.1	131.75	263.61	266.13
1428	134.23	263.93	266.03
1428.8	131.42	263.98	268.98
1429.7	131.82	263.74	267.21
1430.5	132.07	261.85	266.36
1431.4	130.67	262.98	264.29
1432.2	131.69	262.57	265.15
1433.1	131.19	262.56	265.29
1434	129.48	262.52	264.51
1434.8	131.13	262.81	263.53
1435.7	131.45	262.69	264.39
1436.5	130.99	261.65	265.58
1437.4	130.2	263.43	263.39
1438.2	127.79	261.05	264.09
1439.1	129.95	261.41	263.76
1439.9	131.9	262.54	263.93
1440.8	130.1	259.78	264.15
1441.6	131.75	262.94	265.54
1442.5	131.18	263.13	264.85
1443.3	129.58	260.16	262.26
1444.2	132.03	260.78	263.8
1445.1	131.38	260.73	260.84
1445.9	131.81	261.17	263.88
1446.8	130.25	260.23	264.91
1447.6	130.53	259.32	262.31
1448.5	130.79	260.59	261.1
1449.3	129.09	261.05	263.1
1450.2	130.01	260.63	261.37
1451	129.3	258.52	261.75
1451.9	129.4	258.97	260.91
1452.7	130.81	258.81	260.6
1453.6	129.58	259.1	261.11
1454.5	128.43	260.78	262
1455.3	129.02	257.9	262.16
1456.2	129.54	257.99	262.23
1457	130.02	258.72	261.3
1457.9	130.24	259.7	261.11
1458.7	128.55	258.27	260.2
1459.6	130.53	258.55	260.95
1460.4	130.87	257.23	261.23
1461.3	129.19	257.79	260.13
1462.1	130.13	257.52	260.78
1463	128.45	259.21	259.04
1463.9	128.35	258.2	260.5
1464.7	129.41	257.57	258.69
1465.6	127.59	256.72	260.61
1466.4	129.34	257.15	259.05
1467.3	129.03	256.79	260.36
1468.1	128.39	257.93	258.44
1469	130.49	256.94	260.29
1469.8	128.86	257.2	258.24
1470.7	128.08	256.23	257.37
1471.5	129.36	257.07	258.33
1472.4	128.61	257.45	258.5
1473.2	128.21	257.43	257.85
1474.1	128.89	256.01	257.87
1475	128.69	256.83	257.01
1475.8	128.03	257.72	258.99
1476.7	129.88	258.26	258.61
1477.5	127.53	255.96	255.57
1478.4	128.1	256.44	256.92
1479.2	127.14	255.86	256.45
1480.1	128.24	256.09	257.25
1480.9	126.59	257.37	256.92
1481.8	127.37	254.86	257.61
1482.6	128.51	254.49	257.26
1483.5	127.28	255.83	257.66
1484.3	127.01	256.27	256.33
1485.2	128.56	254.79	257.54
1486.1	127.23	255.97	257.76
1486.9	126.82	257.42	258.61
1487.8	128.24	256.55	258.35
1488.6	125.82	258.68	259.02
1489.5	130.11	257.65	259.42
1490.3	127.84	257.9	258.47
1491.2	128.04	260.92	260.05
1492	128.28	260.55	260.97
1492.9	127.94	260.34	260.57
1493.7	129.22	261.9	262.66
1494.6	126.91	261.78	263.99
1495.4	129.85	263.11	265.8
1496.3	127.89	263.68	266.37
1497.2	128.81	264.56	267.61
1498	130.69	266.88	269.88
1498.9	130.23	266.55	271.42
1499.7	129.58	267.56	273.41
1500.6	131.71	269.75	275.89
1501.4	131.57	272.48	278.05
1502.3	133.47	277.98	280.91
1503.1	130.76	276.15	283.47
1504	132.16	279.16	285.41
1504.9	133.89	280.9	288.52
1505.7	134.98	284.31	292.19
1506.6	134.89	286.73	296.01
1507.4	135.3	289.91	299.16
1508.3	137.47	291.53	303.47
1509.1	136.72	297.28	306.31
1510	140.24	300.18	310.42
1510.8	137.94	303.96	317.09
1511.7	140.08	306.59	321.94
1512.5	141.81	309.26	327.89
1513.4	143.68	314.91	332.97
1514.3	144.67	319.65	338.03
1515.1	142.75	323.59	345.25
1516	145.21	328.19	352.14
1516.8	145.75	332.74	359.4
1517.7	149.22	339.39	367.75
1518.5	147.39	345.05	374.61
1519.4	151.55	351.74	384.17
1520.2	153.4	355.06	391.76
1521.1	154.03	365.35	401.6
1521.9	154.48	371.21	412.25
1522.8	157.06	377.31	422.07
1523.6	158.25	387.05	430.98
1524.5	160.68	394.13	444.92
1525.4	163.58	400.41	457.11
1526.2	163.87	412.99	470.03
1527.1	165.4	421.96	482.03
1527.9	168.09	431.26	496.45
1528.8	172.06	441.56	510.95
1529.6	172.26	450.7	526.27
1530.5	174.51	463.1	541.38
1531.3	174.48	473.83	557.79
1532.2	180.59	485.64	576.15
1533	181.92	502.45	592.14
1533.9	182.83	515.97	613.69
1534.7	187.84	530.16	632.93
1535.6	189.06	544.83	652.06
1536.5	194.08	559.61	674.08
1537.3	196.5	575.95	697.99
1538.2	198.03	593.14	719.89
1539	202.76	610.67	744.02
1539.9	204.96	629.67	769.85
1540.7	210.46	646.74	796.77
1541.6	213.36	668.17	820.87
1542.4	215.21	687.87	849.11
1543.3	220.28	709.61	879.95
1544.2	223.33	729.56	908.66
1545	226.68	753.31	939.91
1545.9	233.17	777.55	971.9
1546.7	235.37	801.95	1005.3
1547.6	240.03	828	1038.4
1548.4	243.8	851.88	1075.9
1549.3	250.71	878.6	1111.6
1550.1	253.92	908.08	1148.2
1551	259.84	938.79	1187.6
1551.8	266.01	967.96	1229.1
1552.7	271.34	997.58	1269.4
1553.5	275.91	1029.8	1310.4
1554.4	280.66	1063.1	1356.6
1555.3	287.46	1096.8	1401.2
1556.1	294.69	1129.3	1447.9
1557	301.39	1165	1497.7
1557.8	306.04	1201.2	1544.1
1558.7	313.41	1240.1	1595.6
1559.5	319.41	1276	1645.6
1560.4	327.56	1318.5	1702.1
1561.2	334.96	1357.7	1755.3
1562.1	341.89	1401.2	1812.9
1563	348.82	1442.8	1873.2
1563.8	358.69	1487.6	1932.2
1564.7	364.04	1533.7	1993
1565.5	372.34	1577.5	2055.2
1566.4	378.7	1626.9	2121
1567.2	390.14	1674	2187.8
1568.1	399.01	1723.2	2254.8
1568.9	407.75	1773.9	2326
1569.8	415.39	1825.3	2398.3
1570.6	428.63	1880.5	2470.6
1571.5	435.85	1933.9	2545.8
1572.3	444.79	1988.8	2622.8
1573.2	454.57	2045.7	2702.8
1574.1	466.02	2103.8	2782.8
1574.9	472.7	2162.4	2867.8
1575.8	484.74	2223.3	2951.4
1576.6	495.84	2284.3	3036.5
1577.5	509.06	2346.3	3125
1578.3	517.64	2411.8	3214.2
1579.2	531.15	2477.5	3308.5
1580.1	540.85	2544	3401.9
1580.9	554.1	2612.8	3497.7
1581.8	564.43	2680.9	3595.8
1582.6	576.81	2750.5	3693.9
1583.5	586.93	2824.5	3798
1584.3	599.74	2895.8	3900.2
1585.2	613.44	2972.6	4008.4
1586	624.06	3046.4	4115.7
1586.9	638.02	3127	4225.3
1587.7	650.45	3204	4337.9
1588.6	663.99	3284.4	4452.6
1589.5	677.06	3370	4567.7
1590.3	689.91	3447	4687.6
1591.2	705.27	3532.6	4808.5
1592	719	3619.5	4929.5
1592.9	731.38	3705	5054.5
1593.7	744.13	3794.9	5181.5
1594.6	758.11	3888.6	5307.8
1595.4	773.08	3979.5	5441.3
1596.3	787.05	4074.5	5573.6
1597.1	797.94	4167.2	5712.4
1598	813.67	4266.8	5848.9
1598.9	828.77	4363.1	5988.7
1599.7	842.86	4462.5	6128.6
1600.6	856.61	4567	6273.8
1601.4	871.17	4666.8	6418.4
1602.3	887.01	4772.5	6567.8
1603.1	901.37	4879	6718.6
1604	915.05	4989	6870.9
1604.8	930.37	5099	7022.7
1605.7	945.42	5211.7	7177.3
1606.5	960.07	5325.7	7332.3
1607.4	974.09	5442.4	7494.5
1608.2	987.92	5560.4	7652.1
1609.1	1004.2	5677.6	7813.1
1610	1018.9	5796.8	7973.6
1610.8	1036.1	5918.9	8133.9
1611.7	1050.5	6045.5	8296.2
1612.5	1066	6167.2	8460.8
1613.4	1081.2	6298.5	8620.8
1614.2	1094.6	6427.3	8786
1615.1	1111.2	6556.7	8947.9
1615.9	1127.3	6688.6	9108.4
1616.8	1143.4	6825.6	9278.9
1617.6	1160.3	6958.8	9440.2
1618.5	1174.8	7099.7	9601.7
1619.3	1190.3	7239.8	9765.6
1620.2	1206.8	7376	9924.6
1621.1	1222.3	7518.4	10086
1621.9	1238.7	7656.9	10243
1622.8	1253.1	7802.4	10400
1623.6	1269.6	7945.2	10555
1624.5	1287.7	8090.4	10704
1625.3	1301.6	8235.6	10852
1626.2	1319.3	8380.2	10999
1627.1	1334.8	8532.8	11140
1627.9	1350	8675.8	11281
1628.8	1367.1	8818.9	11412
1629.6	1384.8	8965.4	11545
1630.5	1397.4	9111.9	11671
1631.3	1416.4	9259.6	11793
1632.2	1431.2	9405.2	11906
1633	1449.3	9544.8	12019
1633.9	1463.7	9693.3	12125
1634.7	1480.8	9830.2	12226
1635.6	1497.7	9970.8	12318
1636.4	1516.2	10108	12403
1637.3	1533.5	10243	12480
1638.1	1548.8	10378	12551
1639	1564.8	10506	12621
1639.9	1581.8	10641	12675
1640.7	1601.3	10761	12728
1641.6	1618.2	10883	12770
1642.4	1631.9	11004	12791
1643.3	1650.2	11118	12818
1644.1	1668.3	11234	12827
1645	1686.7	11343	12835
1645.8	1700.6	11445	12833
1646.7	1718.2	11544	12825
1647.5	1738	11639	12802
1648.4	1754.7	11732	12780
1649.2	1773.7	11816	12736
1650.1	1791.4	11903	12696
1650.9	1806.3	11976	12643
1651.8	1826	12047	12586
1652.7	1845.6	12115	12518
1653.5	1861.9	12170	12445
1654.4	1882.6	12232	12373
1655.2	1900.8	12283	12286
1656.1	1919.4	12319	12195
1656.9	1939.1	12360	12095
1657.8	1957.1	12396	11996
1658.6	1976	12424	11891
1659.5	1992.8	12444	11779
1660.3	2012.5	12462	11674
1661.2	2033.7	12476	11560
1662	2051.5	12482	11440
1662.9	2070.9	12481	11319
1663.7	2094	12477	11198
1664.6	2110.2	12468	11077
1665.5	2134.1	12448	10958
1666.3	2151	12424	10832
1667.2	2172.9	12398	10709
1668	2193.4	12365	10583
1668.9	2214.1	12329	10462
1669.7	2232.9	12293	10337
1670.6	2256	12250	10215
1671.4	2275.3	12202	10095
1672.3	2297.8	12149	9967.3
1673.2	2317.9	12094	9851.5
1674	2338.8	12026	9733.1
1674.9	2361.5	11957	9618.4
1675.7	2381.1	11895	9500.8
1676.6	2404.3	11817	9391.1
1677.4	2425	11745	9281.3
1678.3	2448.9	11662	9172.4
1679.1	2468.7	11577	9068
1680	2489.4	11491	8964.9
1680.8	2512.1	11411	8859.8
1681.7	2533.8	11318	8763
1682.5	2552.4	11229	8659.6
1683.4	2573.9	11129	8563.8
1684.3	2593.4	11032	8472.5
1685.1	2612.1	10931	8377.8
1686	2631.9	10833	8288.8
1686.8	2650.1	10725	8195.3
1687.7	2665.9	10617	8106
1688.5	2686.5	10512	8014.9
1689.4	2700.4	10398	7931.9
1690.2	2715.8	10293	7841.2
1691.1	2728.7	10183	7760.9
1691.9	2742.8	10069	7675.9
1692.8	2753.4	9957	7596.7
1693.7	2762.5	9842.7	7509.7
1694.5	2772.1	9727.8	7426.9
1695.4	2782	9615.6	7347.1
1696.2	2787.7	9499.8	7266.4
1697.1	2794.7	9390.2	7186.4
1697.9	2800.4	9271.4	7105.5
1698.8	2804.4	9162	7028.4
1699.6	2807.4	9049.7	6949.7
1700.5	2809.8	8935.6	6873
1701.3	2811.1	8827.6	6800.3
1702.2	2810.3	8714.1	6722.6
1703.1	2810.8	8602.5	6651.5
1703.9	2807.5	8495.1	6573.3
1704.8	2808.5	8386.4	6496.7
1705.6	2801.3	8280.3	6426.4
1706.5	2796.2	8173.9	6355
[truncated: 2,201 more rows]
