# Supplementary material for: Clay hydroxyl isotopes show an enhanced hydrologic cycle during the Paleocene-Eocene Thermal Maximum
Source: Nat Commun. 2022 Dec 22;13:7885. doi: 10.1038/s41467-022-35545-2 (PMC9780225; doi:10.1038/s41467-022-35545-2)
Supplement: Supplementary file 7 — Supplementary Software [file 41467_2022_35545_MOESM7_ESM.zip]

Archive with 7 entries (6 files):
- supplementary_software/
- supplementary_software/Code as text file.txt
- supplementary_software/dtia_data_peak_water_isotope_analysis.nb
- supplementary_software/example_results.csv
- supplementary_software/HIDS2183-20180205-143903Z-DataLog_User.dat
- supplementary_software/HIDS2183-20180205-153909Z-DataLog_User.dat
- supplementary_software/README.txt
