# Supplementary material for: Clay hydroxyl isotopes show an enhanced hydrologic cycle during the Paleocene-Eocene Thermal Maximum
Source: Nat Commun. 2022 Dec 22;13:7885. doi: 10.1038/s41467-022-35545-2 (PMC9780225; doi:10.1038/s41467-022-35545-2)
Supplement: Supplementary file 7 — Supplementary Software [file 41467_2022_35545_MOESM7_ESM.zip › supplementary_software/Code as text file.txt]

Needs["NumericalCalculus`"]
(* This is a script for the analysis of .dat files produced by Picarro L2130i cavity ringdown spectrometers.  It takes two input files (code can obviously be extended to take more or fewer files as appropriate), and analyses the "H2O", "Delta_18_16" and "Delta_D_H" columns.  For .dat files in other formats, column numbers will need adjusting. 
The script requires a number of manual inputs, to get the correct data files, and then to choose the dataset around the peak of interest, and produces plots so that users can check each stage is accurate.

Variables required to be adjusted by the user:
importDir
exportDir
dataStartLimit
dataEndLimit

For some datasets, adjusting the following variables may be of interest:
peakStart
peakEnd
backgroundData

Note that analysis of Picarro L2130i cavity ringdown spectrometer data must include calibration of the spectrometer.  Peak values given by this script must be corrected against the calibration curve of the spectrometer before they are considered accurate.
*)
(* First of all, get the data to import. Start by setting the import directory.  The `namesList` parameter is an alphabetically ordered list  of files in the import directory.  `file` and `file2` will need to be adjusted to take the correct files by adjusting the index of `namesList`.  The code will then join the data from both files into one large array, `initialData`, dropping the headers from each file.

File names are printed, so users can check output. *)
importDir="C:\\Users\\Software Package";
exportDir="C:\\Users\\Software Package";
SetDirectory[importDir];
namesList=FileNames[];
file1=StringTake[namesList[[1]],{1,38}]
HIDS2183-20180205-143903Z-DataLog_User
dataImport1=Import[file1<>".dat"];
dataHeaderless1=Drop[dataImport1,1];
file2=StringTake[namesList[[2]],{1,38}]
HIDS2183-20180205-153909Z-DataLog_User
dataImport2=Import[file2<>".dat"];
dataHeaderless2=Drop[dataImport2,1];
initialData=Join[dataHeaderless1,dataHeaderless2];
(* Print output of first row of  `dataImport1` (to show user the headers for each column, as headers are not present in `initialData`) and `initialData` (first actual datapoint), and get the size of the data. *)
dataImport1[[1,2]]
TIME
initialData[[1]]
{2018-02-05,14:38:57.720,35.6104,854.649,36.6104,1.51784*10^9,2,963,50.0061,79.9998,44.9996,42.,45.004,0.,33029.1,0.,624.992,-15.6464,-109.953,0.283067,1.,125.45,1.82284,0.275546}
Dimensions[initialData]
{7264,24}
(* Do some processing to get a list of times, starting from 0 seconds, from the string-format date + time provided from the Picarro output. *)
timeStringList=initialData[[All,2]];
timeNumberList=Table[0.,{i,1,Length[timeStringList]}];
Do[timeNumberList[[i]]=(3600*ToExpression[StringTake[timeStringList[[i]],{1,2}]]+60*ToExpression[StringTake[timeStringList[[i]],{4,5}]]+ToExpression[StringTake[timeStringList[[i]],{7,-1}]]-3600*ToExpression[StringTake[timeStringList[[1]],{1,2}]]-60*ToExpression[StringTake[timeStringList[[1]],{4,5}]]-ToExpression[StringTake[timeStringList[[1]],{7,-1}]]),{i,1,Length[timeStringList]}];
(* Create a new data array including the calculated times.  This allows you to create good plots for the total dehydration profile.  If you want to plot just a single peak against time, you may wish to  re-zero the time in `finalData` by subtracting the new first time in `finalData` from all other times. *)
dataWithTime=Table[{initialData[[i,1]],initialData[[i,2]],initialData[[i,3]],initialData[[i,4]],initialData[[i,5]],initialData[[i,6]],initialData[[i,7]],initialData[[i,8]],initialData[[i,9]],initialData[[i,10]],initialData[[i,11]],initialData[[i,12]],initialData[[i,13]],initialData[[i,14]],initialData[[i,15]],initialData[[i,16]],initialData[[i,17]],initialData[[i,18]],initialData[[i,19]],initialData[[i,20]],initialData[[i,21]],initialData[[i,22]],initialData[[i,23]],initialData[[i,24]],timeNumberList[[i]],i},{i,1,Length[initialData]}];
(* Shows the dehydration profile, so that the user can select the dataset around the peak of interest.  These must be set, as the analysis code cannot cope with data containing multiple peaks (unless the user wishes to analyse across multiple peaks at once) - this is because the peak is located
 by finding the first point where the gradient exceeds a certain value, and the final point where the gradient does not exceed a certain (negative) value. *)
plotAllH2O=ListPlot[dataWithTime[[All,{26,17}]],PlotRange->All]

(* Set the first number to the first datapoint of interest (should be at least 200 datapoints before water amount increases above baseline - or the background calculation will need adjusting), and the second number to the final datapoint of interest (similarly should be 200 datapoints after the water amount returns to baseline ).  This is the final user input. *)
dataStartLimit=Select[dataWithTime,#[[26]]>3200&];
dataEndLimit=Select[dataStartLimit,#[[26]]<4500&];
(* Create the final data array, where we have appended a number of columns containing "0" so that we can fill them in later (with e.g. water amount derivative data).  Easier than appending columns later. *)
finalData=Table[{dataEndLimit[[i,1]],dataEndLimit[[i,2]],dataEndLimit[[i,3]],dataEndLimit[[i,4]],dataEndLimit[[i,5]],dataEndLimit[[i,6]],dataEndLimit[[i,7]],dataEndLimit[[i,8]],dataEndLimit[[i,9]],dataEndLimit[[i,10]],dataEndLimit[[i,11]],dataEndLimit[[i,12]],dataEndLimit[[i,13]],dataEndLimit[[i,14]],dataEndLimit[[i,15]],dataEndLimit[[i,16]],dataEndLimit[[i,17]],dataEndLimit[[i,18]],dataEndLimit[[i,19]],dataEndLimit[[i,20]],dataEndLimit[[i,21]],dataEndLimit[[i,22]],dataEndLimit[[i,23]],dataEndLimit[[i,24]],dataEndLimit[[i,25]],dataEndLimit[[i,26]],i,0,0,0,0,0,0,0,0,0,0,0,0,0,0,0,0,0,0,0,0},{i,1,Length[dataEndLimit]}];
Dimensions[finalData]
{1299,47}
plotSelectedh20=ListPlot[finalData[[All,{27,17}]],PlotRange->All]

plotSelectedDel18O=ListPlot[finalData[[All,{27,18}]],PlotRange->All]

plotSelectedDel2h=ListPlot[finalData[[All,{27,19}]],PlotRange->All]

(* Find the numerical derivative of interpolated H2O amount for peak detection.  Derivative data is smoothed using a mean filter to make detection reliable. *)
Do[finalData[[i,40]]=ND[Interpolation[finalData[[All,{27,17}]],InterpolationOrder->1][x],x,i],{i,2,Length[finalData]-1}]
plotDerivativeH2O=ListPlot[finalData[[All,{27,40}]],PlotRange->All]

finalData[[All,41]]=MeanFilter[finalData[[All,40]],20];
plotFilteredDerivativeH2O=ListPlot[finalData[[All,{27,41}]],PlotRange->All]

peakStart=First[Select[finalData,#[[41]]>3&]][[27]]
peakEnd=Last[Select[finalData,#[[41]]<-2&]][[27]]
232
1027
(* Takes the first 200 and final 200 datapoints from finalData to use for creating background models.  Less important where the background water amount is less than 500 ppm, as the influence of the background on final results is negligible (< 1 %), but more important when using higher water backgrounds. *)
backgroundData=Join[finalData[[1;;200,All]],finalData[[-200;;-1,All]]];
(* Create a linear model for background water amount. *)
modelH2O=b x+c;
fitH2O=FindFit[backgroundData[[All,{27,17}]],modelH2O,{b,c},x];
modelFunctionH2O=Function[{x},Evaluate[modelH2O/.fitH2O]];
plotMeasuredH2O=ListPlot[finalData[[All,{27,17}]],PlotRange->{{0,Length[finalData]},{0,28000}}];
plotModelH2O=Plot[{modelFunctionH2O[x]},{x,0,Length[finalData]},PlotRange->{{0,Length[finalData]},{0,28000}}];
Show[plotMeasuredH2O,plotModelH2O]

(* Store the calculated background for water amount to column 28, and the measured water amount minus the background water amount to column 29. *)
Do[finalData[[i,28]]=modelFunctionH2O[i],{i,1,Length[finalData]}]
Do[finalData[[i,29]]=finalData[[i,17]]-finalData[[i,28]],{i,1,Length[finalData]}]
(* Plot the fit of the water amount background to the actual water amount data. *)
plotBackgroundCorrectedH2O=ListPlot[finalData[[All,{27,29}]],PlotRange->{{0,Length[finalData]},{-1000,26000}}]

(* Plot the fit of the water amount background to the actual water amount data. *)
(* Create a linear model for background water oxygen isotopic composition. *)
modelDel18O=e x+f;
fitDel18O=FindFit[backgroundData[[All,{27,18}]],modelDel18O,{e,f},x];
modelFunctionDel18O=Function[{x},Evaluate[modelDel18O/.fitDel18O]];
plotMeasuredDel18O=ListPlot[finalData[[All,{27,18}]],PlotRange->{{0,Length[finalData]},{-50,500}}];
plotModelDel18O=Plot[{modelFunctionDel18O[x]},{x,0,Length[finalData]},PlotRange->{{0,Length[finalData]},{-50,500}}];
Show[plotMeasuredDel18O,plotModelDel18O]

(* Store the calculated background for oxygen to column 30, and the measured isotopic composition minus the background isotopic composition to column 31. *)
Do[finalData[[i,30]]=modelFunctionDel18O[i],{i,1,Length[finalData]}]
Do[finalData[[i,31]]=finalData[[i,18]]-finalData[[i,30]],{i,1,Length[finalData]}]
(* Create a linear model for background water hydrogen isotopic composition. *)
modelDel2H=h x+i;
fitDel2H=FindFit[backgroundData[[All,{27,19}]],modelDel2H,{h,i},x];
modelFunctionDel2H=Function[{x},Evaluate[modelDel2H/.fitDel2H]];
plotMeasuredDel2H=ListPlot[finalData[[All,{27,19}]],PlotRange->{{0,Length[finalData]},{-600,50}}];
plotModelDel2H=Plot[{modelFunctionDel2H[x]},{x,0,Length[finalData]},PlotRange->{{0,Length[finalData]},{-600,50}}];
Show[plotMeasuredDel2H,plotModelDel2H]

(* Store the calculated background for hydrogen to column 32, and the measured isotopic composition minus the background isotopic composition to column 33. *)
Do[finalData[[i,32]]=modelFunctionDel2H[i],{i,1,Length[finalData]}]
Do[finalData[[i,33]]=finalData[[i,19]]-finalData[[i,32]],{i,1,Length[finalData]}]
(* Calculate final required variables for analysis.  We need to find the data for isotopic composition multiplied by water amount, to get a measure of isotope amount, so that we can do background correction.
Column 34: background H2O x background del18O
Column 35: background H2O x background del2H
Column 36: measured H2O x measured del18O
Column 37: measured H2O x measured del2H
 *)
Do[finalData[[i,34]]=finalData[[i,28]]*finalData[[i,30]],{i,1,Length[finalData]}]
Do[finalData[[i,35]]=finalData[[i,28]]*finalData[[i,32]],{i,1,Length[finalData]}]
Do[finalData[[i,36]]=finalData[[i,17]]*finalData[[i,18]],{i,1,Length[finalData]}]
Do[finalData[[i,37]]=finalData[[i,17]]*finalData[[i,19]],{i,1,Length[finalData]}]
listplotbkgh20bkgDel18O=ListPlot[{finalData[[All,{27,34}]],finalData[[All,{27,36}]]},PlotRange->{{0,Length[finalData]},{-100000,100000}}]

listplotbkgh20bkgDel2H=ListPlot[{finalData[[All,{27,35}]],finalData[[All,{27,37}]]},PlotRange->{{0,Length[finalData]},{-1500000,0}}]

(* Calculate the background water, signal water, background water*isotopes and signal water*isotopes, and use this to calculate the measured isotope composition of the water in the peak. Analysis is based off of Affolter et al., 2014 (doi:10.5194/cpd-10-429-2014). Calculations are done by integrating interpolated versions of each signal. *)
measuredH2OIntegral=Integrate[Interpolation[finalData[[All,{27,17}]],InterpolationOrder->1][x],{x,peakStart,peakEnd}];
backgroundH2OIntegral=Integrate[Interpolation[finalData[[All,{27,28}]],InterpolationOrder->1][x],{x,peakStart,peakEnd}];
del18OLineMeasured=Integrate[Interpolation[finalData[[All,{27,36}]],InterpolationOrder->1][x],{x,peakStart,peakEnd}]/Integrate[Interpolation[finalData[[All,{27,17}]],InterpolationOrder->1][x],{x,peakStart,peakEnd}];
del2HLineMeasured=Integrate[Interpolation[finalData[[All,{27,37}]],InterpolationOrder->1][x],{x,peakStart,peakEnd}]/Integrate[Interpolation[finalData[[All,{27,17}]],InterpolationOrder->1][x],{x,peakStart,peakEnd}];
h2OLineMeasured=Integrate[Interpolation[finalData[[All,{27,17}]],InterpolationOrder->1][x],{x,peakStart,peakEnd}]/(peakEnd-peakStart);
del18OLineBackground=Integrate[Interpolation[finalData[[All,{27,34}]],InterpolationOrder->1][x],{x,peakStart,peakEnd}]/Integrate[Interpolation[finalData[[All,{27,28}]],InterpolationOrder->1][x],{x,peakStart,peakEnd}];
del2HLineBackground=Integrate[Interpolation[finalData[[All,{27,35}]],InterpolationOrder->1][x],{x,peakStart,peakEnd}]/Integrate[Interpolation[finalData[[All,{27,28}]],InterpolationOrder->1][x],{x,peakStart,peakEnd}];
h2OLineBackground=Integrate[Interpolation[finalData[[All,{27,28}]],InterpolationOrder->1][x],{x,peakStart,peakEnd}]/(peakEnd-peakStart);
samplePeakTotalWater=measuredH2OIntegral-backgroundH2OIntegral
3.22158*10^6
del18OSample=(del18OLineMeasured*h2OLineMeasured-del18OLineBackground*h2OLineBackground)/(h2OLineMeasured-h2OLineBackground)
0.947749
del2HSample=(del2HLineMeasured*h2OLineMeasured-del2HLineBackground*h2OLineBackground)/(h2OLineMeasured-h2OLineBackground)
-86.6481
(* Export the results to a csv located in the export directory.  " Peak Results.csv" is added to the name of the first data file. *)
header={"Peak H2O","Peak ∂18O","Peak ∂2H","First File Name","Second File Name"};
Dimensions[header]
{5}
results={samplePeakTotalWater,del18OSample,del2HSample,file1,file2};
Dimensions[results]
{5}
resulttable=Table[{header[[i]],results[[i]]},{i,1,Length[header]}]
{{Peak H2O,3.22158*10^6},{Peak ∂18O,0.947749},{Peak ∂2H,-86.6481},{First File Name,HIDS2183-20180205-143903Z-DataLog_User},{Second File Name,HIDS2183-20180205-153909Z-DataLog_User}}
Dimensions[resulttable]
{5,2}
SetDirectory[exportDir];
Export[StringTake[file1,{1,25}]<>" Peak Results.csv",resulttable];
