# Supplementary material for: Clay hydroxyl isotopes show an enhanced hydrologic cycle during the Paleocene-Eocene Thermal Maximum
Source: Nat Commun. 2022 Dec 22;13:7885. doi: 10.1038/s41467-022-35545-2 (PMC9780225; doi:10.1038/s41467-022-35545-2)
Supplement: Supplementary file 7 — Supplementary Software [file 41467_2022_35545_MOESM7_ESM.zip › supplementary_software/dtia_data_peak_water_isotope_analysis.nb]

(* Content-type: application/vnd.wolfram.mathematica *)

(*** Wolfram Notebook File ***)
(* http://www.wolfram.com/nb *)

(* CreatedBy='Mathematica 9.0' *)

(*CacheID: 234*)
(* Internal cache information:
NotebookFileLineBreakTest
NotebookFileLineBreakTest
NotebookDataPosition[       157,          7]
NotebookDataLength[    502176,       9140]
NotebookOptionsPosition[    488134,       8942]
NotebookOutlinePosition[    488501,       8958]
CellTagsIndexPosition[    488458,       8955]
WindowFrame->Normal*)

(* Beginning of Notebook Content *)
Notebook[{
Cell[BoxData[
 RowBox[{"Needs", "[", "\"\<NumericalCalculus`\>\"", "]"}]], "Input",
 CellChangeTimes->{{3.6246197918169813`*^9, 
  3.6246197918169813`*^9}},ExpressionUUID->"7b02fc09-97ad-4546-9a3d-\
0296a42fcdad"],

Cell[TextData[{
 "(* This is a script for the analysis of .dat files produced by Picarro \
L2130i cavity ringdown spectrometers.  It takes two input files (code can \
obviously be extended to take more or fewer files as appropriate), and \
analyses the \"H2O\", \"Delta_18_16\" and \"Delta_D_H\" columns.  For .dat \
files in other formats, column numbers will need adjusting. \nThe script \
requires a number of manual inputs, to get the correct data files, and then \
to choose the dataset around the peak of interest, and produces plots so that \
users can check each stage is accurate.\n\nVariables required to be adjusted \
by the user:\nimportDir\nexportDir\ndataStartLimit\ndataEndLimit\n\nFor some \
datasets, adjusting the following variables may be of interest:\npeakStart\n\
peakEnd\nbackgroundData\n\n",
 StyleBox["Note that analysis of Picarro L2130i cavity ringdown spectrometer \
data must include calibration of the spectrometer.  Peak values given by this \
script must be corrected against the calibration curve of the spectrometer \
before they are considered accurate.",
  FontWeight->"Bold"],
 "\n*)"
}], "Text",
 CellChangeTimes->{{3.869290982647092*^9, 3.8692910165079513`*^9}, {
  3.869291105075708*^9, 3.869291289793632*^9}, {3.8692913681369696`*^9, 
  3.8692914464023075`*^9}, {3.8694617591469717`*^9, 3.8694618166174726`*^9}, {
  3.8694618473495264`*^9, 3.869461891918805*^9}, {3.869484687542745*^9, 
  3.869484762565036*^9}},ExpressionUUID->"d47dc5d5-d909-45d8-905d-\
7c874946d8b3"],

Cell["\<\
(* First of all, get the data to import. Start by setting the import \
directory.  The `namesList` parameter is an alphabetically ordered list  of \
files in the import directory.  `file` and `file2` will need to be adjusted \
to take the correct files by adjusting the index of `namesList`.  The code \
will then join the data from both files into one large array, `initialData`, \
dropping the headers from each file.

File names are printed, so users can check output. *)\
\>", "Text",
 CellChangeTimes->{{3.869290982647092*^9, 3.8692910165079513`*^9}, {
   3.869291105075708*^9, 3.869291289793632*^9}, {3.8692913212588873`*^9, 
   3.869291326640897*^9}, {3.869291360368156*^9, 3.8692913645489635`*^9}, {
   3.8692914557467237`*^9, 3.869291637019042*^9}, {3.869291756296851*^9, 
   3.8692917631452637`*^9}, {3.8692918519874196`*^9, 
   3.8692918526894207`*^9}, {3.8692922785735693`*^9, 
   3.8692922950003977`*^9}, {3.869294207619357*^9, 3.869294207681758*^9}, 
   3.8692942627810545`*^9},ExpressionUUID->"9d9f40c7-22e9-4c7c-8d4a-\
4a548f2125cb"],

Cell[BoxData[{
 RowBox[{
  RowBox[{
  "importDir", "=", 
   "\"\<C:\\\\Users\\\\Software Package\>\""}], 
  ";"}], "\[IndentingNewLine]", 
 RowBox[{
  RowBox[{
  "exportDir", "=", 
   "\"\<C:\\\\Users\\\\Software Package\>\""}], 
  ";"}]}], "Input",
 CellChangeTimes->{{3.6247136936580963`*^9, 3.624713714655204*^9}, {
   3.624713750970394*^9, 3.6247137573884273`*^9}, {3.624713822831846*^9, 
   3.624713826743866*^9}, {3.6270494773029914`*^9, 3.627049489953009*^9}, {
   3.6309386672576017`*^9, 3.63093867509089*^9}, {3.6318994812829084`*^9, 
   3.631899486532919*^9}, {3.631899802454167*^9, 3.6318998080171785`*^9}, {
   3.632052129048079*^9, 3.632052132658084*^9}, {3.6321424507115293`*^9, 
   3.6321424553215356`*^9}, {3.6342928565525794`*^9, 3.634292860998587*^9}, {
   3.6342929003386564`*^9, 3.634292911040275*^9}, {3.6345639294715505`*^9, 
   3.6345639325915556`*^9}, {3.6375892950740128`*^9, 3.63758929975928*^9}, {
   3.6385239004948697`*^9, 3.638523908139883*^9}, {3.638524195393538*^9, 
   3.63852419747995*^9}, {3.6385308150494356`*^9, 3.6385308204816904`*^9}, {
   3.639122566616332*^9, 3.6391225757423487`*^9}, {3.6392313579188285`*^9, 
   3.6392313657898397`*^9}, {3.639231423579995*^9, 3.6392314301530046`*^9}, {
   3.63991197157316*^9, 3.6399119757851677`*^9}, {3.644651516020917*^9, 
   3.6446515214029264`*^9}, 3.644752320533432*^9, {3.673373056551659*^9, 
   3.6733730691252813`*^9}, {3.673703048462166*^9, 3.673703051675771*^9}, {
   3.674732591802245*^9, 3.674732595149437*^9}, {3.6748073351089263`*^9, 
   3.6748073390245333`*^9}, {3.674819330687446*^9, 3.674819334878686*^9}, {
   3.6767301156109776`*^9, 3.676730120525259*^9}, {3.718962586754369*^9, 
   3.7189625912159767`*^9}, {3.718966843367712*^9, 3.7189668466078973`*^9}, {
   3.7256184143878818`*^9, 3.725618417361052*^9}, {3.727012727177909*^9, 
   3.7270127298170605`*^9}, {3.7275329424751806`*^9, 3.72753294736946*^9}, {
   3.8692909175613775`*^9, 3.8692909441462245`*^9}, {3.8692913395889196`*^9, 
   3.8692913526461425`*^9}, {3.869292126988103*^9, 3.869292143524132*^9}, {
   3.8692922410399027`*^9, 3.8692922554387283`*^9}, {3.8692941907869277`*^9, 
   3.869294196527738*^9}, {3.8694823298421965`*^9, 
   3.8694823345474653`*^9}},ExpressionUUID->"79c2f405-e833-48eb-829f-\
b7a2e426a406"],

Cell[BoxData[
 RowBox[{
  RowBox[{"SetDirectory", "[", "importDir", "]"}], ";"}]], "Input",
 CellChangeTimes->{{3.623672700008094*^9, 3.623672705381106*^9}, {
   3.6236727466658983`*^9, 3.623672767921114*^9}, 3.6247113354047146`*^9, {
   3.6247137115961847`*^9, 3.624713717235214*^9}, 3.8692913395889196`*^9, {
   3.8692922015562334`*^9, 3.8692922224290705`*^9}, 
   3.869294190771328*^9},ExpressionUUID->"54519a53-730c-4878-80b0-\
49bf076e9f36"],

Cell[BoxData[
 RowBox[{
  RowBox[{"namesList", "=", 
   RowBox[{"FileNames", "[", "]"}]}], ";"}]], "Input",
 CellChangeTimes->{{3.6247899635545893`*^9, 3.624790021130002*^9}, 
   3.8692914842635736`*^9, 3.869292278464369*^9, 
   3.869294207541357*^9},ExpressionUUID->"b7e7ee13-4120-4004-b033-\
3c271b5d84a6"],

Cell[CellGroupData[{

Cell[BoxData[
 RowBox[{"file1", "=", 
  RowBox[{"StringTake", "[", 
   RowBox[{
    RowBox[{"namesList", "[", 
     RowBox[{"[", "1", "]"}], "]"}], ",", 
    RowBox[{"{", 
     RowBox[{"1", ",", "38"}], "}"}]}], "]"}]}]], "Input",
 CellChangeTimes->{{3.624713880239103*^9, 3.624713891048154*^9}, 
   3.6247139571934595`*^9, {3.624714206158767*^9, 3.624714207088773*^9}, {
   3.624715897859383*^9, 3.624715899759457*^9}, 3.62471593469387*^9, 
   3.6247162503429255`*^9, 3.6247163880115848`*^9, 3.6247169802362566`*^9, {
   3.624789929994805*^9, 3.6247899471042137`*^9}, {3.6247899841350965`*^9, 
   3.6247900563878546`*^9}, 3.6247901262756243`*^9, 3.6247901799139924`*^9, {
   3.63093868479523*^9, 3.630938685002237*^9}, {3.631899494439936*^9, 
   3.631899495126938*^9}, {3.6318998293802233`*^9, 3.6318998345302324`*^9}, {
   3.6321424958315926`*^9, 3.6321424992215967`*^9}, {3.634292967647175*^9, 
   3.6342929765079904`*^9}, 3.637589721022375*^9, 3.6375906464950743`*^9, 
   3.638523949674161*^9, {3.6733731216349735`*^9, 3.6733731254257803`*^9}, {
   3.6736078962454185`*^9, 3.6736078971154194`*^9}, {3.6737030569485807`*^9, 
   3.6737030891314373`*^9}, {3.7189668809758635`*^9, 
   3.7189668813828864`*^9}, {3.71896696448864*^9, 3.7189669652876854`*^9}, {
   3.7292431941238766`*^9, 3.7292431949389234`*^9}, {3.7292432536592817`*^9, 
   3.729243277543648*^9}, 3.869291484279174*^9, 3.869292278464369*^9, 
   3.8692942075569572`*^9, {3.8694605585668616`*^9, 3.869460568285679*^9}, 
   3.8694819371527357`*^9, {3.8694823520444665`*^9, 3.8694823694054594`*^9}, {
   3.869482754495181*^9, 3.86948275587426*^9}, 
   3.8694830871722093`*^9},ExpressionUUID->"bdedafad-fd6b-4145-8ae3-\
4b2afa3430dc"],

Cell[BoxData["\<\"HIDS2183-20180205-143903Z-DataLog_User\"\>"], "Output",
 CellChangeTimes->{{3.869482343520979*^9, 3.8694823933878307`*^9}, 
   3.869482764040727*^9},ExpressionUUID->"a889fabb-8a47-4d22-9bd4-\
2b3b25dc4b94"]
}, Open  ]],

Cell[BoxData[
 RowBox[{
  RowBox[{"dataImport1", "=", 
   RowBox[{"Import", "[", 
    RowBox[{"file1", "<>", "\"\<.dat\>\""}], "]"}]}], ";"}]], "Input",
 CellChangeTimes->{{3.62367276994823*^9, 3.623672825385401*^9}, 
   3.6243619938160667`*^9, 3.624362053782572*^9, {3.6247112770584884`*^9, 
   3.6247112780285234`*^9}, 3.6247113791482587`*^9, 3.6247114097484713`*^9, {
   3.624711518648271*^9, 3.6247115193622923`*^9}, {3.6247139145382586`*^9, 
   3.6247139761695504`*^9}, 3.8692942374154096`*^9, 
   3.869460568285679*^9},ExpressionUUID->"1cab4d79-4d2e-4779-b7a2-\
4360118033d4"],

Cell[BoxData[
 RowBox[{
  RowBox[{"dataHeaderless1", "=", 
   RowBox[{"Drop", "[", 
    RowBox[{"dataImport1", ",", "1"}], "]"}]}], ";"}]], "Input",
 CellChangeTimes->{{3.644651610837884*^9, 3.644651613848689*^9}, 
   3.8692942374154096`*^9, {3.8694605332480173`*^9, 
   3.8694605494252453`*^9}},ExpressionUUID->"ca0dc2d9-cee6-462a-b779-\
5d368e45aed1"],

Cell[CellGroupData[{

Cell[BoxData[
 RowBox[{"file2", "=", 
  RowBox[{"StringTake", "[", 
   RowBox[{
    RowBox[{"namesList", "[", 
     RowBox[{"[", "2", "]"}], "]"}], ",", 
    RowBox[{"{", 
     RowBox[{"1", ",", "38"}], "}"}]}], "]"}]}]], "Input",
 CellChangeTimes->{{3.624713880239103*^9, 3.624713891048154*^9}, 
   3.6247139571934595`*^9, {3.624714206158767*^9, 3.624714207088773*^9}, {
   3.624715897859383*^9, 3.624715899759457*^9}, 3.62471593469387*^9, 
   3.6247162503429255`*^9, 3.6247163880115848`*^9, 3.6247169802362566`*^9, {
   3.624789929994805*^9, 3.6247899471042137`*^9}, {3.6247899841350965`*^9, 
   3.6247900563878546`*^9}, 3.6247901262756243`*^9, 3.6247901799139924`*^9, {
   3.63093868479523*^9, 3.630938685002237*^9}, {3.631899494439936*^9, 
   3.631899495126938*^9}, {3.6318998293802233`*^9, 3.6318998345302324`*^9}, {
   3.6321424958315926`*^9, 3.6321424992215967`*^9}, {3.634292967647175*^9, 
   3.6342929765079904`*^9}, 3.637589721022375*^9, 3.6375906464950743`*^9, 
   3.638523949674161*^9, {3.6446515411837616`*^9, 3.6446515458481693`*^9}, {
   3.673373130074588*^9, 3.6733731309793897`*^9}, {3.673607898126421*^9, 
   3.673607898836422*^9}, {3.6737030583837833`*^9, 3.6737030911906404`*^9}, {
   3.7189668829189744`*^9, 3.718966883672017*^9}, {3.7189669664077497`*^9, 
   3.718966967006784*^9}, 3.72924319645901*^9, {3.729243255531389*^9, 
   3.7292432794347563`*^9}, 3.869291484279174*^9, 3.8692922784955688`*^9, 
   3.8692942075569572`*^9, {3.8694819397498846`*^9, 3.8694819409799547`*^9}, {
   3.869482376092842*^9, 3.869482389836628*^9}, {3.8694827582933984`*^9, 
   3.869482758338401*^9}, 
   3.8694830856781235`*^9},ExpressionUUID->"476fe73c-d432-431a-819e-\
fc5ebb58d1dc"],

Cell[BoxData["\<\"HIDS2183-20180205-153909Z-DataLog_User\"\>"], "Output",
 CellChangeTimes->{{3.8694823828602285`*^9, 3.8694823944528923`*^9}, 
   3.8694827650607853`*^9},ExpressionUUID->"9a2c4dba-47e1-4908-924b-\
ac6f689dd489"]
}, Open  ]],

Cell[BoxData[
 RowBox[{
  RowBox[{"dataImport2", "=", 
   RowBox[{"Import", "[", 
    RowBox[{"file2", "<>", "\"\<.dat\>\""}], "]"}]}], ";"}]], "Input",
 CellChangeTimes->{{3.62367276994823*^9, 3.623672825385401*^9}, 
   3.6243619938160667`*^9, 3.624362053782572*^9, {3.6247112770584884`*^9, 
   3.6247112780285234`*^9}, 3.6247113791482587`*^9, 3.6247114097484713`*^9, {
   3.624711518648271*^9, 3.6247115193622923`*^9}, {3.6247139145382586`*^9, 
   3.6247139761695504`*^9}, {3.6446515498261766`*^9, 3.6446515519633803`*^9}, 
   3.8692942459954247`*^9},ExpressionUUID->"d0038138-6de3-4eba-8884-\
40d08a88d53c"],

Cell[BoxData[
 RowBox[{
  RowBox[{"dataHeaderless2", "=", 
   RowBox[{"Drop", "[", 
    RowBox[{"dataImport2", ",", "1"}], "]"}]}], ";"}]], "Input",
 CellChangeTimes->{{3.644651617639496*^9, 3.6446516204475007`*^9}, 
   3.8692942459954247`*^9, 
   3.869460599644134*^9},ExpressionUUID->"9710c311-5038-4561-932b-\
390037a7bb19"],

Cell[BoxData[
 RowBox[{
  RowBox[{"initialData", "=", 
   RowBox[{"Join", "[", 
    RowBox[{"dataHeaderless1", ",", "dataHeaderless2"}], "]"}]}], 
  ";"}]], "Input",
 CellChangeTimes->{{3.6446516839396124`*^9, 3.64465171103686*^9}, {
   3.644751574963766*^9, 3.644751598417071*^9}, 3.644751631257117*^9, {
   3.6447522295633044`*^9, 3.644752246273328*^9}, {3.644753312598663*^9, 
   3.6447533322186904`*^9}, {3.673373089545717*^9, 3.673373109654152*^9}, {
   3.6733731479054193`*^9, 3.67337314812382*^9}, {3.6736079593215256`*^9, 
   3.6736079769305515`*^9}, {3.6767301798356514`*^9, 
   3.6767301822597895`*^9}, {3.8692916642722898`*^9, 3.869291677859914*^9}, 
   3.8692922946259975`*^9, 3.869294262562654*^9, 3.8694605494252453`*^9, 
   3.869460599644134*^9},ExpressionUUID->"6057c44a-3c1b-4707-b85f-\
a1c579e9ece7"],

Cell["\<\
(* Print output of first row of  `dataImport1` (to show user the headers for \
each column, as headers are not present in `initialData`) and `initialData` \
(first actual datapoint), and get the size of the data. *)\
\>", "Text",
 CellChangeTimes->{{3.869290982647092*^9, 3.8692910165079513`*^9}, {
   3.869291105075708*^9, 3.869291289793632*^9}, {3.8692913212588873`*^9, 
   3.869291326640897*^9}, {3.869291360368156*^9, 3.8692913645489635`*^9}, {
   3.8692914557467237`*^9, 3.869291637019042*^9}, {3.86929170445796*^9, 
   3.869291722585192*^9}, {3.869291872376655*^9, 3.8692918833590746`*^9}, 
   3.869292294672797*^9, 3.869294262609454*^9, {3.869460407792597*^9, 
   3.8694604690071044`*^9}},ExpressionUUID->"e7c33caa-dacd-4dd3-9b09-\
663e51795951"],

Cell[CellGroupData[{

Cell[BoxData[
 RowBox[{"dataImport1", "[", 
  RowBox[{"[", 
   RowBox[{"1", ",", "2"}], "]"}], "]"}]], "Input",
 CellChangeTimes->{
  3.6236729354896984`*^9, 3.624362621483169*^9, {3.83399176576523*^9, 
   3.8339917991706905`*^9}, {3.833992347899151*^9, 3.833992348944353*^9}, 
   3.869460522327998*^9},ExpressionUUID->"f597e498-13e8-4d13-aab8-\
336448af2da8"],

Cell[BoxData["\<\"TIME\"\>"], "Output",
 CellChangeTimes->{3.8694824005472403`*^9, 
  3.869482765792827*^9},ExpressionUUID->"86878a5b-4232-4409-97d2-\
5a630d665487"]
}, Open  ]],

Cell[CellGroupData[{

Cell[BoxData[
 RowBox[{"initialData", "[", 
  RowBox[{"[", "1", "]"}], "]"}]], "Input",
 CellChangeTimes->{{3.6236728782294235`*^9, 3.6236728798395157`*^9}, {
   3.8692916642722898`*^9, 3.869291677859914*^9}, 3.869292294703997*^9, 
   3.869294262640654*^9},ExpressionUUID->"648c8656-1bdf-48c0-b4b8-\
68b088f6f767"],

Cell[BoxData[
 RowBox[{"{", 
  RowBox[{"\<\"2018-02-05\"\>", ",", "\<\"14:38:57.720\"\>", ",", 
   "35.61039029`", ",", "854.649367`", ",", "36.61039029`", ",", 
   "1.517841537721`*^9", ",", "2", ",", "963", ",", "50.006107941`", ",", 
   "79.999839783`", ",", "44.99962616`", ",", "42.`", ",", "45.004020691`", 
   ",", "0.`", ",", "33029.109844`", ",", "0.`", ",", "624.99152122`", ",", 
   RowBox[{"-", "15.646382509`"}], ",", 
   RowBox[{"-", "109.95261365`"}], ",", "0.28306668927`", ",", "1.`", ",", 
   "125.45040982`", ",", "1.8228426035`", ",", "0.27554631698`"}], 
  "}"}]], "Output",
 CellChangeTimes->{3.869482400590243*^9, 
  3.869482765807828*^9},ExpressionUUID->"f8f05d86-ab8a-4297-bda1-\
8b513be264f5"]
}, Open  ]],

Cell[CellGroupData[{

Cell[BoxData[
 RowBox[{"Dimensions", "[", "initialData", "]"}]], "Input",
 CellChangeTimes->{{3.6237439860613117`*^9, 3.6237439999713316`*^9}, {
   3.8692916642722898`*^9, 3.869291677859914*^9}, 3.869292294703997*^9, 
   3.869294262640654*^9},ExpressionUUID->"c3b068c5-45a9-44dd-ab7d-\
e5b1007352f9"],

Cell[BoxData[
 RowBox[{"{", 
  RowBox[{"7264", ",", "24"}], "}"}]], "Output",
 CellChangeTimes->{3.869482400610244*^9, 
  3.869482765823829*^9},ExpressionUUID->"28a56ce7-3b81-4b99-bdad-\
d514bcf56809"]
}, Open  ]],

Cell["\<\
(* Do some processing to get a list of times, starting from 0 seconds, from \
the string-format date + time provided from the Picarro output. *)\
\>", "Text",
 CellChangeTimes->{{3.869290982647092*^9, 3.8692910165079513`*^9}, {
   3.869291105075708*^9, 3.869291289793632*^9}, {3.8692913212588873`*^9, 
   3.869291326640897*^9}, {3.869291360368156*^9, 3.8692913645489635`*^9}, {
   3.8692914557467237`*^9, 3.869291637019042*^9}, {3.86929170445796*^9, 
   3.869291722585192*^9}, {3.869291872376655*^9, 3.8692918833590746`*^9}, 
   3.8692922947507973`*^9, {3.869293380036904*^9, 
   3.8692934061201496`*^9}},ExpressionUUID->"ed86b1ad-04eb-405f-be9a-\
e5837b6c785a"],

Cell[BoxData[
 RowBox[{
  RowBox[{"timeStringList", "=", 
   RowBox[{"initialData", "[", 
    RowBox[{"[", 
     RowBox[{"All", ",", "2"}], "]"}], "]"}]}], ";"}]], "Input",
 CellChangeTimes->{{3.6236743809241233`*^9, 3.6236744215462055`*^9}, {
   3.6236744839125967`*^9, 3.6236745068436995`*^9}, 3.6243642114644203`*^9, {
   3.8692916642722898`*^9, 3.8692916778755136`*^9}, {3.8692919520015955`*^9, 
   3.8692919651368184`*^9}, {3.8692922947819977`*^9, 
   3.8692923129872293`*^9}, {3.869294262656254*^9, 
   3.8692942765402784`*^9}},ExpressionUUID->"0f3eafbb-a020-421f-be2b-\
683e00ea6715"],

Cell[BoxData[
 RowBox[{
  RowBox[{"timeNumberList", "=", 
   RowBox[{"Table", "[", 
    RowBox[{"0.", ",", 
     RowBox[{"{", 
      RowBox[{"i", ",", "1", ",", 
       RowBox[{"Length", "[", "timeStringList", "]"}]}], "}"}]}], "]"}]}], 
  ";"}]], "Input",
 CellChangeTimes->{{3.6237427328834934`*^9, 3.62374275173352*^9}, {
  3.8692919651368184`*^9, 3.8692919771332397`*^9}, {3.8692923130028296`*^9, 
  3.869292322908847*^9}, {3.8692942765402784`*^9, 
  3.8692942908143034`*^9}},ExpressionUUID->"d6dd5c3f-1dbf-448f-8c74-\
c55f5683d472"],

Cell[BoxData[
 RowBox[{
  RowBox[{"Do", "[", 
   RowBox[{
    RowBox[{
     RowBox[{"timeNumberList", "[", 
      RowBox[{"[", "i", "]"}], "]"}], "=", 
     RowBox[{"(", 
      RowBox[{
       RowBox[{"3600", "\[Times]", 
        RowBox[{"ToExpression", "[", 
         RowBox[{"StringTake", "[", 
          RowBox[{
           RowBox[{"timeStringList", "[", 
            RowBox[{"[", "i", "]"}], "]"}], ",", 
           RowBox[{"{", 
            RowBox[{"1", ",", "2"}], "}"}]}], "]"}], "]"}]}], "+", 
       RowBox[{"60", "\[Times]", 
        RowBox[{"ToExpression", "[", 
         RowBox[{"StringTake", "[", 
          RowBox[{
           RowBox[{"timeStringList", "[", 
            RowBox[{"[", "i", "]"}], "]"}], ",", 
           RowBox[{"{", 
            RowBox[{"4", ",", "5"}], "}"}]}], "]"}], "]"}]}], "+", 
       RowBox[{"ToExpression", "[", 
        RowBox[{"StringTake", "[", 
         RowBox[{
          RowBox[{"timeStringList", "[", 
           RowBox[{"[", "i", "]"}], "]"}], ",", 
          RowBox[{"{", 
           RowBox[{"7", ",", 
            RowBox[{"-", "1"}]}], "}"}]}], "]"}], "]"}], "-", 
       RowBox[{"3600", "\[Times]", 
        RowBox[{"ToExpression", "[", 
         RowBox[{"StringTake", "[", 
          RowBox[{
           RowBox[{"timeStringList", "[", 
            RowBox[{"[", "1", "]"}], "]"}], ",", 
           RowBox[{"{", 
            RowBox[{"1", ",", "2"}], "}"}]}], "]"}], "]"}]}], "-", 
       RowBox[{"60", "\[Times]", 
        RowBox[{"ToExpression", "[", 
         RowBox[{"StringTake", "[", 
          RowBox[{
           RowBox[{"timeStringList", "[", 
            RowBox[{"[", "1", "]"}], "]"}], ",", 
           RowBox[{"{", 
            RowBox[{"4", ",", "5"}], "}"}]}], "]"}], "]"}]}], "-", 
       RowBox[{"ToExpression", "[", 
        RowBox[{"StringTake", "[", 
         RowBox[{
          RowBox[{"timeStringList", "[", 
           RowBox[{"[", "1", "]"}], "]"}], ",", 
          RowBox[{"{", 
           RowBox[{"7", ",", 
            RowBox[{"-", "1"}]}], "}"}]}], "]"}], "]"}]}], ")"}]}], ",", 
    RowBox[{"{", 
     RowBox[{"i", ",", "1", ",", 
      RowBox[{"Length", "[", "timeStringList", "]"}]}], "}"}]}], "]"}], 
  ";"}]], "Input",
 CellChangeTimes->{{3.623742754033523*^9, 3.623742880843701*^9}, {
  3.8692919651368184`*^9, 3.86929197714884*^9}, {3.8692923130028296`*^9, 
  3.869292322908847*^9}, {3.8692942765558786`*^9, 
  3.8692942908143034`*^9}},ExpressionUUID->"a88a3e43-c463-4e9f-b681-\
f59715e13be8"],

Cell["\<\
(* Create a new data array including the calculated times.  This allows you \
to create good plots for the total dehydration profile.  If you want to plot \
just a single peak against time, you may wish to  re-zero the time in \
`finalData` by subtracting the new first time in `finalData` from all other \
times. *)\
\>", "Text",
 CellChangeTimes->{{3.869290982647092*^9, 3.8692910165079513`*^9}, {
   3.869291105075708*^9, 3.869291289793632*^9}, {3.8692913212588873`*^9, 
   3.869291326640897*^9}, {3.869291360368156*^9, 3.8692913645489635`*^9}, {
   3.8692914557467237`*^9, 3.869291637019042*^9}, {3.86929170445796*^9, 
   3.869291722585192*^9}, {3.869291872376655*^9, 3.8692918833590746`*^9}, 
   3.8692922948287973`*^9, {3.869293427570187*^9, 3.8692934426242137`*^9}, {
   3.869293504384722*^9, 3.8692936351129518`*^9}, {3.8692943812632627`*^9, 
   3.8692943813256626`*^9}},ExpressionUUID->"2e74cdc1-cbd9-4e3f-81dc-\
e8be5ed04162"],

Cell[BoxData[
 RowBox[{
  RowBox[{"dataWithTime", "=", 
   RowBox[{"Table", "[", 
    RowBox[{
     RowBox[{"{", 
      RowBox[{
       RowBox[{"initialData", "[", 
        RowBox[{"[", 
         RowBox[{"i", ",", "1"}], "]"}], "]"}], ",", 
       RowBox[{"initialData", "[", 
        RowBox[{"[", 
         RowBox[{"i", ",", "2"}], "]"}], "]"}], ",", 
       RowBox[{"initialData", "[", 
        RowBox[{"[", 
         RowBox[{"i", ",", "3"}], "]"}], "]"}], ",", 
       RowBox[{"initialData", "[", 
        RowBox[{"[", 
         RowBox[{"i", ",", "4"}], "]"}], "]"}], ",", 
       RowBox[{"initialData", "[", 
        RowBox[{"[", 
         RowBox[{"i", ",", "5"}], "]"}], "]"}], ",", 
       RowBox[{"initialData", "[", 
        RowBox[{"[", 
         RowBox[{"i", ",", "6"}], "]"}], "]"}], ",", 
       RowBox[{"initialData", "[", 
        RowBox[{"[", 
         RowBox[{"i", ",", "7"}], "]"}], "]"}], ",", 
       RowBox[{"initialData", "[", 
        RowBox[{"[", 
         RowBox[{"i", ",", "8"}], "]"}], "]"}], ",", 
       RowBox[{"initialData", "[", 
        RowBox[{"[", 
         RowBox[{"i", ",", "9"}], "]"}], "]"}], ",", 
       RowBox[{"initialData", "[", 
        RowBox[{"[", 
         RowBox[{"i", ",", "10"}], "]"}], "]"}], ",", 
       RowBox[{"initialData", "[", 
        RowBox[{"[", 
         RowBox[{"i", ",", "11"}], "]"}], "]"}], ",", 
       RowBox[{"initialData", "[", 
        RowBox[{"[", 
         RowBox[{"i", ",", "12"}], "]"}], "]"}], ",", 
       RowBox[{"initialData", "[", 
        RowBox[{"[", 
         RowBox[{"i", ",", "13"}], "]"}], "]"}], ",", 
       RowBox[{"initialData", "[", 
        RowBox[{"[", 
         RowBox[{"i", ",", "14"}], "]"}], "]"}], ",", 
       RowBox[{"initialData", "[", 
        RowBox[{"[", 
         RowBox[{"i", ",", "15"}], "]"}], "]"}], ",", 
       RowBox[{"initialData", "[", 
        RowBox[{"[", 
         RowBox[{"i", ",", "16"}], "]"}], "]"}], ",", 
       RowBox[{"initialData", "[", 
        RowBox[{"[", 
         RowBox[{"i", ",", "17"}], "]"}], "]"}], ",", 
       RowBox[{"initialData", "[", 
        RowBox[{"[", 
         RowBox[{"i", ",", "18"}], "]"}], "]"}], ",", 
       RowBox[{"initialData", "[", 
        RowBox[{"[", 
         RowBox[{"i", ",", "19"}], "]"}], "]"}], ",", 
       RowBox[{"initialData", "[", 
        RowBox[{"[", 
         RowBox[{"i", ",", "20"}], "]"}], "]"}], ",", 
       RowBox[{"initialData", "[", 
        RowBox[{"[", 
         RowBox[{"i", ",", "21"}], "]"}], "]"}], ",", 
       RowBox[{"initialData", "[", 
        RowBox[{"[", 
         RowBox[{"i", ",", "22"}], "]"}], "]"}], ",", 
       RowBox[{"initialData", "[", 
        RowBox[{"[", 
         RowBox[{"i", ",", "23"}], "]"}], "]"}], ",", 
       RowBox[{"initialData", "[", 
        RowBox[{"[", 
         RowBox[{"i", ",", "24"}], "]"}], "]"}], ",", 
       RowBox[{"timeNumberList", "[", 
        RowBox[{"[", "i", "]"}], "]"}], ",", "i"}], "}"}], ",", 
     RowBox[{"{", 
      RowBox[{"i", ",", "1", ",", 
       RowBox[{"Length", "[", "initialData", "]"}]}], "}"}]}], "]"}]}], 
  ";"}]], "Input",
 CellChangeTimes->{{3.6237521618679276`*^9, 3.623752294658113*^9}, {
   3.6237532540599213`*^9, 3.6237532566389265`*^9}, {3.623761609076255*^9, 
   3.623761615362265*^9}, {3.624109156755809*^9, 3.624109160945814*^9}, {
   3.62411007834711*^9, 3.624110080327113*^9}, {3.6243642283743877`*^9, 
   3.6243642287164073`*^9}, 3.6243642734339647`*^9, {3.8692916642722898`*^9, 
   3.869291677937914*^9}, 3.86929197714884*^9, {3.8692922948599977`*^9, 
   3.869292322924447*^9}, 3.8692934546674347`*^9, 3.869294177651705*^9, {
   3.869294262656254*^9, 
   3.8692942908143034`*^9}},ExpressionUUID->"e795e264-3026-4b67-8025-\
772800d5e110"],

Cell["\<\
(* Shows the dehydration profile, so that the user can select the dataset \
around the peak of interest.  These must be set, as the analysis code cannot \
cope with data containing multiple peaks (unless the user wishes to analyse \
across multiple peaks at once) - this is because the peak is located
 by finding the first point where the gradient exceeds a certain value, and \
the final point where the gradient does not exceed a certain (negative) \
value. *)\
\>", "Text",
 CellChangeTimes->{{3.869290982647092*^9, 3.8692910165079513`*^9}, {
   3.869291105075708*^9, 3.869291289793632*^9}, {3.8692913212588873`*^9, 
   3.869291326640897*^9}, {3.869291360368156*^9, 3.8692913645489635`*^9}, {
   3.8692914557467237`*^9, 3.869291637019042*^9}, {3.86929170445796*^9, 
   3.869291722585192*^9}, {3.869291872376655*^9, 3.8692918833590746`*^9}, 
   3.8692922948287973`*^9, {3.869293427570187*^9, 3.8692934426242137`*^9}, {
   3.869293504384722*^9, 3.869293681866234*^9}, {3.8692937133158894`*^9, 
   3.8692937268879128`*^9}, {3.8692937622375755`*^9, 3.869293792813629*^9}, {
   3.8692938509705305`*^9, 3.8692939084566317`*^9}, {3.8692947409374943`*^9, 
   3.869294741592695*^9}, 
   3.8692950934523134`*^9},ExpressionUUID->"933a9906-f3ab-4393-975f-\
a8f1a9397185"],

Cell[CellGroupData[{

Cell[BoxData[
 RowBox[{"plotAllH2O", "=", 
  RowBox[{"ListPlot", "[", 
   RowBox[{
    RowBox[{"dataWithTime", "[", 
     RowBox[{"[", 
      RowBox[{"All", ",", 
       RowBox[{"{", 
        RowBox[{"26", ",", "17"}], "}"}]}], "]"}], "]"}], ",", 
    RowBox[{"PlotRange", "\[Rule]", "All"}]}], "]"}]}]], "Input",
 CellChangeTimes->{{3.6236729385138717`*^9, 3.623672969273631*^9}, {
   3.623673185503338*^9, 3.62367321736316*^9}, 3.6236733415382624`*^9, {
   3.6243641873220396`*^9, 3.6243641893311543`*^9}, {3.62436432981919*^9, 
   3.624364335113493*^9}, {3.624364375305792*^9, 3.6243643758248215`*^9}, {
   3.7148175332529664`*^9, 3.7148175414214334`*^9}, 3.869294177651705*^9, 
   3.8692943136683435`*^9},ExpressionUUID->"49cc9ad8-6375-477a-b34b-\
1e6eaad515bb"],

Cell[BoxData[
 GraphicsBox[{{}, {{}, 
    {RGBColor[0.368417, 0.506779, 0.709798], PointSize[0.002777777777777778], 
     AbsoluteThickness[1.6], PointBox[CompressedData["
1:eJw83XlcjN3/P/AQIlKEEEISQghFy6uEZAtFFC2S9n3VNu3TPs1MzUySEEJI
oiRUihAiS/YsEVmSLUTf+X3u9/nd/9yP5306877ONddc17nO8r4nOHqv295b
RkbGXlVG5v/9+79/OoziXY/t+5QYC/oP6NCRfPkRwiyHx3l1PzvdmRXxscvs
mNZGZmW4GYctuL+BWQWDFFznLvRgVoX/TMfpRxKY1aDZ6KrwuYJ5Inhi+Ylh
c+PI6gh+/e/h373MGjjQ0UfWWD+erIlbvImjdvxkngbvsas11nQkkLXwqJ/m
h35KXPJM1ASvPSIwTiJrY6vSYwfLPcnk2eiJNO8avSCVPAdVAT1/nz1PI89F
Xd2PnjdXM8g66Pwd0yDbzCPPw/Mlh2/qv80kz0fuCbPe6//xyQuQNu1S+a5x
QrIufOz633QwzyLrYcMWrZNGUdnkhbh11fjivCoReRG85EwNE+QlZH1obtnz
bOrmHLIBAu78ubxg3y6yIYyiq6M+dOeSjdDkbHxj7OY8MtDMkfNNK93znznA
n5QlIeVJ+VRujN81o8f+0NlL5cZ4EVnV58QbsowJji239fiTto/KTfBJSe3X
U739VL4Y3vP29ri8InMWQ9vg6IiB6QVUboqaKNkhafMPULkppipq/Y18RpZZ
gmHNP/VrYg5S+RJw+h/dMHfSISpfih/hN/zSbpI5SyHv33Bp1vZCKl+GJ9rb
F73vdZjKl+HXLEXZb2KyjBkqS/XdMuYfoXIz/H33/eniK2SZ5VhRrJvrueUo
lS+H6dmHteZtZBlz3B2R5j4iqIjKzdHQscerXOYYla+AYm66zZoUMmcFRr31
NtmicJzKV2Keoa7pKj6ZsxJPfVyXcoeeoPJVyL0h2b8lncxZhRQjHHPpX0zl
q5E+QUZXdQmZsxpzLxqZr4pm5WugMVPp7KcKVr4G5tdiZs75ycotwIkYNVtB
++R/hgWWPVjEL9tO5ljgDDf2+drd5CoLGFs27ve7S5ZZi6KxdXrF/Uqo/loE
DD2gomRA5qzF4c6Xru+9yFVr0Spythu9hyyzDjYKawYW3GD110HxzNxDT3pY
/XVwj3tod0z7FNVfh6PRxjNSbMgy67Hv4Eq1KclkrMeM8IhjY8vInPX4Ml71
b8YLVn89/rqHth4ZVEr1LeG4z3jgoHlkWKL/Zfm5823IHEvk37A3OZFIrrKE
bOjtErsTrL4V1lq0DjG6zepbIVoNCfd/svpWULk287yP2mmqb4XY4gHj9ReT
ZTYAGw6ufrKdjA1YfnhhziwumbMBt/U5S9KPsPobsObYhQqzBlZ/I96PvrNK
qZ3V3wilFd7ql+TPUP2N2LXi3MvpU8lVG/F8zqHriivJMta4XfXwp70HGdbI
dNrweSGX1beG30erQL89rL41OobIVI+sYPU3IaBxsmrMfVZ/E64uMz744jOr
vwlt68oUZsiXUf1N8FjtzeutTpbZjDS3K5cOLSRjM770LxyetJ7M2QxLwaIr
111Y/c04c/GUASJYfRv43nmf85jP6tvg+OM/Jw4eZPVtsPnDrvzN51h9Gyjd
XXhO7Sarb4uG5bHzL7xg9W1xauZV27yvrL4tlmjaXB3Wp5zq2+Lx0z4B24eT
ZbZgonyi8LQGGVugqPRxlMpcMmcL1BxUimNMWP0t2Pj2/H2Ntaz+Vuj2O65/
cyurvxUmdw5ZBXmw+lvhOmjqd5tgVn8rbo9y7Fcfy+rb4drHwrA36ay+HbJG
Tc5z3sXq2+H7w14PbA6w+nb48/yMzcUiVt8eTTJ6lWmlZDV7JGVeO9v3PPs8
e1y8MNsupY5sb48nQ8+21N5gn28PmZlD1e/cJufb409pa9m7hyyePW4YqIcv
fkJuscfDGL17sS9ZfAcMHzWW1/sNi+8A+WF7PU69Y/EdsLfTUuvrRxbfAYPV
HrwYz8xxQJLCkydNHSy+A7o+LXF78onFd8Do4pzd/Vl5iwM2vLJR2Mks44iR
R9b+c/zM4jtCuLbq9i1WH444tFn+VMcHFt8RSsnr3jozcxyxNCCg1+r3LL4j
xnsMysp5zeI7Qn3tuIYRrL0tjrDN2nOi6BmLvw0//N4dbmLnS20ban+1PjVp
YvG3YarOZusodr7tt+Hp+2ezoi+z+Nukd5z26X+rWfxtWLWofYAn+/6qtuHX
x3mra06y+Ntw3udtzebjLL4T1j67cluzgMV3wrpPrwZ7s+sHTojXS9GUF7D4
Tji7T2+jQwKL7wSNEjf3bVEsvhMe/3ip/TaQxZfWP2FZedeFxXeCzIXJ5qYO
LP52uH42mRqwnsXfjgIFfbnPS1n87bhfbtbedyGLvx2GZkfMd85k8bejSe1c
dcV4Fn87pg8JznEYxuJvh5Py8HNz+7P42zH60YES/+/s9++MobFV19Z/IKs5
gzdkfMSnp+x+4AyLnMqygttke2eMORrr9/MCuz844+jXPiVqJeR8ZyzbdFGi
vpfdb5zxe5945JBMcosztvwWFRznsPg7UC7K6Dnhw+LvwKnEIvV0OxZ/B6Yo
LNHYv5LF3wHFAQtPqxiw+DuQUXu9ab0Wi78DVWLuUKEKi78DJxVrzNzkWPwd
cFuCaTt/svu3C/qbb2/91kpWc4G2kvfuBU3sfu6CVYmHubXVZHsXrG7a0d/n
GLu/u6D5vI/Jm1xyvgvG3Rp76m4ye164ID2218JvweQWFyRlfFPQt2fxXXHH
Li/uzSoW3xV3i+M2j9Nn8V1RP/zG2eQpLL4rBgtk9XVHsviuOF46e8yKPiy+
K/yvThlt8pE9L12x7bG1Uecjcosrzh7Y+WBeHXt+ukFwu+xc1EmymhtOqc6Z
lbGHPU/dIK+fu904gWzvhu8nflQ3+bLnsxu2KduZCW3J+W4Y4X/5zfMlLL4b
Xq2adMd1DovvBsfTeZcrVFl8d0Qt+/VpgRyL7w7e2IFW9Z2sP+GO3VNHHYh7
RrZ3h5Yw+7HDFda/cIfkxBPV0SfJ+e4w7bFrlN/D+ivuUHxXduIXl9zijhfj
bRaNCGD9Fw9sdDV+preVrOYBp3eLR6YuZfE9oC//9qLjXBbfAzUbnG4NG8/i
e2BuacfRyn4svgcO3dAd/PAz6295wOTF3942T8ktHkg+8FFWt5713zxRVXf3
kN9Jspon7HMiQp13sf6cJ6pzzgYhgWzvibfvygZG+bD+nSc0Tm5eM2oLOd8T
nj8rtXYvZvE98UKlvLNRi8X3hN/Wde6VI1l8L0R9PLLWSobF98Ln46cm6LWz
/qgXDM5sr9K7T7b3gnnp6y+yNax/6oXvvOeZO4rI+V5oKD8c3ZzF+rteOLZ2
yG3LaHKLF3wrxvxe4c76v95YMvtuZZElWc0bEw+deHvIkMX3RkOR+ZXpWiy+
N348mjhefziL743jcctXDv5D/fF8bzwLHpRx7x3rr3vj0sTpTkqsv97ijbu2
w4KVLrD+uw9uGb/4q1JIVvSBqFScfiuLrOYD8aGb/85HkrV9MEg1cFS8B3tf
8IFkhEUfgw1kCx849h2w67kx2d4HAapJL5Knk318cHuTs1KcCnu/8EGbjOr9
V33IPB+EJF4L3P2J3k/yfZB3i7NT9JBc7INn2mOOt14iV/mAq/2waVcxudEH
/eb2Gp2QQ27xQRPnjYp/MrnDBy/PKB3ZFMjef3wR7f60coIjWdEXvdec9n24
kqzmizI7w03+C8navugbc8BuxRQyfGFdbzsqV5Fs4QvP3VfNon7R+5q9L/zM
W/lH75F9fPFVNfOzcyF7n/NF1oFUr5HJZJ4vTjze4Pp0KznfFw3t3MXTFpCL
fSH+ImNvMpJc5YtBx1bf5H6h98dGX3TnNiTtqie3+KI12GjYywJyhy8uOCzj
Nu1k759+OH0+5uHk9WRFP0i/vhXbZpPV/PD0954SM/a+qu2HX33uJv9tpfdZ
+CFaHCc/oI5s4QcZA5fbv/eQ7f0g+XLmjiiI7OOH3d+nXonbyN6H/ZCS3alY
O4fM88Op3m25+orkfD/4GyY092uj9+tiPzy3WSY//zK5yg9WIS9UPu8nN/oh
iONbcTCa3OKHqPcKKr/tyB1+2DIy0megEVnGH+88yoZdGkFW9IexrPOtlO/0
fq/mjy/T3Hdp3CNr+8M7fapC0Eky/KGz/rTunVSyhT8GqGx51uhGtveHq8ny
BY0ryT7+2N1n+J42TTae4A8v/r1tvr3JPH+4tX9JFb2h8Yd8f4j/cRxt6sjF
/pia1RFXU0Cu8se6DmW/jwnkRn/kPVWUFLuQW/xRG2HE+7qc3OGPfp0fOidM
ZeMbAVi8bzRa+5MVAxDBWR4f95rGR9QCsHmInYZXA1k7AFpq/46GF5IRAIOD
BQb1CWSLAMw0H/3Rz51sH4Bq2avZbWZknwD041fv2j+TjccEwOiQmtFIeTIv
AEqPY8zPfqbxm/wALHkuMGhsJBcHYG6fjiNzyslVASibMVnjUA65MQDGZ7Ts
+keSWwIw8oy83zdHckcAckYt+7F0KRsfCsTabn+tGg2yYiB25CYUOsqT1QIx
aOHliqufaXxJOxCO/rWKPXfJCET53C2SF6fJFoFYs/vvgnu7yPaBSEgfa3kk
guwTCLXfBVdttrHxqkDEKthdN11K5kk/33TZyA9a5PxArL4ndh80jFwciFNv
PA6e6KLxsKpAVA2aYLLoKbkxEIVzcx8oVZNbAmHguTjMbj+5IxC+Z4vVxySR
ZYIwKVzv701fsmIQjCbvXtBmTVYLgrDFZeJjfbJ2EFYunBwmmkhGEJbFTnZ5
Kk+2CMK2PumHVb7T+J19EHJFoQ67n5B9glBY9j1p6AU23heEqrgqjngfmSf9
/K3r71/NIOcHYc7lxIexoeTiILgL7q4P3UquCkLAlq5qAzNyYxDiFv74+24G
uSUIB87xTkWMJHcEYcr37a4Zf9j4YzDaDrv6Fb0nKwajafDZCzK3yGrB6Mnp
L+9WRtYOxpCP2/o+yCcjGMF9zlkcSiFbBCNRI2ft0wCyfTAC5Yd1n99C9gmG
zshhPwqXkjnBGBD6dWDCHDIvGEp2T7pbx5Hzg7FhudN4097k4mBoKFaN5Hym
8dSqYDi8sprd8oTcGIzU6EDVr7XklmCYaIzSu3iS3BEM22u/HK/vYuOzIRAI
17zfHE1WDEFr586UH55ktRDE6MipLLQha4dAe+AUhb6mZIRAdvNw/VIdskUI
RiTUv0scS7YPQfVKTj+dAWSfEKRVKaw78m0ftT8EN9803P7RQuaFYN2/At7L
q+T8EPwYvjnV5Sy5OARjdQelRB4mV4Xgq+6gN0YZ5MYQTD0/+fOcneSWEHzI
cola50LuCMHhxw83TtxAlgnFohrX6v7GZMVQKC4r2Td1BlktFBk1Od6Zo8na
objrdaSgdBAZobgl/jTa+AeNh1uEouSmycphr8n2oXC1m9Wn4TbZJxQ1np4v
AuvYeHoolk1Qd+5bSuaF4uAVmZyYPeT8UIg2PR+jkUwuDoXZjr7Tz4WQq0Ix
c98CjY/byY2hOKDnsn32BnJLKIa/6l7VYEzuCMWC3MXbjGax8fuduPG0S/3w
BLLiTgzVOnXs8RCy2k50hCxflytD1t6JGrnpdpM/0fwAdiKy2zw14SnZYide
jjnRWnKLbL8TnDWOl99XkH12Yn6Tf3XUcTJnJ3o7rNzTO4fM24kHl+deescl
5+9EQVzf3PkR5OKd6KWoql/sSq7aibC0YcM9NpEbd2J14RfVE8vILTsxy0hD
ru9CcsdO/D5m4u01nc1vhEF1SnzolJFkxTAEckb0ipMjq4VhcNXRZKsfND+i
HQa7P+UfLj8mIwwvHPMvd1WSLaSe3enSK5NsHwbx9m9mzdFknzDcGvP058xN
bL4lDLOr7WJm65F50s9X2jg1fxw5PwyXX/0d9rYPuTgMT/37crxbaP6mKgy3
l916NaKB3BiG8fesNN4VkVvCoJE7pa1eSO6Qtse0r8HLcDb/E45Ah55Gbyey
Yjj+lf/tHKVPVgvH5JvJhWvVyNrhmHFN6cGb/mSEw1TFKG3Xy93U/nCcudb7
ye+bZPtwPO6xUeeeJPtI48V8OOogJHPC8cCs7BoiybxwbLySnTzQhpwfjhWz
wiYpLycXh0Pr/VNXZS1yVTgyvprdUFMiN4bjSfvyviZ/aL6rJRxPrwRtM2wh
d4Tj3cK8lobzbD4sAgPS7F+VlJEVI2DvoFr2OIGsFoGEIY8b1gSStSPgf+p1
9lxrMiKQ0suz39ylZIsIHJ0xvc8xDbJ9BHasXqWbM5zsE4Fhu7eP0PtC83Oc
CGxO9Vku+4TMi8CPQS/Eg+vJ+RE4oztK3reEXByB+f26rq6UkKsioHKm+nV0
NLlRejzzbF9ruJJbIlDUenOl9mpyRwTudATrJSxk84ORyP045rD1eLJiJNzN
B9f7KpDVIuHUsGVF1Q+aX9SOxAgnH71hD8mIRMiY1iP+9WSLSAQu5H2PO0a2
j0T+trUT/TPJPpGYPMJExZhL5kSCO3Cn8vRtZF4khhSa3XpmTs6PhHfhzU1/
TcjFkdhw69O8ARrkqkjwE2+9fapEbozEXdM9GY7dND/aEgkTX6Wpn5+ROyJx
5pDRhrn32PxpFIb9qaj5UkZWjMJAGdNis0KyWhQmW3GEgZlk7Sh82mxiyI0i
Iwp11gftkp3IFlF4pLn3iJk52T4KyxsPB2oZk32ioMgZtn3nZDInCn/WvT4d
NZLMi8IilZNr8nvE1P4oZPT0Nm58Qy6OQugsuR8DHpOrojDuzyatj1fIjVEw
d7ao/1VEbonC6BIfMz0RuSMKhf3PjUyIIctw4BJQ9FMtkCzHwYHeT1flbSEr
ctD3dsHWpDVkFQ4ihqzK0NIhq3Gwyy1404HJZE0OtP2vW48YRdbmoGj/Gosr
smRdDnaUqLf6t9N8NjhomRwTk/qIbMZBV+Kd2MR6sgUHWzNCXGYWk6058NP/
XXGlgGzPwf6vjTNyMsguHJw74d3wlkP24UBT6wvH3I0cwoGb7O3lH23JHA6W
eji/yrAgczko0BtcZKhL5nFQ5STRUVcnizkI8PldGzaUnM/BfKvcIa//0Xx9
IQdOWkn77r8jF3MgSte7Vf6AXM7BbwtrsdMVchUHm/3nN9lcINdz4Fhnt7y4
mNzIgbNqJP+4mNzMweW/++zy4sgtHLgG3jDa7kNu4yDoxKdTw93JHdLjfbh4
wz47chcHTUtOHD24mK0viIbJisGT/HXIctHY8cXRwUeNrBiNRs8Q7TYFsko0
ZlRYWL77TesV1KIRHR8jl/GDrBkNFUeLXpNekbWjEbBvWNfZG2TdaBw6PLDk
fR0Z0VjeXCZQLCKbRWPxyNB/y/PIFtHYPS1upxGPbB2N0/MmqgzhkO2jEZO+
4bS6J9klGooBpUf+upF9ovFjV9K7O5vIIdGQPg4BEzInGjW1O/9t1CNzpcd3
NbUsS53Mi4bZ2h2fbo8ki6MxM37t5lBZcn40eNt49rd+03qOwmjc6zdln/d7
cnE0bO7G+P17Ri6Xti/z01vVG+SqaHxWvWZx+hy5PhqdvTPfFx8nN0qPP6to
1pBCcnM0ihe3i55lkluiMXKn66wHSeS2aNhz5r79HELuiMaWik/rpniRu6IR
6qM6duUmtv4kBkctPnFz15DlYlAxfKx6mRFZMQZJnrlb+8wmq8TgWoj5+adq
ZLUYOK+d29OkQNaMwa3EHQOu9SVrxyDP8FDd7k7Bf9aNQU9WlsaxNjJiMNG9
pP3VU7JZDDxvqn48d4NsEQPO+bH6kZfI1jGQ/119oqyUbB+DyScLnrQWkV1i
0B5cqW6cS/aJgf/IysWeyeSQGFzd2HvquzAyJwYHtNocywPI3BgM3HMs9ugO
Mi8Ga1Y49vSxJYtjUDPl7b2Xq8n5MbCYkrGFY0gujMFY/mbN2Vrk4hjkNxl0
Xx5HLo/BncPT98xQIVfFwGhJbWzBAHJ9DI49zv9xVIbcGANljbfjdb/R+qHm
GNz7lhHg8ZbcIv0+Ot79mfiC3BaDZu28XNWr5I4YGHyYtnxuNbkrBnpeb09W
nmLrkWLxzGL3qaEFZLlYSF9/HPSzyYqx6OM1xSYhhawSizDzm0lWyWS1WBxz
feZrHkTWjMWnk9/2fnUma8eicXaYTrENWTcW67SGesVvJCMWAZ9f8KevJJvF
YoXTvfvORmSLWOy/e/Zv3zlk61gs1LrktXoq2T4WbtIH4sFxZJdYXJrs8frQ
cLJPLAYIxBtu9yeHxOLXyh+3vn6n9VmcWISrX4t98ZHMjUV3TWPG3BYyLxYX
DZ+f83tIFsdibGXVj75XyfmxaN0WHJ18mVwYi5OjDyollJGLYzFo+vXLSkfJ
5bHIfdEvfGk+uSoWp93Crw8Qk+tjobpCIV03kdwYix0Ddz+wiCI3x8I4tDat
KoTcEottVjc192wnt0mPt1PNYMlWckcsssOeDA23IXfFojBF+VrMcrY+Le5/
89s8A7JcHNpTpv69vYisGIfqL5cFeZPJKnHwCoiriZxIVotD+mLrNkNVsmYc
UjehpKQ/WTsOv0rvpmzrTdaNw4qRRTHJ32i9HOKwfNSUgMHMZnFo+jk6JvYl
2SIO733jTt55SraOg7H5MqFSI9k+Dmq9T729WEN2icOdP5cfGFaQfeLQudFz
/+qT5JA4tJkf7jAtJHPiMMO+d5lCLpkbh14Bq/epZpF5cfh9+ntTcApZHAfP
VXYBI6LJ+XG4XLLmzC0OuTAOY6bKuO/0JBdL2zezZ0KrC7k8DpvmbdPqt55c
FYfj3W3J1svJ9XGIykwY8MKY3BiHq13Gh24vIDfHIaXEs7/DTHJLHBZv6Rmg
pEVuk7Zn6h3rNxrkjjh8DlL59FaJ3BUHB9m2dZ/7s/WK8TiY2bJRQYEsF4+S
vbv+KsmQFeMRbiD7O7SZ1juqxEN26NaGjrtkNenff9wU7n2WrBmPvsEbqr3K
ydrxyNO51C1/gKwbj58Rgl7Xk8mIxw7PASe+BpHN4vH1Sun8se5ki3iMs/+5
o2U12VpaPtlz8C9Dsn08eK+qv6fqk13iobTz+pD1o8k+8Zj0188gfCA5JB63
KqPya36m/2dOPObI9b+f+orMjQf3SDv/8AMyLx7lA3NXWF0ni+Ox5N4XnlkJ
OT8et1/61+4+Qy6MR4ffiuRdu8jF8Xhcv/JuG5dcHo/BYXd81oSSq+KR0RR3
tN2PXB+P6kNhWUdXkBvj0b5xlNIqPXJzPH40WFtNn0RukZ7fxhke3yaQ2+IR
lBb4vWk0uSMeN699Klb4RutXu+JhNH9VfUA7W8+aANPvm391viLLJSBb4Cv3
oY6smACdJTvmn6ohqyTg1dDB/nklZLUEDDjfmnheTNZMAK/CpHZzPFk7AaoK
V671jibrJqBbcmOygTMZCZihPs76+WayWQJOJt/tv3IV2SIBW0tGtxTMJlsn
4MSceKHafLJ9Alof+4aajyK7JOCjs+wkTQWyTwIO/LowLKib1vOGJCD24t42
61dkTgKeWJ87dYuZm4DULHWlzhYyLwFDR3mn77hIFkvb/+xxiEoxOT8B4R+a
spedJBcmoMlzGZYmk4sTML/p56/F6eTyBPxSDNwVFUquSsDszjXd+3zJ9dL2
XbvyRm8duTEB1n8mGsozNydAuY4/ZPs8cksCPk/Tc/BlbktAzGDD2Fw1ckcC
9k5tWTxuPLkrATeeH6ueJ8PWNydiUGVdkmZnyn+WS4TsMPkLX16SFRNxcu7B
Jx7NZJVEfKoxlntRRVZLxKPT93dOqiNrJuKm67njloVk7UR83jRnYlEuWTcR
f/Ul1R1CMhLh9P7Wb0Eq2SwRy01WfCiNJlskwmhC2fw1vmTrRCSIRnN8N5Ht
E+F+eIjzsFVkl0SUayr8EZuQfRIhWHbJPUqXHJII58xQjaIJZE4iDjt2rLUZ
SeYmAtVvxOeGkHmJsHZ4N2exDFmciD7XpmXtfkfrxfMTMerKUbXXL8iFiVhx
akQnv4FcLD2+n66vS2+QyxOhlqxT1n6EXJUIkcbuWSmHyfWJiD6rUPlAQG5M
RJPcskefJeTmREz7mv++OprckogSrx9vTrmT2xLx8N6Tcr4juSMR/y69c86w
J3clIqzN92bearbenYv0mnGF5w3Jclwc0XcZtmsRWZEL2+vxS4NHkFW4OD+u
fm37ILIaF7sK3977qUDW5OLQzFt6QT20vl6bi4Faso79u8m6XNws5fMWfCGD
i43avabFvCCbcRF8baRf6R2yBRdLGrfm+V0iW3OxashKZ/kasj0X+5d05D04
Snbh4s1YT4ORuWQfLuJvu1ksEZJDuPi3Y/nGPrFkDherxxm9exZO5nKxdkBF
7C8vMo+LHQbbuk94k8VcfNq4+NFpS3I+F9NqE8b0MyIXcrGn5PuOnGXkYi4K
Nt2+sd+EXM7Fc91twR9VyVVcXFjYSyt9FLmei8sjanXPMDdyYd9os8frD+1f
aObCLdbqY3UvKm/hYlTJ/N1rmqm8jYsKmfeVrx+RO7jIWZ4c2aeB3CU9X+sN
9+ZcZvshkjA5KD1C5TxZLgk91TrXkovIikkw5D2NjpaQVZIQHvlz6J8csloS
Xt953nY5gqyZhCteotcGcWTtJOj4Iv5ROFlX+vlf5V9EbiYjCdpO2Wc5tmSz
JOw/0iG7ei3ZIgkPYoyXpq8kWyeh42B4XLUJ2T4Je1P2TC03JLskIbmnpW3j
VLJPEk7KrZXZrUoOSUKKduK9C3JkThIs9gdfOTCIzE1Cov6u8i+yZF4STgTO
ML/wNfE/i5Nwf2LOlLgWcn4Sgp8976P7gFyYhLG7hus6N5KLk3Ba+aTsl6vk
8iSYj9Q+9+YiuSoJdfcsrX1Pk+uTUK9cp9Czm9yYhIx7P6c7S8jNSSi8+W9X
cjK5JQntvbytxzK3JeH7HVU/Q+aOJEjCFFZZBZO7knDg8x/rY9vIMsk45bxI
6eU6slwyBty+OcXNnKyYjHELxYW/5pNVknF/V+yMBzpktWTkTlfc+nkOWTMZ
Yy2XbM9k1k6GrH3n91NjyLrJmDfpTT+HIWQko+32opLAf7RfxywZVZfPmYYO
p3KLZNi2mcve+Unl1smIyVGcWvSRLL2v/Xi7zKXqAdklGXpy4UF7mH2SkT/h
69ymRnJIMqYpbFi3pYrMSUafbc2V80rI3GTUXNJesPAkmZeMEqUdV2sPk8XS
eMffHLiyl5yfDJV1Xj6DBOTCZMgPNB6xOI1cLD2/x62OqnLI5cl4X+oVW+JL
rkrGXEs1hY9byfXS811ROCthG7kxGVYLfXOtLcnNyZgUanPoxSpySzKM039+
G7qE3JaMP06b7500Inck45pkgXjZbHJXMubfK8punMT2R6XAJcDtsfMoslwK
Dqa+X3hsIlkxBYMG/9vSPpCskgLlFDnhrd+030otBRPfWKTHfiJrpsCwYeuZ
Gx/J2ilwUDri69ZGlj6Ht3znvi+8S4b0uarWz3DWA7JZCgaUr8taUEu2SMHe
Dv3tKU1ka+nxnrq6XecM2T4FHxTr+tbmkF2kx+eRrhdykuyTgly/iav6Scgh
Kfi++tLFJCGZk4LGiM3VP5LJ3BSMsV5kJgoh81LgM2HYKPdwsjgFNwKbVy4I
I+enoLPG/bbEgyzt91S/WDajfSu5OAXW1oOHH1tKLk/B6ekVIxxWkqX9qKK1
fn/al5DrU/D5WO0wUxNyYwp65q/1ODmDLO2H+f8udW3WJLek4Gybra6VGrkt
BfZtSvuDJ5A7UtBrYatOSH9yVwqOdC1qj+9h++lSUZHTu+LVACqXS4WyZ/br
Px1UrpiKV43H42b+JKukYmENHzcekaX9TG/h/t2rn5I1U3HJyvLU7rtk7VRE
zN8E0wtk3VQkyJoP/X6RjFS8WGl6cHk12SwVfVOiI9KOki1Scaik/7NfB8jW
qagceFn5JtsPaJ+KZV11JvnpZJdUuG9cP96XQ/ZJRcrWsXPGZJBDUjG+TtF9
fDSZk4opIWU+ZmFkbirmvM2q0fAk81IRtMn0zwxmcSrWi4UK1pvJ+VJrfBUl
riYXpuLKkZ8DN5mQpe8JhcsOxv8xIpenYo2F79mIBeSqVGxwmFtlYEiuT4WV
aHdGHHNjKuquN53tPZPcnIriRU9DR6uQpe8pY+eGiu2HkdtSMcLVeUP3EHJH
KvTj8+r29iF3pWJC/5q9e/+y/ZZpUOe29/h+I8ul4bylR8OrH2TFNKQ0N1ye
8o6skobh/9rtT7NytTTs8+30sHhG1kzDX5NykcYdsnYaGpe7v3p/maybhgNr
n6x0KScjDQ91Lpj1OUo2kx5P+vaMI4fJFmnYf29rZORJsnUaXBu3F5yWkO3T
EDvkMP9ZHtklDUP55y70FZB90jDGe9LKhAxySBpG/730ZUgSmZMGOA2340eR
uWm4Ofwyfy/b78pLw7v1eUdjfcnS99wKtVsfFm4j50vbG/xFv96BXJiGN/Pf
3dpkSy5OQ7di7wybTeTyNGTM6aMkWUOuSkO7VS/zGUbk+jQMfHwkSmBIbkzD
3nGZB/7qkpvTULg1PWmgOrklDcOOuK5NGE9uS8OzD/0n7dcid6ShbMyJfodH
k7vSMPLb5haDvuz7T8ekLGF0bh/2/acjIW1+mfffmP+smI6xoZu3TGPlKumI
6Pk0/9FLKldLx44l39e5fCRrpuPkPJvQAQ/J2un4kHZf88Ibsm46rEzLMz6+
IiMdm58691r1gGyWDgvl4y49z8gW6VjXq+BbXC3ZOh2232psEsvJ9ukwil5S
bn+I7JKOmmeteX1LyD7puDDLx3f6AXJIOp5sMJs7o4DMSUfk/Hv91bLI3HTM
PO1/V05E5qVj6eK4xBghWZyOs2NM3dM8yPnpcJHdM6QgmFyYjpHezQG2buTi
dMy6myw7I5Jcno7eK447nmTlVenQ97xy6soOcn06ZHsufJ29jtyYjr2rFPao
ryY3p8Mv2LzuoDG5JR2B7q8k0frktnTp8y5PeShzRzpuzh2po6xH7pLGC/4o
PjqLLJOBaQ16nJHzyHIZ8O131m3aFLJiBg727Lyook5WycCdACv1Q8PJahm4
f95QbtEQsmYGjg84eniMHFk7A+N9gm4+7o7+z7oZ2DN7p3zibzIyELHbtftw
B9ksA5da98YJfpAtMpB/Tn6231uydQb0ezKCrN+Q7TOwvme50uInZJcMhC2c
OTzpFtlHWv943cP3d8ghGZgzYljlgQoyJwOibz2X8qvJ3Azs6pdfFFtF5mVA
pZfh4IoTZHEG3k/RO/XgFDk/A9nJZ7rmHyEXZoDbEG+ntZdcnIGowTM22h4g
l2eg0lJp2IsMclUGHL/9tfDJJNdnwM3i9uvuZHJjBkoujNszkUtuzoCdhlkA
L4bckoHYnYeqHkaS2zIw3K1Tr9KJ3JEB61MHQre4kLsysFLu2vQTDmQZHnyc
Qkv+eZFleSh8FPT182ayHA9KQ/w0l5iTB/Gg1RLoErSOrMhDxRzn0c7LyMo8
7NUuyDE1JKvwcNVt8sICPbIqD/9qmwM69clqPNTtsVLfOp+szgPMzgW9mU7W
5OHC8OuTVeeRtXho0/UMf61G1ubBvqInco08WYcH982zAysU2fXGw6IVj/Jq
hpH1eSgbHDP0eTfnP4OHdj9zePShclMetOdEJIyWZdcjD6O3921e947+fiUP
WxSiTY2YLXhIuLvfTqmdbMmDxQiZx42vyNY8rJ8tMzroMdmWh2ca1l81HpDt
eRj8tmxR/E2yEw+9+jtohV0ju/DwxmS8fN9asgcPSdmRFdb1ZB8e5Kc3Lcg5
Rw7gQeb+t/fHyskhPPTZ932acRU5nIcc+bIHEYfIHB6M3g9UCismx/GwqeeA
8u69ZC4PBpUHCtQOklN50Ffu+1s1jcyTxnfcumbyLrKQh0EZRstbsshiaf2P
AYpfdpJzebDVyPGbFE/O5yHxta1vP1ZewMNhDe+xRhHkQh5uz59Su9qJXMRD
1ZPKo1bbyMU89LOZH7fShlzKQ8CJH+qG28nlPNTHSCZMtyJX8mBdveFg0yZy
FQ8rxw/f/GsNuVYab9Fwn4yl5HoebngbnBi8jNzAg/LX/lurTMmNPBTnaS42
NSTf5eFI+Bz/Mn1yMw8mBxaWpE4kP5G2z3pQ0oBJ5BYeTgxI3vVSk/yah4n3
1OcHM7fxoN4/86RoKPmD9Pf49Pu1c8PIHTxkiPoEX1Eif+Mh0OmpRlI/chcP
d7iPJfm9yd087PtiqrjgV9R/lsnEvhNvJozvS+WymYgwrbewb6NyOakHG+hN
/koelImJf9Su1zArZuLjYJlVj+vIypkwK/PucX9FVsnEp1bZdO0asmomluR0
G+VeIKtl4tSMR6szT5PVM2FzsCnkdglZMxNqE07u9N9D1srEmazE0RmeZO1M
3IjC6sBYsk4mer88+PGDJVk3E51VD0zORJL1M6Hrc972EY+MTCwuGfu8w4Ns
momBEeV/A43JZpkoXB6uvXY5eWUmxu1a8+qWJtkiE4+DH1kOmk22zITExnx6
4WKydSb0b+hMUZxDts3EqEW9ddZOIttnwujtqqtz5MlO0vNp9GDbgslkl0zU
b3yXYvEn8j97ZOLLkAsFdgpU7pOJc4NTblzopvKATOztveC8ww9ySCbejWg6
MeEjOTwTg0sb5VqfkTmZOCjXVHDnDTlOev6jRy2MbSZzpecz/t6p9ufk1Eyk
VSgm92oi86Sff6PY7VUhWZiJ7vtnZ7XVkMWZGJPT9KKNledmYuaFpmljbpPz
M3GiwSYwLYdckIkdo+bt9Y0lF0qvv/cjkkqiyEWZOP9xYe/TO8jFmai6+d7n
zHZyqfTzr17Ms2bl5ZnY5pE1bt5GcqX0+3MztFliQ67KxNd37c1P3Mm1mbhX
/X5LP3NyfSb4IyRLv1mQGzLhWFtRn2FFbsxEwZpZE5RZvLuZsLt375uNG7k5
E9N5w/p6bSU/yURHqtLrx37klkz8rUno/f/b+zoTlvn2ihMjyW2ZGP5GtWp6
FvlDJjhPflfJnCJ3ZGKRt8mBaU/J3zIhsnDW/PqT3CX9/rpX6OWq0fXSnQlh
3nQTXQP2++cjcFZdRr4DWZaPsnnZXgPD2O+fj8Nf3yvHVLDfPx8FG5QT1rez
3z8fhp8n6H8cRPcPZT5O3FQcajKBrMJH81F9o5WryKp8CHE/K9GNrMbHBmFZ
fQ57fqjz4fS2MXvUMbImH00P33+a/ZesxYcoLzK5RIM9//lIQs6GHXPZ858P
vwu/ktyi2fOfj/4pCzrWlbLnPx85NT8rOz+x/qe0/AhP/9fcmP9syod/aoTW
8p1kM2l776k6xp0gr+Rj0pyil2kD2fspH0O/DrlVvoxsycfgocsuzd/P3lf5
KEy3Mp/1lWzLx7Spzv6TLNj4BR9j0ncfHJ5NduJjyj/HLEM2XuPCR4r6kMiH
kWQPPt4d+sRJesjGt/h4djXhbCAb/wvgY1T2Ai/nCjbeyceuvmeHSPRpPDWc
j7rXHyYkV5I5fMSM7enrZkTj3XF8PL9eNvb4BTYeLm1fveH0yWtpviGVD+2M
QQV7W9n8CB/Ji87fvyCm+R8hH/sXL+q9YjybL+MjdGHIvksPyLl8DOlwdNUL
ZPOnfHALTo3fNpPmawv42DtHd6qYzVcXSs/HgtqNGwtpPruIj/JUONxzpfn8
Yj5Oq/+4eIStdyiVxh/g7TaXx9Zb8NH1wfuiWx9af1LJx/Wfb//u82Trb/iY
arJEO/o9uVbaPqPoajs7Wi9Uz8fopEa5hIfkBj5uXhDtmOPF1mfxUaratndD
B/kuH6d+eR0+GcXW6/FhNctpdG9FWi/4hI+ve62C+50kt/ChOHfJta4VtL7y
NR8Vt5UGjvnI1nPy8Vk+r8ssk9abfuDDsvaduvxitp6Xj/t3XTRTP5O/8dHH
PG/psf20nriLjzU2k2L07Gl9dDcfB+oVz5yZxNZ/C9C7YtaOra1kWQFa9gkO
HD9L69XlBOi6OW6cfRytrx8kwOg3dhqn7dh+AQHMBo6xnKpP+xOUBf9bH3Rn
AO2fUBFg0LCNz19GkVUFcBl9dtje72x/hQDFhTNGG/nS/hJ1AfQdZq6O/0DW
FMDqliB8ndu+/6wlwJzcCfL+78naAqw7XP9g5Q7aX6QjgFDFbsgxtj9KV4Dg
ycN6tbD9WPoCfEy/77jlH9u/JYBd96SapHTaH2YqwNq5BcnzR9N+NjNpuWVu
6bMj5JUC3PP2mWu+kO33E+Ca0oP7Wg1kSwFS1eLm/2T7Da0FmNv2POnDD7Kt
ALfkVQPTktn+SAFeiqvk6ibQ/ksnAabquwQlnSe7CJBY3T28cx3tD/UQ4PlZ
43+iL2w/qQCiWaGrXFNo/2qAAJX21xMKx9H+2RABdr6Lfr+uihwukD7/v4xY
asnyTQlwo0nZdscbcpxA2p/543g6hvYXc6Xfz5c1dlMVaH9zqgBv29u8zm0i
8wTozNRbtLqALBTg5PTg4ia2f1ssgKDo0m33BbS/O1eAX4NWRT6LYvvVBZi+
J7kqo45cIIDy7Mey6wbR/vZC6fWWkMHdtY5cJMDisKNOVUJysQBhvUeOvvaA
XCpAuOZt/h62v79cgF7aecbbrMiVAmQskjE4LmD5AQTYtbx1gfYtcq0ARd/U
f3cPoHwG9QLETOg3PMeY3CDAes/o1TVB5EYB4oTvXnw9Sr4rbf+3pevmvSA3
C6BSmZcnGEr5HZ5Irw+Fj3JtxiwfhACeq68tX+JNfi2AloWxzpBd5DYBqrbL
DjxfS/4gQC430nPIZ7L0vjPi+qvxWsqU/+KbALxn15tb9chdArw+vK+pZAu5
W3r+UpRmnotk+TeEeFVloZWdT5YV4oF3tF3VObKcEFdlu0fvfUgeJERcZqHD
4W9kRSEMXjw+kj2Y8osoC1F7uZ9qiiZZRYjlEf/Uvi8iqwoxutJSqe8alu9E
iCTFkkQblu9EXYjL5/MsK33JmkLIK12v7oklawmhe7qZ/0lA1hZiUNmDp7/2
kHWEGD72amtdEVlXCHX/oPC/ZWR9Ica+uS6/oYrlVxFCud3y18urZFMh3BXf
BJ28QzYT4mPwDQv5ZvJKIWKvHXdb/4xsIcTpnQar974mWwqxbfjkBwvekq2F
6Oz4VdmL5ZexFUJ205pj+Z9YPhdp/Y9uhdeZnYQ41v+pd/hHsosQiVYjV7xu
J3sI8ffx9ouW7PN8hNi0VOf6Wfb3AUKIrEeltbHyECGevRfuq2glhwuxesz4
4NaXLH+MEFxH0aoJzHHS9j1ZIrZ9TOYKceHKGsmER+RUITKMivjLGsk8ITp+
1JnfukwWCpE8ye2vWi1ZLMQaL46hTyU5V4hlp1+90DnD8tUIcb2x5gRY/pwC
IQSnnEe/OEQuFCJwTGidCvt+i6Tfb35ZzQshuViIO9Ybvr9KJ5cK8Uj17fyf
MeRyIXqli3WMd5IrhbgU+vRKpyfLjyPEHjfDrnXO5FohxgU4IW0zuV6Igcon
ucvY9doghFsf54DcxeRGIWxHOy3I1ifflV7fVi+mac8mNwsxb3Dym2WTyE+E
mLasTNltDMvHI8S+/q9WPmH50V4LkeI/K+V+D/2+2oSIbHA8X/id/EGIpZHW
18rekDuEGH9oce/HT9jvX4jBA27ekmf5e7qEGHZi49/cWvb7F2L//fcO3HL2
+8/CAfkNxnuOsN9/Fu5cVnL/y/K9yWWh2eBS67RM9vvPQprwTvOWWPb7z0L1
0E2nt7D8PspZiHv7+fM8d7JKFm4diTf7ze4/qlkYIumccHcty/eThfHNX+wU
lpLVsxDJLbHdOJ+smQUbjlKGvwZZKwthmzMGXRlN1pb2o6yelLsPJutk/S//
R40MWTcLatpu6758p/ulfhZ6xv54u6CN5ffJQm7nnLudD8imWbhdeafN+hbZ
LAuLBJkKN6vJK7Ogt+XcpuZSskUWZFtMJcoHyZZZ8P99L/iAiGydhYYtHQq9
Usm2WfjwUKUlNoLlE8qCoUpNWLg/2SkLnTkbAwtYPkCXLHwrecKt3kj2yMKo
pdq1LeZknyzMOW0THW1CDsjClKBJL+/PJYdkgbOl8/USDXJ4Fixbw5Z+GsXy
F2XhYKHppP2K5Djp8W26rB/Rh8zNAi/vyg1/ls8wNQsbHX+tHtNG5mVh/xkX
2+9PycIs5Nl2OY+4QxZnYfSZ4I3BteTcLHwduEfOqpzlC5K2x/jC855j5ALp
5xvYjyvfSy7Mwl/BgAFLxeSiLFy3ncZZkUouzsLDyUfK8jjk0iwkpXzsuepP
Ls9CZZ1LzSF3cmUW3CwXjTNxYPmRstC6y9PriDW5Ngt1pZMdjFaw538WfBM7
j4w0Yc//LNgrLhs8YiF7/kvPb0+u7o457PmfhWTf/Z6hGuz5n4W+nfM5JaPI
T7IQ7DVvqbUSy8ckPf8Vjy285Mivs9BuaOOo0EP9kbYs8AVJNrt+kD9kIf5w
cO/tH8gdWVgWYXZ83hvytyyUFv250vsZuSsLfsM2hzk1k7uzUOHYfuHadZb/
KBse/NoFC66QZbMxckvsNocLZLlsjLK/N2RnKXmQtNx57+49RWTFbGSuu1id
WUBWzsbm8BOXf+SSVbJxtfDBndUismo26jp3rzbLZPmWstGZemXDlSSyejZO
HD8xWjuOrJmN9fvmn7OKJGtlo+Lwgk0OIWTtbOxdofttvh9ZJxtHPti79nEl
62aj1eqt4/dtZP1s9LMvdJnC8ociG0lDuXMSrcmm2RBrCRIuWpDNpM7o2aJm
Tl6ZjbU6bqMcl5AtshHpp6ymBrJlNsZHG3XfXUS2zsY/M6VRd3TIttk406Us
Y8zymdpn4+9ph7NeU8hO2TCMmud4SJ3skg3VYgvF7+PJHtnYf7VOxVCF7JON
6I/2tauVyQHZuJdn9iZlEDkkG4oTR/nlDiSHZ6N9tWrrhF4sf1Y2uvIeZ7X+
o/5zXPZ/+Rx+k7nZmPxn9s87X8mp2djjoHYh7xOZl/2/fACi92RhNk5yjk/s
3UoWZ+P04I/HSl+Qc7PBNzy2r/ohy5eVDd/NHfvab5MLpN/Xo6Pvu2+x/n82
Fha6VkrqWf8/G+EVFdueVrP+fzbaBs3uY3Ke9f+zoXC+7tL4CnJ5Ns4H1Ybz
ismV2VBv7JujzfJ1VUmPV6bX5bjD5Fppe/ZNXP1wL7k+Gy2l8an3d5EbsvHq
aebJED65MRsG013rXqWT72Zjx7TaSYFccnM20of2NY2JJT+RXn9Dmi6MjGL5
wLKRsbo3RgeRX0uv30tVU619yG3ZKDI5O6nIk/whG7tMTD6nupA7sjH/8tcL
Zo7kb9l4wpv38IUduUt6/Lfdras2kbuzsSD4yJzwtSz/mAgNH76qjFlBlhWh
u9mr4b05WU6EZamL921ZQh4kgr/tg1AByIoi+GjF1qXqk5VF6FhfPMFfl6wi
wkH/jDNZs8mqItzc9Hv615ks35kIXVyDTas1yeoi/Ahz3L1Bg6wpwpnWoX/L
J5K1RPjsHXigRY2sLUK72sBq0ViyjgizGrqOVaqQdUUIWvXx5Bplsr4I66s7
Zx9VYPnVRHg38IzSKnmyqQgFs6a+quhLNhPB7KfK2j099H66UgS9aQvWbvnN
8p2JMFMm7c6NTrKlCBPrc2sGfyJbi/A64fmqY2/IttL2DltoKfOM5UcT4dcN
hd5vWH42JxE8g3pOZTaQXURYZVx/qd9lsocIAxeFjf15juVTE6FeJ0lb5yQ5
QIRwiaZJ5GFyiAg8VdPLnyTkcBFkFNofvE1j+ddEiBpUE72EQ44TQcNf67OJ
P5krwuQlF5VKncipIgzOnJm5biPL1yZC4dRyhaplZKEIm+bOqW+fTxaLMGnI
O9t/k9n7vwgntQyMxgxj7/8ibG+SEQ5h+d8KRIiOLdoytoPGDwql7dXWilJ5
Qi4Sobe7totzPcsHJ72+nN08v5SQS0UILmk9+CuPXC5C6/oz/8ZxyZUi6Fbz
+5X6sfxxIpyy8Tnqb0uulbZ/iJXJ3qXkehHi3QtswmaSG0RwX7hyiclIlm9O
hDbO1TnxPTRecleE6thip8pb5Gbp+dq3+d3QXeQnIrgUH/7KcyO3iDDq4sJm
s4Xk1yI83OW/4ogcuU2Ep837zm1tovGZDyJYrFDx+7ib5XMT4ck7lb2+O8jf
RNjxZ+m0Eh1ylwgzwoY2t/2m8Z9uEcp+2u1ey/K1yYhxsmlT8N5UsqwYCobP
vr+1IsuJcaNi3p7Dk8iDxDDobr8e/o7lSxOj8+izBKXjZGUxvrv6nCll+dBV
xDj/MGXwxEVkVTGOr9MeJelHVhNDxXL71K8NNJ6lLka73ruIKdlkTTHcYstH
Dt9E1hLj3+FDSwSTWD42MfzvBpV3ttN4mY4Ya8do7z9xjKwrhlrTI51xwWR9
MfbrtFp265Mhhk7g4HcH+5FNxbDwXnpjCst3ZibG9mdr5nSyfPErxcjvCQ3s
ZcPynYnRMEMOPepkSzFS2tKWz25n439iGKqHf/55ho3/iREXJMb4cLK9GFba
0w7PWkJ2EmPmApX3ZsPILmI89HSYkveYxhc9pOfXfFNCUT7LJyaGzIGlaQru
5AAxjrQc/L5dlxwiRstvefEpWXK4tH65cnfsDZZPX4zs8GVtCWJynLS9lesW
FW0jc8W4/uhgSL4uOVWMrX1Nulf1IfPE6LPhlP+pBho/FYoh7HoywHEvWSz9
/KnGjwb6kHOl5cIj+ycvYvm9xDis2acoeTC5QNrehU/HXX1C47OFYlSVFq55
f4RcJMaBX9s2v4pi+bDEWDPsyvXGNeRSMZSO+WgkqZLLxRD0jzCd+4PGgyvF
kI067rHqGsufJcaZTykdAgm5VgwfD62Rsh7kejGino+eW2BAbhDjg2vixaXK
LN+WGC6Gb70uvt33n++K8ZH7q1BSQW4WI3rG9ltFPPITMR58cpmhsYPcIsam
uP5+TxeRX4vxdubM30bK5DYxDt058iWtjcbDP4hxddKwFasusXxOYozd8dpA
dRf5mxiTv6yaGepP7hIj8dnLF9Wryd1icGxUFypMZfmfJPCPvr5teW+yrASF
tvoj1z6j8Xk5CWLt95ivOEMeJMHeBgsNfyHLlyTBookL7TZ6k5UlGLdblvPB
nI3/S3Aq7/T8uMls/F+CGeYX52r3YeP/ErS/2vv5/iWaP1CX/O//d7E9jKwp
wcAfdm/n65K1JGgcb1R16zPLRyRB5Z8ZK24cI+tI4+n5l05xJ+tKsCM/rYwz
k6wvgdq4JvWc1zSfAQlk5quZDDpONpWg4VDE1BwPspkExcvr1+6bQl4pQfbt
+rczOli+HwkOz11nvq2UbCnB+THyA/f7kq0lsPM/9XrrPLKtBHITU3Si/9B8
i70ESp0pttUVZCcJ+JnWPyu5ZBcJfqAxKNqc7CH9Ps7PdLk8lOwjwUGRyvW7
LB9PgASTLy0aOLWAHCLB5sFJYQWu5HAJXtyc1jxXh+XfkcDmsijnQg/NF8VJ
MNzvQN7ga2SuBCf6C14e5ZNTJejiJH/r3sry1UgQ39vm2r/pZKEEl0s5o1t+
0HyUWALxLuWU1FpyruR/+Qcv8lh+G8n/1huHbSUXSHDjja+K7RRyoQQ5okuf
Fv+h+a8iCfotGqJbeYNcLG3PZN3vXyTkUgl21Wk3jHAll0uP/+s1i3JjcqUE
V2Us6s73I1dJ4KXRIV70iObbaqXtef/m5aFjLB+LBOqJhgoPo8kNEvwacNL0
nQ3LzyJB6c31IedmkO9K/vc+caYPy9ciQaK+bvrWO2z+T3q8jTb6gwrZ/J8E
HgaLdedHkF9L8MEhdO9OC3Kb9PoVKdfunkX+IMG7YXdXlPUhd0jwdvLpfmNf
0XzjNwkeF9tO/sfyh3RJMLu1LduPR+6WwCgxTy/EmeX/yEFh4uBztgZk2RxY
BKXbbh7O8oHkIHiFX5VCO81vDsrBdMeIQmOWn0MxB7enpW8tzCcr52D/n1h+
ShRZJQf1VkHy/2zIqjlQHmRyV3ceWS0Hj+bE+5coktVzYLCi/dq6dyyfRA5M
g4R6OlfIWjlwLj/Y2n2I5ZeQ/n2m7/0B0WTpdV0S8ud89haWbyIHVy/Hzkg3
JuvngLvR7IRQneWfyMHvtZc8J/2l+V/THGRZ2spLXpHNcqC4z334rnPklTn/
3X/3ky1y4NaxzffuTrJlDqrL9pjIOpKtc7BJ0dvk4BKybQ7eVDzfuHgC2T4H
c1PPGdf20Hy1Uw7GmW+avvE1y2eQg/ejg4U6V8keOXjm9cnS4DDLb5CDTx1z
xoUkkQNy0Hq+btwWV5bvIAer3oZq8K3I4TmQv7Wi7uBslv8gB/NCvU/aDSfH
5eCHHvftiB80v87NwcjDbzQvXySn5mCJ7Ayv8zvJvBzkBLobNrn8H093Hk/V
9z0MXFIkUxJCpVlSqTSjlSQhCQ0fQyFJKqkkRRKSSpIpuYM7T0mSJEmSKUmF
JCRFEpKEJOnZv2/rPH++X2fe07nnnL3WRSekQH/N+NzhaejkFKjw1dl35BN+
v6enwNu7TndkJVT8fAoMy5dru55Fk3HLIyH23ectVDx9CoizuVsPGlLf/0n7
Uvpga1iH8wMyUiDijeLuvyJ0Vgq83xV1ySkanZMCdycsf3vUEp2XAvo9sx9V
66ELSPko+Kr4DOB8hKIUuLNuzuTrtVQ8dgq0vBmY+IWDriDtvTdgz5gTVHx2
Cox6e1g92BRdQ+orR9V7jCoVr50Cg3NypqZ34vyHRtL+g/3KbQXo5hS4olH1
gX0G3ZoCrdvvenzeim5PgR83n1euoeKXu0h5DddWVYxC96RAUOGhMulmnH/R
lwIPrpmMevCIivdNgXkXJo22jUYPp8C3NdJXOHuo+F8aLNYatfDZarQMDQ5r
rj34jorvlaOBV1l5nCIVn6tAg6pty8OdStEqNCgv8NxRRkOr0cDRoebqkoNo
TRpoqBVZrrRD69CAO8g3lhigdWkwdd0Mx+0y6Fk0WPvrSftwLRVPSoNFw83B
+lR8qgEN5k6ubX5/jYovpYHD9KkXtgSgjWig+35xSJgDFW9KgwS98LzbM9HG
NHhReeR8hhIVf0oDOaEiK6UF58OY06DJUfarQxHakgbdW0XGRkK0DQ2WcTXo
bf5UfCK5Dxuv1ezwQjvSIM3V99Ld1eidNBhucQL7yWgXGqzKNwxM66PiF2lA
j1un19aG9qRBkYfdacldKp6RBmZq0z64XEcfJNejEXh0YTAV30iDWZWLvnm5
U/N/aKCTEP/n/hpq/g8N7o8+9F/4XHQwDdzHMr45y1LxjzRo3fchd/0XnE8U
QYPZ7Yv6Xj6n4uFoMP3Ut9/rMtHRNKi45bPqZgwVH0eDlf2c3nQq/i2BBude
qwvktlLxcuR67HROaS1C02mwL1Wgla1Oxc/R4NbEjNB0RTSPBoeGFUd3DlDx
VDRwPfNrVMtzdBoNdmxbYRh9l4qvogHn/YGSeVQ8WBYNxFMG5s06RcVb0aB2
WZCO6250Hg1Ym2RjBZZU/BWpr9rl4WsN0UU0KCjbUp2lQMVjkfarsKRXmYqf
qqCBr/GtFn47FZ9Dg622WTdYhegacn5Vlg7daVS8DqnvtyPBL6n4pEYarItN
u3orgorfocH31b6rq06hW2nw7vaarSJLKp6HBqLAe4qmVHxQFw2WunvtNVpB
xfeQ/jgFkv4vD9P/3EeDBz3FynnSVLwPDS6yeW9lO8L+eZgGKj+fJPq/QkvR
we58btb2e2gZOtw47N2iTVmODuNtUmUaqPgYBTpMYv1qek/Nj1OhQ2SOrHOD
O1qNDqO9BhfOo+JVNOmgMIFjVgJoHTr8N+uBwsLFaF06fL549+B6FfQsOty0
XHpHSwatRwdlC8nP4nZq/j8dnNVDlnfWU/P/6HArfiizqJSa/0eHUwudZb7f
pOb/0eGbTfWCvGRq/h/Zv6to+bUL1Pw/OrwZuPbfnjPU/H86FAzuzHCm4ics
6eCmQLtXYIe2oYNTLmz12EbFp5DystmzbjWgHelwvfkrL06Dilehg/viK2w7
dbQLHdb2rjJh9VPz/+lwJZv5XjhIzf+nQ+/fak5oBTX/nw6HtC3WSdVS8//p
UHpr/7dz/3/+Px1COhbNeZZGzf8n13Nkh3wCk5r/T4eL1x1T/7tAzf+nw6cd
Qd9XBlLz/8n1Fi9yX0zNp4+gg9UaEzkbJ2r+Px3WjH3kXW5Fzf+ng+WhDco+
y6n5/3SobT1QGj+Xmv9Ph9uWOcvSp1Dz/+lw8MOT5Z0q1Px/Ovww+dBXSs1H
Z9HJ+M153EnNH+fRYXN/qd5pLlpEh2Ld8QZBB9BpdJCFszq/otAZdJgvPPFS
1x5NnsN8fu/YnrIBnUOHl5lHd743RefR4YvxBHdlar50AR02HHGR2k/Njy6i
w3OTx1sdK6n5v6S+7ted+llCzf8lx9+9bMbq89T8X9Ie6vp0vMOo+b90mKxy
c8dTN2r+Lx1OVK69Mn8VNf+XtF+pGeqeitT8X9JfumvurZhEzf+lw0pB0aiA
v6f/uZ0OVYEuSxd8RXfRYWtwxB3fTDR5Di0H1ayrEnQfHe6VxC7eGoceJP07
/MiFkjPoYTqcD/9s77MbLcWAT6qtP/K2omUYEFp2uT3VGC3HgLsxFzQPS6EV
GOB9/GhkVX/wP6swQF3vmMnvb2g1BsgtfHyY9xityYB001bb/ptoHQb0mb1g
6aahdRng8L1eauNV9CwG/JC+cNIyEK3HgPgJ72p0PNAGDAhqbYs86II2ZMBl
BwY3Sh9txIDGjRn707TQKxlQIB6IbNJGGzNA5rvf9wAlNDBg7Um7FX8+Bv2z
OQOEa39fLexDWzLA/q67yXoW2oYBm18qduQz0XYMiNPr3pEYi3ZkwKUdAxlv
U9A7GZD8/IfqpkNoFwa8kZJyFluh3RigVbKyPnox2pMBtQ82bkmwRHsz4HVn
nKXrIvRBBpzTdk5M7Dr1z34MuDAx9h1nAO3PgITxUtpbX6MDGXDyvIXJhhfo
YAaU/M2d05aODmXA5+rExJ830BH/d70jqt50dBQDtj07sPvFEXQ0A8amtrWO
iUbHMqDUf4J/ugM6gQGHPygpLfNAJ5Pr15yTXrkATWdAwKP5I+p6aBa5vgjw
u6yO5jHgWtetC71dJ/9ZRI53ZsaTle3oNAac/2+qk3wPOoO01+OjOS116Cyy
fpXeK918dA4DGCsK3bbHovNI+2XpX96WjC4g5X/hUNOpK+giBnxxbD/66zq6
jAEnlkK/+yF0BQPaEjsPcb3RLxnw7vGUj00W6BoGeLic/DhsjK5jwMS7AdWt
K9GNDHi05/oQLEU3M2DRtk/2K9TRrQw4qCiV8fp34D+3M+DvMlm+9jd0FwNY
S9xFV9vRPQywnn7Y5MlrdB8DVrP3bDr7GT3IgIGKGp25t9HDDIhcu3bP48to
KSas2uc6toCyDBM4YoGJZTRajgk7h9srsvzQCkwYXVLg7LIPrcKENS0632n2
aDUmaCdVVHXsQmsyIWrZwZK1dmgdJtjONZ4Usx6ty4TVGzjzK/TQs5gwzktV
/bE+Wo8J3VeCWiaboA3I+R5bGWU3Gm3IBKfhUT78yWgjJjzXWcHe9unEP69k
gopD6YtLNWhjJrz2zPeRrkYDE7bMLPcZLkKbM+GCzffUzgdoSybc3s1aNSYT
bcOEE213Anweou2YsL/wVMVxHtqRCUPtjWOjotE7mSB/QXlj72G0CxMiqk4d
vL8V7cYEC4WkDTr70Z5MuCTJ5VzZhvZmwlLeV4V1zuiDTGhd2f5LxQLtx4SW
PwEfVEzQ/kxI/zPBvH8uOpAJ/MTKpw6T0cFMOO/CHpCTQYcyYez6FsnUPwH/
HMGErg2njj5tR0cxQXzghrt3JzqaCeWJykG6behYJnyQvnfJoA6dwITJ1eaR
Ht3oZCbMvNsfqF6ApjMhVHMwz7IYzSLn8+2I58MbaB4TYvR3TtGjLGLC3E2D
TtcuotOYMBIrPKVwGp3BhHhB+NduGjqLCbOtFg8UhaJzmHBmQHha7hg6jwmZ
HPfoYwHoAiZsdNI/fN4GXcQE7rbDY9Y4osvI9STGff3kjq4g/WMTvS/TAf2S
CVbnymdcXYquYcLX+d1P6mei65iw5+4auoYBupEJerp3arzk0c1MeOo7fs13
U3QrE4667nGdQi1vZ0JZcN6+3QPH/7mLtGdljcMpv9E9TEjYai7fTa3fx4Qw
qcmrl49CD5L9KXnu2vMe1x9mwo+wKavWtaClUuHW+u1LPR6gZVJhkvT2lMhW
tFwqLCzetvfwY7RCKlyNMlu4twStkgorNX5zvknQaqmwRHEFc+N1tGYqLLD7
q7GDhdZJhYhPkzfoUst1U8E+v94w/xJ6VioMRbRaL2Og9VLh1NOm2oFwtEEq
bL5e1F3shzZMhVR9h4sb9qONUmH814f+Tp7olamg3V6+7NFOtHEqyLP/9uct
QEMqBC3MfnhjBdo8Fa5VzbcZXoq2TIUVr/JnrZmBtkmFJ+vpJ9yp9e1SYc+6
T1ESan3HVKArJ+4bmobemQqbTLa9mDgJ7ULKTy8rrbPX/5/dUmGyX136m79o
z1Qweatn8aoF7U2uJ8zzssIw+mAqhGwc5ZbVivZLBb6pjhdLEffvnwrv2xlf
/mvG5YGpEJCxMuhSIzo4FeQ8Iwdd36NDUyFy/WzPklp0BFkeu3tjfzo6KhU+
LBfsb89GR6dCa/5RlYEb6NhUCCv0Yj+9jU5IBb1NiYYHOejkVDjBToaOBDQ9
FfITd/i7JKFZpDzW6n5pu4rmpUL6qZn71kahRalwvKHnrG8YOi0VMp8PRjCO
oTNSQRAls/qlHzorFWxNR49vjETnpEKFYfH5Re7ovFSgCd6cKdiHLkgFhdXT
/Vkn0UWpMF2jGB5vRJeR9vnrxVkzB3RFKnA1Hh60NUO/JNc39HCWmzW6JhWc
h/b6uM9H16XCp9WJsy9T+2sk9Wf/tfqVEbo5FSxUExTdTdCtpDzf2xyapIlu
J/2Rmfo7URfdlQqj3A/d/K2D7kmF0bZm86NGo/vI9b872FRJbT9I+qd61ZcZ
M9DDqWB44OHquF/H/lmKBayFTteXDqKlWRC3ydQ1dzyuL8OC26FLnCtGcPlY
Fox52fRiUStajgWBo9XlM5vR8izoeZ3ksOwVWoEFF5Tn8C4Mo5VY0NLwZ8a3
x2gVFuR4Pq0faUSrsuBNzH1GNWU1Ftg7uK0RPkOrs2BdRl/nyhdoTRaQ23un
TBFaiwVXk2zVtmejdcjxj1x8GZuJnsqCKXam24/R0LosCOEEZrckoWewQI4b
trPgAHoWC2JfMlvZ19BzWLBp3rgxFVfQeiy4dVvfwusCWp8FH9ctulMeizZg
QcC430bq1PEWsuDHrA/z2KfRhix4NWS291sIegkL7qXOK7XYjTZiQWbr6V0X
dqGXs2BfaaDTIz/0Shbwzs612G+LXs2CU54PPTZuQxuzQGWHvYapHdqUBeq9
317Gu6GBBWcebZ+wwxltxgLlxpQ3r5ejzVmgVpZ5tscQbcECRyO6wydTtCUL
ijfwXGLXoK1YMHPzqc//rUPbsOCc4rMAFTO0LQvM9e3DfJTRdiw4kBpTGm2E
tmfB59tnRr3SQjuyoCOsd/ZjdfR2FvQHyba+kUPvZIErd+yW5AloJxaUy/ce
4cuiXVjQGrTgXPXfo/+8iwUz9n06n/od7cYCsz/L3/X/QXuwoORzlPNT6vie
LDCwXnLq8xAu9yLt5Yl5+KwOtDcLtljVavv/QvuQ81fkbXJ/gT7IAiY3ckp4
I9qXlLeod4N/JdqPBeE6i8cGNqCPkvrpKw46S9mfHJ/T+k6/Bh3AAp07XZtC
69CBLBiqjrradQt9igVpnks+Ls1GB7PArU2rw406fghpLy6qtnol6FDSfvVa
Pq98jA5jwcHaCb5r36AjWKAfG7DoZDk6kgXLLrkn37yJjiL9F8I+3ktHX2TB
xL222lNz0NEs6Boz0WRlFDqGBU8zH9BUk9GxpD/8er6/IQkdx4KKFo3fU6+i
E1jwTlwut+o0OokFC/deXjkciU5mwQMvg5MZ19ApLPBvWix94BCazoKIFT+v
PwhEM8n4EGl9fOFZNIsFs+w3nvtyAM0h7bP0xt+7fmgeC2rVYtZNDEELWFDp
2xlwJQgtYsF53oqdi3agJWR8a30LxdTx0lhwXyGNreOETmdBTEBjz4Nd6AwW
OOc/mauzGZ3JglEfHtkd9UBnsWDR2fe3Nm5AZ7Og+V3Lrc1b0Dks2LhRdlfF
InQuC9h/wvLMFqLzWCDDTbkx2QSdT7afNcDsM0IXsEBgcc7kkQW6kAWdQU+W
yi5FF7H+93tWnnIJCzj3rke2U8crI8sXfp271xBdTsZPvTlVPvPRFSzo2zdG
2LEaXcmC7wm0p8fM0C/J+H3gYuJ8fXQVCwamVp+xnoKuYUF9sGrMld4j/1xL
7g9b49srx+PyOhasPPzzeeB3XF7PgoKbazOZs3B5IwtKN00rZHfg8iYWJEf4
ctcq4fJmMr64PQg/0ozLP5L6ONP+umoyLm8l7Wtj5lTxJ1zeRup74ebs2q/o
dhYkmcdrzK9Dd7Dg2AXX3Cnf0F2k/b/IaLreiu4m7fv6V/nn79A9LNimo/vb
tQXdywIjHc+K6KfoPtJeRh86db8cPcACWY2QTPn36EEWeHakd32k9jfEgsje
PimDWvQwC9YO755hQK0/Qu7fH75MDipFS7Fh/qVQVbl8tDQbDKY8nB9cjZZh
w5b9i7zNqOOPZcMeLe0+fwlajg3mq8Y7deWg5dmQ0pDgWstFK7Ahq8iWHcVG
K7Gh1U93tKsArcKGybamH4cz0apsqJq0JNA/Fa3GBqkvA1/XhqPV2WAaNSF0
I7V/TTZEZVttrryK1mKDaN7EshJqfR1yPo7aqyqT0VPZwE7d98D6ElqXDXvv
Z4+6QEPPYIP0mGID4RX0LDbkM1UjJl9Az2HDDVbKyTO70XpsUHzzWtJ0Bq3P
hllzNut9CUUbsGHJ2MXzv8WiF7Lh58Xefv3jaEM2OIcvHtVyAL2EDctaXJ/U
HkIbseHBzQaTCkf0cjacXuCiNptavpIN6fr1rEfU/laT+org3HlwFG3Mhsdm
dJPl3mhTNhwSOY22p84f2BB6jeGbTtmMDSutnx712II2Z4M4KF0q1A1twYZe
po73Rye0JRsuLfxh0fkf2orU99MP8SPr0TZsCL6+ye6HJdqWDfeCdE7Ns0fb
sUGj4ObUCDu0PanPTzOkmm3Rjmz4nN5SenUpejsbZlxZI3VTF72TDa9WKLmf
XYZ2YkONR7ra+DloFzZMV/oy48AO9C42jOqqqNKbhXYj9VU0Tv43tb4HG2YL
Cyb6z0d7siF2ZOLSy/PQXmyo2/KzvWMC2pvsb2cmw1YB7cOG5rH8P2+p7Q+y
wayQl01XRvuS4yludlWltvdjA/PDwHUTbfRRNhxp23GsQBHtz4bv8sKTib/9
/jmADUdNUtf0zMblgWywiPrwtkYNfYoN4ffDVDvHoIPZMJF+Tf2zOjqEDX9U
tA2GqeWhbPg4quz0qu+4/zA26PTUOazpRUewIXu9pPjYD3QkG8jPw3OHnqOj
SPvOVQ4bS21/kQ1BfWUa1u/R0WzYJXs3OHQEHcOGw17ViXXU8lg2JAxVF3Y1
o+PYUADfJuhTTmDDm/08vv0ndBIb/LWnKgRUo5PZ8HX4al3WW3QKG/gOW573
1qHpbDi/42v/fwVoJhuujJp4bWMtmsUG3rz52qxcNIcNCm8r9iQ+QfPYwHnR
tdv0JVpA2rvRrd7n1PYiNuSuSPrIKkVLyPFv6HeElaHT2GCbVcHsvIFOZ0Pk
k+2/ntxGZ5D6/wjud7LRmWyI+2NS6JOPziL9Vahi3JWOzmbD6qf3H1ey0Tls
2PFty4L519G5bIC173dqctB5bNh4edziuQJ0PhuOBS72mEwtLyDleSVxwUEW
upANasp/tW+/QBexwWhPb9juO+gSNnj6/Wx7zUeXkfHHsM47IQJdzobaBoMz
p+LQFaR/qyqncRPQlWS8O3PuhkYU+iUbut7sWR8eiK5ig81WxTMWkegaUn77
inaupK6vlrTH8a/bzALQdWT8blDKPHIWXc8Gv8H4z7rB6EbSX3VPfWsIQTex
IaQvYPLOMHQz6b9rjmjGJqM/kuVPI/bRLqNb2aCa4Oes74luY4Ncc8e8Umr/
7aS9bLR4GLAZ3UHuj8uTOkZRx+tiQ/+e+OHkGHQ3G65eO/H8I7W/HjZcvLKl
jLkV3cuGX8dCLIVH0H2kP5VZhQ1sQw+wYbyRvPJvZ/QgG7x2c5RjbdFDbJi2
TquFsQk9TO5/MXLv06n9j5DzE/Wby7mhpThQlWQlCfZAS3PgiL2JqWAPWoYD
vSsW5L5zRI/lgHb1245Kan9yHLjpmS6eth4tz4G2C5UvDLegFTgwfX/r7XQH
tBIH/MmAOcUMrcKBd6HWb3xt0KocOLrkyI1YQ7QaB5SHomzHWKLVOVDgIelS
nI/W5MCSzZ56L6jr1eLAhpmRuQ+o7XU4UOzufvjWBvRUDjgb9XwamIPW5YD3
aZl3meboGRx4ee/Jwicz0bPI8UPf3u+ZhJ7DAenQkl+rZqP1OBDZ2X15tB5a
nwNXuA87kqagDThw0vWR20/KCzmw4mhe5CoVtCEHXr9Z8KFmEXoJB7pcilnP
5qGNOLBDN89Xs/fwPy/ngFn1odZiJVy+kgPnX979ul4WvZoDunFy+gMT0cYc
0Jy32LmIWt+UA8uaxIWlk9HAASPdAw36amgzDsw9dVDxshbanAPrK3ZLbRuD
tiDtwWy1cYIm2pIDCfmLQ1fooK048Dw/ta6KOn8bDqhd4u9Po8rLlgOD3zo6
LKn6sePAm6SD0jeXo+05kPSo8sqJuWhHDpRXrH1bBujtpDxVXt6LoNrXTg7k
DW7pn0jVvxMHHnyNuHLFB+1C6qd3kvKnM+hdHDA/fpP+mI5248BXrcIDbdR4
5kHav/ninXfvoz05MNVs3HfdJrQXB+pHR2eWDqC9SXnLlqvGUfdXHw5UBMuu
XWdK3f/J8XYKCiuo30++HPhSb3iIHkPd/zlwi6ksiL9H3f85YKHxqSWB+v3u
z4FYfrftDjnq+Z+UZ+kcptx66vmfAw9flNlPD6We/zlgn7cvg5ZJPf9zQONM
w8SEn9TzPwe+Lb1q8WMWvt8I5cA0ut98nhc6jAN/BvVPH6He30WQ4995O+fv
VHwfGEnGixHZndYh1PthDpxQ11RMeIG+SI531HlCkC6+j47mQHfS2e2qCegY
0j581QYMpanvRxyw1Bv3zI/6HhPHgbfD+pEKw9T3JA6o9N9Z+5z6PpbEgdZN
avZ3pfF7XzIp76PmEYbB6BQOXBI+MD03Gb+n0jkgb/Yk7fsTNJMDP+5tb1J1
p74/c2Az/c8f8Tc0hwO0u4c3iSvxezuPA/kfZUY9p+YnCDgw82ts2iE3nA8h
4sC9hGSFaF2cvyHhQFbPInc9WWq+CgcGTgzuWfcNnc6BRMc1fxYdpfJXciDN
dfNpGSp/aCYHlt7SZlhS+VizOLAgJXqJ0aiwf87mwKcp34/PPIvO4cDHT4cS
Ty/A+V65HPC6G3nsZCk6jwPu/c/swtxw/lo+B7Z0q40wVaj886S//71k++MF
upD0B42NoHcG5wcWkfLrXVE+F3D+YgkZz5W/P6+k5k+WcWBcruySWW3ocg5c
sF2v2i/A+ZwV5PovSau+icL5pJUcOLZIeQqNmu/6kgOLWtNvb9iL82WrOJDp
E33TbDfOz63hgM6LzsB5u3H+by0pD6/3fj4+OL+4jgOv/LVP3lyF85frSX2+
/jiY9ALdSManuJpBa+r/8Jo44FA7+zq3B91MxtcjfWbhMTgf/CMZP06cfJ9o
hPPRWzmw6lGec8VrdBsH1izcEs0+Sf3fJgeYE6ROGC/B+fgdHKgssaq400rN
1+eA28QWizupGA/QzQG58e8aHnhh/EEP2b5ocWOYLsY79HJgLDvvSlA3lc+L
jAfPdzxdm43xFQOk/url7dYlY/zGIOnPWte7dA5hPMgQB+KOr8y96IDxJsMc
6Jl56HqVOcavjHDAapGuz31D6v+/uRA+gWX9bibG10hzoTnVfvYpJYzPkeFC
k3qAh0wceiwXvJmqJQwNjBeS48ITU2u2mIGW54KsdnunLLnv/c8KXMgdJ/eT
nodW4gL306dtWpsxfkqFC5MuvVeTtKBVufArdfhd6mmM31LjwgK/J6tYUzA+
TJ0LP8qmKUQ/RGty4Q8jTpO/D+PRtMj5vd209KUSxrvpcCHbofKozH30VC40
aswvHueD8XW6XLj4WNHMSwfj92ZwYcK2waVqb9GzuODsajuuOR7jA+dw4bOV
7YoAByo+kQsPFu5IuaSB8Yz6XDjRr7+krQFtwIUQgxg12TSMn1zIheXXbfxc
AzE+05ALtwWZes12GO+5hAtdMbo9NyZifKkRKZf7StPszqKXc2HXPL8d3d/R
K8n23fuTr1Lxuau5cKDTxkL0Bm3MhacOvyfHb8F4ZlMuyHwtogVR8fTABenF
ni9D12E+ADMuXPiYuucslf/BnAupzutlzphgfgoLLvRemD+l8AHakgtjZYtZ
W6h8VlZcsO9S3JNYTOVL4ULlatO7e+wwH4stF8oKeqTe16HtSPk+Dj2c7on5
b+y54JNvZZrUQ+VT4kLoj49Fr8/m/PN2Ljw0rbziqXr/n3dyweBNg1ehEO3E
hcQOIe+qae4/u3Bh38h5SWMtehcX+va8u/DA98E/u3Gh3kdXuGFc3j97cMH3
1oNFW3loT1Ieo+7Fn7d4+M9eXIjKdGnQbEV7k/7xJ4mvdC7/n324oLUvcOe1
2Y/++SAXFGo099QXo325UNvTMlXTqOCf/biw+ZeKo3sk+igXVq5wSfGpRftz
YesrTtSI3uN/DuDCwJzI1u8n0YFcOJbw3GtJOfoUF+pOXDkdMK3wn4O5MO/C
8gmafugQ0j+OHDjxugAdyoXW9jXjXqg++ecwLhQkdtVZeaAjSPmlZPxRv4OO
5MKqe+N+Hh1V9M9RXOgGRu/AFvRFLoD1jozrDHQ0F9auac4d+oyO4YLOOv3i
JUuK/zmWC+tHrq87GoSO40J+ntTvysfoBC582fhk3ia5kn9OIvv/fXXGQit0
MumPOsYTLaPRKaR9bDc7ce4Zms6FjB07/dbLlf4zkwuWF1wb5q5Ds8j4tSll
Le8kmsOF94uNB86ko3lceLv+984nzWgBF8YrLYpSUS77ZxEpj9m6cxxWoSVc
OF9wFWa7odO48CjHkX84HJ1OxpeP5W8ZAnQGF9ztBK92PUZnkvEq9OWpWY3o
LC64OdXMXfYdnc2FlHGRx47/RueQ9nf1dr3OuKf/nMuFTb0u7+MV0XlcmNLa
75Y0AZ3PhbhytWO+KugCMj6M2dfjoIAuJP318pdxK0ahi7ggKm52b+7H45Vw
wdByKEu6GV3GhdmB67UWV6DLyfU5Xt619Ta6ggs3XoKBRiK6kgvVg+d2zDiG
fsmFdXuHf3vZoqu4oDnHYQxXH13DhR7euWdKf7H8a7lw5meMlvgVuo6Ml++m
fduSiq7nwui7msamvuhGLlyu4p85vQrdxIUGQaBL4Ch0Mxc25B0fWfEc28tH
cv+a5f5eLQHdSvrfJIcvDTvQbWT7ZdNvsrXR7VyY0awiqW/C9trBhWXfVm64
wEF3cWFi77oXBvvQ3WS8kTbr/DUX3cOFYaPu5xs7sH/0cqH88KunR2+g+8j9
rS912XNf9AAXvLyNJ1gYoge5MP1Ltb79D+yfQ1y4Zn8tOugeepj0Zw2/ZtEJ
9AgXrEEY9MgELcUDFS0vxVhptDQPAm1Wbln0tPCfZXjwdd6qufti0GN5MHv8
j5OXd6DleHCzxcFZoouW58F7eQ3Rog4cjxR4sNm+T3voLlqJB/+d5944HoZW
4cHZDW+zP2xGq/Jgerv3tjNT0Go8MD2/PvTFFxwP1Xlw7di89Jb7aE0efPQS
vjaNRmvxYL/VMO2zC1qHB/2K37PcDdFTefC6Ti2EPQqty4OY+a1S0hIcn2fw
wHPpq8WdtuhZPCh7++Jh828c3+fw/pd/ZjEbrceD3Jk3zTrs0Po86ArZfaj1
N94fDMj+zptNEqWhF/IgyHnow41taEOyv4fbGT3S6CU8eLJ2guH0O3j/MSLl
u6LY1MUDvZwH64filjipolfyIH/BTkn4Y7yfreZBtt3l3sP+aGMeVBjv+npv
NtqUB2//+G9WeIv3Q+BByydzddtYtBkPaCNdG5PM0OY8GO/y5Pax33h/teDB
KknrTfObaEselA9zD+e4oa14YPnfcQUXLbQNDyon+usOV+H925YHAwWnqxMu
ou144HVmw8wOC7Q9D6z55vdWSKMdeVD8XGbq1gf4e2A7Dx7FP/BXPUnlVyTl
1XRqdBGVb8+JBxPbXcc6d+PvCxceuDn+PHQzHb2LB8C4tkiKyk/nxgMW+Sk+
ez7ag7R3BQfn9g4qHxsPsu5OlnZPQ3vx4O7pt+dzjlD52XjQ11F1/O4StA8P
tt2acOLnAP4+OsiD+fWPF8Q9RPuS8mbNa558Bu3Hg9HB904etkAfJe3ZJ711
lwranwcJ527daqDydwXw4Oltu5KnVH6tQLK/oROn27zQp3igsWrI1mMxle+J
BwYGOdNif+PvvRAe6EmpPF5djA7lwa/SxZaZVD6jMB78WOaX5rQLHcGDkmm/
lY8ZoCNJ+6r7eqePyn8TxYMwzpPLG5+iL/Lg8MUZf38lUvlieHD6O8to4j50
DA86/IsX36TywcbywKLw5pGBceg40l5G4L7JW/x9m0DOV77vQlg6Oon0R51J
mzaEopN5kHZBIqO1A51Cxo+H1267GqDpPFgqcLv85jf+vmbyoKnz74k3IjSL
B0e5ZU7T7NEc0n7TtxafkUbzSHu5XJumegN/rwvI+PMkPszaCS0i7XVrdbWn
ElpC2t+57wtzn+Dv/TQeCD2/BUmOo9NJf70VOjhfD51B2k9q/TnrD/i8kMmD
P3pXJo6PQ2fxgJlq0htijc4m46GCnNxpWXQODwrfBI8qzMfnkVwePM8bb2V9
HJ1HyntvuckBI3Q+D3b99TRb2IXPMwVkfN7+Wz8+DV3Ig+2JM5hPD6GLePCX
1Vo0RR9dwgP3odEXx7Xi81EZGc9+V158I0GX82DDWs+GFl90Bek/Zl3CEEN0
JQ8+MM3GVfbj89dLHvi65Rk+ofKjVPFgY+Ge1g1UfpQaHryL7bReYY6uJdc/
NXVZsCy6jgejFkjLyb3A57t6Mt6OK9EZnYBuJMf/+eOejwu6ife/3wuuc9HN
PCiYlThvzk98fvxI+veZW0vcCtCtPHi5v6Le8SK6jYzHjeMrsreh23mg7q1z
5eJ0dAepb/+MEeE3fD7t4sEp9+nzLPPR3aR/mX5JXXMR3cODuuBRHvt2oXt5
oMhol1muj+4j5zdlc0rnH3weHiD3Z7u1u1a/Qg/yYMs2i7L7qeghHlwcT3O5
dBQ9TPqjRj9vqQV6hNSfbER0uQZaig+Zy7KXzOrG529pPozS1HcyKkLL8CHl
LYP3IBk9lg95SpdkKw+h5fhQaLSvztocLc+HF2W1X0J00Ap82NP4RC2+h/PP
SnyY7zq+KOs5WoUPfyav8qrjolX5oHTuRe2q02g1PtipRFr/33vh/1mdD0XT
C2I8jdCafKiN+ajDH4PW4sM9+8kqVz7h+wgdPtxolcsPofKlTOXD5ttZjLIU
tC4f4Fru8agg9Ayy/4ftH5bvoPKR8+Gba9OJW0boOXxo/Dn65OsJVH5yPrCV
k27/14PvR0i9abtEHPv8Am3Ah5fi4waaYvRCcj3b2GfzotGGfIipqW1Z7INe
woerzivvBlqjjfiwmKv0oWQBejkfsq/fWnFUGb2SD+MMXxUHvcP3N6v5MPhA
R9uChTbmAz3g89pcH7QpH5pkg3yzDNDAhwybcVVzqHwqZnw4UK/bPSkbbc6H
gGunKkpOoy34wPjPZcF+M7QlH5IjMh5dl0Nb8WF278SHq6upfCl8KDH+0FDI
RNvyoUAyDZ7tQ9vxwfVGMl9zOdqetL+NQoeZUmhHPszjNri0Pcb3Wdv5oJGg
FLQwmcqvwoeICynrt7mhnfjw+3D52XADKt8KH7q7XY5ZDeL7MdLPBAcaty6p
pvKv8GFY5saG93y0Bx/W8fmb/XyofCykPoJnx54yRXvxwW/tubJaZSo/Cx/+
uyTJlX+H7+N8+PDF4I7ctlvog6Q/ePLC68PRvnw4H/zh/ShHtB8fVD3FKcv0
0Uf5MNFUyvagFJXPhQ9D13hLXKvx/V8AH3aku6hlitGBfIh0HJD2jkSfIsdf
tXT8nC3oYD40e2rnzKTys4TwgUc/GT7vL75fDOWDWJrX1dmIDuODRdmn1rgs
dAQfrhfIHc+6jI7kg05IXFKiGzqKtB/p4HvrlqHJuBZ8/qpaqio6mrT/6ZMO
nPuB7ztj+PCT21uwqgwdy4dp9L49GVx0HB8WTm06pnIGncCHOYnvd85xRyfx
IXD8LL1IQCfz4dmnfvVJCugUPrQxPd2Z3/B9K50P6QoSRdsqNJMPZ8UZe8ZI
0Cw+PNrW/lw1HM3hw+6nqfe9fdA8Pvgf2nUpbSNawIfojvybp+egRXw4voE8
bo9HS/hw53Fg3vkWfP+bxgeV65sb7J+g0/nw5NmUjed46Aw+CMXymdJR6ExS
fw3vdv3Zi84i27/RDcuxRGfzwdnqu02QPjqHDxdszy08IYvO5YNi7JMH5zvw
/XQeH1Yrv+NIXqDJfchIrep4TSa6gA8n/nNNjqGhC8n2Mi6dvqfRRXzwVQq+
reOBLuGD+s7s4tHW6DI+hIhTV/xZhC7nw0zR8YAFSugKsv+8p4ePDOL780pS
fsGjV5rVUf+fwQfl/Ev2Nx+iq/jAerH8q4qQ+j8NMt4EmP1yPI+u5cPjfct8
G46g6/jg8cx4dJELup4PU7uNWmKs0Y18uHXDN2X+PHQTH2asup7DV0M3k/vf
05f78vup9/98iG+gRWxsQ7fyocLVuuzeM3Qbae8vfqYb30G3k/aV8jlKhoHu
4MPbn9fifcPRXXzodKrdOeYgupu096wnMva26B5yP7hf/TmByk/Ty4c317Kf
Wi1G9/Ghz8za22gieoC0f1ORYfgY9CC5HknPPr12/J4xxIdFfjV7G1+jh0n7
nCKZJy5Cj5Dx3MRgkaMYLSWA0oeOpQuYaGkBvORUtXScRcsI/vf94cwx9FgB
3P3rcoVPfU+RE8B1i/hLt9eh5QWgG1eiWLECrUDsc5V7TwutJIBJNhbvQxTQ
KgLYvSK73fY3fq9RFYD/hnnTAzvRagIwz5m4/OFbtLoAkjtDdl8uR2sK4MOx
I3tn3EFrCeBBxbbkiUK0jgD6znsxjZPRUwXw45WJxawQtK4A1B/MYGQfQM8g
29uf6+93R88i5eO1UfLCEj1HAKZMm7jj69B6Ang+cfI+hgFaXwAX1dTslqii
DQRQzaho3SmLXiiAbe9/bRD/wu9XhgJg/HDQKa1BLxFAcNP6QEkm2kgAcY03
WHeuoJcLwHqcjufzAPRKATj+1Y3buhO9WgAb7u2qDjdAGwsg4+f48Rm6aFMB
aFTHTHw3jN/TQAD2m3lXil6hzcj1+fOE6elocwEMh8dNVL6KthDAtC+hH1+c
QlsKwO/SuT0jO9BWpLzaJk2SbEDbCGD89APLi6j8PbakPEZnfT47EW0ngE9r
3nepfsPvffYCoI+eojKmBO1I9j929KD5TfR2AcTYZDxPpqN3kuPtXrdibgja
SQBqGewif3e0iwBypu9Z5+CM3iWAG8Uxe/YZoN0EsHT9juYD09AeAtg7kjGv
+S9+j/QUQJ518rQ5PWgv0l5iuyuFhWhvAbQve2V2iMoP5CMAjtDx2cIk9EHS
HtI7DEtPoX0FsOdnYPDIDrSfAJY9kLU+shl9VACyyydrj16C9hdAVeAvOX1N
dIAALtXdyPGVRwcK4GAZxzXoHX5PPUWOd6KheW0dOlgA+3RyTAxz0CECGOhN
GjuBiw4VgOdV76HqeHQYOf8lGtobD6MjBGBQUOWYeQgdKYAC2vhbI3vRUQIo
dLdbv9sATZ6TNv5pPKSqh44WgGbTygN6SugYAbywMaT//oXfg2MFcOjE8zva
39BxApilYW9kUkL9nxSpbxb/y7NcdJIA+D9mBniK0ckCaHOw3nOViU4RwKpp
7Zlx/mi6AOYZCH9cOYBmCiAkeywjcTeaJYDsUYc+KWxGcwSwdouXYeMCNI+c
n8afSZqaaAEZ/+rUl9YM4fdtESlPvnzU9Z9oieB/+YF21aPTBCCa8GH4wlN0
ugCk83dEnCtCZwjg6mfpDN4tdKYAkhhGT9KuobNI+/0Rt+rmWXQ26Y/Vuc8+
HUfnkOMvqDx22BudK4DXMaIj2rboPNKfF+xUtF2Lzif9sV/xltxcNHnOjdp3
7lfiBHShAMLiXIt8pNFFAljCoaXMHcDv+yUCkGmb7hDzgfr+T85n2p+wW8+o
7/8CyJosb3P3MbpCADsUMgtm3EJXCuBKvaW0FRf9krQ3kw03kmLRVaS+vC/Z
PwpC1wggYp5CYcNedK0A3OpuvOVtQ9cJgH1l3J7v29H1ArA5/2PS7S3oRgG4
WxmY8YzRTeT+cb9s+9BcdDNpr+Fi1vcJ6I9kPPoe3737J853aCX9UVbXya8L
3Ubao0t/lNZ3dDspP2VF2XVt6A4BbGr5NDPqIbqL1PfVjGWtWehuAbyfssQy
XYTuEcDsLe75Z66je0n/qs1vcYtA9wkgQanJz4ryALl/fh7tmn8cPSiActXp
TMke9JAAFpZ++dHriB4WwPr562I/maJHyP291zink5rPISWEa+3j+XMXoaWF
UKKq2SKviZYRQsWCebaGiuixQpBxWTA6dADnh8gJocq4YQSofFbyQjBuZe1p
+IRWEMKC1uwZIz1oJSHI3za/XVmJVhECf3vs5t2FaFUhrOjc46cvQqsJYa9c
Yu9byupCmLX0ub50PFpTCDHPtGvMk9FaQrj3XqEo6CRaRwjP/Jn79P3RU4Ww
iCmbfHcvWlcIued63OSp/FkzhGAwe0tYnjV6lhA23SvPGTFFzxGCmeGDT7lL
0XpCEKRdtj27Cq0vBHbIO/nNVL4tAyEEvB6/o1ANvVAIpbMO9R1QQBsKIdTa
+Z7xH5x/s0QIeeUmr/b0oo2EME8jW7SiBb1cCJu/nTdXqkWvFEJg2M6rOq/R
q4UwJvedd8tTtLEQ1BriA84WoU2FUD4m9PLKW2gQQs0Jc0EoD20mhIwfhe9P
JKLN/5W3VSzaQgiLhz7Y36Dyf1kKQa+memPgGbSVELrCX2094Iu2EcJaVQha
tA9tK4TXk63u6G9D2wlhp76J4kYqX5i9EI5mL4giz9j/7Ejaz2zJmo0r0NuF
IIlTrZCsRO8UwrdcIfQYoJ1Ie43aFfVaC+0iBJPCaUYXJqJ3CeFkb4h6vTTa
TQhrTI+tkoxGe5D2/6X+uf0P6v8YhWARbOmv3oX2EsJI1VlDVgfaWwjMs4q7
j1D5yXxI/Z+bnTK3Hn2QlP8aF270fbSvEKyTw5IL7qD9hKCvzJocdAN9lNT3
gqVvNERofyF82WU5eocQHSCE67RY+8Gr6EAh/N59cN5JOvqUELbr/Rg/Ngod
LIRb1ud2Kx9Bhwjhe6l7d/1+dCg5v61D7z8dQIcJYWKoycJjO9ARQij+GxqU
ZY+OFELz+i2dWlboKCE05EL3I2v0RVJ/c+o2cFaho4VgfzO9btwKdIwQ3pkq
/SzVRccKQWk270z8XHQc2X9D37436ugEIczRdYs2oPKvJQnhzaWGjRIVdDKp
/4qWLJV+nO+WIoRtRsdqgvrQdCE8+dJx64A0rs8UQuWM8ueVX3A5SwiW+6/f
932H5gjBJXxerFY9mieEretnfj9UgRaQ8grbHNFbjBYJIfK+8tgXOWgJKb/T
hdL8m+g00r7Le4SLUtHpQkg+e9u59BY6Qwjh97rDryWhM4WgMnCyMpvKF5cl
hFoFU9m7IehsIXy9Me2/wUB0jhDUd0/bo3ySmv8nBKfqkb+2XtT8PyEoW5pG
zvNG55P+Ld5e/cMPXSCEfbH75UNt0IVCiB7LqPy0GV0kBKHytvdT7dAlpL1X
P+WHm6LLhND566zlx03ocjJ+WoSc1FyDrhDCFn1H9e9L0ZVCUKxJ0B+i8tW9
FMLZnikKP2ehq4Rgo6caaTiHyqcnBM1wk0bjuehaIXhPjnXSUaXy6wmhaQz/
iakSup6Ux3SbvCN/w/65kaxvXU7THkY3kfHbp0Po2oduFkL/16fek3vRH0n7
HHJNGmlHtwph98/YFys60W1CsNv3OsKuGt1OxtOL0r821aI7hBClWm77tgTd
JYT4/k/q0ZS7hVA03dXzeh66h5z/hyHWcDa6Vwg85bJO1bvoPjKeDrWmhVL/
PztA2o/yt9qv19CDpH2/NBilEY0eEsLLQ7k2uVfRw0KYnWjV9+s6eoSUj4mA
5xqLlhJBz5Ixex5EoqVFcCB2673lVH4/GRH8t/vVgfVH0WNF4PX65qMJHmg5
EUSpPZYd9EHLi0AneERW6zhaQQSPtM+4ZTujlUTg4X/j5skdaBURlHRe8dno
glYVgd8Nn/gaG7SaCGYmLt7xZQVaXQQLmPHrqqzQmiJgQHNK/ga0lgjin93/
oWeC1hGB27DrobnU9lNFsOz9jwuvF6B1RXC/uKFy0Wz0DBH01juHNs5HzxLB
LBcbl4OT0XNE8POQgv5nWbSeCOobkj0ZlPVFoPBm5evHMmgDUp7fo/XdldEL
RbApZc64r9T6hiLwqSk9mD+C832XiOD2aDOLNV1UPkMRyGlc2/KjE71cBIme
DUeCP1D5Dcn1fNUN+dyMXi2Cw1nihstUfkRjEUzvnM2ofoo2FYHdtxMeN2up
/IciUJkTfmNSJdpMBG1mYcsMi6l8iCKIq9KXZpShLUTw3mmq/X8lVH5EEVi8
cWGF3UdbiaBQqyXlXDaVL5G0n83ONmdvo21FMPypu/I1j8qfKAIt18V7o5ho
exGof34MFdeofIoi8FWS6nBLRG8XwbkLNd3p4VR+RbI8/U7E9Qi0kwgeB19o
aQqh8i2S8pz20NjuBHqXCLLG7CmLC0K7iWAV/dfrNG+0hwi2GtQVzqTyP3qK
4F2V7NTHgWgvERwJ3eLBdEJ7i0B2Ou9augfaRwQyE0Xxps7ogyIIHl+ek2KF
9hXBcZu5M6W2o/1E8MUkeHmkA/qoCBQvyqoct0T7i/73f9iLN6ADSH852f2j
aSM6UASmfozkwNXoUyLghnQvv0n9H3awCP44T9SJpRwigs/uy9e8nYIOFYFB
eaKygx46TASdCmaLZsxGR4hAmOO2210THSkCaL8y7eU0dBTpD+XTQu2p/V0U
wSQbmSeNiuho0j7X/HzSp4qOEZHnv4tTg8egY8n4UO+zSkcGHScCiWqIguQv
lU9SBGVPK6ZWd6OTRHB97uCM+z+o/JIiWDdh0zCtB51C6ntopsLEn1S+SRGY
uYabvatHM0Wge6Hj24YmKv+kCHLn+FzUeYfmiMB9hfXmeCrfJo+MjwVmTa8+
ogUiMMob2OlJ5ecUiWDq9PudLaVoCSnfthyB/XN0GhmfxsvrDlLL00l77f87
VT+Hmv9P6jOloZJ1j5r/L4LKgw26OzPRWSK4dd2Zr0A5m9Tv46QuCZXvM0cE
r7LVTeIE6FwRME20PxYL0Xmk/5pWZpSJ0fmkfbsnslalogvI+Le/LsH7KrpQ
BO3v+mcfj0IXiaB7xFRm+mV0iQjWX54esZJaXiaCiV97BrXOostF8LAw7PcR
yhUimGcmcuoKQleS9qhvnvEmHP2SjI+WjXtuU+tXkfqc+O7itIPoGhGIlEYL
k6n/i68VgWuTTvprN3SdCOiuB26u3YquF0F4joaJjju6UQSaPekXy/eim0SQ
pK3WlrEd3SyCrz3Z2x2p7T+S8SlRbukH6v/qW0VgW7bqhA6V/7SN1PeZ/qGZ
G9HtIkh4tGr+elN0hwhKb90Yr2eN7hLBWe6WI4rU+t0ieCvpGBtDuYeMJ8Wb
LvbPQfeK4MTXE881KfeJIFBh84eqmegBcn87r88um4oeJPfHYVnvvTroIdI+
Zz7f366BHhbB5p+D0cVUftYRUp4T7wmvTEJLiaHPdXqTpTJaWgyx++ePxMqj
ZcTws6xNMopaf6wYWq7PPBSvgJYTAyN4hLdWBi0vhlv1CpxwNbSCGIp3Xypa
J4VWEgNv80pv1x6Mh1ERg+5c+eHcYbSqGA69jb7+6QtaTQyvLyy/7PsWrS6G
BUUTlT260ZpiuLQmKPcglT9Wi5z/hcXGdY/ROmKoOVr1uPMleqoY+l8Elprm
oHXF4DvdOJn+ED2DnF+gtd7S2+hZYnAKmtniFY2eQ67nm0slLRmtJ4YPveoa
Kgy0vhge3WwdvBSHNhCDnOq+8xkJ6IViOJe1J6DMCW0ohhjlG3PGuKGXiGHe
rOuvL51EG4khdYKz4cYg9HIxVDKrN7juQ68Uw0eR2+nvVL7b1WIwWWxxxsEX
bSyG4K9Tdm2zQpuKwSdFp2X3JjSQ8tUO0ri0FG0mBr2uOdMDZqDNxTB5rsPa
/CloCzG4zYp/07IQbUnKm/blRNYEtJUY7Fxjrv7WRtuIwUBdq8VXBm0rhvg1
7V+656LtxHDikyX7kjzaXgwum0sXd33HeCpHMagW9f8N7kZvF0NU8q8b3Hb0
TjFoX9uZbd+FdhJDIsPVzJTa3kUM7nfbHU4PoXeJob1Iff+tT2g3MYz9uevN
UDHaQwz28aV+mmVoTzF4vzB3mVyP9hJD9bjqh1cK0d6k/5yrUj5LR/uIoXzW
0OdbWeiDYthbKX/CnIv2FUNmQ6FtFw3tJ4ZPWkYLtantjxJ/jtE4F4r2F8Pf
K9d2AQsdIAa+fevPH8fQgaS+in+5b4hHnxLD+MarOiXU8YJJ/2QsoM8PQIeI
4eGEsUv9rqFDyfnPL4nRdUaHiSFj9OfoKGt0hBgKdkxesmc/OpIsj3/L096K
jhJDyl/TUG9H9EVSv/6Xyn7tQEeLYX3e6cMle9ExpPx7EkZ+7ELHkv6ncNB5
gxU6Tgz5Joy9xbPRCWIwvn8w0cUMnUTq65dRWM5idLIYdu212XCnH+PxUsQw
aoSvM5VaTheDUavNq5NUvmWmGNhfJrVu1UCzxOA30/z0gRloDunvZ6UYmcpo
nhiKJLJfX0mjBaS8ZO+v4w5S8X9iCBk8rRf5Ey0h48GjI1JDr9BpYvBPGVNv
8gadLoae6UOa0IbOINdfVfBK0IHOFIP106Oqp1rRWWKYrRegPf0+OlsMa6a+
nN19E50jhomXVMbY3UbniqFq/cyYB4XoPDFM6tZvupeBzheD4lXFcNdidIEY
6mpSPBJz0YVicI2NitBPRReR8Yi9sdJJgC4Rw9XhE0tPUi4TQ9uAW/TcFHQ5
KR+5DbPHX0VXkPZ7OHPhqXh0Jdlfm4fMmsvol6Q9B0Ws+HkeXSWG5zFJvy9F
oWvEMKP+e/WAN7qWjKeRTSL14+g6cj8yTVN3ofJb14shsi1YPNYX3SiGruHl
08xc0E1iePE4xinNFd0sBomzlyBkF/qjGGiT156TUPmxW8Uw+OLCj+VUfuw2
McwXjc4adKDyc5PtF08+foravoOMX3p+U77YU/m6xbBh4crwb8vQ3WKwCq/e
b2VK5e8WQ2m38EDYLHSvGPa/Uk3ylafyeYuBSbtK/zkNPSCGqWalNSPzqfze
YshymWSwywA9JIav57QdPKn9DYshV8FDLU4VPSIGlbcaa34qUvm/JcBxKHyb
Lo2WloDnCQ5rDXU8GQk0HT1J//kX41/HSqA0jrf4dytaTgKRUZBSK4vry0tA
+Hna8SVUPnAFsr/hj9+0PqGVJGC4di3/MrW9igROpn978vgdWlUCR36uu3X0
IZVPXAJ/+syDG4vR6hKwXKLEmVlF5ReXwKtLH31b7qG1JGDUOIXfV0rlG5fA
NNMcx5zr6KkSGDcmf8xAOJV/XAJntY+1p3PRMySwPNvBKuUplY9cAmoJbief
JqPnSGCj7q43065Q+cklUCcQ24TcQutLYJF0sJYMle/cQAIzSysLfyegF0rg
XoAkseIwlb9cAtdGoqo/09BLJFCxsu9ORCSVz5yU3637tJgT6OUSeOE10L/+
EJXfXALLxkqtuRuMXi2B9sPvBwRnqXznEhhzaa37A2e0qQSc37iVCd2p/OcS
0Jkqdt50Cm0mgdUlwyfVj6LNJXAsIW1nyWa0hQTUzQ3trKzRlhLYYvKj+68d
2koCj+vm/fBYjbYh57dlfUyjJ9qW2Pdh++j1aDsJOPzllX+ibC+BC1pJdp06
aEcJjHQpvq+cgt4uAaUJKa9MFqN3SuDll7Mi2xloJwmUF755s3oe2kUCf19W
xDcsQO+SgLGm7ewxVH54Nwn47ZatnKyH9pCA0+XAPlkZtKcEGEsfbK0bg/aS
gK6VYZqJHNpbApdDI5Ua1dA+Enj/9VJiYQeVr10CbXFd4052o30lUH0k9kA6
lV/eTwL9f75OsmpCH5VA5Q/VeUplaH8JnBm9KaZ+EB0gAf3/Fhj5PUMHSuDO
6r/X3rxEn5JA85+y96Op+PVgcryrjpetG9Eh5Horlrt9eoMOlUBeTB79J7W/
MAk0Wh930byPjpCA92S1+J216EgJmJ/JPJZAnV+UBEYvlDb7m4W+SPqbe1D9
t1J0tAROOLTIDTDQMRKwmK/C4orQsRLwKC489iQVHSeB44bKO5ZfRCeQ/mB8
5rd6AjpJAudzPNRirqGTJaB9d/a0t/HoFAnMmVJkf+gymi4B6UPuFQaJaKYE
+gY9Eg5S67MkcGP907VNx9EcUt9RQ0arTlLx/xIImlfA8olGCyTQ9XVUaII3
WiSBQ7RlufMd0RIJTGnfnXLjBDpNAvWz55wx24FOJ+PH8JHkTid0hgTWljwQ
jt+JzpSA5rJ9SaUh6CzSH2/FmjQEobPJ+Nf9Vi7kCDpHAgXc4J/PY9C5Ephv
enU/fx86TwI0qSe9n/ej8yXwC7RtW46hCySweTjtcvQpdKEEwn6plr6j/u+g
SAIZb6ckaN5Dl0hgu9T0CuNidJkE4tkTxs1oQ5dLIORs2hez7+gKCQRfiUz8
KIX9o5LcL7RKYQPVf19KQN6pZv+GfegqCTBt+kuTqfGiRgJaEvrrpER0rQQU
P6v2X6lH10ngh+f+Q7QGdL0EZFYf1bPRpe7/EkiXWVU84EPd/yXgcjWZJaim
7v8SuP/bZEF2O3X/l8BT0WDzB1vq/zhI+xqCbfsT0W0S+H883XdcTu/7APBK
GxUipaUSkkolSbiQ0FAaNIiSNCiSCpGRRFRCVqVQqmed8TRERiXJykhGSJJQ
IZQifvf34zq/P9+v68x7n+e5z33GFyY27fyCbi+CMwdLSzRn4/PLxyKoXHfm
TTwf3VEEJ6yd+9v60V1FkLF7PtVryz3/k/YELmQGhXDP/yT9I8spIfd7zvci
aPSuVH3czD3/k/b/5GWNERr4e9lPUn5m+bZN4H5v7C+C6qSvXpcuoH8Xgf/G
htpVXeg/RfB4Z8VJ34m7/1mCB0vUakIUud/7pXiwVOey5cg6tDQPRuh6fGsz
wv9XZHmQF3PVbkQiWp4HG0c2rBO1oRV5EPdH7tQFY/y/bQgPrhht9dA4ilbi
wV3ae9fpIfh/qwoPjpTfL30Vhh7OgzdxBbZsK1qVB0kHtY1GeHP///Mg5tnX
ZY013P//PDh0PtL5GjefQYMHHzzvK1fXozV5YO3yNTXEHud3aPOgOtH2stI9
tC4P5NfuXb7BDee76PHg8XWKSejhvkfGg9dxI57a78b5P4Y8CG5021phiPOZ
JvDgW5nm+qZbaCMehEnWRfWH4/wsYx7sCOrd9X4czi8z4UHb5+mDe5rQZjxg
Dla5PNyJ8+HMedB59+K4TY7c/D8eTNg4pFRqMM4ftOLBsrVhFgnhaGseHJPu
tkprRNvw4EKI/yod7nuDtjzoqZ+1VEKInsWDs71j68yNue8fkvzUW+k+JQM9
lwehFQmiIRo4P9aOB5L7XPMMue872vNAGZR94tRwfu9CHmgkWt63ykU78MDb
365j6EScj+zEg5OXJYO0WfRiHnyP99pZy82nduXBxJcXvh97iXbjgfNMzXDv
CJzP7cGD/Uzp0W/DcD75Uh6E20dmJwrRXjxwmaoTN9Ub57f78MC++0tftQzO
n19Ozm9+u29zMdqPB7A54MZabn7/Kh5E6aZ9MR+P7wsE8OCvhIpm3Gt0IA9S
btKnNvHxfYQgHlQcHan9Ph7fdwjmwe+/1v4fAd+nCOXB8PqUNY4K+H7GOlI/
FMb0JUejw3nwtTtK6PUevYEHqw52+vT64PskkTx4bnj7r+E9dBQP1uzJuJpg
d/afo8n15rQc6buKjuVBu636w/Gz8H2brTzYcqzYOa8cHUfyd2ZE1CPA9312
8KC/fG1Z2m30Th7UrXrSULcQ3zfazYN1hXcXVTxBJ/CgecpxUSL3PehEkn5L
nlFzv3Pfh+bBJ33HOeF78X2qAzyI6PJY46SF72cd5MHs8ZtabhWjU0j9nV3m
dNsB3wdL40FX2IiXhZ/Q6SQ90r6H/NiH75sd5cHMQoiJmIDvr2Xw/nt/sagW
fYIHHQO539vD8H24UyR9BAEZRsr4fl0mDwY+Gc4tuIjOJteXMlHJMBDf18vh
QatNXJKrMvf+Hw82OW2k9C5x7//xQNQTdCDZEt8nzOfBVmbJQZtD6AJSHw5G
6ux7hy4i7VX8dnX32fg+I58HfqPCPZxOooWkPA25Wz/tO5rigczX20XODvh+
JcMDpUQbvkceWkzSI8So4ZEUvs9ZwoNJmplvFfzQZTzIWekwYnAJupwHD6o2
T0kZhu+PXubBvj0TI/6Eoq/wwK4q4PHQW+hrPPjh/nBLhR6+v1pJ2uPUlzI1
8ehqHmyo5Y2ueoKu4cF795tGe8zwfVmSD8t7c+jW/eg6Hhjp77/4qRV9hxzf
TPn7rjn4fu49kt7XeO8cstH1PHgx7tJblW70Qx5MmfAouM0J3/99zIPkH0z6
onz0Ex4UGxcaLO1HPyX1bUuT5GI3fN/4OQ940c4Lvxagm0jc071TOAjfZ37F
g3e2gg5pL3Qz6a8WHFKQEaJbSPrpyriIpPF96VZy/x8H3fqwAt3GA5PltMZS
PrqdtEc6zq7nf6M/kvJ3YW+T2Anfz+4g7b15fEZgFrqLB8axY97VdqK/8OCX
vdHcDlt8/7ubB2nGMou+H0R/58Fc33t5Ui/RPTzQTi9+U2GC75v/5EFh7tBr
G7aj+3mgmnevc2YN+jcPNNvtBwyG4/vsf0h5eftnh9RqtAQfBvt6NZUI0FJ8
aJNXr/XtRUvzYXPuoKYVY/F9eVk+nAjwUq6fj5bnQ7L5tSL3MLQiHy6+LZi2
KxU9hA9Knu/lVFi0Eh+iv2Wr/uHWN1Hhw1fZlsSFv9DD+ZA3ysFwtzb3/j8f
bn5Td22aix7FB58RQVOXBqFH8+GLWefpqiS0Bh9eCMbkSfHRmnz4mf+B9b+L
1ib751i/OPQZrcuHXq/++shhlf+sx4eyH628bAu0AR8+JSeUJLihDflg/yuk
02sTegK5/uGZ/UkZaCM+VOo314SVoY35cEN6apzzE7QJHy7dGKrQ1Ys248Ni
724tYzVcf8GcD3FvEn5GWaEt+ZAeon9I1QttRfLHdvVK4yi0NR+qhp13y09H
2/AhsTWw5QqNtuXDWN2VcwceoGfxoef+o53Tu9DAh+krOyqMh+B6EnP5cF6t
+Je6EdqOnP+u57foBWh7PhhJZb66vhq9kA/8iFWRqfFoBz5smR1+NeUk2okP
TlVfhp0sRS/mwxGP/BPJj9CufDitVXgl6wvajQ/XPbNh6WBcH8ODD8+2Jm7Q
NEQvJXGdHX+OzUZ78cGq9Yy6lDfahw8Z0gWFEZHo5XzQrvwZUnYI7Ufur/+e
aVQeehUfpo7z3nfyMjqADznJiQd1nqAD+bDzS67d1S50EB/C1TdkTJDD9T+C
+fBKSuGAoy46lA8eUQbHj1uh1/FhpPUz2ROO6HA+2DUvzGlYhd5A0qd/28TE
zehIkp9DDo3PT0JHkfuX8x7VfxodTcrP167apxQ6lg/DyABteiV6Kx9OrbJu
rHmEjuODjXSK9O4W9A4+rEvX+bqtG72TDwaTrg4ZPgjXQ9nNh4c8SYd4FXQC
yW/JKQr+muhEPqw8NviY7wR0Eh/kfTt6LpmjD/Dh7ozFD+Rs0Af5kAKXhXfn
olP4MKPolO4pR3QaHzZqL17FuKPT+ZD7TePSUi/0UT4kmRRE8HzRGXxYduQC
39oPfYIPt7zW/wnjfIoPk84a9hetRGeS+5v4wV+Vi2fzYdTLrc7fuHgOH9zH
1b06upxb/4cPMbsHGg97cuv/kPxxOxnQ7cGt/8OHjr1SJcsWowv4sKbwx45L
C9BFfFggMS35F6D5pP4d7d04awZayIfv6q4RTVPQFB8URmr6NXHpyfCh6BIz
WEMbLeZDk4Port4IdAm5/2Pbl5XJoctIe3rj4BebfszPclL/BAldjz+hL5P6
IfW13O0l+gofqh94lr94iL7GB/W3VR1y1ehKPnhfMal6y6KrSX06euk+exZd
Q2yYl6N+DF3Lhz19kwJt9qDr+ODS/mN8RST6Dh+mVcfe9eXK+z2Sn5e2jhzm
gq4n5UtbraHNFv2QD7/zKbfOCejH/7YfqoZ+Qsqf3YspntLop6T8a6/XbOzG
+vmcD9lfhmfaNKGb+ND83eTV9Rr0K3L9H6X8rtDoZj4UmjSv6clCt5D2PPht
0sz96FY+UDftHOZEodv4cPVb8vCdfuh20n92ZgZ9Xcit/8MHM6d8xf9f36qD
tP+6VGSZOrf+Dx8WhuYGxkpz6//woeJG1bbaDm79Hz40pKdE1jVy6//w4Y/d
mqrma9z6P3wojugSfSzg1v/hg+UuvVETj6L7+XBvlIrPnG3o36Q9W7wlajLX
Xv/hw7cU9yh7J7SEAL7xz48Ms0RLCSB/0lN7vhZaWgD6I76EVcqhZQWQIlgr
7/wF+w95AUwK9gnY24hWFEDlVXmNgcvoIQI46PBRuiAPrSQAtwU3G8QH0SoC
uNZ2ffeQzejhAoi4NnfOST+0qgA6Q1pif9ijRwlgUXLK7Eoz9GgBzGkZqnNa
Fa0hAIefR90+/q78Z00B5M37GmXVitYWwGm1O9Iet9G6Atgmw7qb0Wg9Adg9
D2ubdAptIIAbJqcdsuLRhgKY1fs4pzcYPUEA5mf/VM9xQRsJYOemtLELrdHG
ArjaV7VXiluPzUQArxYYXFORQZsJYG3j6PuTO3E8Yi4A+4oM+45HaEsBkOFB
bssltJUA2qq8HMeeR1sL4Pmkma2X9qNtBHB5V5l/5Qa0rQB6Igom+i9FzxLA
04im0XKABgHMCFt+PotbX26uAI6G52ftUkbbkfOVPF2Y8R3HZ/YCCLxQrXHs
JXqhAMLanvvvrEI7CKB5RWzEZj7aSQDaxbFrA9LRiwVga23hOXgr2pWkb86K
+3oBaDcBdEgudvB0RHsI4NGuJV22U9BLBbBVd6jUXHW0lwCcpvD3DUihfcj5
J2hffvcAx6/LBVCkZj70+hm0nwAc5emUovXoVaR8X4rZkjoTHSAA/+3OutlK
6EABDH9kdKbrNY6ngwTw9YjYWItCBwugxTbzWhs3/g4VwPsEjfuTXNDrBPCm
P2iJw1h0OCnf+qLRvzpwPL9BAGZ84zG3r6MjBfDBOeetyhF0lAC6ywbV6wSi
owUgHzs5ztAKHSsAP52DKeay6K0CCNZeE2L4GJ8v4gT/va+sWoDeIYAvp3Kl
rm9B7xTA69X9EW+c0bsFEDJF6zWthU4QQK7fMWpXNz7fJJLjhfpsCqlEJwng
T9lAt8tR9AEBeISe3pcShj4ogClK+5+snYlOEcBhQazljWHoNAFoHdEtbXmL
z1/pAlg1xbLdohx9VAC+GaLbCQfRGeQ53lzdYrQ/+oQAYpft69Scij4lAKFa
H69HEZ0pgN75Waoyr/B5MFvw33qx21h0jgDSZwnOrklGnxXABgtDpRZuPavz
AghKATUVG3S+AP7OelvpqIQuEIBP+e71XW34PFokgAk8C/mNFWi+AO4/LGfC
09FCAUT32Cz2CkFTpP7HSZ/7OwfNCMDoZuDG1WPQYgGYLPyQtPU7Ph+XCOCk
9MWGmXfRZQKQzvo79Gg+upzkv+2watMd6MsCcPWw4n/2Ql8RwMxwoWvgVPQ1
AbBWjVtrh6ArBTBs0/mU0+/x+b1aABbZbhFbrqNrBFBsnvgqIot7/hfAkHzZ
2XFbued/wX/fz7Dz5J7/BXAuLXBpyGT0PQHschprn6SIrhfAhd/Fstrv8PeF
hwKoMpBUPlOJfkzye4TUoO5M9BNSX9S3XzqyHf1UAJfq4ju9vdHPBaBm+Vb/
oCW6SQAyCdsUR45AvyL5f8jz89ov+PtHM2lf531zEN1HtwhA2Uecd7sI3SqA
8uKvd84fRLcJoHq5W/G5MHS7AJ69kwiycER/FECAdvuyu0boDgE4x7TL7FVA
dwlAwW1i9NI2/L3miwAGiv0vHqhDdwtAw23+18sF6O8C2GKz7OiJJHSPAJ6E
dJkLQtA/BXDg81adOY7ofgEY3sx6GDEZ/VsAcmpvmgaGov8IYO8+HbfoL/j7
koQQkvfWlK19gJYSQvikgO1GNFpaCNuO+p7vOYqWFULg4jduA5vR8kI4sf6C
4JAXWlEIeV0Rm5Vt0EOEAINywEYHrSSECcstFc5JoFWEEHl7oPrTW/w9bLgQ
pujqSjfeRKsKwfnBiw8H+ehRQji9P2V/cgp6tBBuHLiaLr8JrSGEtF1vJB8u
Q2sK4VOcicIdW7S2ED6LtlCndNG6Qrh5YtXLcXJoPSHM2rZ/SNEn/D3PQAji
78w0o4doQyGMpSKDfxWjJwjh7fVLkm9OoY2EsG583q8Te9DGQtgpvJlyYR3a
hGwfdt/4mQvaTPjfevHO09DmQvjTpTXVWpNb/5ek707p0EhJbv1fIXh2uXyL
eYS/T1qT9L3UXv/kPNpGCIfyQ2R9w9G2Qti7Z9Pv5zPQs0j+qKxfpzMUDUJo
2t+5KP41/h46Vwj+U1JzpYVoOyEsPFBLZW9F2wvhlpbV4Sku6IVC2PBCMCZL
E+0gBJ1h7nr7P+PvrU5CmL/25HzxVfRiIUQcPyuZl452FYJo4QWF6NVoN1K+
jLxmhVugPYTwQ+VQF8iilwphbUrP/jdP8fdeLyGYjEhtSOWhfYQg4xcjLdiB
Xi6EqqVXk5wWo/2E0GMyfdFHHfQqIbSPn2OwsA9/Tw4QwvmVwxjZe+hAIQQk
W/88lIkOEkJcl/SvbTHoYCGYZ9gtcVmEDhWC4qtPf4/roNeR+tXi+SS6G3/P
DhfC1KPxDy/eQG8g6WUOAy0n0JFCMIuyMtkbhY4SwrKUqbXO89HRQvgwd8l8
DW10rBASs0Yv1OjG389JPv2apDH2zy10nBB8TUhzk43eIYSySpmPKVvRO4Xw
XLdr/mBH9G5Sv6wvvl4yDp0ghHjhugYPSXQiqV8fNGJGP8Hf85OE8HpkkP0X
AfqAEH4PnxGocoD7/V8IUjd2yJwJ5H7/J/VBQl7JygadJgTHjys7B2mg04Uw
qqpB0ukz/p9wVAhzR+/XMKxFZwihKPWBo9E59AkhRP9U6VsdjT5Fjjc6chjf
A50phO4Bbdl6U3S2EFbsC3X4OBidQ8p/6d/1K9/h/xlnhbBZ5kVSFbf+23kh
6Cbv2NGZic4n13/Kp2RUFLpACAV/+X1blqKLhFC+5Xt9lBmaL4SGzQX5dnJo
Uq90OvysZd7i/yuUECjzq7OZq2hGCI9Dzx0LzUKLSf7cap6gsAtdIoT9Rsse
HfRGlwlh2mzxfNvp6HIhKKi4XCtQRV8WgukNSrv8G/7fc0UIxsmxubcfoq8J
If1D/YctInQlyc8PCYmqqehqIUhGGziXrEfXCKEuiE3VcEXXkvRrqR+mY4au
E4LF33meLiPRd8j5fXP/eH7G/6PukfIcJOH37C66XgguHb+t/orQD4XAiyj6
Oz0V/VgIToMLdv2OQD8RguzLi8mbXNBPSfsf8rA00RT9XAh3P2qF64xANwmh
VnHHmOHdZ//5lRA+7ppvebAR3SyEg38SZzuL0S1COHK9x9ruGLpVCEFadmNX
xaPbhLBlq0Tb2EB0uxDOfJbaKeT+n/sohCFJPq1e3Pr3HUKIWZ492kUR3SWE
7JVHc8514v97X4TgLV1872wjupuU758aL5tK0d+FYFhxUSH2GLpHCNLhu1UP
b0f/FAL7y85jbQC6XwhDG8WZDQvRv4XgN9P6w0oT9B8h1J8ftPCCClpCBBkb
fy468BP/j5QSwfMFK8bKvubW/xdBfV2AXHoVt/6/6L/n8/995/I/y4ug0iPF
wDgNrSgC1UfNw1S5/zuHiCBXVT6jazlaSQSfXyY/jlqEVhGBe8bYlC3G6OEi
mB4weVaWKlpVBF9DCtWU+/D/1VEi4B8u0zt4Ez1aBOv21bvdTkdriOClwxpQ
XYfWFEFiTdm+N1ZobRFIDS/wrlJE64ogPLBq9tfn+H+uHtm/hnpsJ0QbiKBP
d6SKxx60oQiSgu9f2+OBniACvUkKp+qN0Eai//7fVenE/4uNRaA/5lz90Dq0
iQiMc1xd1Lj/k81E0LE7KC4zBm0ugjfKp8qSuO81WIrAaXp5Xpoe2koEW+Zt
vre1D/+fthbB4oG7DbF30DYiUFplld90Fm0rgtMlU58yW9CzRBCifMNksBsa
yP28FcVvn4ieK4LXZ607wmTRdiJYmHg993Ij/l9uLwLdSDv5wwL0QhF82VU5
/1Mq2kEEzkPCVc6uRjuJYMxTo+vm3Pp5i0VgdHfOpEFqaFcRDP08IeHON/x/
3k303/y4mptoDxFouEhvzMhFLxVB8vndphO59fS8SPlzK9tybw3aRwQP8wzS
Fszg/v8XQeuh3Rl8Ne7/fxFsWGesBj9xvsAqEZhOumh6kFtfL4Dk9+YMZZ0L
6EARWN2TfFmXgA4SwYvN48pSw9DBIihymdCvZ48OFcGhA13KjCF6Hbmfu2L2
yQDOVyDjss8vfDa0N6I3iGDWuLk7FIrRkSIoTKEGaZxGR4nAy7XieXg8OloE
1rEbrrsvRceK4H1ova2nFXqrCBSilz0o10DHiaBh3NvR+3/hfIodIkiIPgHf
nqF3isDkfx8wK0fvJuXf6K3Nkhx0Ajl/I1OjEYtOFMGn5fxBj7zRSSKAl7Ar
whp9QAT7LI02SI1BHyTlzSq1qv4Xzu9IEcEqh3C/8OfoNBGstyifcLMUnS6C
4skRbMUp9FERyOrD8bPb0BkiqK7xb3i5HH1CBCIJR3fJmehTIrAwNTZo0OHW
/xOBuvr+zS7S3Pp/IhiRfK99ajPOR8kRwc5lIyd1cOvznRXBvTmJdhty0WRc
ne8eHDrjGDpfBMO27FroHI4uIOmx2sUpyQVdJIK7urOo0zbc+n+kfYtgmNDR
3Pp/ItApNnn+cwDny1CkvZtW6p7QhGZIedBRHLy6Di0WwYyakWqfz6FLSH6l
5fy8tR9dJoLRKQe3NgSjy0Ug+av98VQnbv0/EWiP/BvzeCq3/p8Ivhn3luUN
59b/E8ESx02TnL7g/J5KEcwZ9Ktv5yt0tei/9XA1y9A1IhDXOYVkZaNrRdDl
We89Zje6TgTenxqGPQtE3xHBRKk5407P59b/E0EFE3R1/yRu/T9SH5XMDWxG
cOv/kfpoJX/PtgfnIz0WwaBpmfMsGtBPRECGy5Ul19FPSf0brNWcfwb9XARy
p4w2tW1GN4mg88wFyV8r0K9EEDnSzPDhbHSz6L/18BL0uPX/RKC1y6Q+U55b
/08EU3e3ny96g/On2kSQSoerjbuDbhcBu0VTdgSD/kj6g7f8t/r70R0kfUYH
J3nEoLtIfdqvnaWzHP2FxENmmkfZortFYFsicu7QQn8XgY+GsLquB+d39Yjg
d2euxcoW9E8RDA4V7vetRveT9ntP3OaiXPRv0l/MPKE6OwX9h/TPCvmnckPQ
EhTcOdA9atc8NHnOHLT7qMVNQ7QUBdmXytrVlNGDKFjVtMxU4gXOT5OmYFpu
8QK7LLQMBSPfGJ7rd0PLUvBd7WXXt4loOQqGFB1O/NKD893kKeg6H3XGqAKt
QMGr0ikFrUFoRQqabHc/M7ZED6Zg7fPTYcP/4Py5IRT8/PZ0+Y5K9FAKIk2S
i97uRStRUF04x6/eGa1MAS+6O0VlEFqFgu2jSoyTanG+3jAKpDR8r9xJRw+n
IHBbUq71UvQICsJN75T0qaBVKdhzuTUnqRbn/42kIG1HS9bxo+hRFKzxvlvT
5IVWoyCgtPH0Wz30aAqMV+nfUHuH8wvVyf3VqR79cx6tQcHKpOT07CD0GApK
NGpDlCzRmhTMawo4s+49zlfUoiA+C7bHlqC1KbjxeXvT73C0DgXW60qcz09D
61LQ+yL/8IdfOB9yLAXXo5PHnLqG1qNA0SSmpXAHWp+CE1fHPn0wH21AgcGg
kKPtauhxFEh4lSuZNuD8S0OyvX5fwrnz6PEUKMlL1Of6oydQML6ptnaeNnoi
BZWefX0+rdx6ShTUHZZfd+AyehIFC2sWvbPazK2vRMFOYXtm+zT0ZFJeug7s
bevB+aMmFDwtehCSdRNtSsHfqkTbhGS0GSmvRZdP5jijp5C4QEHp4ChuPSYK
CvduvFTQjPNXLSgQndt1QFeAtqTgYl5DmgS3fs5UUp4dVgkWTURbUSDnP/hu
6RucHzuNlMeP3T4XLqKtKdg24fj7oano6RR4Wv8Zc2822oaC08Z/w55z65nM
oGBUdr/YtRFtS8G7kqs8MbceyExyvsuyy93d0bMoyDpcbKfNrW8xm9RvxfS6
7O/c+g8UlO5UNLQRo+dQoKvZFHY6mlsPgoKCbcMmWXDrC8yjoEbr00U57v19
OwpW3Ow+5FSN85PnU+Cu4WNemIa2p0Av3TfSKwq9gIJ1/bNvzTdCLyT5f0Uz
/FUzzo9eRMGnIz/+bOLen3WgYOht2/n1Y9GOpD0Z5CLvQOP8ayeSH+Gyt4Ys
QDtTIL1UafLcpzifezEFs3dIW2ty74+5kPp2qG7EyQHu/RMKDm48kpzDopdQ
8CMztveYDvc+CgXpMaabxv7C+ezuFExoVK2N4+bfe1BwzTvsvOY4tCcF6/m7
dQsf4/cEl5Lyceeaxc216GXk/PeTjZsM0F4UtPMute69it8n9CbtwxAzzc4Y
tA8F5UHRsmFD0b4UaGxJdr5zH793uJwCt9L03KpU9AoKNubpzfoxH+1HQd6f
I3ptr/D7iSspqP1Rs+1SNnoVBXsbHu+3D0T7U6D/ptfedCg6gFzvRhetuCL8
HuNqUp5u3DB7EYsOpGDRKP7CRgv0Ggpemw5Od2/D7z0GkfbH/49d9RX0Wgra
DnmrDVqDDqZg7LfNjVOWoUNIvCOuKksOHUru/0Pg2w138PuSYRTEhZruishH
r6PgvO73eXJr0euJncwqppuiwyn4MKi7vEwGHUHBt6PKuu/r8PuWGyiYfnLM
zk/70BtJ+e6Oui8bhY6k4FjYtSen56E3kfRZaa6/VAodRcHlH0qb1zbg9zU3
U2ATIH11k4j7XidpXxrnPqc2oWMoWNofqOvjwX2/k4IX8lv9vsxBb6FAe9B+
r6Ih3Pc8SX7yu2QCv+P3QLeR8jrid+WKy9z3vUl/t1E0fv5t9HaS/uNPLVq+
ifveN6mfIwtuAPd9+XgKXh7PkPE3477/TUFrz1C7Tmn0LpJfhb31ewehd1Nw
KMPAcTv3ve09FCyIfCrpyn2fOoGCyaOGR9akofdSkNofsdhmHTqRgg0B5+S2
RKL3UfB7Q4QU3wedRMYPFZE+q/XQ+ynYx34x/cp9b/YABc+0et20WvH7t8mk
/r/4mZp5GH2Qgsw5w27s2YI+RPLDwsD69TR0CgWLdQwT949Dp1KwxPWd8puW
8H9Oo+Dw56Oy706jD1NQXKUVc+44Op3UX++GH7Hu6CP/66+cJFfpoY9SsFtL
V9XRDH2MglClo9Kjrq7/5wzSPm+c4/j1JPo46W/LCldZH0CfIOW1bNn5rwbo
kxQsS5cyvsf5FAX+R6caDJ2EPk3Sj/775cPldf+cScGVP5p3he/RWSR/tnal
JWxAZ1MQXFofpRGPPkP634bRWXPWoHNIf1/z4/PzeehcCpS9zrsMUUSfJeOX
Mc+GvfoQ9s/nSHucoqRzrgZ9ngLL8ABTOg+dR8ZjOgxP6yQ6n5TPkJ2/XI6j
L1BgMXLf0zV26AJS/tY1Ni4fhS6k4Mzol6HJvaH/XETB6LuLTdtK0DwK9uex
3lY1aD4FRwK+n8q/gxaQ9Mia9F67AC2kQKXPalTjNrSIjD/frbl1JB5NUWB+
1z334xo0TcYTo/ba5sujGQrOrf6r79ob8s8sBY/Wt44c9BwtJuPJh667A26h
i0n9kfqdH3kbXULya8iveEE2upT0LydHhVw7jC4j5Un2x6foTeiLFPx6XivK
XoQuJ+3J+pJ9xwF9iaTv6C6Pfd7oy6R97l9eHzECXUHqt+6clOnfg//5CgV/
yrQlR9xHXyX7P9jJFxxHXyP5133qkW02+jrpj/pnaSZQ6EpSngOKTGx80VWk
P88qUilcia6mIFF3gsUxd/QNMj7RsfzRNxldQ8qzUlJY/Qj0TVLf8pewzkro
Wgrmjx1ho/577T/fIuOTna8zNO6g60j7o+e2weAh+jYFfXLlyYrp6DsUeOun
u785hr5LQayclrqrL/oeBWGJ67tsg9H3KZA53vf4oTm6ngJHubqvFrPRD0h/
OtIodNR49EMKfI5nP1vdFPTPj0h+y/qHxxhg/DEF4167P2lRQjdQkK8v/XhR
G27/hPQXXTGLnhagGylIENgFmd5EPyX1NcK2dmcD+n/fPeJP6l6/Ev2cggPq
H/w++qBfUHB3NN/7nB+6iZQXxSHWprPRLylo/lYlv2sH+hXp3xdfSZ0+F/2a
AqeUGXmDJqObKVBwWWcyZCT6DQWTUgtMUwfW/HMLaR+YT3NGtqPfkv7Rxz05
vAfdSkFK0X5m8xn0O/I82TB4pAkf3Ub683HTZ0/k4u9J/vN2bXt6CN1OwfH+
XdV96egPpHwuMVFYsAT9kYwn3TZOPu+F/kTBlmDeY2lrdAfpXyq2J41QR3eS
8Uk5NfOgPLqLnN/Sc86T/sB//kyeHwZLff3Viv5C6ssEk+yOqbj9V3K/K8+p
zejDeDcFFQ01GrJX0d9Ieu0XHzpzCf2dguiviomOXegf/+ufX4gTKHQPBWYx
McKTu9C95P77rNg7LPonae9CX9y9mo/uI897E2+rXIhD91PA3+eVPmod+hfp
7450qUfEo39T4Fc2umDKevQABafSXu2P00L/Ifv7TB58fRD6LwVnZw5KfayA
lqDhyv01E6Il0JI0tPmIJSaroaVoCBnvY/BNHj2Ihn0lYb4xhmhpGr4vPW6u
2rv6n2VomPRM1XbPB7QsDYdkzS00nqDlaIjxv9csuIqWp2FY19wpb2LRCjR8
zXm2OWIrWpGGBRKniocnogfTkDKrbdDuGPQQGsZ/ianockIPpaEsOGOW+yq0
Eg03HjgvOhKOVqZhlq2wnG+AVqFh5ZM/goXD0MNoaHQPOXLZED2chkdH3b9O
nYgeQcPfOJuzk3oC/lmVBqZMtzFrFMZH0vA60lXL/gPGR9EwbsPDBwM30Go0
uCm1PH/xDD2ahi0PHi3b3Y1WpyH59dTATSxagwajkctvrKHQY2gQHNP45HQO
rUnSt+fR888itBYN+S/WR367iNamgVWvz/mVhdahQcfE5/fME2hdGhYmdct0
RqLHkuMdfhR1yxmtR4OL/qfYd4vR+jTIBMe90JdHG9DQbrXDcgcXH0fDqZkZ
K1sM0IY0jOHfnd64BD2eBqsvL2/o/PL/5wk0RCzR7KEnYXwiDVX6pQt4DRg3
Iuk/q85epIrxSTSEbnJbrDgcbUyDcPveHx4DuP1kGi65C4XMRbQJDRZ6Ez7I
3UKb0uDnMsxC6xHajIZ3J5+9hnr0FBpWsX2Dde6jzWlYPclwVv0DtAUNc0LD
mz/sRVvSUOG38Vz4MfRUGmSzNgXqr0dbkfKy6FhynhV6GklfPcHERi+0NQ3F
ny9r7ApCTyfl9aOx7NelaBtyvYKg14cs0TNoUO3IvtY6G21LQ+QU2SdTtNEz
aTAvVdG+Mwg9i9SfLv2MnxLo2TSMntzjbEat+meg4Y5D1+A9LHoOKT8VF/Mr
ROi5NMyIDFDLPoGeR4P05rpzp4+g7Wg4tkJtTM0O9HyS3u4+8Y5haHty/sA7
Y5RD0QtoaLn79ExWCHohDXd7JU5v80IvoqF+/UjZAQW0Aw23LKb9HHd/5T87
kvxS6bTJ18G4Ew1ZZ3I0/ZIw7kzKn/mC696KGF9Mw7VoZQ+rMxh3oeFL5reo
ogK0Kw1qmTkPaoLRS2jgz9rw80EZ2o2G3RMWnw91RbvTwFMM3v7utd8/e9Dg
Vdp13rkG7UnS33jqlEd89FLSPtpSdXoKuP8ykn7KK4PbjmHci4bJHtWKFmFo
bxpEAetXvzqE9iHt3eu3azY4oH1J+j24ktMyDL2c5OeuOt+ASPQKGj7l9E0f
5of2o+EnP29l/qYV/7ySho3u+2TurEKvomHDyj3HfmSj/WlYY7joiqkROoCG
bzfV/JP2oFeT8zmXRwh+Lv/nQBpca++98NqC8TWkvOxtfjN4FjqIBtg0xf++
Enotuf6JW0R97uhgGtLCs1rGzUCH0DDFb+rN5lI8figN93+3NYSNw3gYibvK
PzLchPF1pD/qHprdsQe9noalEVWvbPajw0l96yzOmeaHjqDBbrpxcPEP33/e
QOJ7fbUSFDG+kYboP7yMob8xHkmDeNoVtRcd6E00aC2xl9xXho4i/c22pePc
tXD/zTRozJWw2hWM8WgaHttnLJy+HR1Dw3D7LXJR19GxNPjU6xY1VKO30LD/
d+377yvQW8n1nEn6+PAQehsNfbun6arLoONoCL8Q9qNLDb2d1Df3ltdDXNA7
SH8+O6CKL4uOp+Hh5cKQR9PRO2nQ+1kj8AT0Lhp+zFrRk1Lq88+7Sf7se31r
x270Hhp+v/jQO7wRnUDD7Xn3f013Ru8l/auF6sUTCni8RBokqldU1C3A+D7S
Pp/rjUpfik6iQf6Uwpo1J9D7afiobbvvyyX0ARouWOlEaTqhk2lILbzEOC5B
H6ThZatk9GxF9CEaDm8QWB/q8P7nFBpUtL96NNxCp9Lwfq/kujhN3D6N3I/0
gWnRg9GHaSi5dVw2qgS3T6fBHtqdq1rRR2jwr1yw0LkSfZSGHSe3HfAYQB+j
4VlVQbFNHTqD1OfNaVHe9ejjNHT5zJ0VvBl9gtT/clP79p3ok+T83ge0j4ei
T5Hy9H7tgxOJ6NM0TPh7oy/uETqThij1hf7tIegsMl6YmimcVYPOJuXzzfOB
gnL0GRqS4jU+T12CziHns187VHMeOpcGw9QL7xZ4oM+S8dmV6NKHn73++Rxp
7xwkTVXHYPw8Sb+fXsWXz2M8j9T/2eNanQbQ+TQ831T8mW1EX6DB99vRD143
0QUk/2tdt02tQReS9ufztgNuZ9FFNNhKzXO68RrNo0Hu26PUWE08P58Gx9zb
bp0dGBfQoN34fH98GVpIQ6EG9eVlO1pEw1GTLt28OjRFw86fHoWWa/B4NKnf
ah5nO1ZinKHBY/q2x1QYmqVBvdEU6NtoMSnPURsU6leji8l4Wtlu3YdWdAkN
wb/rMg/L4PFLaXB2Eu3YGYPxMlJeneTvG2xEXyT1Z2kypeiILif9xfi+UU9D
0ZdIe6QcOWzYJ/Rlcrx4B/0ReugKGrb6LwkwOYa+Qsrnp8kr9Z3RV2nwjHN0
W66JvkZDwgVb4wX70NdJeV1voaIwFV1J9p+7MP9Xz7J/rqKhRyxRdXsFxqtp
eFu9L2qVJ/oGDUrTdfeMnYauIeP5X557C67g/jdpONM3ROXSR3QtDes3UOfX
2+P2t0j/FaL1IkgOXUeDpWKrjcs49G1Sf6KlFQ+34v53SPo8axYXBKDv0nDx
daXV9MW4/T0adGdefXz9Hsbv01D+pKx5Xzm6noZdX39srzbA7R/QMLj21gG9
hxh/SNoXs8mHf7WgH9Fw+VTFu4+P0I9JeQ6WSR6XgW6g4UOU3OJbkni8J2S8
/G7IDvkbGG8k55/ZbD24GP2UBofllp4PZuD2z2hwrzK79us1xp+T/rIITp29
i35B2r/bdw7J96ObSP/6869PEB/9koZtx1zC5C6hX9FAL7n6SEUZj/+ahu7b
F+2+3MZ4Mw0nT6aOrxGh39Bg0+r2+LkEbt9C2pc1T/KvPsD4WxriX1lkbFmD
bqXhvCb1IO0q+h0NikmFRhVauH8bKc/yL6ao1GP8Pbn+XkY2nUK3k/opVZhX
4Yv+QMO6JfnZR+LRH0n6nG0ef24z+hOpL85HmeWB6A4yfnW2nK/wFd1JnsdO
x4234663iwZ9r3NX7kehP5PxnmXF8mON6C9kfLWK53pxPvoraT949xZt6kZ3
k+NPLbzeaob+RsPVrEvpkjfR38n4bm9V67km9A8y/rS509lrjO4h5d179fs1
nuhe0j4qmdFjufT6SUNzUPzQi1x57yPj+YG6EJiB8X4aChZYms3g0u8XDcuP
LRJtO4r+TcOIgLAhj+aiB2h4OtAY03kO/YeG/tj+7GVc+v0l46Pfabebue0l
GKiIdg43j0FLMhBmzqsKOouWYiCu+EXLjWr0IAYsfh065NWAlmZApm78y6X5
aBkGetoz2u9vRcsykHswK2CCE1qOgQ/P0vIELmh5BoI6I7tMk9EKxCGrhu2T
wvRQZIDdvUrungfGBzMwus7aNMMRPYQB9y69SC8u/YcysM8/UM+Tq99KDNz6
Pctu3Rm0MgNDFfPnXOfyU4WBvO2mAU+5+juMgf6xvd9Uz6OHM7D+c9lOYS16
BANZZqWWCVz5VGXAqYfeHhSHHsmAUrHF+m0n0aNI+uotbt4jRqsxEGVplx3B
xUczYDKxzbaiCK3OQIvU7Qj9RLQG2f7bHScpO/QYBk4vywiMqkJrMjAw9YSc
1F60FgPntBafMHiH1maAqptu289dnw4DI2Z0X+mQxvTVZcD7tteNM1x7MJYB
n43aQxI+o/UYKAzr3B7qjdZnYH9s27wWrj00YODR6ZzpoavR4xh4seCtz5Q6
tCEDukMfOn08gB7PQHNKpO8lLv8mMHBt8e0r4k3oiQxssXK8E6qE12fEwG6z
8LyWeehJDFim9c514/LLmIGvEbN/97ihJzNgt7pfXTkTbcLA3Oebll3hrseU
lM/Mgy9sGbQZuZ+Ma09suPZyCgMqw78MjuT6X3OSnnpfitUuY9yCAc9ax05f
rj23ZMBL5azFJy49pjLwZmvM05Y+tBUDD6bdTC7m+p9pDGwoX/xJirseawau
Hzui6/8UPZ2BGFFTfSHXHtiQ8it/2l6Pa/9nMHBh8kJllUkYt2VA62HHy8Qh
6JkMnIx5E52gjZ7FwJEXT98rD0fPZmD2r5G+S7n2GRiYkSKf0jgFPYeBzClK
hkPmoueS+j6+RE/8DM8/j4E7F/wfS3HtgR0Dxg+C0r4NoOczYP1E7oAs13/a
M3D27QLP1dz5FzCQvyinJ9YHvZABg/c+NuVc+iwi7YPLaK3TXH12YEA+UqEz
xwO3d2RgTuzE+BcKaCcGbIZfow8B2pmBaPbZ+lY19GJSv3pz97v9weO5kPJS
qXFAj2u/XRn49GtGdjO3/xIGfk35fWQZ13+7kfxSkjsvMxHtzsDzirmKNDfe
8mAgaZD7Ef+ZaE8GrjSXLug0QS8l7Uvj96ErnuD5ljGgUD4tbPdbtBcDRpp7
7NV+or0ZWNwQeV5hMu7vQ8rvhAKll1z6+jJQv9Xs5X3uepYz8PllaI3aY4yv
YOC3Z+7A32CM+5H8HbvCsp7rb1YyUBtTqpOrjvFVpPyebXL8bo32J+drtxAV
zkYHMPBsuuaisabo1QyY1w0f+2coOpCBHeOEwcUv8fhryPbJT1OrxmM8iIHx
F1L1jbjx41pSnvYOvm8wAePBDPSpy0xq5/qTENK+Mr4OdtzxQkl5UU6f+zkT
tw9j4Ee23F05rv6vY0AvZ8f3xCyMr2fgXfa6h23c+cIZaKgy91tui/EIBv5e
UT6zhiu/G0h7MGNmQjLX3mxk4NDW+2PmcfkXSdK7936R5Gj0Jga28kyrHbj8
jGJAXPzQOHU6xjczELFydmzZCHQ0qa+rayrXc+OvGAYqv9vKfuKuP5aB0ge/
DAo70FtIe5lZ9GQFV3+2kvbv3sbl9aXobeT+g29PXc71T3EMrE3Kkrf/hN7O
QMHK+Z33uPzewUD3ApvbT1+g4xkYNT/l11JzvJ6dpL0SSJzy5tr7XQxcLL/n
9HUDejcD+peDk1Zw46k9DCzSEkgZ/kYnMGA1/GC05BH0XtLfSyz39vmLTiTH
G7ku9AhXv/eR9JCPzwvk6mcSqe+8x7tquPHufgZeX5PIXGWBPsDAva/33+zi
9k8m7bEAqPfc+O0gA8eDjtce24Y+xEDx3dFNbtz1pDAgVaOuauCHTiX+3a4k
yaVfGgORu0Z+vcn1v4cZGPK6btLz5+h0Bp5ces7ItKGPMLBSMDGumBsPHGWg
+veSV46H0MfI/o+7T7ubojNIe7RoBX1oHfo4A9MiE5ocStAnGNg+S2jxWwp9
koGbm+MWaTmjTzEwwTe2Q8yN904zcFvz4WYXbrycScrPjaTE7RPRWeR4X+MN
gwzQ2aT+fT6V3qiLPsOAmZrErfkr0DmkPEq9kZcLRueS/sgkPRWU0GcZaH2r
0t/K9e/nyHhIM03eir/0n8+T/KYkqD/c/eWR8m+s717fjfF8BhbwzzRv58aX
F0h/UZQrHs/tX0DGSy31i7bMxHghA28ba54bTUYXkfsdZ37n5BQ0j7QvUxY+
EYaj+eR4XVWhY9/j8QQMHA6hp3lx4wshA5eZqzEPNNAi0l56HKvoXoKmSHto
eTHkgDqaZoC2Sesfyh2PYeDSQN+e1GY0y0DjlH77bG48K2YgYLD717xDGC8m
x/M+GcFTw3gJ2f+qzP2d3PFKSX4qWczbn4EuI+M5s6PjzF6iL5Lxi8xwxaE7
cP9yMh5oTL804jnGLzHQ5XLW69ol9GVSf8/c65gPuH0FAzVDK9212jB+haS/
VIJd6WKMXyX1dfX3PQdU0ddI+n9a9exZEW5/nYwnjF5n2IrRlaT9XRowMlCA
riL1L9B9xS3ufqoZsJ2q5fnrB/oGA27vN5ceH4HHryHjy9hUDZUcjN8k9/s+
oDgqBl3LAOxPt6mtRt8i6flXwv8td/w6Mv5cPMzg4Tn0bQY28pv0Cqah75D6
tcBNVWI9+i4DHpMWN0cfR98j43k5/0ctEej7pHwWnZc+8g1dz0DbJ68qh3Ho
BwxIThi4utkf/ZCMlyx9az9XoB+R8rRy9jmvzejHDAx7cM5mrAa6gYHEIzdb
KnLRTxjQcR/INhzw/OdGBtIiwlpMXTD+lPRX29aavXRGP2MgcFqpuRV3v89J
fW0Llb9ph37BQFmB/ox9SegmUt9X92gO90C/ZCCWVyKeuRT9ioHwn5eDKrn4
awbafVM2FRugmxngZW/aZ96F1/eGjBcsUzdY22O8hYHNNz8dTAf0W3J/52lt
XTV0Kyk/lSsiXkig35Hx8+fxd5sfottI+UmJyH6ki37PgEZgW9qcNeh28vxY
mh79yAr9gQHpDQFTmMHoj6R8xI48HXUKr+8TA1NuF+c4cufrIM8zL3JyxvzG
eCdp/7WG+R4pR3cxsHRSZ0k+V/4+MzB4+LK8108x/oU8j2werj3hIMa/kvbQ
aqgDrxTj3Qyk/jSWU7qA8W+k/Z5lV/o3DP2dgfOdUd9HuKN/MHCqkNKMLUD3
MP/+z1dH9zJgurFxWX4vHv8nSb/llf2pczDex8BV0/jMYC79+xmoy6zOV2jG
7X8xUB6es0V2EcZ/MxDcpVp6kjv+ALl/1zrPnTdx+z9k/JM9K8pSFuN/GchZ
U+Asq4iWYKHRJlB5eQ9uL8nCaZWaw68foaVY2LF19B0mGj2Ihasy10ZmcpZm
weTcgDhDhJZh4cz0T+5K1WhZFvqh8pjjLbQcCxZRwcFKyWh5FqQtT4334fJP
gYXXZVp/dh5DK7IwfM+bp4rc/Q9mYavRey9jVbz+ISxMBknz6SswPpQF1R3t
gy55oJVY6P1Q7ZP/Ea3MwhPBlN6I02gVFpTuef81mIzHG8aC1jPL9W/2YXw4
C52eGu/XcPV1BAuKRcVOElz+qbLgPDWXtW9Dj2Th1CfX8Xrv0KNIeszPyPzZ
6/HPaiwYPjDzyIzH+GgWYr4xP7U+o9VZYNVPC5Mz0BokvQ66+8Vzxx/DQtQz
SRtdO7QmCwkzPm/nF6O1WPjq6f7CcStam4VoY8PsSl+0DgvxVVJrd9ejdVm4
Mu5gwa5D6LEsnNucF6ebitZjoW/RkxVfzND6LKx7da5atAVtwIJ3oneryRH0
OBZWzEsNqeau35CF62niM1NPosezILXvyauGCvQEkt59TdNT49ATyfW2zzzS
3YQ2YuFt/OOxU4+jJ7GkPx75zI8r38akPJ4+6Z2tjJ7MwtSdJi7V3PWYsPCq
kF1XtR5tyoLl/L9u9rvRZizM31bAl9uMnsLCxhZPrQ4Wbc5CxaXWMBNufwty
vC2ryylXtCUL3z5550xNQ09lIdtm7LRDPzC/rVgI9Z6vUxKD8WksLLk4aGyy
AG3NwkupgLk3adx+Ogs/7jppeq3GuA0LtcuyBkIj0TNI+dtzaYf0VLQtC8nz
guuUo9AzSXqMei+2AvQsFiRGOf/YaIGezcINqd7OEwpoYGHu4G3r15xBz2FB
/MXU/+l09FwW5g31eiinip7HQkTej8srlqHtWLCK1PhZl4eeT/Iv6EmzQyPe
jz0LLWEXArf9QS9gYdHOxXeob+iFLLzRe5smVMf9F5Hyt6Doe/FQtAMp3+93
u9/nrseR2DVQMlcJ7UTaL0UnuaTBaGdSXsbR0i4v8fiLSfsxYPYrQA/jLiT9
e1okpFsw7spCUuDZj92t6CUsNLsOWZLA1Vc3Fmx0D1mcXo77u7NQWnwgR2cS
2oOFDS8O1xyrwO09WXBwDStx+opeykLg0+Gyhtz5lrEwxMSrIbkN7cVC0Lnd
hWrtaG8WSi5/uB1xHO3zv/bZeVNNAJ7Pl5T/JTNM0qoxvpyF4ssN79vVML6C
1K/7j/XHyqH9yPUaThzXFY/br2RhnNaBC1Xp6FUsuNzxCP1ahPZnYUTotb/P
36IDWDisAjfWPUevZuHRBtdRThfQgSx4fDi3eosknm8NC0ftDo8yy8J4EAur
5wVs28lHr2UBKmLymzvRwSzsNt621VeMDiHto6rraNt36FAWhv1ewy7g0jOM
hU+ud2p1H6HXsZBy/UfXlx70ehYkkwYy9h1Fh7PgWxUzgXcDHcGCl/OV6Mxd
6A2k/O07MGv9TPRGcvw4g+Nu4/B+Ilm4fOhEZit3vE0sLO3f5Nibho5i4Z1t
qV9OE3ozC/JZp43pPehokh81qr4Od9ExLMTZPtk3gisvsaR917meGxuH3sLC
3rO5tV4D6K0slPt37q1NRW9jIX2C+tOxL9BxpLym64du4NJjOwt/Y4P3dnL1
ZwcL5p/GVfVroeNJe2LdqGoyBr2T5Hfkx8iaLbj/LhbuBsZIHZmM3s2S5928
efRK9B5SXh0n3RjTgU5gwbT0vLX/UvReFlITuhdKHEAnkvRU23B12DX0PtIe
PA3xGT0MnUTKY4fksLVc+drPQpPDWH2XI+gDLNx52cVMdkAns3DA2+iuVxD6
IOlfAt1WpnHpeYiFWOUlf0x2olNYKPt7Yka3NjqVhZCOXitXrr1JI9e7ubNl
IVffDrOwOcx0woXV6HQW6AP2K5qmoY+wYHZmUVf3SfRRFjQUJy2juPJ9jIWb
1a8i07nylUHqR+P9hyuS0MdJ+cvVNQ3yRp9g4eAdiQ1NJeiTJL8GDpbetESf
IuOxu9Rs94fo0yx0e46KfeSGziTt2dy/XyIHo7NY6Dq1xUZfCZ3NwlnNgLnN
s9BnyP2tKlZo4a43h4W21fq7Aw+jc0n7UzjfZqUu+iypn/rm1+xPo8+xsE99
EKs0FX2ehZyUo2NSufKSR/ovd9WMqffc/zmftIflm7UuncH4BRZUlgy3aByP
LiDjn8fxm9xmoAtZeD/lZ9hWD3QRGX+c2H/PQBLNI+dLpocE/sDj88l46Fbf
GyF3/QIWbld+iZqhihayIOdwTHviPLSIlJ+Tp6NmnsX9KTI+Xb71czOXXjQZ
D6x3tR42Cs2w8MFpV+YPOTTLwoK5Wwx2mqPFpHxMeNe++jUer5gF64Jpu3+2
o0tY2FXaojLHALcvZUEtaNYma678l/1vPBz5fM4X3P4iGV+tDOrRXojxclIe
zvRfeKWCvsSCfp3vg7sy6Mss1JTEHUyajq4g9e3QdHfaGn2FhcLR9Y86atBX
WciM993KG4G+RvrTVytXab3H818n492rpfS4DnQlKS9bRi74cQ1dxYLy+KlL
XZ+jq8l451NCwOIK9A0W7k2LEz+6ia4h7fH1BRUaXHm5Sca3FZ1Rk29gvJbU
PypeIYDLr1ukPs00DHdRRNex4P7LTOfDX9z+Nql/aWsyAv+g77Cg+/LI9m9c
ft5lwcjcadBerr7fY4G396rDFC4/7rMwm/q9fOwudD0LD/7s0r48Frd/QPqD
YZe/HnmJ8YcsHHusNDYzF/2I/e977GXc9T9mYeK+VUEfzqAbyHjvw6iJaRfQ
T0h7u/yDxpoP6EYyPvLUfOXXjX5K2qt1vzdM1sLzPyPlb0KX8Rru/M/JePaN
1YOJeegX5PnCr3/hKxrdRMZT747JDcpEv2ShWjWhUP4w+hV5/pjn7mm8EP2a
9Ofy9+OKufxrJvkr9eZlEJf/b0j6NerO4L1At5D2odZ9rL8Y/ZYFg5Sz3bsd
8Xpb/5dfMxVlfmH8Han/EjcZf658tpHyFvx7bTqD8fekv+mrtxAsQbezkLY1
NjAoCf2Bhf1Nln+HJqI/sqDeWDbF5TH6E3neWhBf4rkS3UHawyV3nUasQneS
/pA3Tf3KZHQXCyeWKWy8xm3/mYznB5fqH7yC/kLGU7wFIokA9FcWBjKdFbdb
o7tZmOMK5+6cR38j4/8Z+jFxK9DfyXh1yWtp5Xj0DzK+HqsruWQmuofUrwL1
ZVc2oHvJ/UonuDqko3+S9vRplt32QnQfC603aa/GHnQ/eR5efOd6zVv0Lxa0
/XJsB0rQv0n6Sqh/y+Hq3wALYV6+dZf73P75D/vf+uFOMRj/S55XjC4ajViN
lhCDrNOMNBVttKQYHvtNpaS5/JESg/O8oOpJx9GDxDBkS4W//T60tBgC2/Tz
VMrRMmJYucxjXuFUtKwYNI/Q6nMc0HJimGn6Z8d2rjzIi2Hf113lqm5oBTE8
NeoIcB6GVhSD4o1GV4ex6MFikr+TLxxQRA8Rg9U7Qzu9n3i/Q8WgNvLJGhFX
npTEUHBlbPUKTbSy+L/xzbcxaBUx7J+V3XovGD1MDL3+C+0eZ6OHi2G0wuuU
lZboEWKYcuzSuMhneD5Vsv/qxx9rozE+UgyuN8bFLhuEHiUGp2zJNy21uL2a
GCzHLAs2lcf4aDEYOl+TGe6IVhdD+PoIgzd3cHsNMVjPv26tOAHjY8SQsUah
NdIUrSkGyZ0tiz+cQmuJoXRjCj0hH60tBrGM5rfwj3g8HTEYmyimFyphXFcM
LyaP33TZDj2WnD+kteked316YqhUa7Xa9Bb31yf5YaG6YNAUjBuI4cGQ22tl
uPo1jtxvzpsBtgu3NxTDiVfvr73Sw/h4MdjXK3s94a5nghjUs4YW6F5GTxRD
WcWVvX/McXsjMczwUZ4Vy9XnSWKo2b+6XdiG2xuLAfY2RT7j0nuyGNbM3O46
ZBbaRAwy+Yezx3zB7U3FkFz8914gd39mYnhfaen49jvGp4ihv+Thn55UtLkY
NvcGXfX/i7YQQ9KkwsHxZri/pRjmX4isv26InkrK41rN3NynuL0VKQ9GDRlX
/DA+TQw2bsWHR7Vj3FoMj4Sh6VqDMT6dpM+tZzy1ZozbiOFNQkxPWC96Bkn/
GbmtCjK4va0Y3JLcBm/n8mOmGFx8Fy06+gK3nyWGUc1e5yS4+jhbDLcyZ633
kUYDyf+Pp4YLr+D2c8SwGDLdcj+j54rhs/7wZhHXf8wTwxVrmfJj3PZ2Yjik
plYidRY9XwyJM9TsT3G2F4OJt8OjaO76F4hBq6omJFGMXkjq87z3cq8a0IvE
8G6TheMrrr44iEG/9sl6ZQM8vyPJv3fe3z7mYtyJpOfNVyt63dDOYhg5d11S
AZe+i8VAH7rVV16HdhHDyz01UptL0K6kvdiq57ONu98lYkjwGDTZhmtv3Eh+
h37tqwnHuLsYDvtNvjD7BtpDDEPfnkxbdALtScrbRUVKmWt/l4ph2a/eisR1
6GXk+sv+mOtw5d9LDO3CEMmx1WhvMfirJG6Mr0L7iGHaXtUDj2+hfUn9VSgc
7J6HXk7yw+DEm+9Z6BViuL5sx4pCbnu//+PpzuNy6rqHgUc0KSSUoiJCxgiV
ZBmiQcYmVCoV1S3NKU1IKgklQyKKBhTpOuNljCJTCkkaEAmpUKFB737e1vn9
+f2svc+w99pr73PdzxMRXLKVqv8jh94iAp8srVkvC9BOpL7r3C5ICEc7k3yd
2jvxvB3ahdTzzys2N7ugt4rg77O2T6tWoF1FYE41p8lEo91EUKM95vDlVLS7
CJ5ZWXz0iERvE8FV2176yTf0dhGMNy+Y3rAH7UHy/aPNbb0FaE8RdF7JdNz9
Be0lAtWKyj/H1qD/E0HWmfTobGH8d4hg7o1223XCeHiL4PzRFn2jdPROEQx9
kv8y8wjah9TT7Z8NJs5F+4ogyj2vPS0I7SeCnbnW0YWmaH8RJEeZd6TGogPI
ehrglrp1JzpQBKeXrsxZ6o8OEoG/B/W9fhQ6WAQTFSwdMi6jd4mgwa3IYKUQ
DxHBwMqroxUmokNF8G3dttdu49C7Sb5PSHScV7+u32EiEPvenLtbGO9wUn/i
p1HqfugIEWgm3bWKn4WOJPkrVo44/xP7R5H33bik8ut0jO8h+6++3HRDW/Re
Mv9SkhWBSeh9Irhf/r2y0RgdLQKbXzuqEi3R+0UQGhuyPdAVHSOCs+3qrgMZ
9AERSI548eaEUO9jRfDv3NidT4T2caR+Je9Zf0d433gRqBsrKrS5ow+K4NrZ
YpU3tfj8CSJ4lDk6R7kTfYjk25yKSXZm2D5RBENKMk7ut0YfFsG+5YGnNxqi
j5Dx3fivMf0F9j8qgs31RZ9+jMR4kgiWJMpWRXihk0l9qLpfJNmI7Y+R+TgR
GRW8AeMppN7V7f5tOgJ9XASKHYdDRmmjT5D8yLtoqmOFPimCdY/VyhpmoE+R
eiK56ELtPHSqCJz2pnUYL0SfJtcr+dwX9w7vnyaCYS2l4/W0MH6GjG/K8/eP
1NBnSf3ZoLtKRgmdLgJPe6cqjffY/5wIXmtYtSjoYvy8CAY5OM2MCkNniGDe
5y1jxN+wfSbJH69Rhw51oS+I4OLEp6pdA7D9RVLPbty4cVMRnUXex1tySvU2
dDZ53verq471Yv8cEfTpsRPThOfJJfP7eWroGE1sf4nsF3UNIhshPy+TeqX5
tinpH7a/IoIkl7OplkMxnkfy9ZT5avnJ6HwyvhodKTs5bH9VBGWKpR2rh2H8
mggqosyW+TzFeAGpD2tNvh55gL4ughMbOavT6ehCEZxRK/kyV3h/kQheFTXU
jhXGhxLBrKGlP668QtPkPNWzMt9KH+/HiEBtcfipDCk0K4LgL7WbdM9ge04E
NwOtWr71oXlSH25nGp6WxPZiMl4xA0fPF8bvhgi6919Nhnb0TXLe+sDV1gj1
/hbZXzWf7ckT3v82OW8qn7uXItSXO+T8scr19YK3GL8rgkijkosuPegisv+4
D1SqaEPfE8Gyfc3+wffQ98n5t8bitGQyupjU/xMTr00RxqNEBA/uLJdQeo5+
QPYvzyORZcL4PhTB1nVZQ9rWoEtFoLRtRENfJPqR6P//94bafejHIghPvLl6
/Xf0E1KvTPRmhn5EPyXnxVi/XOVi9DMRNN8Z92xTA7pMBHYDZusOLkQ/J+s9
PND6HI0uF8ETqd+vitehK0QwfEX9l3Eb0S9EcLhsuMThW+iX5Lyoq/Pkgxn6
lQjS7eYF7jyEriT73e8J2ePs0a9FsP317ztJLegqEfSK0z6eCEG/EUHdQaNB
JcfQ1SIwfaKd7tKMfkvOy08GXFsn1Ksast6bYWqaUK9qRfAwbVORmTCedSKo
9FRuNktF14sgSO9mXo0X+p0I7vx8sij4A/q9CK7UR3dSL9EfROCXvDrPzBrd
IIKpCw9aSAnX/yiC1GLRoF/C+v1E6muVh2x5DLqRfP/JDK/SLUd/Js9Txr0b
uhPdROrlzgab/Fb0FxF46bxeK4pFfxWBxfrd8u0l6G8i6Hhmbr1LC91Mxicw
pF1/Bfo7qceFJ1a9OYluEcGP5WePGhihW0Ug8/bdlMXe6DbyvRt3isldjv5B
6mu66TeIQP8k8yX3xS1CGK9fIuip2mXcFoxuF4G75fDT2sL1O8j6yt0eY7MW
3Unmc/TPqTUq6N/kfmOPNEM4+g+pv/dk6+Pno/+S/rdmrtPxQHeJ4EONTIyu
MN7dIpCY8bHA7PbafveQ+lCcZkZbYbyX1N+iyeOdhfz7J4LGzjHMQiHf+8h6
eW2/VVqIS1AQrljjmt+N1xtAQemDYYot7hgfSIH5XI+UHwPRkhT8Op6ZP2cM
ehAF88L4zMkL0IMpYKqk1n37Dy1FgVJOvV6MMN/SFERVUlrvhPGSoaDxzsSO
t5poWQqKvmwadFQDLUfBHhfvhdeE8RxCwU6jkyuPDEfLU7Djy7Efxx3RChRk
uD0fpfcJ32coBXe1DCLv+2N8GOkfkbheaRV6OAWbOMcdziPQihTU7+g6pDIP
PYKC4T3ryqLu4PWUKPBZVqte8x09kgK7KoMfsWex/SgKBl844j/AAj2ago+f
A0NHTkArU+CqVzjqQy/2V6FgcrFUwufRGB9DwbmUMUNd3NCqFGzucHtbcxut
RkHVf1BfYIoeS8GQl9ty5dajx1HwU118qq4Vr69OwVn310F3fDGuQcF7jadH
6vzQmhTIJ875ZLgYPZ4CZ1ub5e3CfEwg9/daG14srA8tCq4El/OGS9ATKSi5
tck3UWg/iYKTA4b66v7D+2tTkOjhNWZtNXoyBW8NJWY6jMX2U8h8sFEFClPQ
Uymo6b71N8QTrUOBb8mO+Dufsf80CiriDi0/KIzfdApGPI4b5yCJ7WdQcOih
MiMj5NdMCs6365m9dEHPosDP0b5WciJ6NgXdsyE4VxhPXQoM4YvvVqG+zCHj
E284IPUS3m8uBQE31Z1a2tB6FOT/1Y6PkcL288j8mOpbtAj5MZ/Mhx/lnfwe
vYCC4BS12d1laH0K/nFytq//og0o0JdUMN/ojNczpGBFrVJyoS16IQVPNRbe
+nIK2xtREHbu+MnsL+hFZD3/t0H8dAC2Nybj/06xKuslxheT6/OMUowrxoGC
iSEp65cJ7ZdQoDfScONRYT0sJe83k55VIKzHZRQoDG56pl6J11tOrudGJfcK
69GEAotaTivnG8ZXUGDwyuPenLfolRTkNk3c/iAXbUrBKOfGD3230GYUaA0a
HeMhjJ85GX/d+6+srqItSL5PdfN5I9SrVWT8bHW2Wq3G+1tSwBr8Ch+vhl5N
wUp2RGTpIvQaCvadSvb58RT7ryX5JlnfpSvM7zoKBjwKmOBUi15P6svF+teX
a9AbKJg7RbQ5wB9tRcHAH5c3iB6jrSmIdvZM+smhbSjY7p/koXgRbUvyY/ZX
nQn30HYUhCzUsZz/BL2Rgtc21asiC9GbKPja+TZtiwt6MwXSWvra64+g7SnY
KzrmPucX2oHMT/Hk927FaEcKaj9rn685ht5CQdrV37xWOtqJgiOmlYtDr6Od
KWi4pJA7LgrtQkFE7a3VJ2LRWyn4skv2Qq/wvK6kfrl51A8/jnYj67Eo4Ydl
E9qdgvUSPeIdRehtFGzTttbNr0dvp+CNIWMrtQ7tQerfvYfSB4T58ST1atCS
nPYMtBcFijMv5v35D/0fqc/X7sV5yKB3UPCtOiC+dAfam7y/7Kt16pvROyn4
r/fnWZ0StA/J3xmn6p2S0L4U9FRYXVUpR/tR4B5k8ER6GuaPP8nHTYdTXgr7
bwAFqVXpXrN+owMpWJA1jl/Eo4MoeDdSPUrWCx1M5rdHOviPB3oXBcNG+ef4
CPMZQsFCrfE964TnD6XgsK6yOOACejcFf1zSwp+aoMMoyDrnvH8qiw6nYObG
Ue9LItARFCTfHc+1f0RHUjBmpcx8x53oKFIvKxS2Gruh95D6v8xGZqBQb/eS
9Wj+vUrZCL2PgiWP7jPtq9HRFISWaJvanUbvp8Cr8s/z/KnoGJKv1nLRAUI9
OEDqU9LtCyVC/Yol++/PAavChPGJo6A3eNHji6PQ8RTE7I84FZCJPkjeb7dN
x994dAIFuw42aSqMRR8i85v+66efLjqRguN6V55eF9bfYQp2m9vuVruLPkIB
FdDrAcLzHKVAasPofWnC9ZLI/QwMtY6dQCeT8U4psVu4HX2Mgud9MmaG2ugU
CjJNjx4FId+Ok/X4aLJP6hb0CXL+abUc8nMD+iSpDxs38e8o9Cmyf97fum+7
sJ5SKfC/LdWSLayP0xRYn68vPSHMRxoFuvPS/w43Q58h+eY7ao+lMN5nKTjj
ZPQmS5jfdAomXHs6frk1+hwF2QUn1hTMQZ8n9Wiax6PZh9EZFBht1Vz9bBI6
k9SDvsbiUkv0BQqS3CdOjVmPvkjB3x3WEpUx6CwKTo2QP6q6D51N9jPNc7/e
P0PnUOBWPivD1wadS/ZH8xpPyaPoS6S+LjSefFDof5mCwta3k28PQV+hYEvb
hJA5W9F5pF6yc4NGh6LzST7kL555vH1Nv6+S+qvbcCk2DX2NAkf3hRuyhPNi
AQWmX+S9EoX+1ylo6o5tKBXWUyEFscryXdmz0CKyH+kebvioiKZIvTgt3Sov
5CtN6qXhkPDdwnplyPnS+uCWfXloloLKny1ib6E/R8H1t2zNSW80T8GgAQFH
zhqgxSSf4GLgSD/0DQpUN/hvPT8IfZPM/6Xv6/7Y4fvdIvNL6RatnYDx2xR4
dkWfCdqI8TukXhWK7OT1MH6XnFfmjfq1KB9dREG5esMo9Rnoe+Q8O/3otZEW
6PsUaNwOfNorzEcxBR3eqiY+TugSMr/3ahpfCuvhAQW0AzROkkQ/JOvN6mmj
j7DeSyloXaP1ZlQtPt8jUp+SR994FY9+TPb7lt879t1HPyHxmq17JNZi/6fk
vLgtoYsZjn5G1uvyjUnsGHQZBY9/HugJGY1+TkGzaY1E+gB0OQV9Nmcje1rx
+hXk/URcUlYV+gV5fvuV7n2Dsf1Lcl54fypujbA+XpHvl33rf43WQldSYBMo
E7ZQGK/XFKgYb5ENV0dXkfPHhfejqteg35D3M9uTHbEA71dNzkeK2Ym/mtBv
yfq7HPjh+gt0Ddmvlex/nRH2v1qSH7evy5VRGK8j56+4CRuyFTBeT9ZL8rRd
La8w/o7U34b4I/YF6PcUvPxdq/4tGNt/IPU3Lt45TXj+BjK+gw0Lrgjj/ZF8
X1iMs5k2Df2JnOdFLzf78Xi9RnK+VpOxnVGP/kzOY47PNoSeX93vJgpOrH76
TsEG418ouDrL5vcaYXy/knoYeu18UxzGv5HvjSlOGpL3sX8zycdlF/QefkJ/
J+vx7CrNhyexfQs5Xxwf8masUD9aSb160lr5f/W0jYJnGo89mo9i+x//O2/f
TFLNQf8k+QGnf4QnoX+R/ePjt8Xaweh2CpS3yfsXCfnSQb5vdv6mbwxBd5L2
IweZVv/D5/tN6qPe/UEMjfE/FHSWGOtLC/vJX9Je/tJp/RaMd1HQVXPq/ATh
/t0UzFofsl69Ed1D1udD9xSD7eheMr5W71S+y+L1/lHwwkrf/CuH8T6yXgbx
f8OXoSVoCLYzOFmohu0H0LDWQnblx1sYH0jDoF0wmk1HS9JwYJWu2E9Yn4No
2FEzI0F9J3owDbnKnoztZrQUDc+D589pPYuWpqHxvYPjaRW8nwwNEVacfJo9
xmVpOF9tu2G0sH/L0eD6ofPZYiH/hpDn6b444Nw7bC9Pg67JtHh3T7QCef5K
UVfJUvRQGob97x8kckYPo+HRH+PWDCE+nIa/3qujbjiiFWnY9u5ss4xQj0fQ
8OULN2RKKcaVaFA/d1oiVFh/I2lglhn60qk4v6NoeJNyvfGLNPYfTcOQ+GmV
8j7YXpmG2ec66/2foFVoyBnwKOR0EPYfQ+KnlogeRaBVaTh6aU73STFajYZX
Jxbxk4T5HEue5/EbMBLGcxwNTU/aLQebYlydBjWToJxxy9EaNKxWOqR5Wg7b
a9LwNmXzLEt3jI+noTmksllyBXoCDSs2JNS/GI7WomHzg4BiN2G9TiTzW2D3
KLIOPYm874j20AslaG0aJpx5dcStFz2Zhmd1Lc1/XNFTaDjc7htTLKznqeT9
SwMVvaMwrkNDj4iJ1Bfq8zQa2g4M1KnuxvbTyfx4aQeXVmD7GTSsMenZsHQU
eibJj6hZUrG3sP0sGjylE48qCM83m4bri/xlN0aidWnoUjb4Oe4Qeg4N3VFL
t/fKoOfS8GO5pTnvj9ajYfks0/RuX/Q8GozEsx2MLdDzidcW5M84iPdfQEPt
a7PSz8YY16chpX1PNzcPbUBD1McPyqEP0IY0eF9YazT4HvZfSMNI7eNVVWfQ
RjRM3aU9tMgJ2y+iYdyKHrWTwn5pTIN1zSETzRnoxTSU7crXfdeL/YGs33kp
CUHC+ywhz3PzlsHaixhfSkNsrLLaxePoZTTEqZidOKiF7ZfTcORt0cB/e9Em
NNxzVjkV64JeQdZjemSD3kf0SjI/lmOtq8/i9UzJeG9YmN1XhTajQeJu5LaQ
l2hzMj+bHBPPjsP+FjQMeGseeroN46toUK1xvRv4HW1JxktNp/nONmy/moar
cx9lPNmA8TU0VL0IchlogvG1NNRlr1FOnIJeR8OpnGsfrgj3W0+Dl8NH853q
6A1k/Aub6Rt1lv22okGuz31/KY/Xt6bBJyHW2nQatrehYfTbb8HhRRi3peGs
xNrGt7/QduR5Rj0/cS4JvZHkx9IDm91Z9CbSfpj1qrkL0JtpuKMvLdYU6r09
DTafjWyoRIw70KC1fmaT3Wm0Iw3cqZDEDF/0FlIfDE3fFVqjnWgImvnpytdB
eD1nsj42ejWqlGDchYbJEbte3VfG+FYanLy0Vx5RwrgrDRaPjm4s1Ee7kfza
tKB0qTBe7jREfywLVw3D+DYazoxV1XpagN5O3rfsuKuxCrb3oOFrlu/DIGeM
e9Iw0z6luHMT2ouGVk3Xey/Ho/+j4fvkjXKfhPzfQYOfla3U+XqMe9MQeSWB
Tb6L3kmDy8m2C/OE/PAh9cj+Op+nhnFfGuhJGyeGmKD9yP7RMLPDJBbtT8OW
wpz7t4eiA2hokXTblDMBrxdIQ+qohEAdYT6CaBhzzkV+ZB06mLx/hVdXiS56
Fw2O11u3OAnPG0KDqd3K1MlL0KE0TKEzRasz0LtpqD80bdVES3QYyd8Hm4Yy
NOZjOA29C//+LW9GR9AwOGL+Dtcl+HyRNLxL9b9gLOwnUTQc2zq5pNMfvYcG
sxmHk48Jz7eXjOfB44ezbqP30SDrKj/HIQmvH01DwacOB9VpGN9PQ+ild8uG
CPkbQ8Mv88mrfgv5foCGvGnhmjN80LFkPGawz79YoONo+GBvqNb6GR1Pg0Zg
2sTNwvgdpOHFjPB35cL+mEDDRw3NNzKD0IdIfqo1Xw5/is+XSMMcGelK+evo
wzQ8lI72GR+JPkLGc5edrfcR7H+UhoaMvnhnA4wn0fCyk1PPeYDxZBrW57fM
+G8r+hgN4e75lyW0cXxTyPkn5HriVUOMH6fBePPOr7PmoU+Q803HgoX5d/H6
J2lwdjk3dVkxxk/RMKvO+2mMUO9TaUhM0Ffs/oHtT9Mwyt89YMcIvF8a2Y9L
ilS/ZWH8DA0L0zfltbihz5LxXGEg+iCs/3RSnwN7IqcdQ5+j4Un5g4yVXujz
5HwWUNJUfQf7Z9CQ9jdxpVUHxjPJeozKGPHyLcYvkP3XKOCgXDzGL9Kgs9Wu
wuQyxrNoeJyXdCjNHuPZpD5szjjrOxKdQ/b3Yt+9E7uxfS4NN4J6tH8Voy+R
/I8+bLjpNPoyDZlPN1WMO46+Qp43RP/pAm+8Xh45r6y2VzZ7hfF8Ggy1/jWH
C/l9lexXd9w3xNuir5H9RuP09ighXwpo+OY95EDkjVX9vk7De15TR7sU44U0
zLNd9HDPI7SIBunovxXfLqEpcr4asT/ws1BfafL8bb2d4d8xztCgHNw7U/0r
miX17tnvkEtbsD1H1mPuuexMFTRPQ9/tRYphRtheTMOhKSqJ1RIYv0GDXk3P
8W/GGL9Jg+/GnrcuIzB+i1yvN4DquIrx22R+HLJOVl7C+B1Sr5b+yPYYgL5L
5idINdNK+D4rokFzpGrNhYHoezQ81Z3SbOKAvk/Oj9MGG44xRhfTwF42db8g
9C8h4znM5XygsN4f0BAm+Y82Fe73kMz3gNKmW7dxvEtp2LskYP7Il/i8j2gY
21Aol/Ic44/JfpygunP9AIw/oSHmVK51g5CPT8l+f2XSv9dL8frPSP4dF3Xr
/8F4GamPFsco0VD0c7L/hJ61KRXqaTnJ9+vKMz5X4v0qSD28u8A/S6gXL2io
oS3vSQjj+5Lsn4vao+cdw/grsp8/e9NryqAryXkkLiG3ZjG2f03yMXRX1kCh
XlfRsDhncUy0Nsbf0GDXstP8Yhfev5rUm87Iyljhem/JfrPy2acZQn7VkPk3
5LULNNG1NFguHXEwaTK6juwvEXLtB86h68l5679aif3CefgdOa/M77s0YCde
/z0N2Vm3b8tJYX35QIPMV91xN15jvIHk+8VeMzVH9EcaJgZFrp8rxD/RULg4
VqVLeP5G8n25p+tT3xf0Zxrmr2hqe/sO2zfRkLF3oM+nqegvNCy4wyaXRqO/
0tCp8TvScRL6G6l3eR1gtgPdTPaz3vrdfx3Q30l+a3f5fViDbiHn28adJWN0
0a00vNbLG1uYi26jgTJ4od0Th/5BwxLz8U9b0tA/afA3d1dy+w/H6xf5Xjsm
v+iPJcbbadgT8Gv/7zB0Bzk//Bk47vMtdCcNSjMu3JBtx/f/TfaLC07LHTZj
/A8Nx78eXLPcB/2XrC+V128iz6K7aJg0QeV9mbB/dJPxbAmUWheO8R4abk9X
SosU7t9L3vdgOpOkiv5H9t9PO8RhgO6j4f6KS1Kn5NESDJzfnvIs2gI9gAHr
n9lmT5egBzLQqq1G39RBSzIwfEh4j+oV9CAG2jgjrwJJ9GDSn4vQvSe8jxQD
Ox37JjQOQUszsE6uqWOYB1qGAX8//Q11J9CyDGyv6vOKCUHLMfDuz2aR5k8c
vyEMfLKwej9BGi3PwDm/MZMqjmJ7BQb2d9ybdq0A40MZ0NsNmd+G4fgNYyAj
tyiJycH2wxkII0loJ4ynIgNXDUb+XSG8/wgG8vymf/pjhNdTYqD2x1Mp44sY
H8lAy8E57F9/9CgG3hbRrVWD0aPJeG35dXKacJ5QJuN5aUp1cxRahbh9wlFW
uN8YBkaM+Cnv8AatysDE+EtDXTTRagysnPR4YLIdeiwDk4cvObn/JnocA8l1
0vs1h+DzqjOQFJRjOnc0xjUYyL8wM+yH0F6TgVkao+10hPkfz8CadkcrM1v0
BAYWqR3Qi6vB62kxYGJq7vVdmJ+JDPy80L79fibGJzHQqzZMcYQGxrUZWN81
xixWOI9MZmD8z/o9lXLoKQz07Fv7+0ILeioDQyIGlcRMRusw8OZxds7UMehp
DEx4bLXO6gTebzoDty9JZcq5YnwGA92hI7fNWYSeycDmbbRcViq2n8XA/Jtb
Zx0/ifHZDHC5I833C+tBl4G0BL15V4TrzWFgbr1V4XdH7D+XvH9ZBf9zPVqP
gYILFUPevkfPY6BE4TLz4Al6PgPyJ7vsTPagFzDwfJh80zrh+fQZKJOQMyxV
QxswUPRB3yjEHG3IwO67TyVqhOdbyMCZZHmfL3l4PSMGPjbL7Ngkg/FFDLB3
HQpeC98nxgxsC9LdvEUH2y9moLRNJPtNFtsDA7pnbFsm9WF8CQOBLz6PtT+I
8aUMJEz4TR9tw/gyko9H7E0Vv6GXk/E8OTC37xbahIGZAyU2yAjvs4LUg3Wh
+bEBGF9Jxu+b/645wvowZcB1QuIi6ViMm5HnfxxR++Ud2pxcH4a3yRajLRhw
T/4X9+g1ehUDe8/9tto9Hm1J8vfcz6nTq/H6qxmI3XSvOknIvzUMvHiuFF9c
j+3XMqDyxeS7cQp6HQNNyckHx4rR6xnwrPr6vFsB+29goKGiecRfIZ+sGDDQ
6dAzEPYXa1IPrxnGmArzZUPql7S9s/FWbG/LwKDTEy/tmom2I+9j7JE1XKhv
GxkY0BPim70Y+29iQGaP9ZSJwnrZTOrnEPlOP2H925P1POqL9ZqV2N+BjNeT
8XechfxwZODKpRUnPZXRW8h6cb81yTsf7cTAwoE6Vyc2op0Z+BtZ4t7Zi3Zh
YHl2ZNfWUeitDATIJDrab8T7u5L1/m18nKFwPnNj4GH7MJXPTmh3BiqlvhpL
51j0exsDNz8+N/gdivHtpJ5bT42cJeS7BwOy7e4z5nEY92TAaZ/04++/0V4M
LNhxLuOiUB/+Y+BzUbyFkZBPO8j1rZcbl4Zge28GTu9t+1usjvGdDDiXd+Z9
E57XhwGN3y/ONLfj8/kycN9gXPW44djejzzPYfcHMyls70/m0+/7T3NfdACZ
P4Vve7Z1oANJfQs16fELQweR+iX+VjduH14/mAHVhf+pLInD+C4GHksruo6i
MR7CwKGj89OjhfUVSvYPy7MHNhmjd5N6Gz34waPF6DCy/m8k/fp4DR1Onnel
RLq3PDqCgT0hwzw3n8PrRxJPvLt5xxyMRzFwNs7o4Oh/6D0MvPqoYTBfyL+9
DETaNeioizC+j8QjZt73TUdHk3z6I+0R/Ra9nwEH2c0twQ14vxgG9slHbwvR
xfgBBrb6v1iYpoLXj2Xg8ImE7bXLMR7HwNIXY89USmA8ntQLT6e+fRfxegcZ
+E/3nNOgOnQCAz4N2dapM7D/IQY2bJKMdhXWVyIDWb/mnF+yDH2YgXKpK0ez
PdBHyPPN/70lagbe7ygDfaZFFUuSMZ5Ezgd8TtS8W3i/ZAZGmbjPzc1CHyP1
pOyTcutTdAoDpt5nB3x/g/2PMzB1mMapQ8L+eYKBEN/MlaqP0CcZqF+vmhXV
jT5F1lPa2XVjHdCpDHQ1LbgTT+H1T5P6vaF7zD1h/0sj41ftarvuMMbPkPPB
B94D/NBnGRiYWLPOMRqdzoC67r8sE2F+zpH9Zm/onr956PPkPDj42aITQn5k
MJBbaCTXIYPOJOcr6XWftwjnoQsMxFMO4C6cNy6S/s4DCgb5o7MYyDwz/kZU
OV4/m4GqQ3fG3cxA5zBw/M6DYbdc0bmkPl44c+bed/QlBuqOLct4KIfXu8zA
6NivE8p+YvwKA1KLhlxKG4HxPAZyWrK2Ownjn8+AZFucVdo1bH+VgV3rvWSt
K9HXyPxaHonfMh3bF5D6n/nXqnWL8P1Pnme6j+jZE2xfyMBaXb57XAFaxEDE
tg4+WKjfFAODvc95dq9B06T9i/X/KRpje4as59LX+gta0CwDnTf3TfGMR3MM
fP12wCRcGE+e1NuM8xmKbzEuZuCW55GlqwzRN8h+NDTTIGUgtr/JwJK1Xlpf
wjB+i4EOS4fM6dsxfpuBy33lsr6PMH6HrN+ffTNritF3yXlxzYm696OxfRE5
D//U674g1Ot7DBi/7Ci2/YPt75P71T/4dMcb48XkvPPL4bFDILqEAa8g9buR
wn75gJzHi9UHxwr58JDMr2a5wY0T6FIGhqaLfyd0oB8xoHNVTS5PqJ+PGfhx
O93xiTle7wk5/1vWuTn+RT8l+0/AJLsUYf9+RvZ3BwvOfhq6jJwHeuQGrRTy
7TkD0bkXDSuFfCsn5630i3Fmn9EVDDwb6DpuiBX2f0HGb3XDtyzheV4yYKdd
6pyahn7FwIyPZjHZ69GVZPwL5+1eK9SP1+S8tb3XcJpQj6pIPV6kvV5VF+Nv
SL4FXTkw/Te6moE7354b7X2Hfkvy9xEnUXgGXUPOW1YmB2WE8a0l+WPALT/0
D+N1ZH9s906o/mPe73ryfvsznsR+wPg7Bh5dKUpYKbz/ewZ8rS2e5v2H/sBA
cPRRd5PZ6AYG4mwSkw2Goz+S55nWcGR8JPoT2c+fX35yohPv10j2Y3XD7Bcn
Mf6ZgeLMIc1jX6GbyPlDx+NgwmP0F1JPtq2XCclEfyXzOadPyb4X/Y3s14dM
/o0R1lMzA7Mz1YYc7UF/J/Wyo/Ri5G50Czk/TByWPkwfx6eV7D+LnSZNX4Vu
I/VN7lO3qwb6B/neM8srNPZD/2TArXFBnK0aXu8XyTcJbyNaeJ928v11fUFo
lwq6g4Fqz6H3e7vx/TvJ87Xn1tsPxPhvBr5tl7RU/onxPyQeOMkoSsiPv2Q9
OKzNjpXE+3eR/BwwsOobje27yfdlmWWi9Ghs30P2rwc/Jth+RPeS+hwjCttg
hv5H9uudVnU0j/37SL24nroiWgHjEiy0RkW1vnLH+AAWerTS8k8K9W4gC6XG
v+aEMxiXZGFw2FPHecJ5aRALv0OqoiqmoAez4K9aPOaFcP6QYuHKMq9nCS3Y
X5qFrAfazvOGYHsZFmz2yjMqQj2QZYH+4rnh1lG0HAum5WEzn4di/yEsvDH8
N73iE1qehe3Pt9uvMsf2CixcvDpu1KMkjA9l4e6pIze7v2B8GAuxj4er7FVH
D2fB+zwn7itCK7LAqR6SXifshyNYYILqD9zYhVZi4cEUcdW8fPRIFj4lecVp
ZeD9RrGg6/Ctb5Nw/dEseFxJ9fe7g3FlFiZNTE3YshHjKmT8tHw+tu/H8RrD
gvTg60nZERhXZWHDmuC9WxOxvxoL7XcVp1hswPhYFr6O+rLpoR16HAsnNcq3
iYT3VSfj987w9luhnmuwcD9iru1Ee4xrsrAtYhhMEtb/eBb8xmr0jlyKnkDG
96v+lKahaC0W3i2TdNghnC8msrB071LD/dPRk1hY0adBzRfyT5uFyhd0eG4n
ejILr6oMTYqy0VPI/d/YODw7h+83lYVhrNo8EMZbhwW9Uz7ze4djfBoLT2Xu
2CwZi/HpLCgsfbLtxwT0DBbmiW6L89ehZ7Jg/XrSC/oj9p/FQq1u/UIbN4zP
JvldO+T2OaG/LgvVJ+2SxgrPM4eFTG3ZnLtbMT6XBeWKgqaO5Wg9FvIj+jpm
C+fBeST/Lx3XOtSA/eez0Ce397BCPXoBC+nrF+SppmN7fRaOUbunugrnWwMW
/g3JlwgR6q0hCwG1Gp8alqAXsnDcSt+kgEMbkfHe7nronjd6EQsaBwt2rhb2
Z2OSL4XaazOV0ItZYIP2jBa/w+cBFhKfv1mR7oXxJSxUpe99fOM2eimZ32c7
rMffwPbLWPh5ICjquz16OclP0xWH64R6YsJCRqGvx3th/1zBwtDrg57rvML2
K1kYJS+n0yXUZ1MW0valhBovRJuRejBAYYLib2xvzoLhn0zb5ji0BQuhw6un
qnShV5H6IgpqnaqP/S1ZCBJl7xh6HeOrWXCcYFY50AHja1goe3OkeW8dxtey
0OglpXn/JXodC/z4p5Mk5dHrWRj9/W9h0STsv4GFsCWHl/S4YtyKhQW/2K1F
TmhrFqS0qgoHC/liw8L+xuC2hF8Yt2Wha2isVbs22o4Fp+N6q+1r0RtZCNwy
In6kkK+bWMhJkDlaloDeTPLDZ23HIlO0PQunZ44IhXtoBxYOyfjcnS7kgyMZ
D5mRJ78J47mFhfBHnx5V5qCdWMitM1fcI8ynMwuihW1ZFwejXVho/skb5M1F
b2Xh+2ynnJUueH1XUi+9r9tPSES7kfV6pf7VIg+0O2nf5xkYlor9t7Hw0D64
uEbYD7ezsHEXn5og1HsPFubGD1f+ZYbtPVl4+3ag2SRh//Ai9XZSx3h5XfR/
pJ7nalo8247ewcIt87TPVcJ+4U3mN9zvqVwheifZf2S9C08I8+PDwjl7PaXA
CIz7spCavGbZlltm/fZj4XxcJvPZEuP+ZD2Nfzy1XKjHAaR++Sg8OWCHDiTr
KeBYW0cwOoiFwxfHwypTvF8wC0nB1oYBHhjfxQK4zFvqm40OYcHgUF5qyCR0
KAsqZ54tq1VG72Zh8/Mnlx6ko8PIfEdf4A7XoMNJvW05rd6dg88fwULv9ud7
QoT5i2Tho61aZJiwn0eRerzL5l76ZfQeFlLa3bLMhfPAXhZejjTxmu6F3kcs
ubhatQ+vH03q4fq1qkuF+rCf7B8Nsab21ugYMn8G7xtfbEIfYMEqzzg67Tf2
jyX7abvIsf0FxuNYuKMS7324BB1P8inx1o6NErh/HST1c1XasPF6OJ4JLBSc
UN2ybAa2P0Ten/m62HIYOpGF63BSr3MNtj9M9ksrqVKlqegjpD4PyztbZ4Lt
j5L4h/gxiUJ9TyL1Q+qAnKofxpNZiEo8HVcsh/FjLCitzVfOG4LxFBbGHltK
zxHy4zgL5UYn3vu3o0+Q9TXB7FijJPY/yULCiaB9jwegT7Hg2aPk/zAM26eS
/Epzep8u1LvTLBQt+89Y7Sg6jaxvk9lve0ajz7BwzeHhoTTBZ8l6eeNeI7qL
TmdhcdEl7dCv6HOkvgTPbvi/fD9PxuuQ5MWPKhjPIP3nVfwli6rfmaS+1Uxp
NRDqwwWyvp83FSUL832R7K9qvvqbHdBZLBxYvqGyuQuvn03ef9WPiPA3GM9h
4YOWbJK98D65LFxdla/yUVjPl1iQXTT+sHcE9r9MzmuTN3t3CevhCku+11W3
nmzEeB7Jjw0jq36sxXg+We93LLw95IXvfxbyzL/LHL2B7a+xYOIe+u9fAbYv
YGH5Da+ELg30dRb+MzWqfCXUk0IW3DcM+vH5NfYXkf3O4JS1ly3GKRYW5q2/
WiWMD03OM/8m3F2ei2bI88cfPj06HvuzLIxYFmlfuBTjHNn/que6ON5E82S8
jspTN2ehxWR/Vt4lp3QAfYOFujmX9hVsRd8k5/lzAeZmX/D6t1hoSGzT+iCc
P26z8HpZXukRYT+5w8LjgSkKJobou6S+jLPymVSL/YtY+FPwI+zdKfQ9FsZk
h7r8+Yq+z8LUx7ZpUquxfzELQ6y/By8R5rOEhWf75LrMX5r2+wE5T4sjOp2E
9fmQhQjVZYHhF/B6pWR8dq5ZUiHsr4/IeHxR5uWFevWYhRcSrkYqeugnpF63
zJ2vIKy/p+Q8Zjj1WY9wnntG8le8/myFkB9lLNyrkmucKIz3cxb+qkq6mnph
vJyFLwse9azega4g+0dca62sUL9ekPH+dmgC8w3jL8n72ZnuuX8H/Yqsp+U2
1bITsX0l+f645HPgqxvGX7Mw+dicbSbh6CoWbrDlWnl/0W9YsNi891KlUB+r
WdhXW6mnV4Z+y8Kg66M1lwWga8h+8SN43HkLvF8tqccttlt2ZmO87n/vIy4/
/xZdz8LaSy8MX88Vvv9JvihHzN0chP3fszDb4l+5cSC2/0DyTyklcGgkuoEF
yntf9ayZ2P4j2c+cuPsfbmP8E/l+2Sq9eNcD4fufnE81JKZLpqA/k++PU+MK
Wn+gm1iw//DR7k4M9v9C1kOOcv39YPRXsl/NnLRYcxu2/0a+Z254vqoU6lUz
ef+2nX7fH6K/k/P0kaqY7uvoFrL+Io776Y3H/q3k+yhoxfbbwvy1kf711M73
wnr5Qer9MzNTq+nonyzsiPYPX1mK/kWeVzF2zPrz6HayHjyOaNwU1nsHC0cm
D5u+zBrjnWQ/stTVVHdF/2YhXlYRypzQf1hY8/yjZ7hQD/6S8+DeohvOu/B6
XSyYZY3a2SPU127yffvusV+cIrqHnOfmNjw9MRT795J8Kn0tihDy9x8LSyJ0
ua3CebOPXC8zvWfLD4xLcJATaKGQYogewEHAcJfyfClsP5CD7QXzXt9xxrgk
B8snr3ZbIbQfxMHLgLxJc0+gB3OQmP2gIDke+0txYHK/WH+ssJ9Lc1Ah9X4f
8wHby3DwbaFuRK4vWpa0f77x09otaDkOaka29o4egP2HcFB+FSSPHMW4PAd/
L25bqpGAViDt57wY2LAHPZSDjDOB4qGV6GEcDOqcerlsOXo4B7WJo86HC/ud
Igf/aqNBksL4CNL/YNeHahW0EgdSZ95JVCxFj+RguNZF60E26FEcFFDXX8lm
oUeT6x3fql2Wj1bmYEekcc9SBuuhCgeiFZtTw9dgfAwHM/cOrzbagc+jysGf
HwHSzgcwrsaBQ8x/ij/10GM5ODH8pd+nVehxHPxMzQssE/JFnYMH/jqvG6aj
NTiQfVkwf3AhttfkoNO4LuhjM3o8B63+w1TihfP6BA6a5D8FkB2l31oc3Avw
SVOajJ7IwYZJSXrtnfg+kzjIZeWdkoXvNW0OSpQvv2p7h/HJHBxcP/bLgUPY
fwoHMo1BacnH0VM5GKFUtkBPE61DxrPPzKX6/77/yfjsZCt9JTE+nQM3fanC
DhY9gwML9/08V4eeycHK21lpucL4zSLXe3vIvkeon7M52HqPe/0uFa3LwfeL
P2wX/cDnncOB5ImshCbheeZyMMNCttvaBa3HQfeHCfZO+9HzSPvDw8LzT6Pn
cxAT1iLbLuT3Ag4uX320Zd9dtD7Jd/Uxh1lhfzDgYL/jzMf1u9GGHKxTl4WD
L9ALOZAYNtj9tT7aiMz/0CqJi4PRizjQSUg991moL8Zk/tZLnmk5hl7MgXdl
1JCpwvMCB/mfdmi908LxXULyddfFpk9f8P2XcjCpOv2VkpC/y8j1Z70bWDMD
vZwD62/nKydGo004GPv1Y++YMPQKcr8LOoEZQv1YyYGNwm7pBmH9mHIwYNma
3pQ2vJ8ZB2XKvztPNaLNSX7ItiS7CfXUgoMFuYP3LrVEr+JgSX7MxGs6aEsO
Nru8jttUg/1Xc0AlNU5esQLja8h4L6iIniusn7UcHO/dvbNayL91ZH7TDjnk
h2L/9Rx4NUkptA/A+AYONu5uabNJxrgVB4dOlBv9M8K4Nak/o4po/gzahoN3
GlcNo1OxvS0HW0Zt/XFbCuN2HPTe3MNnxKE3kvd91H0xaCV6EwfOnfbfdwvr
bTMHSp7Sr9yF97HnYNPXkG3DnPH6DhxEqs+c1ZODduTgeU3CyXzhfbeQ+tW+
++HiEow7kfmpKc7xsMC4MwdOXc7dxn8x7kLW81Wn3VuF/X8rB/a11bYnhfxz
5eBjY/1E2SloNw4CS+ce2vUU+7tzkC0bXjfoE3obuX760ebfVejtHDSbWxme
fo72IPX8za+Oq1fxep4cPGP+vj4u7DdeHKx2qihtfI/t/yP1Imdjt00Gxndw
4P8j4eZEYT/05iA9asOy1cL47uTAzDk9Mk54Ph9iN49pGukY9yX1nivWXWOM
9uNAq/fW47tXsL0/B3Oi54/qvI8O4EA7s3G/A4UO5OBCbG/kY2G/CCLjkb3r
+jEROpgDy4q1uguF59lF8j906R/ranQIB9dnWUNCOF4vlIP6lGu7XKrRuzkI
n73KcsRZdBgHX5dL6twQ1l84Gb8BB8rdQtERHOxKXLRfU6h3kRxoapQ77H2F
/aM4WKHQ4+wrzP8ekl+D6qh9wn60l4Mj1K2eN8J87OPgnPr94563sH80ydcF
0/T37sT4flJf104svqyL8Rhy/y7vOi8h/w9wYLB+d+MVbWwfS+r3k1lK4/ow
Hkfer+REo/1XdDwHyW0LY03/oQ+SeNWaCR7n0Amk3qZsNakR6uchcv5Itale
KdSbRHK/+idDlN9g+8Nkv/4T+ldG2I+OcGBrMLUyj8b2R0k9dA6z0hyOTiL1
KH6qnFUztk8m9XnQ/SoFDYwf42AWNWrr1ccYT+Hgbdq78ZrjMH6cA4UN6gce
2qFPkPqzp7z9Txi2P8lB9Fgfz83t6FMc6N+u9TgjrO9UDuyyA36/8ECfJuvP
5N7+Bhrbp5H1VZmdmLMPfYacz36OvNPuju3PknwauMR6lTBe6eR5DjCuavro
c+Q8tkNZ2nQEtj9PzgPj77Gx4zGeQe73/PDKna3oTHJ+uVWx61ot+gIHakaK
p0KE57vIwQH5C7eMIzGeRc6HzTaV98rQ2SRfx6R6hC9F55D3/89v87BidC6p
v5mzs9T2oy9xoGIcHxfyamW/L5P6Vaw6MUpof4W0X9U4acZmvH8eB2FrpXp3
x2M8n4OEjXuf2V9CXyXrWap5trTwPNdI/dUvvDNEGvsXcDAyzEvRTagv1zm4
odEqW2uILuTgiknd6p2q2F7Egal/6XBj4XkpDhqNs7JurUXTHLR5mF285I1m
OHgfvFDxmg6aJftFYXrWYGF+OA7O3s7MiMhE8xx88Dh8ZohwnheT87Js5czc
Axi/wcH50/Omlwvf0zc5WAtSCwYI+XuLnHdHu71dLdTb22R/vGzi8Eyof3c4
6HLJXDBCAdvf5eBR2YBqXmhfROrtdoNzclvQ9zh4k6RzVFGoB/c5eHp53crd
Qj0s5qD97WxD8Uh0CQeFASMGH4wQvv/J+2jQ7Tld6Idk/Ic1SawSxrOUA3eL
YT5XkjD+iOQLEzZiqT3GH3Mw7fCzzoLXGH9C9qfJV/3uCvn2lIMOCZUuTSf0
Mw7GHXabP0KM/cvI+Kd1rEkUzi/POXh9LO/XoEfYvpyDeU41e1vnYryCg2vz
Z86ZIXyPvODgs8ju7EPh95aX5Dxy78a1mw0Yf8XBaUe99s/C914lOX/4RK5q
W4ntX5P8ZX423Ra+j6pI/d2csrxzgfDf/8l50fz5OPkW4X//T57/05X7JQ/Q
b0l9KlyzYJfw/xeuIeO34+IRXeHvP9SS/H7tvcBO+PszdWS/2mW4v3m38Pf/
yPqY+VJptPD3Rd+R/DsjpZWoLPz9fw62Lc5aFiD8exIfSD59radTfIR//4+D
X4V3Jy4S/n3Zjxw48lP+Vf3Z2O9PHIiDhsq1atr3u5F8jxiW/rpy07Hfn0n/
4WFFD72c+t3EQdTtX41ex537/YWDUepKeSYaW/v9ldT3eSUnB19w7fc38nyH
NZZ5err3u5nsTy/NDS0Nt/f7O8mfV1MP9P706HcLB2fuqyx+ZPxfv1s5SArb
srBnjXe/28j+G27x7N5sn37/4IC2FfnnbvTt90/y/TDx4fCNyX79/kWe1/bF
0Ovt/v1u54DLUDF7ZxzY7w4OfKZe3Lk7N6jfnRyU+k7Lcx2+q9+/yfe26u5/
4Qkh/f5DzoOpZw9Qurv7/ZcD5ZC9Sfb5Yf3u4iDV3su/JiCi391kfEfxf1+M
iup3Dzn/rZId2f0F3UvqqfzHN68+7en3Pw7GWEWUdL/Z2+8+DvxKnva0v9/X
bwkeFrs8dsj9Gd3vATzc02JWNkyN6fdAHhZ1tY/wW3ag35I8/My8uuna3th+
D+KhkJ89w6Q2rt+DeViRnlP2Vetgv6V4MHRc/ETjWEK/pXlIKanxN1VI7LcM
D97RXw9+OXu437I8mJY1NG7KONJvOR5ij12L8t95tN9DeAjokaoJsUzqtzwP
Y4dm3dgzI7nfCuT6fxbcez7yWL+H8vC6zbjKvw89jIfRTh46lt0p/R7Ok/0j
pW5w0/F+K/IQ9da7turTiX6P4OFuwlS707Un+63Eg7tz+5735af6PZIH+ZrH
D1ZWpPZ7FA+PMtWcl1Se7vdo8vxvHtMLK9P6rczDyJmp0eW1Z/qtwsOXyWm1
FZVn+z2GB4WZ2yRkK9P7rcqDK5vCnfQ81281HqZnNsfyH9Bjefi8dtqP/VvP
93scDxqi7RaLP6PVeaiu+TBNa3NGvzV4aN0+Y7ToOVqThwiXDWcGrcrs93ge
FhRlTOi6g57Aw2Tro3dM5l3otxYPa1ZYvFS8gp7IQ36T5l879Yv9nsTDxanZ
H+oT0No86Jmf+LeuCz2Zh/EFtYuuuWb1ewoPx6fXKhU9R0/l4evvwqGTjLL7
rcPDjhrp4tZz6Gk8hK3zrRgtl9Pv6TwkKzorLPFGz+Dhss7h0iXl6Jk8JPUu
Khqtl9vvWTxQnQ2nk46iZ/Og3XtzZNF3tC4PqpT83peWl/o9h4fE7asqpC6h
5/IgN1734Gqpy/3W42FS0I6da7ag5/HgmGM76U4Bej4P0p2rxaoyV/q9gIct
kzTELzah9XmoaBsbpXwJbUDm7+Z745JetCEPq8SL8hiLvH4v5KHWwKBJ8hTa
iIeM/fy/LY3oRWQ9qsS8UZyV329jkk9K108qhqAX8/D8RdSSs3fRQJ7n4eEz
rNTVfi8h81W2OebUavRSHlTqOlfLJaCX8XBHd9T0t0/Qy3nY/uD64Pey1/pt
wsNpqzdjn09Fr+DB9nbsf13m6JU8mFc3/ZbzQpuS9debUl8QgzbjYdnTbw0T
stHmPMwrOtopWYy24EGiOWlybj16FQ/i9Hyz9d1oS7K+pdQOHVEq6PdqHq4c
dfDono1ew4NMY9OPUZbotTyE7h066Kcreh0P1gPyrm6PQK8n+f11nUNrCnoD
sd919bY8tBWpL6VlPTEP0NY8iLLjGhRq0DY8lLtEWyT+QtvyMPUxpSAnfb3f
djxsUqdezFdFbyT5fvC1c8EM9CayvtfbWy9dit7MQ+XCBQ/HWKHteVhdtPBq
uTvagQcfj2/HtULRjjxM+2e+9FQCegsPcyvSpFpS0U48qI9dKS3ORTuT+rd7
WcwHDu3CQ/bGc7WfH6K38pBa0bV59gu0Kw92ulmXBn1Eu/HQ4f4ybHAr2p2H
/1KcfKELvY0Hj4yARFPpwn5vJ/U158LqOSPQHiSfY7sjWDW0Jw8bWgfZaE1G
e/Hwvq12yYA56P/I87/q+u+KIXoHD0Vn1RaPB7Q3yd9dLYsGmqN38rBwgGX0
tPVoHx7GtDXNY+3QvjyYTYqZWe2A9uNhQomXY7oL2p+HibujUwO3oQN4OJwV
Omfaf+hAHg6INew3+aKDyH4UdTLaPxAdTOrTAfXPRoJ3kff/M1SrVHAIWX+P
vpyXD0GH8mA1QitFNwK9mwfFSEkzfjc6jNSDFY669oLDideEedUJjuCBcVDo
UA1FR/LQpy8l27MLHcVD8X7L/MdB6D3k/TpdN+4XvJeHoVJNMg/90PtIfbdZ
revmg47mQeeeg8tn4f3383BkqCg73B0dw0PJGHWbua7oAzw0jZctKBbGN5YH
pQ9Rqy4K4x9H5is6p2CeFTqeh0+FRsPahfk7yAM8VFA9uBydwMPsk65xFxeh
D5H9pDVg6X59dCIPuamewcws9GGyn85oD94zBX2E1Ktc6tW6seijPAxJl1l0
QQmdxMOxuqTgNXLoZLJ/am9wmt6H+XyM5Fts+MAP7egUHprfqLzb9hV9nMz/
txGhx9+jT/Bw/9q9kycr0Cd5iLa+7ObwAH2KB785vpdpMTqVh30/dvUdz0ef
Juv5mYv/sAx0Gnn/d3cW8yfQZ3gYFFJ+XTYWfZbkW5jOwIMh6HSyXlPNO3Q9
0edIvg1S/OVpjz5P6vO8Xi0lS3QGeX+F4b5Ji9CZ5HoLhj2RmIW+QM4X0qKy
unHoi//L75Bz+4ais3iooqcULvmH9S+bh7IkOjuhFZ1D6vt3l1SvWnQuD/Vq
yyRcnqMvkfdn1uXPv4W+zMPKOR2D/K+gr5D94+HC6Qqn0Hk8lPqHa1TFofN5
YL+mKHQGoa/y0GV815PZir5G6m2FVk/vGnQByV9+6f0AI/R1Hs5lHD5rMB1d
SOrhuaO3Do1Bi3jYNXdjUoYUmuIh/ssZt7dtuB/R5Lx8M1C0qw7N8OB/uXJX
4UM0S+bD62n3FQrN8TDsoLT5o0w0T/JZW2LTpUNoMam/1MgjeiHoGzzEfN87
9rAb+iZZH8/V9AdYoW+R83iHbuhvQ/Rtcp5T3ur0Wht9h///fx9xhBL6Lg9x
Vi5NJX9xfy8i55cZkWPSy9H3SH8jW3PFDPT9/vUZGoku5mH3WOcrqevRJTy0
iKs8yyeiH5D90j7SHrrx/PGQh3+PjmkueYIuJeeVqWtfaWeiH5H9rjRgmd8u
9GMeuofqWZdYop+Q9btDKVlmPPopD9cu7Ll/uh3PQ894aNfS0197D11G8j0i
pmb/CfRzHvYUT9u0wgddzsPmQ/OrfAFdwcPH1n0nm0ehX5DxmeX9r7MZz2cv
yfmhYlfV8TvoVzzMf+yW+fsYupLk//ZjcV/d0K/JecQAZkcaoqt4UNv5flbP
UPQbst/Ijb3tWYvnx2oebiWlTgcG/ZaH4WUjXCEWXUPOBzEWczs3o2vJeKl3
Lg2cjq7j4XF+MRsgia4nz3d/3MgzL/A8+46M/+wzur+voN+T84j0lbuaYegP
ZP9okm3L2oBuIPVK5PVZTwP9kYfG+N+xd7vx/PyJhxcx9yqiytCNpD4aLk86
cBb9mdxfR3vSGn90Ew8vHx/bfXYF+gs5ry8VFeSpob/yYNyw7eHUVjzPfyPr
lY245nkP3cyDZEjQ3/hj6O9k/974vDjAA91Cvm8DpeXfGKFbedj2e7Fa+3B0
GzlvakzfOusrfl/84MFm4UuJyFvon6TeKuv0ZaWgf5F6dE1WI3Y7up2H4DBN
9Sx9dAdZz3/Sz8sMQ3fykLls4cCyr/h985ucPwxlJT7dRf8h8+ty3aHkFPov
+b7kFMULdqK7yH7+p1S6bxm6m5y39eWozyroHh4uBL9bf60Vv696yf7ddiA9
/R76H/GZGvOfqeg+sh5PrLGRCUZLiOFcwScLF3P0ADEsmTbb9YvwPTdQDAuH
Po2Z8w+/9yTFcPvLQMnzFehBYohc5fUCLqEHi8F40tKIv3vRUmIIqV+6PcIB
LS2G+oSO7c4L0DJiuJJ2RfqRAlpWDAnzJ/hf+ITfn3JieLJKw+fwDfQQMfwN
PD5MnIqWF4OkT+/gqh1oBTEovJBZ+cwcPZS8n8zJqzu00MPI80Vnr4gYgB4u
htlLrk86V5nRb0UxuMm72Mgx6BFiCH+xJhmOopXEUBTX9PqDF3qkGD6ky5z0
N0ePEoPalZaVdlro0WJY6vvfhx+9+D2uLIZHA/dM/VeNVhHDjoL54+0Y9Bgx
1NVVzww5glYVg837/VubfNBqYugwTh8RaIIeK4YHnqs5Zx3h+18MivdD9J/K
CN//Yrj51pmd+xl/L9AQg8mWxncf7qI1xTDZuS3UMQs9nlx/oWOSfBR6Arne
Z6NbrD1aSwxVBfSzHkP0RDHEsFM8/oxFTxJD1Oaxhpt+4e8X2mI4/n1ZHV+A
niyGP9Yj5Yx80VPEsNqvvFpqDnqqGPJqg87f7cTfQ3TEcER5xukbIvQ0Mfg8
dwwfG4CeLobHJuO95+qhZ4ghv3myTEMH/r4yUwxla568iufRs8TQ+9rxGhuM
ni0GOX3DM/EGaF0xhOkdlLKVQs8RQ+dLE7dbpfj7zVwxzMn0SM2NQ+uJwW9t
0apCW/Q8kk87kj89GI2eL4bBPapmE6rx96AFYhiWa/dtfQZan7zPr/GSy53Q
BmIYcUbOYfVMtCF5/uAB8KAHf19aKAY7q/tfxj5CG4mhydF3b9tB9CIx7Pc0
iBlqjTYWg6feyIoz6ujF5HnuR45qeI+/XwHJX+cjl57ko5eI4bxkzaL4KPRS
MWSWZVQkL0YvE8MeaanhNoro5WLgf933P/4Bfx8zEcPYceevKWShV4ghbvj1
A8670SvFMPSAxMJLy9Gm5HnOatokjECbkfEMGi9vWIO/v5mLYVydSvbZi2gL
MVwfutJWNhS9Sgy6jr8uPbNEW4phY9aWCTM10KvFcPaUk/6sn/j73hoxBN19
l+pPo9eKIXeppfGJOPQ6MUTsfZVxdRN6vRiU9xTc4mahN5D5MZh7Te8P/n5o
Rcb/Aa9UVom2FkO1TrC1dy7ahsxH+ZX/DoSibcVw7fb86VtWo+3E8C/HyOe/
KeiNYhj02/Lyz1b8vXKTGKxf+cw3fILeLIZl0xorH51C24th1Vc+K8IH7UDW
T++frCcWaEcxiLwSPs8bj94ihkDPXfdVO/H3UicxPJeT3+jwDO1MxvfWntLv
GWgXMThNCg34F4reKgb7jkdSyevQrmIYLr97nngi2k0MR10LcpIHo93J+m/s
Xh37Cn+v/X812ns0ltkXB/D0ShQpqahp8kuoTKoxXorGRoVUg1KDQiqp6Zfu
RDcK/Uh6RRGSSynkUm45RxeXSiqlGkZEKV2V6SpM5qzl+/vzs9a7nud5n7PP
Pnuf86wR4/N7dWf/XNibUWJdvU7tYXgto/ca5RZFq+B1jH770tLbbzb8B6OO
OqUHUzXh9Yzy6jxCXL9hf/i/Iv8kxku3VMMbGB0bNcCrJB32YVSYHfp8Tii8
kVH4UO8uXU94k3i+ej+nnrnwZrEeWTa25YyHtzDqjd/cYt+F/emtjF54d8n0
7sDbxP3LIrVWFsLbGan37HX4GAX7Mopo+jR23SbYj9HxOft8FiyEdzAaGD8z
0lMP9hfr7/iZ7sf6wwFivsRaJXQ+xH75TkYb2uZa28TDu8R81Kza0eUB72bk
Ge1T4zUE3sNo3LsP1xY/xP77XkbFSyuTNBPgQEaHHCNCV7nBQYysR6fo60yC
9zH6MEphwz/PIvq8n9G7tGHbXiTBwYwqs9vb3XzgEEY3Yo8f8DGEQ0X8TEuy
DfmA84ADjCYUy863l8D/Y8Tfbt1itQsOYxQVNn17qxkczujB0Ny8QyPhg2L9
6S0cZ/wU5w0RYn6rFc4engofEvktyKrhoD8cKfLJy+TCAdPhw4xmaWuG530J
67NMxEOeNpneh6NE/gg56ZATBx8R8ed9tsnUC45mpGkc21VkBMcwGr83aGJq
L85DjjKqGjFwtXIVfEysd69V3tsfh2MZneaH2/eugePE+1gkm69qAh9ntEk2
44TfZ5y3xIvxfOqlHfMAThD3k3UkrCiAE8X6Pr+85g9v+ASjS0U5E57bwkmi
XrNbOVFlJHxS5JMIyyjZY5zvJDOyfXZBOygDThHrfU3loqYjcCqjhMPvC9RX
wGki36WaL8iVwqdEPWcWmDv4E86PTjN6JXUqqHgKpzOyKx1TNSITPsPoWqph
fkYIfJZR15yXb0oWwxmM3NXGFudNgzMZLU6XOE/9HNznLEaDE5T+qr4LnxPP
N3i+2cxsOJtR9Kq9xcOOwDmMWk81tZS4wLmiXrig6CmvD+cxepgwKshXFT7P
KH1r7nfzZzgfu8BIwy5D88cyOF/MdxP/Mu2jcAEjt84fLjT/AReK+ZGvrl7n
ABcx+hodMEBNGy4W46+3QaVVAl9k5B0jPbPmOc7nSkT+MLmydheDGaMi0+nK
8kkwZ5Qp8Rx0KhguFfmj/3pnmQN8iZGU7VMrmAJfZmQkS955SwJfEfVlh7vt
5ZagPl8V+XfHKMfjlXCZqH8c4tIyUuByUR9r+O47uR+uEM8f23bTaw1cyehZ
ufeUy7bwNUZXLAI+B46Fr4v4W7v53KkunE/eEO9X433LvMdwlciv1rsqgqvh
m2L9dKw8YZ0AVzNqit5+pCAMvsWo/9vMij1L4duMzjzafcJqFnyHkWL6W9nf
GnCNqG/7ZS7378J56V1Gro3qVbpN8D1G96NMJ3tdhWsZ5ShbtzrmwvfF+9CI
V55yFH4g4r/Y4XTeZvihqAd+MrZItof/FPW/35GV3SZwncinG1cHlurC9SK/
lO00b+vc0+e/xHhLQivCq+AGRhef+N4fGww/EvV6+j1zs41wI6NIM8WXAWPh
JkY6Sj1XXv0IPxbrubT5jd9FnB83MxreoCrvHwC3MFpkHF+UZAM/Ef3Lag9Z
4hj4qaiXW6PfSBp29bmVEb2ezeWT4WeiPrK/OrtfGPxc1AOJRerRPnCb6Jf0
HVT3j4NfiPm1K1GPJPBLRqdq/YqWNeC8+5VYX+pf9salwK8ZHVA/+e17EPyG
kW7bw6HWUvgtowAt3aQlanA7I7nm+Xd9XuE8/R2jSSn382qvwO9F/KifmRhw
GO4Q/W5Rl1ueE/w3o3u1BkqfLOAPop4tVZvaOAz+KOqBc0Z3Kmv8+/xJ/L58
tJ/5Cfgzo3l/Jt2yiYK/iP7rot2EGc7wVzF/XTK9uofCnWL+Gbls+t6D7wG+
iX75bdm66x1wFyPfGIuv5/LhbkYrRzVsUQyDe8T1d388c3YJ/I+Yf7qqufpL
4e8ifkrDo2dMgntFfvGU1p9WgPtxUtiQv7C2Ed8nyHFqH+fklpUD9+c0pUZL
ZhMKSzgFxDlcrd4Jy3OKi7h2IHkaPIDTPcNKoxXjYQVObSamlo8k8EBOWXss
JSk3ffusyOnW7Gy99RmwEqdB78K3roqBB3Fa9/1jpO06eDCnaC91a6e1sDIn
vfqn16XTYBVOC78ptubLwUM4vbxRdunmVXyPocrJ/O6V3W6J8FBOwenupuHx
8DBOx2983l/jAqtxKhv3y6YnjvBwTo1225ZNNIDVOR2dpmve0InvP0ZwqlWO
3b73DjySk7+b1f3CangUp+6HtVG3Y2ENTj90V1xXPAJrctoZKnWtsIdHc4pw
UbDgNvAYTkHdwdZ3DeEfOP1DE5SsRsNjOa096BI2qWNrn3/kFFLifDu/AR7H
ScauSR0/wVqcrJQne8hlwv/h5LHEtmVuGjyek291xUqdGlibE9um4B7+GJ7A
ST/QZUrWdNxfh5OR8aLmFWmwLqeeQ8t3vNmI96XHyeWUymvVpRifieL+2zU2
2+chPiZx+qSyuHl9CObHZE5Xy7IqXvtgfutzop5Hr140Ij/9xClPYjlX+w3y
6RROm3NSG60OBvXZQFxPrjH0+nysr1M5zQm38s5wQj0xjVOpgcGYIe6oh6Zz
KnCq1G9NQT33s7i+55OLcu2oNw05FZbH/Vo3A/X0L5zsymN+V6hGfW4k4u/F
g2b5dvQLUhHvO14FzhyGfsiYU0ro4bNrJ6MfM+HUFKcUYmqI/m8Gp5YI9lXX
CP3mTE6bVptbaGmhnzXlNLK00zprOPplM04n3ZpnZT+GZ3EaE/Pc6MZp9Oe/
ivdXPEij2/X//T+nyLiuqV4q2F8gTmGDv4xoSIYtxP/x7NWvMsT+hSWnIcnz
bt8ph604/aURvGEiYX9kNidPy5EX6orhOZy8dRTPn52A/Zi54v/HW/xseBC2
5rTAZuiiga2wjYjPm5ePqpph/8eW01S981oGMfA8Ed8ek63VGmA7TmvK7Wc1
Dsd+03wxH3zMg+ul8AJOPnbmZk9d4YWctv9ZbFO0E/6N04PArHSFRNiek5+q
vrFNCewg5ptekElkPezI6TfNtOCOTngRJ8POk8qFmthfWyx+v9qp2cMEduKU
XGCtbuUMLxHx9POTY9m+8FJOwyzCXQMS4d9FPFZXZy6+CDtzkpP3vNHSDLtw
UlM+uEJfktJnV04qBcvepunAyzilLpVEGyyAl4vxK55b4rwRdhPj63O7LCcB
due0bMQHx+rrsIfIz2EJNfPkUulfsgwLJw==
      "]]}, {}}, {}, {}, {}, {}},
  AspectRatio->NCache[GoldenRatio^(-1), 0.6180339887498948],
  Axes->{True, True},
  AxesLabel->{None, None},
  AxesOrigin->{0, 0},
  DisplayFunction->Identity,
  Frame->{{False, False}, {False, False}},
  FrameLabel->{{None, None}, {None, None}},
  FrameTicks->{{Automatic, Automatic}, {Automatic, Automatic}},
  GridLines->{None, None},
  GridLinesStyle->Directive[
    GrayLevel[0.5, 0.4]],
  ImagePadding->All,
  Method->{"CoordinatesToolOptions" -> {"DisplayFunction" -> ({
        (Identity[#]& )[
         Part[#, 1]], 
        (Identity[#]& )[
         Part[#, 2]]}& ), "CopiedValueFunction" -> ({
        (Identity[#]& )[
         Part[#, 1]], 
        (Identity[#]& )[
         Part[#, 2]]}& )}},
  PlotRange->{{0, 7264.}, {0, 12835.174834}},
  PlotRangeClipping->True,
  PlotRangePadding->{{
     Scaled[0.02], 
     Scaled[0.02]}, {
     Scaled[0.02], 
     Scaled[0.05]}},
  Ticks->{Automatic, Automatic}]], "Output",
 CellChangeTimes->{3.8694824027753677`*^9, 
  3.869482766486867*^9},ExpressionUUID->"ee049df6-87fd-4207-9592-\
b236b67826e3"]
}, Open  ]],

Cell["\<\
(* Set the first number to the first datapoint of interest (should be at \
least 200 datapoints before water amount increases above baseline - or the \
background calculation will need adjusting), and the second number to the \
final datapoint of interest (similarly should be 200 datapoints after the \
water amount returns to baseline ).  This is the final user input. *)\
\>", "Text",
 CellChangeTimes->{{3.869290982647092*^9, 3.8692910165079513`*^9}, {
   3.869291105075708*^9, 3.869291289793632*^9}, {3.8692913212588873`*^9, 
   3.869291326640897*^9}, {3.869291360368156*^9, 3.8692913645489635`*^9}, {
   3.8692914557467237`*^9, 3.869291637019042*^9}, {3.86929170445796*^9, 
   3.869291722585192*^9}, {3.869291872376655*^9, 3.8692918833590746`*^9}, 
   3.8692922948287973`*^9, {3.869293427570187*^9, 3.8692934426242137`*^9}, {
   3.869293504384722*^9, 3.869293681866234*^9}, {3.8692937133158894`*^9, 
   3.8692937268879128`*^9}, {3.8692937622375755`*^9, 3.869293792813629*^9}, {
   3.8692938509705305`*^9, 3.8692939084566317`*^9}, {3.8692940655187078`*^9, 
   3.8692941501020565`*^9}, {3.8692960965023355`*^9, 3.869296120401577*^9}, {
   3.869298452856474*^9, 
   3.8692984583164835`*^9}},ExpressionUUID->"643b97af-41ff-461f-80b4-\
132b6bb6f672"],

Cell[BoxData[
 RowBox[{
  RowBox[{"dataStartLimit", "=", 
   RowBox[{"Select", "[", 
    RowBox[{"dataWithTime", ",", 
     RowBox[{
      RowBox[{
       RowBox[{"#", "[", 
        RowBox[{"[", "26", "]"}], "]"}], ">", "3200"}], "&"}]}], "]"}]}], 
  ";"}]], "Input",
 CellChangeTimes->{{3.6131322393938303`*^9, 3.6131323060744977`*^9}, {
   3.6131339493232794`*^9, 3.613133967746997*^9}, 3.6133825304282255`*^9, {
   3.6134749174151096`*^9, 3.6134749176461325`*^9}, {3.624364427673787*^9, 
   3.6243645073373437`*^9}, 3.624711617745931*^9, 3.639231478849134*^9, {
   3.639912275159071*^9, 3.639912277033145*^9}, {3.6447516731671753`*^9, 
   3.6447516747571774`*^9}, {3.6447533879487686`*^9, 3.644753388618769*^9}, {
   3.673373208729926*^9, 3.6733732095723276`*^9}, {3.673615615270821*^9, 
   3.673615626717476*^9}, {3.674732644217243*^9, 3.6747326478754525`*^9}, {
   3.674734161089003*^9, 3.674734174931795*^9}, {3.6748097506343107`*^9, 
   3.674809751008711*^9}, {3.6748193546098146`*^9, 3.674819355742879*^9}, {
   3.674819437866576*^9, 3.674819437961582*^9}, {3.67481958251585*^9, 
   3.67481958356991*^9}, {3.674985061540904*^9, 3.674985076953731*^9}, {
   3.6757668605016127`*^9, 3.6757668753684387`*^9}, {3.676115421256631*^9, 
   3.6761154258808956`*^9}, {3.676115546720807*^9, 3.676115547656861*^9}, {
   3.6774186075749903`*^9, 3.677418608573392*^9}, {3.6775828648168*^9, 
   3.677582878046557*^9}, 3.677866399495191*^9, {3.684838213796457*^9, 
   3.684838213836457*^9}, {3.7102409810018005`*^9, 3.7102409949475985`*^9}, {
   3.7136966160261507`*^9, 3.7136966275458097`*^9}, 3.718963370956199*^9, {
   3.718963431702706*^9, 3.718963432045906*^9}, {3.718966944143476*^9, 
   3.718966944719509*^9}, {3.718967032638538*^9, 3.7189670338466067`*^9}, 
   3.869294177667305*^9, 
   3.86929435134241*^9},ExpressionUUID->"67bc7f05-81d2-44d0-90b0-\
7e41aa8ec486"],

Cell[BoxData[
 RowBox[{
  RowBox[{"dataEndLimit", "=", 
   RowBox[{"Select", "[", 
    RowBox[{"dataStartLimit", ",", 
     RowBox[{
      RowBox[{
       RowBox[{"#", "[", 
        RowBox[{"[", "26", "]"}], "]"}], "<", "4500"}], "&"}]}], "]"}]}], 
  ";"}]], "Input",
 CellChangeTimes->{{3.624364488538268*^9, 3.6243645217781696`*^9}, {
   3.62436456130343*^9, 3.6243645797924876`*^9}, {3.6243646514265847`*^9, 
   3.6243646604981036`*^9}, 3.6243653788419003`*^9, {3.6247116222310896`*^9, 
   3.624711622282092*^9}, {3.627049624293197*^9, 3.6270496277232018`*^9}, {
   3.6392314835901403`*^9, 3.6392314875051465`*^9}, {3.6399122797192593`*^9, 
   3.6399122807072983`*^9}, {3.6446531295357523`*^9, 
   3.6446531298477526`*^9}, {3.644751682197188*^9, 3.6447516834971895`*^9}, {
   3.6447533983087826`*^9, 3.644753399628785*^9}, {3.6733732151415377`*^9, 
   3.6733732283859606`*^9}, {3.6736156212391624`*^9, 3.67361562224522*^9}, 
   3.6737031186662893`*^9, {3.6747326504576*^9, 3.674732680107296*^9}, {
   3.6747341636661506`*^9, 3.674734183567289*^9}, {3.674809753301915*^9, 
   3.674809754331517*^9}, {3.6748193572009625`*^9, 3.674819381754367*^9}, {
   3.674819866715105*^9, 3.674819874545553*^9}, {3.674985066298912*^9, 
   3.6749850804657373`*^9}, {3.6757668645264196`*^9, 
   3.6757668953364735`*^9}, {3.677418615468604*^9, 3.677418615765004*^9}, {
   3.677582865965866*^9, 3.67758288036969*^9}, {3.677866406125203*^9, 
   3.6778664062032027`*^9}, {3.6848382154714613`*^9, 
   3.6848382155114613`*^9}, {3.71024098431499*^9, 3.7102409852750454`*^9}, {
   3.713696638713448*^9, 3.713696639217477*^9}, {3.7159407014428964`*^9, 
   3.715940712242514*^9}, {3.7189633718922005`*^9, 3.7189633728438025`*^9}, {
   3.7189634368507147`*^9, 3.718963453963945*^9}, {3.718966946100588*^9, 
   3.7189669466866217`*^9}, {3.718967034919668*^9, 3.718967035814719*^9}, {
   3.86929435134241*^9, 
   3.869294365538435*^9}},ExpressionUUID->"4ba2e7ad-0ee3-4faa-9499-\
a384c8b98207"],

Cell["\<\
(* Create the final data array, where we have appended a number of columns \
containing \[OpenCurlyDoubleQuote]0\[CloseCurlyDoubleQuote] so that we can \
fill them in later (with e.g. water amount derivative data).  Easier than \
appending columns later. *)\
\>", "Text",
 CellChangeTimes->{{3.869290982647092*^9, 3.8692910165079513`*^9}, {
   3.869291105075708*^9, 3.869291289793632*^9}, {3.8692913212588873`*^9, 
   3.869291326640897*^9}, {3.869291360368156*^9, 3.8692913645489635`*^9}, {
   3.8692914557467237`*^9, 3.869291637019042*^9}, {3.86929170445796*^9, 
   3.869291722585192*^9}, {3.869291872376655*^9, 3.8692918833590746`*^9}, 
   3.8692922948287973`*^9, {3.869293427570187*^9, 3.8692934426242137`*^9}, {
   3.869293504384722*^9, 3.869293681866234*^9}, {3.8692937133158894`*^9, 
   3.8692937268879128`*^9}, {3.8692937622375755`*^9, 3.869293792813629*^9}, {
   3.8692938509705305`*^9, 3.8692939084566317`*^9}, {3.8692940655187078`*^9, 
   3.8692941501020565`*^9}, {3.8692943968320894`*^9, 
   3.869294451650586*^9}},ExpressionUUID->"e5e477c5-3e9d-4f6d-beca-\
521318300d2f"],

Cell[BoxData[
 RowBox[{
  RowBox[{"finalData", "=", 
   RowBox[{"Table", "[", 
    RowBox[{
     RowBox[{"{", 
      RowBox[{
       RowBox[{"dataEndLimit", "[", 
        RowBox[{"[", 
         RowBox[{"i", ",", "1"}], "]"}], "]"}], ",", 
       RowBox[{"dataEndLimit", "[", 
        RowBox[{"[", 
         RowBox[{"i", ",", "2"}], "]"}], "]"}], ",", 
       RowBox[{"dataEndLimit", "[", 
        RowBox[{"[", 
         RowBox[{"i", ",", "3"}], "]"}], "]"}], ",", 
       RowBox[{"dataEndLimit", "[", 
        RowBox[{"[", 
         RowBox[{"i", ",", "4"}], "]"}], "]"}], ",", 
       RowBox[{"dataEndLimit", "[", 
        RowBox[{"[", 
         RowBox[{"i", ",", "5"}], "]"}], "]"}], ",", 
       RowBox[{"dataEndLimit", "[", 
        RowBox[{"[", 
         RowBox[{"i", ",", "6"}], "]"}], "]"}], ",", 
       RowBox[{"dataEndLimit", "[", 
        RowBox[{"[", 
         RowBox[{"i", ",", "7"}], "]"}], "]"}], ",", 
       RowBox[{"dataEndLimit", "[", 
        RowBox[{"[", 
         RowBox[{"i", ",", "8"}], "]"}], "]"}], ",", 
       RowBox[{"dataEndLimit", "[", 
        RowBox[{"[", 
         RowBox[{"i", ",", "9"}], "]"}], "]"}], ",", 
       RowBox[{"dataEndLimit", "[", 
        RowBox[{"[", 
         RowBox[{"i", ",", "10"}], "]"}], "]"}], ",", 
       RowBox[{"dataEndLimit", "[", 
        RowBox[{"[", 
         RowBox[{"i", ",", "11"}], "]"}], "]"}], ",", 
       RowBox[{"dataEndLimit", "[", 
        RowBox[{"[", 
         RowBox[{"i", ",", "12"}], "]"}], "]"}], ",", 
       RowBox[{"dataEndLimit", "[", 
        RowBox[{"[", 
         RowBox[{"i", ",", "13"}], "]"}], "]"}], ",", 
       RowBox[{"dataEndLimit", "[", 
        RowBox[{"[", 
         RowBox[{"i", ",", "14"}], "]"}], "]"}], ",", 
       RowBox[{"dataEndLimit", "[", 
        RowBox[{"[", 
         RowBox[{"i", ",", "15"}], "]"}], "]"}], ",", 
       RowBox[{"dataEndLimit", "[", 
        RowBox[{"[", 
         RowBox[{"i", ",", "16"}], "]"}], "]"}], ",", 
       RowBox[{"dataEndLimit", "[", 
        RowBox[{"[", 
         RowBox[{"i", ",", "17"}], "]"}], "]"}], ",", 
       RowBox[{"dataEndLimit", "[", 
        RowBox[{"[", 
         RowBox[{"i", ",", "18"}], "]"}], "]"}], ",", 
       RowBox[{"dataEndLimit", "[", 
        RowBox[{"[", 
         RowBox[{"i", ",", "19"}], "]"}], "]"}], ",", 
       RowBox[{"dataEndLimit", "[", 
        RowBox[{"[", 
         RowBox[{"i", ",", "20"}], "]"}], "]"}], ",", 
       RowBox[{"dataEndLimit", "[", 
        RowBox[{"[", 
         RowBox[{"i", ",", "21"}], "]"}], "]"}], ",", 
       RowBox[{"dataEndLimit", "[", 
        RowBox[{"[", 
         RowBox[{"i", ",", "22"}], "]"}], "]"}], ",", 
       RowBox[{"dataEndLimit", "[", 
        RowBox[{"[", 
         RowBox[{"i", ",", "23"}], "]"}], "]"}], ",", 
       RowBox[{"dataEndLimit", "[", 
        RowBox[{"[", 
         RowBox[{"i", ",", "24"}], "]"}], "]"}], ",", 
       RowBox[{"dataEndLimit", "[", 
        RowBox[{"[", 
         RowBox[{"i", ",", "25"}], "]"}], "]"}], ",", 
       RowBox[{"dataEndLimit", "[", 
        RowBox[{"[", 
         RowBox[{"i", ",", "26"}], "]"}], "]"}], ",", "i", ",", "0", ",", "0",
        ",", "0", ",", "0", ",", "0", ",", "0", ",", "0", ",", "0", ",", "0", 
       ",", "0", ",", "0", ",", "0", ",", "0", ",", "0", ",", "0", ",", "0", 
       ",", "0", ",", "0", ",", "0", ",", "0"}], "}"}], ",", 
     RowBox[{"{", 
      RowBox[{"i", ",", "1", ",", 
       RowBox[{"Length", "[", "dataEndLimit", "]"}]}], "}"}]}], "]"}]}], 
  ";"}]], "Input",
 CellChangeTimes->{{3.624365407518541*^9, 3.6243654613056173`*^9}, {
   3.6243679661938887`*^9, 3.624367966341897*^9}, {3.624368070838874*^9, 
   3.6243680710398855`*^9}, {3.624619100779257*^9, 3.624619101026271*^9}, {
   3.6246215060367203`*^9, 3.6246215064587207`*^9}, {3.7147358407179737`*^9, 
   3.7147358483025875`*^9}, {3.7147359152451067`*^9, 3.714735944510159*^9}, 
   3.8692920716850057`*^9, 3.869292335357669*^9, {3.8692943655540347`*^9, 
   3.8692943807484617`*^9}},ExpressionUUID->"f1d38640-bdcf-4800-a6cf-\
7c9e605fb27c"],

Cell[CellGroupData[{

Cell[BoxData[
 RowBox[{"Dimensions", "[", "finalData", "]"}]], "Input",
 CellChangeTimes->{{3.624367973513307*^9, 3.6243679773825283`*^9}, 
   3.8692920716850057`*^9, 3.869292335357669*^9, 
   3.8692943807484617`*^9},ExpressionUUID->"4961f13b-d092-43b0-84c4-\
5ce60e9fb070"],

Cell[BoxData[
 RowBox[{"{", 
  RowBox[{"1299", ",", "47"}], "}"}]], "Output",
 CellChangeTimes->{3.8694824029743795`*^9, 
  3.869482766607874*^9},ExpressionUUID->"1a5fe35b-dffe-4383-b1ec-\
1ad40f3ac571"]
}, Open  ]],

Cell[CellGroupData[{

Cell[BoxData[
 RowBox[{"plotSelectedh20", "=", 
  RowBox[{"ListPlot", "[", 
   RowBox[{
    RowBox[{"finalData", "[", 
     RowBox[{"[", 
      RowBox[{"All", ",", 
       RowBox[{"{", 
        RowBox[{"27", ",", "17"}], "}"}]}], "]"}], "]"}], ",", 
    RowBox[{"PlotRange", "\[Rule]", "All"}]}], "]"}]}]], "Input",
 CellChangeTimes->{{3.6236729385138717`*^9, 3.623672969273631*^9}, {
   3.623673185503338*^9, 3.62367321736316*^9}, 3.6236733415382624`*^9, {
   3.6243641873220396`*^9, 3.6243641893311543`*^9}, {3.62436432981919*^9, 
   3.624364335113493*^9}, {3.624364375305792*^9, 3.6243643758248215`*^9}, {
   3.6243645325307846`*^9, 3.6243645481936803`*^9}, {3.6243646009466977`*^9, 
   3.6243646425140753`*^9}, {3.6243646842024593`*^9, 3.6243646846534853`*^9}, 
   3.6243654664669123`*^9, {3.7148181751486807`*^9, 3.714818182141081*^9}, 
   3.8692920716850057`*^9, 3.869292335357669*^9, 3.8692943807484617`*^9, {
   3.8692976074011908`*^9, 
   3.8692976167924075`*^9}},ExpressionUUID->"2cce75c0-4826-4444-8857-\
c567f24f2c3b"],

Cell[BoxData[
 GraphicsBox[{{}, {{}, 
    {RGBColor[0.368417, 0.506779, 0.709798], PointSize[0.004583333333333334], 
     AbsoluteThickness[1.6], PointBox[CompressedData["
1:eJw923lcjPv7P/CoyB6ipDT2ECISohdCKKVCJW2K9qZ9r2mfmppmCVkiVJIo
e/ZIiWPJkkLIlpCEqKy/+X263t/zz3k8zzXXvOa6576be3mf0S5+lm495eTk
hirKyf3/f3f/02Yk8pjyV9SXB/oP6KhuKuoxjFkJr3eM9ZH2Z1ZGTtTfPCMF
ZhWUPOm/P0GFWQ2VjoJri+SYNZBnZuC+sS2WzAFnYt/f534zj4HP4/Qdb98z
j0Ntqn6G72PmCZh6beggl1ZmbQjmR57zrmSeDFHqDMP6K8w6eBhw/8rHGuZp
+H437PrCMmZd+I42zN59kXkG8sJWaesdY54Ju8ixrzenM+uh8rP9nV3ZzLPw
8utwVeUc5tm4fORNp0DCrA+lIVtSSrOY5yDp5KaQajtmAwgHHZ6g6MQ8F5PG
7agVhDPPw97BG3SXRzLPx509D5Zu3MJsiFeFTtFfljIvwIIZy2KtfJkXIuqT
psPalcxG8Nyp8dpxBTNQOzJSVaBH5gHaLRNGh4xh9UUYMdHK6JImqy+C0zhp
3etprL4Yol3vQ08OZvXFsNgoFP8ayepLoDNc/bWvAqsvgXR+8/vWiaxujNC3
JvsEfVndGPZm12e0fImh+lIMufb9X1QrmbcU/OyuwweaWX0ZRm63OW3ZwurL
sDVn4+KF/9e/HM6nmq2if7L6cjRfG+5R8pbVTdCrw6HuZyWrm8BSep2rVs3q
K+B+19h+xBNWX4EHfR5czLzK6ivRnnR/UNxuVl+Jm+N+vis5yeqr4Hanb6jx
AVZfheNPr65u2cXqpnirPmvayP/rl/mdUDWJx+pm+Je53QG5rG6GfMs3Hd8C
WX01tCu7nJdKWX01+jWINapYnpw5cnKm7p4SwurmuDi4lx53O6tboH1KlZCz
gQwLlMq/S+evYq+3QPn6ETM3eZDLZXXp47yRa1j/Guz8t5Dnbs3610AaJKju
Ws/612DJhWi/KjfWvwbNbVl/vzmwfkv49vfesHQl67fEpQU5bpXjWb8lDM96
b7VfzPot0atrVnzZDNZvBQc306UnvkdTvxV6/M3XGMXqPCvMemN6L3wA67fC
vvfD3qxRZf3W4I41jvYaw/KtYRcnl3N8EOu3xrWi3p/u9WT91mjvfXbRgU7K
k1uLmM5o7eQOlr8WLy/7y/28R+atRdBOxScL6sjla9E2+qcamlj/OvjeL79X
8IH1r8OqGwFDIt6w/nUYrx0ycvRZ1r8O80fVjG89wvrXY6hAWdHiGOtfj/tL
xgrPX2X96zGsdfLzM6Wsfz0GiAckbKxk/Taof7jTZes51m+DjSJ+4uS9rN8G
k/Ytv2NXwPptIP4dqhfOLGeLph9O6RN3sn5btCstHd9PzPpt8c/v+LQIKeu3
xaQmF4X5GazfDvmRiXM6Uli/HW4Lt/0S8Fm/HcY8+fLghzvrt4NS8vPC4cGs
fwNeLywebh/L+jcguSnqUC9f1r8BLb/1tRbbs/4NuHtFaFe8kfXbo2jD5oIY
B9Zvj10jjJKKHFm/PTrvpn7TX8P67TGlUP5kpxXr34iiGSOCI/6vfyPstbma
7y1Z/0YsnWaQ8Hk269+IlQkPPFYuZP0OuN560Ct+HOt3gMe9Idt8+7J+B+zZ
Jd7docX6HTBq8fWHf6ewfkectB+m46DD+h3xKWmklSt7P54jzvV3UZEMYf2O
UH6sOr9jAOt3wn6rq4+P9iRznOAauj93PsuDE54HhO/u+BfVbScnXJfkzfj1
hsxzQjIfOx/1ptfnOuHgO63gmZ+pXi57v9+vPqu/JTc6QdfIKD+D9cs5I/zo
54orz8gcZ/h3LCoJuEiGM/60G0c1VLJ8Z5jMHLh/7H2W74x7gle+r8+Qc50x
q0Ezv/06y3eG1sIy67IdLN8ZfRQvKf5IYPkuiBsZ2Hz0AMt3gf5pq5U7b7B8
F6hkOYXfyGb5LljOcajTymT5LqgvOGQaU8LyXTC9Z5S6whGW74Kx1+9c/ZXF
8l1wJqRo6y0/lr8J2//yH7zbxfI34ZZB+4nEZJa/Ca4lZ3cJQ1n+Jtzd/OP7
Eh+Wvwmze8nNPxXF8jeh2e/Fj4I4lr8JigIj5/MbWP4mbKhzqj7ozPJdoTHq
0IYVESzfFfOqfocPD2D5rgjMKrapMmP5rhhurGuxchXLd4X5gm+t/yxYviuu
1E/65jKP5btitvkSYYMry5fZ92Kz/BKW7warf3k33zJz3JCqvs3iowbLd8Pf
lgEv7miyfDcMHLzz3oIZLN8NNe/jClePYfluuHm1rm7eJJbvhn81t6RPp7J8
NxiqrR6vqM7yN4Pr2PvOCG2Wvxl2GWHtvRVY/mbk6J1fU6/I8jeDs1K3eIES
y9+MDF7ywAYVlr8ZLz4Jtl79EEn5m9EkaekT3kpu3IwH/iKvo+1kuS34/ufT
sJXPyZwtuPNtyKSB1WRsQaz8CuGTTrLTFky2nTqL+x+ZtwUn5v3bXldDzt2C
xj/VL+TvsPwteCC2zljVwPK3gHtL3+ltHct3xwXhhd0d7P047mhYFWyvdpbl
u8N9hIrU5hHLd4dx7PHALPb5eO6Qn9Zz8b+TLN8dWs6RTz5fZ/nuCLV6rfQj
h+W7Y9kU5dwDhSzfAy6VVwMr9rJ8DwTrDlqvn8byPXDLMPbX8CyW74GUMhcV
4XaW74GRp8ZrPZayfA9M0Lxm6ZPB8j3Q08f5ls5Wlu+B9k6XLG/2ejlPHF5y
w+h5MMv3RA7/56y54SzfE5GTynM901m+J1o+9eBlubN8T/jsmn1uijXL94Rm
s+POw6Es3xNPxk+IXbye5Xti+W//7I92LN8LRlXnD/azYfleUJu9Zdv1GJbv
hXklogVPI1m+F0xaHyvF+LN8L5QfiOq4LWT5XpiyUOyRv4Xle2GXXMXXdx4s
3wtdGLn6dSDL94bZ7+KM9AiW7434riHXn+WyfG+UPtbMUjvD8r2xTm70LcNK
lu8N6b7BfcY0sXxvxMQVv1/8heV7IyozeesrOXb8eSNZ/TqWsuNXzgd97R56
LN3Cjj8f7DH9fj2b/b2AD9SLdtdu28qOPx8MeDfke+YTdvz54Jurh8+up+z4
84HCvABtUw77vfPBUYW5lT88yY0+sBdn5xY8YL9/vjj7a8HU083s988XNwo7
G1+uZueDvhj5E2s9tpKdfDHxUHIDr42dH/pib/qZ0xpGdP2S64ur3ntfxhaT
y32RbWD2s+knudEX2+KXlnYYsuthP3BwcPdmDzLHD/EB50qPFpDhhzrbqyoP
G8lOfri744L6UPU4yveD0cINTdobyLl+uMb/YnP+ILncD87+tdVOreRGPzzk
XdyxYVI85XOxRrXKo28EWZmLdVoXZg27SeZwMZRj/a1pckK3dbnID71sPDSZ
DC78h9V6lzSRLbiI+tt750GdRPq8XFyaHGGtnkXmcnH7mG3crv5J9Pm5kJ67
e+a5F1nExcuoQsMTb8i5XPDTR00eapvc7VIuQh9/WV9XRS7nIiMvwKwcKd2u
4eL92ruDrtWQG7kwMP+S6bGM3+02Lq4lG14YeIcs5w+lLUn2XMtUmt8fD6+U
Hk/8Qeb440XU0Ppl8Wk0vz/c6ywjLk4Q0Pz++Fam4dNwg2zhD68eN4N++qbT
/P6I2dwR9258Bs3vj6bPc/v9aCDz/HE8vcL8Pk9I8/vj0+2z4wNXZdL8/tD2
73+mZz8Rze+P9Vu89BJ9yeX+2KrwVV9UR67xx0EPZyetpWKa3x8/ahaukztK
bvPH/o7RN2fqSGj+AOSPcbSasY2sHADPi4kl/dWlNH8AeqRY5E/IJesGYBAG
2UWpZtH8AVBPnnVXfx/ZIgC2zsYtAyZtpfkDsONCj82jTpC5AWiPteFVL99G
8wdg0rOD7VufkUUBMFug4Wvrt53mD0Dq8TNZ3wZn0/wB8F0WsCf5KLk8AOaz
taJm2+6g+QOw7Gtb1zXFnTS/LH/mf13Bp8htAUCwS+UWz100fyCCOKK2mRN3
0/yB+CenrBH1gswJhPD6sZ2BxTk0fyAuZg0b9S52D80fiN//DJw/YC/NH4gh
NUK3VX1yaf5A+PcZ2SUIIXMD8eVr0FGbd2ReIJzSP9l12O2j+QPxZMJ//ybc
IecGwi1h2+VE4/00v+zz5r6Sdl0mlwei2XDE/YkLD9D8gQjfesos/xy5MRD5
C/yCHiCP5g/Ez3NbykT/keWCcNPpUe1Nk3yaPwjeh26vuPiIzAlC44ztJcmb
Cmj+IGDN49LF7WQE4ePYVYt8kw7S/EHwa7V2M9UspPmDYDQx8NWNU2RuEEKN
ykz/W3mI5g9Cq9fQZ4c+kkVBcBK1e3xPKaL5g7DgEEL9tA/T/EHQllO+UlRN
Lg9Cy5997c1exTR/EIKOuGybPOgIzR+EPx8nLC48S26TfT7hpIETXI/S/MF4
My+KbzGohOYPRqCpf+mY82ROMEp+bE4TzCql+YMRcXxN+rwMMoIxKD1AK+Ut
2SIY/NjoEVZGx2j+YDgM97U23UHmBkPY/3bNnHYyLxiKX/4rMlt5nOYPxsDk
ecXW+eTcYDh5TK590PMEzR+MKRq7X/dxIJcHI9dx5dB+p8k1wbhXETxDOPgk
zR+MlIRJfn89yW3BMK5weTjgBlkuBN+t7odfHHOK5g+BNPOZYlUsmRMCbvVh
tYpHZN0QvLO6PjlB9zTNHwL7jtxjb1LJFiGYPDb17Mc3ZCfZ++sOao9bdIbm
D8Gb8sNvV+4h80LwdPz518pfyaIQzNB+4N5kWkbzh0Dw/bhkRQG5NASndA6N
W/eTXB6CIeENPVZbnqX5Q3A4xMzkSyG5UVZfa/XpqPw5mj8Ebw2PtCjYkOVC
EbU8o4/iUbJyKO5xFM1LFM7T/KHgfpC/8X4jWTcU0+yPqa8rJiMUvlpmFnm/
yRahCDqY1HDS9ALNH4qmmbHbXHPI3FDohI18W/2JzAvFr2WTF7cYXqT5QyHS
UVzRnk7ODcXiDXfyez4jl4ZilOTUy4vTLtH8oTi0b0A5N5pcEwqV/DufFlSR
G0Oh0bzsz7ghl2n+UOS+/hvTcxNZLgz9Ntg0nD5CVg5Dk9KI6g0dZE4YgvfJ
N2wcXU7zhyHbxWZQzVIywiCYWV5k5UW2CMPZ14Vz4jLJTmEYuPZdb+UTZG4Y
Qr7tUfn7iMwLw5der5JNfpFFYcgfvnJC/KgrNH8Yrn8bYdGwmFwaBruhm2ev
20wuD0Ob7qddFXxyTRieHhmZ37OY3BiGzoL3J5xvk9tk/bkGTzM+k+XC0WHz
syZg8FWaPxxl398c3qNH5oTjoyDxdKIlWTccy355fLIJJCMcX4bs/snfRrYI
x9WxjVVeZWSncFQqzI4ye0TmhuN85YA+rR1kXjhW237V1FGtoPnDEfUysTNI
n5wbDonH2AwVG3JpOJoMNznqBJHLw1ExOM+yQEKuCUfyG9dXl46RG8MxmuO4
+M89cls4ftx9wJvbSpaLwFzHlos6/a/R/BHIUz31a8RkMicCkttrv4UsJ+tG
YHLP3c+vbCIjAsV+TgGZsWSLCIQb+V4W7iA7RcC0om3wjjNkbgSk1gXZggdk
XgR2aR66lNNGFkXgyto9WNevkuaPwOOIZK7GBHKprK4V83erEbk8Avpv9o7o
aUuuicA2hcJDfgHkxgiMutrpUZZBbpPN9/PO9KB8slwkZo+3TdlxgawciVxB
crrWIzInEry2fcaXW8m6kfAdwd2m3buK5o/E85590lZxyBaRsA4at327Ptkp
EsMMHvfKXkXmRsK40SS31onMi4Tpz8hJycFkUSQq+mdMLOCTZddhj3vbDv+5
i1waifNfWqvrS8nlkRgsO0Gbe5VcE4mdTgZ1VQ/IjZGYpyBUiH9FbouEt0Tr
S+RXsuy6bNyUy/2HyF+n+aNw/3CPlbHKZE4UJveY0cdZg6wbBcet/bZu0CYj
CkobWn6cn0m2iMLt+avv9Z5HdoqCEBeO3l5M5kZhftFOzs5VZF4U/Eetdjpu
RRZFYd839fPrbMi5UeBPK/Q7vIFcGoX10oPFBg7k8ijcsPH568VcE4Up+yf8
LHIkN8rmm/TeWYXV26Iw/FmE2TdWl4uG1fibz7Ps2fzRCI3/Uydey+aPhqnl
Dpev1mz+aLQk9Ty9fjWbPxpuh77HnF/O5o/Gcrk5gl9g80djdFaH/8L5bP5o
tI+w8GuYweaPRp9hGg4NbHuKolF0/ng/9VFs/mg0rCy5PWYomz8a67dGry/r
zeaPRkhletu8n+z7j0b4kcTWhx/Z9x8N/Z5fzlk+Y99/NK7dW3vu6X32/cdg
xOuKlt7XyMoxsL00reL1CTInBtuyzt89sZ+sK/OE/NwRW9n+H4OErimu8xLY
/h8D8+bvEy8GsP0/BnOuhd3ewPZ3bgz45yOGDTZn+38MJo9SrW0yZPt/DH4X
lFp+0mb7f/frB6iy/T8GjsZPZ6xVYPt/DAaP8tGo+8qO/xjsaRuye14DO/5j
0Ng+7fmVKnb8yz7/h54Ol46x4z8Wh6Y1uv3IYcd/LL64v+YvSGXHfyxKrxuv
XBTEjv9YXP4mGMJzICMW/T7t3vzFhGwRC13Tgr4zZ5KdYlHJKQ0oG0HmxsLE
c59rmAKZF4uLlRWR1S3s718saiXCgJt15NxY/DV2q2gsJ5fG4pRfa8mHQnJ5
LGbFjRk+KYtcE4s7w5XtFkWSG2ORuzo8aCr7e90Wi29Cq6BlpmQ5Hr4V5w3z
mkVW4qFgSv2yYk32e8DD2KFtXld7k9V4EB7ZomTWRr8fHB6muNu5JNWRtXm4
ellJ/c8Fsi4P6Ss/KBTmkw14sFx+vfZkOhk8lDddie8fTDbhwa988aIdDmQL
Hj55vAr7voxsw8MKgdDoqi7ZiYdFrwZo7VIhu/OwsjPL8sPvq7S9echf8iVI
/w05jIddqrcUrP8j83iIVDxhpXuMzOfB+IlX05SdZBEPldN2rcyJJWfzsLDj
YW6HOzmXh5n7/15bZE4u5IEXKBptYkAu5eFyV0VSTy1yGQ/Pl48rV1Ykl/Ow
pU7t7tRPdD5SzcOyi9uWtTxg5zM8yE4P9r06T67noanCZtXoPHZ+w8OTKQve
nE8lN/NwIa7M+SqXne/w8MOvcJLzOnInD/V+DWq9wc5/4jDfyz4vR5usFIcs
34KcuEFk5Tg0na432dZO52dqcXA9eE196zMyJw5eTU+ceRVk7Tg0bgzzCy5m
54txGHUqbIuLhGwQB0MDvbX9Itj5YxwqczfeHeNCNolDS4/VK9euYueTcXgQ
t6bVcAbZJg4RnAE9F49g55dxMJ1RnPKnJ9ldlq896sLbe3T+yo1DkerMAVf2
ksPisErpmLDIh8yLw9jzoeGZC8j8ODhHm3H2DCSL4jDkweS9rS/ofDo7Dl+k
J3U0S8m5cXhluLu8iZ1/F8bhXaL63Snm5NI4vPy5ec3K0eSyOPiNLVH71ULn
8+Vx0C3WGfnfFXJ1HN6b5b5WlpJr4vC1TL5Gy5VcHwelsKlRE/TJjXFw0EoX
zuxFbo6D+yg3jwkP6fqiLQ6ldzuOqhSSO+PQtnNfzyvhZLl4vNj00++lGVkp
Hh4zNF8c0yQrx2Ofw9bSuK90faMWj1JPu0CPq+z6KB5/y/58Nc8ia8fD2nNX
itCLXS/FY8bA1EdbFpAN4iE+EjarcjC7foqHppRz5tVruv4yiYfTjFnNeufI
FvHYsK3kv8R0sk085GaO0FNzJjvFI2x9yieN2WT3eBxV7Tr8oy+ZG4+OpTkq
is/pejAsHveCRoZHniDz4iFZeGS/m4DMjwdXb8LAV05kUTw2C6GqPI+cHY9/
C19fXTWQnBsPu3PxPq1NdD1aGA/tw3pK/hfZ9Wo87t4/d9xXQi6LR8iPeatt
PNj1azy2RCkc+LeIXB2Pyddd/TeNJNfEY5rJe35EO10f18djh8LZ2gW3yY3x
UMj5NyCrgNwcD3fDwdemx5Db4mFhrV/82YbcGY8FvkctXGeT5RJwQr8uoro/
WSkBgwPzhLve0fW7cgL09lj6hV8hqyXg1Mzk5345ZE4C+hf0MoqKIGsnYPzB
8qHGa8m6CTggcl3nMZVskIA409HL+H3Z/YMEHPx9qteot3R/wSQBFeN6DNp7
lWyRALmhPeW/7ibbJEB3RPR5aTTZKQHnb8Z+srUluydAddbrsemzyNwEKCZG
9h02lByWgHsZaz9vaaP7H7wE2C75trLkLpmfgEF2J/P/KyKLEnDu1Jdbeenk
7ARcs7c8dcCLnJuAx2/lNuutIhcmwGVU8/rbk8mlCTALbVZM6kMuS0Afy0kh
65rY/ZsE/DnlfDbtJrk6AeqWS79cKGT3cxIQPm99VjafXJ+ARx6tM494kBsT
kPY5QmvRKnJzAiZcz7nvN5XcloDeqi8b/gwgdyYgKUXLMqSN7i/JJUKQVFW2
5R5ZKRG+U1yiJx8jKyciMmtD3o8ssloiXFe/tPwTTOYkItvn4JEMG7J2IvJb
/YIHzSPrJgLyuZinRTZIhLb9rD4H5MhIRMB/f659fE33w0wSMYPDUai7TrZI
hNm9p+/Ti8k2idiVKkwVCNn9tURUpl2WKAWS3RMhinvZ4/56dr8tER+jpvW5
ZUgOS8TnkvDSnRx2/y0R17Odno3vTeYnYmFkav+ij3Q/T5SIk+3H50y+T85O
xOjSAPdfp8i5iXh95XyPlzvJhYnwnpj/KzuBXJoI3tHrwoPe5DLZ673u6jw2
J5cn4lZUbyOzOeTqRPxt1ZxtoEGukW1fnoJnQA9yfSLWtpp/C31A9ycbZdv3
fHPNozxycyIyCjx6bfAltyUiKSHw95P55E7Z96Ps4601gCyXhIbUTytiX9D9
UKUkOM/I3KdwlKycBJO06tI9EWS1JNzQ1BfPMCdzksB9emRkjgZZOwlag63G
pH6m+626SVi6ZcfSk5fJBknw276/R76EjCSUmBzsE7KJbJIE18k2C331yBZJ
+K6c0YpeZJskbBH+SH1ZT/d7nZIwbWhmbeZhsnsSFB1CFY7EkLlJqFh3mW+6
mhyWhB/T5q74oEXmJaF54qJxJl10P5mfhDzHwcd73SGLkuAiMOjM2E3OTkJU
q8KvyFBybhJmbjNeY76CXJiEvs8//tuuxe5XJ0Hwau2jkK90P7ssCbOzYu+f
rSSXy7bXTPx5lU2uToJukP60pCByTRLWC2dXmy0l1yfh/eI1S9VHkRuTkJyj
ZqL+le6fNyfh1xT10X9vkNuSsGGa7M/NHnJnEsquKn4QRpDlkvGE07q03yqy
UjJ2GZx9sWY8WTkZsUe9a617kNWSIXqvHqr2iO7nc5LxYtjmZW1HyNrJ+D1k
vqtyGlk3GT0rYxT3upINksGTUxqoP4+MZKz64PhJXp1skozhFbU9TD+z5wnJ
WKyWqj6hmmyTjKLMe6smHyA7JSOkU7lrUwjZXfZ+agGDi63J3GR8/TOqV810
clgyNqZ4rvzQj8xLRsOZfz6Ob+l5Bj8ZwYpP+RXlZFEyOIKYmE+7ydmyz7/T
7vTwIHJuMgr/FXeFryMXJuNceHtNkC65NBm1wYUFxr3JZcnQanEwUHxNz1fK
k1E687LR8cvk6mQ89Dyw1TOHXCP7fm40aveJI9cnI3Xy+gfptuTGZMwxOrnU
cC65ORl9lM3LC1XIbcmYXlk66tw3et7TmQwdQdi+/+6z5z8pkLyveR9eQlZK
wYv3ickqmWTlFPQIGWd22oesloKbm09kqluQOSloeFUzWEuXrJ0CvX9L1poP
I+umYPqGfX/XfqbnUQYpWL9ZzuHxbTJSYN7yW/9fCdkkBYf9iv7NzSRbpMC0
X2Hcbz+yTQp6PTsrCDQnO6Wg0uP+meTpZPcU3P6g6as1lMxNQXXfmJFDvu7v
dlgKPsQtnZVeR+alIP1vspHZSTI/BdIrPwyMt5JFKdisaTzaKZacnYLwCLmm
0a7k3BTs/dyTd5Q9nytMQX++3RsbHXJpCkLt96iZ9yWXpWCPY1bugU/0fK88
BbYKp+7sryNXp6CoU/1ZwxlyTQomXDzbJ2wruT4FCr7xKuJocmMKTvwytt7i
Qm5OwYC6k7trTchtKXBYYPDecRq5MwU1efImB5XJcnxs8+9ckdZJzyOV+Hiy
fOPoXi/IynzU3HTpLakgq/H/d30uV0Tm8HHVWjhOR0TW5kPlQeNgFfa8U5eP
fSpK21rtyQZ8fH4meBi0ggw+rLaNFobrkE34mOsydWGOCtmCjy8eh1QHddHz
VRs+isVlY9Kvk5348E6psfxPQnbn49lKN6h4k7l8JFeVpbzUJ4fx0XNIoW1F
XzKPD1/XCqMvT+h5Ll/WX1X60PgoWcRHF2eYsnUCOZsPvvvd8gRrci4fY6b0
2VkzmVzI/9/zXeVP9Ly4lI+xIw/UDLhJLuNDJ9fCXJU9Ty7noyV+c9TuUHI1
Hy8H7SzjG5Nr+DCdey5fNIZcz0f4kuA7EV30fLqRj9V/bteG3SI38zHQSb+g
YT+5jY9dp2fXHw8nd/LhMahyWj9Lslwq+K9LYqMnkZVS8WK/QYtXL/Y8PBUm
yVf2Xaij5+VqqeAEGCuJj5A5qWiLu7r0YyZZOxVm/X2V928i66ZiZP3kKzMX
kg1SMfn2oinyqmSkYsBn7cRb3+j5vEnq/9bHVV0nW6RC3VzBf9s+sk0qBHnx
0yclkJ1ScdWyLPyOG9k9Fffzx4mWzydzU/EmI35bsSo5LBVcbx1VdNJ6AV4q
pk85Oz39AZmfiq7gbYO0DpJFqdC/0+PZzURydiqeBo8vy/Qi56aiyFz755hl
5MJUZKS1Djo+gVwqm+f2yROP/tB6hbJUfH5qx22uY+sXUrFw/OKYPqfI1ak4
JCyVV99FrkmFjcXFJ76x5PpUGIRxr1itIzem4p1njeFafXJzKvqErL93Tp3c
lora8a/VUn/ReorOVCSGZOPbY7JcGqb1X77s4jmyUhqeTX49b00uWTkNNnXH
q9TDyGpp+GhfLP/AlsxJA54hzs+ArJ2GlFmTuT1HknXT4KGfWVHzi9Z3GKTB
aaWvg+8TMtLgo3dO+/oZskkaTk31O3FxJ9kiDb3GYvv+SLJNGq5VOdc+syc7
paFEbpVVjwVk9zToTdcZV6tF5qZhxIjUYHMFclgahgruNM9upPUovDTw1g+b
0lJB5qfhzqJkY+4+sigNBVbunvO3krPTMDg8zsTMl5wr2x6bzE355uTCNNzm
LCzdNY9cmgYrv+PHPdXIZWnQOjXtSecfWi9Tnoa5c85YJTaQq9OwUKtvv003
yTVpmF81TPXzAXK97PsS5XbeSCU3pkFNmB5R605uTkOPX80PZ5uS29Iwati/
0IezyZ1p+KbTUZY/hCwnwJpVgVNM22h9j5IAi+R/dfGek5UFOBVbMlOjjKwm
wMmbph45e9j6IAFa19bYjownawtg+7F28GNXtl5IgEk9F43ftZRsIMDF45sv
p04hQwDuwJnj5g0lmwgwXV/pjuEPWo9kIYD8nN1L9GrJNgLITpevnr5CdhKg
qJ9mY8FesrsAvXdODmwKJnMF+LT3YI9fG8lhAgQM051w34jMEyBkgc70xDFk
vgCacdNqdiuRRQLMjm/OK3pJ66eyBcg85qs6/hY5V4AT4Rq9hh4nFwow5nXx
67Gp5FLZ9lFz51uHkssEsEkdlaNlTy6X1T0WzAwyJFcLYHi6xKxFk1wjgJ36
0Ws3f9D6rnoBfn/ap+f4itwoQD/Po6kbrpGbBXiREBVctI/cJkD4gmwVIyG5
UwCVPgU793mQ5dJxK+3r8LglZKV0yMdn6V2fQFZOx57zZc2qg8hq6XBqWD9d
7imtT+OkY86+U8uNc8ja6Rj2csKBn5Zk3XS0qz5r/TaJbJCO/kXi5LYftN4N
6WjNC9o7+SLZJB3Pz8wofLOZbJGOBsP4xzqzyDbp2PJkl9eQv7R+zikdnd/q
7WOukt3TETBNUPQ6ia23S8e1Q4scaszIYek4HPJVqCzP1t+lI3r4aR1+Na3X
46ejp/qGS7ckZFE6XCP5+wzWkbPT4Tv91ukuZXJuOhIuvMnlV9P6v8J0iGJe
5WzPIpemw832dlWDDbksHS5n6na9HkMuT4eO09hK1be0vlD2ObbcVMn6m0eu
SYcjXyDZs5lcn47T6tUeA2eRG9OxpMFlr/c7Wq/YnI7YHESHnSa3paPyc3TD
b19yZzoMvE+b5c0hy2Wg42mB+P0vWg+plIErIYKRO8vJyhnoOy301aEYsloG
si+Prr+3lMzJwDh5j6xmVbK2bLvanBs4vZbWX+rKXj+2K/FAHtkgAwOV5Gr2
OZORgYkN1dVLRpFNMnB1bVeX3Rta32mRgZtiJe+0C2SbDJhUrXirH0x2ygDv
aPPu5jlk9ww0tKYlNf2g9aPcDNQX3fPIuU4Oy8C/imTDRAFbf5qBYUUXduSa
kfmy+pE+A9OHs/WoGTiU5H++sJHWr2ZnoORAXBrnCDk3A2fza0VyXuTCDLSu
dDqyYhK5NAO9nfvdPvOS1seWZeDah692B8+SyzMQqb393YBMcnUG1hr8HXnH
iFyTgV06/7ye/Ivvdn0Ghu/5edKijtyYgbenLx8+uZ3cLMu70MveyorcloEc
8SnjUePJnRmQ7yu5uaed1gPLCXGG13fCvJNkJSE4Gg1eu0LIykIURg6eojeP
rCZElebHs70VyRwhNl7/mmF6jdYnawthpW4385CIrCvEGMmGAJsgsoEQ3j+N
biydzNY3CzHxkobv80ZaH20ixEfp97+B7P+ftRBiwH+GS2tGk22EaJc3V1p5
jK3HFqLEt9eN/svJ7kIorBs4dXE9refmCmEUo2Cgwf7/sTAhdDJuDt3xh60f
FyLdXyrIPUHmC/F9d1jHVi2ySAhJ6PTA0b9oPXu2ENp1KtVRbP19rhDltl55
GuPJhUL4FMdzDj2M6HapEGdvletd30Iuk+XfFeg0jCOXC9F8+PybpMvh3a4W
wqW/rsanUHKNEOc2h/TyGkCuF0I9XGB2625YtxuFsDwj2VeRSW4Wwj9/zMLv
S8ltQuT/lY5peh7a7U4hqr9XRZ7fQ5bLRFLtw9RlrmSlTIx92bFs+gCyciZ0
/M01o4pCuq2WiZzKSt2nYWROJlYMLzap0yNrZ+LF9H4Sq6bgbutmotL5r/G1
S2SDTDRl2KrKu5GRidHfgutmrCebyOotURU5vckWmTj33vU191ZQt20yEeU5
Pc6vgOyUiTxO+5LeW8juMpvqXpw7nczNxHv5r+fKFMlhmfiWNYjz7mZgt3mZ
mLtjJO9jCpmfiaqvQXd7BZFFmdjqVf5o1xJytmz7OM4cu64nOTcTF74PDN5S
G9DtwkzMc1G4HFhCLs3EsLrFT0oDyWWZWPfTlWNnTS7PxFOlCIe2ReTqTIyS
T7Up6k+uyYR/cauia7t/t+szkT7099WNF8iNmQjwL5m49D9ys2z7T9y5wj6Q
3JaJjcMKK+FF7szEs+3bFJ11yXIivPkxwPiTAllBhMpDHTVJ8mQlETK2jVsV
/YDb7f4iLA+o72FxiawswtThQwKqRGQVETJ/+q2e501WE4HrcqB3eABZQ4Tf
XL+exXZkjghzLgbYbRpDHidCyom26V8UydoiPNbssNR849dtHRHan3Zm7haT
dUXYvWhwZUI4eZYIF/TGGbyYQzYQYbXWhOTU8WRDEdZYvB308pVvtyGC+HNW
r7e7yMYinKrQDD2wnWwiwlnb2u9hVmRTkez3yrSH0xiyhQjxmhyVVbpkaxE8
B2YpDL/s020bEd76L1r1ZQfZXoSOskNOBmlkJxHyytbnfRlHdhVhvaSnzh1m
dxGcs2aPGzCF7C3bfsf+tb2/4N1trgiX/mrcPvqOHCT7fiJaRYlccpgI7mdq
gtRjyVEiDKxVy1nkRuaJcKXq++cnS8iJIgyyyTPv35fMF8Ft5OPBz997dTtd
hAHCgVoHqsgiEWb5ukw/lk/OEqFT6/hhzR3kbBECPHi/zLeTd4ugNyyl3s2Y
nCvb/7zr6uyHk/NE2Kv2zFPQ4dntQhHUbq+e3nSaXCxCav4JW/0qcqkIUpf2
nQW3yCdl2yNnyrtRheQyEZS79IfXRZIviND/rdsNaSy5XISZt632fXAjy86j
ecOTDAuUyNUiHNj0b6xFh0e3b4nwwOfNMPkn5BoRDt+3iHe5QX4oO356/i4I
+I9cL/u++v+KPbKH3CDC9x3DPcrF5EbZ/tTr+8eQQPIbEX49qS7Zs4LcLMI8
n9Mp20FukW1ftVbrFFtymwg6P+1r/IaS20V4xlkknNvu3u1OEf6Wjeox9C75
t6z/Hq/4yHaynBizvu58YLiHrCBG88+FGomlZCUxPF2Kps3bQO4vxpicIuVD
jmRlMZI52npbrcgqYgzXmvW9aypZTYz1A/leNUPJGmKIC9acMBtI5oixdPTQ
eSN+b+n2ODHkeS+2qd8ia4uRMcaSO+4+WUeMrt7nBH0lZF0xbMdKrF5uJc8S
I6y35giLDWQDMbySfVoN3cmy6yzF7V0P788kQ4xVvW9+0TMiG4thOWyy5/CJ
ZBMx7LbvebypYXO3TcU43MvZN3Qc1S3EGP/C6tGrgWRrMQrGKjxc0USvtxFj
bGvoivpCsuy6L/GI8ebp18lOYiz3M6zm1ZJdZdd9xVO++jiS3cVIG/He4YMd
2VuM22rFtgccyFwxfvXtbzDdiBwkRuO3CqW4GHKYGEmrL2XOXUyOEsNUOD9f
fiqZJ0Yfc+9p/YeRE8WYklk4PfOPW7f5Ylw5/nHRsGZyuhhVdlYC3x9kkRjC
otTjwXvJWWLcqu03bFoxOVuMpvFzjSax+m7Z9384LrI+g5wrxvafcde6JOQ8
MTrXTOuzfA25UAwrS/+peTbkYjHC3Q8/VDAgl4rBvRjNHzqCfFKMnHOlC9KV
yGWy/FlrFz366drtC2KY9Ov55dcbcrkYz7Sn7WmZTa+/JpvX8YDq/C6qV4tx
sbZKvddlsuy6v0/qyYy958k1YoR86Zu8qpX8UCz7fX56MrGUXC+Gbmjo0R1x
5AbZ/F36J26dIDeKsdfz6e3LBeQ3YjhO+k/5YBS5WYziFBvJcG9yixi7pa0j
/GLJbWI4lKkVzvAht4uxU/Q8NUqT3Cnrt5va74o8+bcY+xfIZz7sQ5aT4NJd
N+0QObKCBE12J+WmqpKVJPCYaDfumxK5vwQpp702hE4gK0vQvm77TJWOTd1W
kWDKYxXDhPdkNQkyes3UU39E1pAg1PlO45HLZI4Eg1sXz3gZRh4nwZfcx8F+
EWRtCZbL7Tw1JJmsI4FwYZN8fChZV4KJbaEXW03JsyQoc9+20MqJbCBB5T2z
FVJfsqEECw2PniseR4YEjo/+HjEZTDaWoM7KQ3phAtlEggdZVl9mTyKbSvAv
at7+KT9cum0hwfEyTl3OcKpbS/AiwEJz2Xuq20gwnnv/3p9Ksr0ElgNfPXn6
mOwkQfi9B+vjv5JdJRC8mO0aeILsLsHkYfaVbqVkbwmObFX/aHqAzJVt3x8P
nnwuIQdJUPDUJ+DbWXKYBCdG1OT+yiFHSaA1ze73gmwyTwIT/lfFTwHkRNn7
iR8E3TAj8yUwH/sx7O1qcroEiu5RT8cqkUUSNOvHzIph9SwJdi7Y5vhqHDlb
gpHFt+fWrSHvlkC/7Vml1i/nbudK4LdG48exKVTPk6Bi7Jnlh2upXijb/gtv
LitRoXqxBJ6Blqv7DiGXSnA0Oum79R96/UkJzlsdPXr8LLlMAr0x2u973yBf
kMDBfLCe5gNyuQRvdzx+gRryNQmcTnT107pLrpZg05QJC2vukW9JsMjTt/F9
ErlGgosO/gd8t5IfStArJ9B1rA+5Xra/rNgqyNcnN8i275gjk+psyI0SnPp8
QT1uM/mNbH/9oNPryzpys+zzHtn8ImMWuUUClZY95W+MyG0SBMzo9WjGKHK7
BDPPKI+6JU/ulB0/rWO3dcqRf0ugNvWHmW6pU7flpLi1srVfwgmyghQFF88W
XCwhK0kxP8BFdU82ub8UCsE3D+ySkpWl2LpRdWRVDFlFCj0ru9hVXmQ1KZa7
3ho5yJOsIcWr2/V7czzIHClud8jtirQhj5OixmdYrz99yNpS3NCb0zn+rmO3
daR4q/xpXoEW1XWlyNmbq+HAp/osKXbOXH7Fti/VDaQoDxlkrb+X6oZStO3+
FlRUSIYUqrtz71W5k42lKF7I7bxXRjaRIl57dZ6nBdlUisN93aPfvnDotoUU
Nmda88yqyNZSzNSZPeNBMdlGinbD0ptj+lC/vWz7DXJ0b9pKdScpplpf66vn
RXaVosTFZ9PzDLK7FMIXr924K8nesu1371Luq8FkrhRqcTc3uASQg6T4mNs1
d7ADOUyKzuJ8x4LAjd2OksLfKkXxlhOZJwXXMWHr9z3kRCncJqy4NH0ymS/F
t+uqzvwEcrosz+yc35FO+26LpLCovvPUJpzqWbL9JanxZb+F5GwpEDjD+e5A
8m7Z558UXtJlRc6VQuSb82r8fHKeFDMcZl9vPEPvXyjF3d9NtV7jqV4sq1so
PZgQSPVSKVK+DtjTkkA+KcU6v4rn81LJZVJkfDqVO8eBfEEK47k67qe+b+h2
uayetEEzsS/Vr0kR8vfwtgG/qV4txck5l1SftpBvSaG5ZlmPlDJyjRRlkevG
W2lS/0Mp1BfL6ce5U71eiofLtpnMjSY3SDFkWXjvoCvkRinsajhFtdfIb6RI
/V39rn0juVn2efbyP9zPILdI0RU/hzNCkdwmhe9Br++tquR22fFm9epFf3Ny
pxRNRi4Vxb3Iv6W4f+GQx4O5ZLksjOmsOrIWZIUsfF+48YfwjF23lbIgSnlx
Iyae3D8Lv5++7xhSR1bOwn9L7v6aa0ZWycJCPZWz2X3o/dSyIHdt48Wby6mu
kYXzBzqCJOvInCwo7ezj5pZNHpeFD6MMU9rOk7WzcFBfK0jDlKyThcxD54+v
WkPWzcKzNz1CjPqSZ2VBzD1ikNFi222DLCiP+mJde4NsmIV3ST28ozTo9ZDN
o5A2J6Qf2TgLp29s7xV0ml5vkoVlaDareEM2zYLz1eUmZldt8f8AKztAqQ==

      "]]}, {}}, {}, {}, {}, {}},
  AspectRatio->NCache[GoldenRatio^(-1), 0.6180339887498948],
  Axes->{True, True},
  AxesLabel->{None, None},
  AxesOrigin->{0, 0},
  DisplayFunction->Identity,
  Frame->{{False, False}, {False, False}},
  FrameLabel->{{None, None}, {None, None}},
  FrameTicks->{{Automatic, Automatic}, {Automatic, Automatic}},
  GridLines->{None, None},
  GridLinesStyle->Directive[
    GrayLevel[0.5, 0.4]],
  ImagePadding->All,
  Method->{"CoordinatesToolOptions" -> {"DisplayFunction" -> ({
        (Identity[#]& )[
         Part[#, 1]], 
        (Identity[#]& )[
         Part[#, 2]]}& ), "CopiedValueFunction" -> ({
        (Identity[#]& )[
         Part[#, 1]], 
        (Identity[#]& )[
         Part[#, 2]]}& )}},
  PlotRange->{{0, 1299.}, {0, 11967.900802}},
  PlotRangeClipping->True,
  PlotRangePadding->{{
     Scaled[0.02], 
     Scaled[0.02]}, {
     Scaled[0.02], 
     Scaled[0.05]}},
  Ticks->{Automatic, Automatic}]], "Output",
 CellChangeTimes->{3.8694824030313826`*^9, 
  3.869482766679878*^9},ImageCache->GraphicsData["CompressedBitmap", "\<\
eJztm+lzFEUYxifZXEBAroRwSQJaiooilKgcgoKgQMJNALlCYEkQBDkKLQp1
xULxQBRRFBdFUVRUQGQVxVvxxKjf/AvyzQ/+A+v227NPz/ROz3TPzKIfrNLJ
S89vnnnm7XOObWzZ2rZmQ8vW9taW+mmbWza1tbduqZ+6cXOuKFFiWSVtlmX9
WW+xOJsL7U0291+2nW1YSXA8nf4krI500kom+f+ltK2wUplO2iv2paxMZ7aU
Csvk4mFUXGVlO9I4Uv/oBru4M5OCj5yKglYU11NxeW7baWVS4oLSHVnLTOlS
Oy1cKW11ZE0VFMWDXBa5cD5LZaHyXuuuyPy1s2tOUFk1VUkylbE62cmC46F0
2CXumjSTsIbQUb15WboDrYHVL7NmqJeXY4eLxtVhpZN2Cs3kBpNAbUEtmF6l
Ih5IYpWF8tHrpobX9kz605O3BSm9XvlRlA+xG42z1/He351wQznLWU1Uy468
htBzyuEqOzNWKsCGolxV66ZXqSgf6DFmJOKpJ7vWGx0dM6/mTrU4s6ocHVPq
PfmzGurl5bwukOGGcnwE78WvkDXIfA8IcaV+1W2ioyj3qu6yGCrIrusm+tPD
lUiDFoNEsu7CkihVcehenU5jpHBeYYheDWv5ES6cHK+HOp7DTEexend/yzFx
S6cpj1ZXdo1Pz+dFmjJZ1woxZTbYQ0++K4WcyVUTeUhXLrnoMy1fTvUT40VS
VHxMp7AGWPZsrjpHLiuldgsImRVXC+hmyetX5ygorf5Uq9L8atzd5KKsxnOX
abbUbTCiAxfiohvFuBCvcM+DGIqTfBVUGSb19oKc10Aiy/ZgHcS2k/8b+2l6
zLLdM9imRH1UF82yrhGO/f8c/945WCfIJrLLU2f4DhbRv7qIMsDlZu1kaAT/
tRchR1HOEeXaqG7q/HMeth6u1SwbEeFYOv1wD69VbFujNvc32w5g0Bg19Bfb
dmfQNDU0km1LGXSWRZSkJgdONN2A3ch2nWBRJYvmcihffcy5fQXWeLY9DnKB
mqT9o9iOchYdY1EFixapHY9l2zIGHQW+RI2PA34E+FI1PgHd+DDw5Wr8FuCH
gK9U4xOBHwS+Ss72RDg+AGi1WnMSNPcDT6rxW4HvA96mg+8Fvk6N3wb8CeDr
1fhktL49aAQbdfDdUL83ACczu4BvkbM9BZopQNvUmlOg+SAcb1fjt0N9J/D7
dfAdwHcE4GTmPuA71fhUqG8H/gDHqzgewxNsRXGZr59t8POQ20/hw77Y7noS
KkcJtBPqhA9zR3wdUBv1IZSqPMEzkDMj2sBmeNjFPXSjPzWRnoyoyr3SMQ1W
NqGCHuFWqulP37B3675p8HJBlXIPErLb2Uzq4rqvNmkqdyA3G+DqUaerWO5A
DXqTMLQehh5TDwYCvxv4ngCcKqEd+ONq/E6orwX+pAMnWoJI/SkdzSTwvQF4
ApNnWQA+HeqtwJ/WwVcB36eDtwB/JgAn7yuAP6vGZ0B9OfD9crYliNSf09Fc
BvyADr4U+PMBeAJLN4peUOMzoW6ILwZ+UAdfBPxFHbwZ2XbiRDcCWgjNl9Sa
Al8A/JAOPh/4yzr4PDjWx0k9rYPPBX6Y43zCCvs622Dwa8SZZ+MKXR5qIr2I
VcVeE0MT0jEbpl7hVvKrmsI3hX1CvSlUlYvFhGirs2DmVaeZOiumd1iqcv8U
Fbjit/n9Ynnl4psepaUmWDrCLeVXfhHfAZgsLoQb0bBfc3epcM+kDbrULHiY
KXvwGgUELsb214uAi6nxqAMnOgjy0iRILG7eUOOzoS6WTm/q4GL9qoWLe5Bj
RcDFLeNbAThBUzxxoudAU9xnv63WDI2LRwrvFAEXzzeOq/G5wCeFwCl6VwcX
j4ecONESRNF7OpriCVV8+DzgExC9r4OPh7o+TtEJjvPZIeIHbgZjoLAyDs5t
K6pbz5DfZpnMDhquYvp2KPhpxRw4GAtXJ91eYvqqxWSBMR9eboa/kx4Ziv4d
hsmDDMkVRaf8W9NFeJAhXN2EXJ1SdzfjN9gG3U2yQtEH6oEiDE6XNwaRD74A
mmMQnXbgRAvoBmie1tEMg1P0YQBOmqMR+eALoTka0Zki4KNgRh+nKCNnW0DX
QzMToEnQSB28GeripdhHRcCvgxl9nKKPw+NEN+PEIxD5aC6C0ghEZ4uAXwMz
+jhFnwTgpHm1jPOhNo7v2w1GtsVwcRWcufzUxfVVtsnQL7mi6NNCVzF8NRy8
kGhWe8EzgRi+ZzV5/SHSMxyVJqUnps8vTVYR4pHmlfB3TnIV0+Mtg6a0BF4K
XOVXEZE6lUFfE1auQKrOqYeKaDhFnwXgpHk5IidO9F1Q8oYkTQmn6HMd/DKo
B+EEDdPBl0J9GKIvioAPhRl9nKIv5WyLFxQNnpCkuQxQPQ7Uxyn6Kl6cLAzR
wZcDuhQH6uMUfR0eJ1q8bBqEyEdzBZQGIfqmCPhAmNHHKfo2ACfNATLOhy82
cAb+FC7hXWw2LpZ72FsJU/1h1GVvsCV/9q+cDGKcWLyGcMkqRd/5W1Uun3z2
mZaT1XJ3q64zMei18vDbZ1rulcsWGOwH07ZV+lGK2Q8+Yk+nv1uKzjvcZs1+
pVDkdurjVvT4wG/ui9bjhb1aVP159fjVAqgGB36vxlcBMsT74jxOnGgJouiH
AE1S6qODtwLqjQP1cYp+DMBJs5cZ3hORD74amj0R/RQeJ3o1TtwDkY/mGij1
QPRzvDhZqEbkgyehWY3oFx28G9SDcIK66uBrod4V0QU52+IjpypEFwI0BU6a
v6rxNkCVODAIJ6gCB3ao8XZA5TgwCCcogeg3jvPhy++3+5V+77UNH9F4jYrr
YInf9bOI/lVaYNP/1+d8Rojtg1SvCYa80lfyvzt9uReS9v2460VLqe0tprla
rHzaeZRz9IfaEb+UWvXLMWQy1DrHK1O0ncwt+f7CtMalWsy1jMsSfzbj8/PH
UtsdXvlEa02BaxenO37uCkte6bl+x1flXlYV9s3oXdPpyWtciX0/7Y5T1Sr5
B2fxGzs=\
\>"],ExpressionUUID->"ca51f516-54b7-461d-8afd-740e1beb7d75"]
}, Open  ]],

Cell[CellGroupData[{

Cell[BoxData[
 RowBox[{"plotSelectedDel18O", "=", 
  RowBox[{"ListPlot", "[", 
   RowBox[{
    RowBox[{"finalData", "[", 
     RowBox[{"[", 
      RowBox[{"All", ",", 
       RowBox[{"{", 
        RowBox[{"27", ",", "18"}], "}"}]}], "]"}], "]"}], ",", 
    RowBox[{"PlotRange", "\[Rule]", "All"}]}], "]"}]}]], "Input",
 CellChangeTimes->{{3.6236729385138717`*^9, 3.623672969273631*^9}, {
   3.623673185503338*^9, 3.62367321736316*^9}, 3.6236733415382624`*^9, {
   3.6243641873220396`*^9, 3.6243641893311543`*^9}, {3.62436432981919*^9, 
   3.624364335113493*^9}, {3.624364375305792*^9, 3.6243643758248215`*^9}, {
   3.6243645325307846`*^9, 3.6243645481936803`*^9}, {3.6243646009466977`*^9, 
   3.6243646425140753`*^9}, {3.6243646842024593`*^9, 
   3.6243646846534853`*^9}, {3.6243647631539755`*^9, 3.6243647701293745`*^9}, 
   3.62436546747497*^9, 3.8692920716850057`*^9, 3.869292335388869*^9, 
   3.869294380764062*^9, 
   3.869297638180045*^9},ExpressionUUID->"bdbb7dac-31cc-45b4-8a6b-\
bf1d984e7f0a"],

Cell[BoxData[
 GraphicsBox[{{}, {{}, 
    {RGBColor[0.368417, 0.506779, 0.709798], PointSize[0.004583333333333334], 
     AbsoluteThickness[1.6], PointBox[CompressedData["
1:eJw9XHlcjF/UnxIl/ShCiEaSCCVRVHzt2ZIKKcuUUEpN+14zrdM+S1GIoVCE
7Mk29uxFki0jJITIkhTvvO+c5/WPz9c59+zn3nOf5xnDPQOc1quyWKx+3Vms
//1b+ad1unfIXSHX7vl0+gf8mBtyQO/0fzIl1MB22/ojm1L+XFRibRwJmrv/
7/R/hHXRmVKwa9sOfeLXw2SVf2lldXuJrg+bf459/9vxkzAb5uPSjvsa9CZ+
Qyw99OzjWltGnxHyJt/oJu5WQ/zGcDGzefPyjgrRTXDXsDHCMuEZ2TsGww6+
sE+Z10j8Y+G25Ito8wIW8Y+HVenLyl12f4lujoz2vN09zBl7JsBe9UNc3sYr
JM8CH0+vmt7LRUb0iRCwhhXlX7tA2BI5HgNelLj2IPmT0KWpoeXmnkvrJyPo
9bTBnzMZeVb47nG10KFZB0psjdq2m/f/q35N9Cnw2JefdM2/J8mbih+X9Wd+
zutG2AY+U9sfG/X7QfptsfeSe/pIB22SZ4dNQZLLi0KY+EzD8ZvWqovW/SD5
07Gms8li1rsmWg98c+q35av6ZSXmAf1YZUf/XZYT/wyEa87UMKlII/oM9De/
Hey6/SOtn4mSr84fY+zvEn0mzFMPpGwM7iT6LHQWTRj2wvSjUh5vFlxuuOZO
HKdD9s1Gz8gvYesDeikxbzZmT1nzSLC9hdbPwe/8x/ssq3/S+jlIdRaEDs76
SvS5SMotXl4rIf94c2Gbl/GJNZSpp3nw3ffaaozzAJI/D/IDnDvJ6Uy+7ZEk
evhq/Wiqd549ZKwAuc307USfj+ctrXqrtqnS+vloa9E0zohj6mkBnJ0q9M73
fEL+L0D696PzK+a+pfUL0ej7VOuSQSvRF6JyRlCiSlArxXcRBj7j2TS1NxB9
EWzKbk7ljlShfC4G696SR76ZGqR/MVTbnomnX1QjugM6Ise4t0/+TesdsOXV
dGPO8S7SvwQ69/p/7XSl+uUtAfc169pMb02y3xEP4DytcSXFF47osFla9/CR
ulI+zxGjXw5yfPafmpJf5oi9Q07NtLj2nuxfiqGlI17cCnmhlI+l+M+AlZcR
QvsDbyksZkyz+3umD61fCmtuw6Z1S5n6dMLapoerLRMovnCC/UGDM4k/vlM+
nDAnWOp3oJr2A5kT0rjqU0/fpXiwnJH8bEgg33yA0l444/ut3i5Te+lSvJzB
DndKtZe8U8qTOePt6GeGoteMfheEHM8y+WtI9QgXHFZ1dB84hfYHngtUh2Gb
muk3JZa54NqmYS6fdJn+WYZlI4qdL8d/oPgtg16Wj65Pr7O0fhms+p+5OWrZ
H9K/DPds92jebupO+pdjzgKngoMn2yl+yxE62y4hpJPs4S1Hsz9fNXrxV1q/
HILzHO2bx/5S/FegeXjj1eH5vcj/FTimV/b+8cl60r8C4wbyTn2vbSP7V8DF
Lqa79BDFm+WK3yWdEW7fqZ7hiv6dpnsGvfhA613R4vs5sZcfxUPmisIFhh+b
HlG9slbikdu1KcLNj8n+lUjuu7ktR+smrV+J85n2Izosn9H6lTjj1qL7++9Z
st8N2j0nD+9opPqCG2ZYOjav6GD6zQ0l03//rQiupfVueDrnSaOJBbN/u+OU
XGd+eDbVA9wxdMgMob33e9LvjnsDcksA2l9l7rhqr7piwm5m/1gF+7qghTU9
1Gn9Krw7aDqlWwPFg7cKRtY1iw9Kqb9kq7BjT+wWn//fv1ajomFui/gv1TtW
oz3hrOv5C7T/8Fbjrrgx/nDuTdK/GjnvX7Wa5TP7+xqURwvtfu9k4rcG54pG
HTbZ1lOZT94acON264QOp/1CtgaPw+yyP9oy9bMWpmFjnD0bSR7W4nH4jVFT
ljL7xVqsUjlcrjWO9gPZWhQZOFn0XsCcJxxETdq4jKtO+y+bg4Tok+IrFXok
j4Mx9Y9cJvWn9RwOfi1w/7f5XgH1Jwf8LJ8j33d/VtKlHCS/edT0r52wjIOU
P6b1arZkn5yDVVbOjhbNjP0emPJ+48mpnA4lP9sDDy+ftNL+oan0Hx5YJBsS
t/H2PaU+jgf88281WPkx/nngiDvXTm1UDyW/1AMbFxy/dmAx5VPmga+D7ls5
DmhTrpd74G/7c3dP3T5KfpYnDk84LBxl16Kksz3xfZ3Wztwn/cl/T8zlnb//
Oekt6fdEVsNgb4M/38h/T/Djal9e6q+t5Jd6orJPgaH7Gsq/zBP7UnuolBcQ
Xe4JLVf1K/uCu5P+dRhqt6fFdAHR2evw8kjDyenWWqR/HVIK51o9OHuP4r8O
BmdujFrX2EH612FMjxnNq59QvUrXYfPCAk8LK7Jftg5DPri8GKr7hfxfhzX/
du/d9ug51b8Xom7tKvNfOpD0e6GssFp9byzlB17Y9+oDV8Ls/xwvvDMwHln6
jelPLxy14ljrmdP+KPXCpV7Lj56ro/NL5gWxqUtUn7GM/1544vuJPy2VmV/W
Q2OHI1LmMP6vR5zNrNdrUmn+wHoYvRD8yBn5gOK/Hn/KJyaVlvcl/esRuDpt
88W+1J/S9UhJdztYHUz9KVuPI+se9yvpy9TfeszzkNXpLGHqfwOu2e5tqquh
85C9Ac7HfGKlvT9RP27A8r41vRaYM/o34OKBt7m7PZnzYQPOpQ6ONFClepNu
gNqeV12aE+n8km1AV6fplFG2jRT/DVCv/DtuaC0zP2/E+3mDxoyVUj7ZG7Gs
qNbLgfWJ/N+I9swFc19L6LzibMT6vRlzKtOpfngbUVz1piO+g/Y76Uboqn/y
cfxG8ZVtxJF+WmsdFpK/8o1oOzNVbc9NsoflDTOjjePX5FM+2d6wf14W61zE
6PfGKYFnTTunH+n3RnD73flDPtB8x/OG1RAb/vBkki/1xh35jvuCx8y84I19
QVnvjZ/Q/iX3xhTDWzuqjJn8+yD2X/VW12qqN7YPKremxMfaUj/CB80NPucl
ZuQfxwdB6xJdeQdIH88HL3KeF75ew9S/DxaeYL8TTPxO/vugtezGP8dm2r/k
PvhU4uV+4Bbtd6xN2BXwKO7Hc9p/2ZswWWv3DJc6mtexCfrCrcn6RVSfnE1I
6mHH8y+m/uFtgnHQkqv9uvdX5kO6Cf2cyz8s72LOSwX/pQ2PzPrTfiHfhAbB
FetR5q/Jf1/YiqfXuTP1wPZFmIVkUWsrcx77otzNtjjgEtUXxxf7bv0sn6ZJ
8wLPFyqqEw8PjqV+l/oiTdiUMYxZL/NFc/w245AgiqfcF03ex7u785j7mh/W
LK0zUJv9iOrPD54nT6V2/aF6gx9yP6HCcCv5w/FDpdkQk6YLzP7rh+/u5ftL
etJ8J/VDn9wd4o7Jv8h/P/i2jezKVLlO8fdDzG+1HesKmPlhM5qEX4IeGjP9
txl2D2dOHzic8oXNaDkYedB/AM1XnM34zGLvDc4oJf83I+TgQ5n28W4U/82Q
zZiYoq5ST/23GU6GY3Sm9+sk/zfjXwx7a4oq7R8sf1gnLtZ8U0TzFNsfYXfe
3E/cQ/Mm/FF8OaXO9x/tbxx/OPhs7Lv7Eu0nPH+YcSy/mjlQ/0j9Ufqie7dJ
F6i+ZP7wWPD6kFo9xVfujz5uh/Yc6WLuDwGQ9x46fz2fOf8CUPvNZWdEE/UH
AtCm9i31xjzKNycAOe7dX1l/eEX+B8BjsknQIXeqH6kCn/F8UZFJ+ZMFYLXj
Jcm44RRfeQCsjnT51i+neZjFxZqKLWceN9H9TJsL+fHSlKi1TD1y0TrbLH7D
VbpPm3Ph1F7157gz9R+4eKjt5cero3pw5KJ+ytmjAcvp/sbhosdd0YKfe2n+
4XKxuU+Rj8MuZv/gQurR3zmJRfu9kIuFhrme0SPpviTlYpVTSefwodTP5VwY
3NXu/aDbQ8ovF93c18lXfiT+ai6Wda3icxrJfjkXu/ukuSe3PlHyt3IxNPZ4
meaNNPI/EEl901esyPtN/gfiyw3sfPCY5g12IL5ZFt/6KaT90DwQv4J37bq/
9RrtD4HgZ8d6bsk4pNTnGIhJ1m96DD5I+eYEwnGS5bvlRYfI/0CwjtkuXvD0
KfkfiM1FIfEWU+i+JQzE7IMHUja50X1BGogPjT18dmEn+R+IfbFvCkzv0X1V
Foj/ZANVDTqrlLg6UHFfLhmqeewO1VsgrNsPWxU/pP5vDUTKAf3E1+euk/9B
CApwm9vyh6XUrx2Eb6d9ml7foPsGOwhnIoyq2w7QfdY8CD9Na55HqlG/IAiO
L//9nXOIzi/HIMU8ZuNxqYTOF04QrvgnP79YQfsfNwi2lcbeiKP64wUh54bU
5YZpuVK+MAiY/vx9vWcX+R+ERVF9np678FmJy4MQ57x03440osuCcHQa+88g
lXbyPwgD3Di3b0iIXx6E3vVshwWTKZ6tQSge1D6zcSX5xwrGrLlFMYvKX1D+
g9G7Nja701pVGQ92MOxDV/YKHUr2mwfj+/aEOR/nVlF/BkPwqj3/Xhqd947B
cEzR0FyUSvMmJxjSnu8jF16h+zU3GL1c10woXkT28ILR8/eZxcFlxC8MRvCh
eUd+XaTzXRqMI0+2uq20Jv7yYHh6FLgtG0X+yoJRddcvoHQN7W/VwSi/5r9r
2ed/5H8wLnf5nnyqSudvazDOrIzRWTGL+oEVgrJufyuffyZ52iG4XHCweIMB
+cMOAf/w2MrzclpvHoLAE/kX+vZj5oMQ6M9R0xzgQPY7hqC2R5R6jozonBAM
CB7bK+MM9Tc3BOd0V4+x68vMryGYN1OqXWVL8oUhOL146zObi78o/yFYbrR+
+ulnTP5DcKcp+OAkf+pXWQi8iox1p98j/dUhMF7/xSP+PcVLHoK+wr+/R4H8
aQ3BBzu1yoF86gdWKCQ2FuPTDen5kXYo9o0tLLfWY+o/FNM6Tq5/KaL8mYci
edPerotaREcoDNRPvNG2I/sdQ5Edpv+kWpfum5xQvP0eufzaALKfGwqel+na
pzrUH7xQvBpi8fuMDvkrDIVIV5o5cxzJl4bC6dsXTuJ8mt/LQ9F5onKdys1X
5L/C3kmTvBs1yL7qUITP8FkWPoqZt0Jx3mn71cpVTP+H4h27wbDzDfP8Jgz7
HPo+Cy2j9dphGKax/NbFT3R+ssMwenRM6J4r5I95GGZvPathZkrxQhjMlssm
6gYy+Q/DvUtn2+2f0HnCCUOBo8dR3vE35H8YDNlPmtf+LqD9T0EXbh296TvZ
I1TgUf6+T//S/ikNg/G/PWsbDak/y8MU+//qyWH11I+yMGTlOpWOW0Tyq8Ow
62T2/tdbmsn/MIzoSEmYPPAy+R8G35OHJRk/b5P/4ejdnX026bRIaY92OGZ9
4M6u0dlF5184PPoIDrnOYM6/cExOdXDvWXSM+j8cZvMdLpf2o/nRMRylK0JT
hkSSf5xwFGgfKddxK1RibjhW2Nwyu9/zNvkfjv9m9crf6VRH+184tqgkev9J
r6TzLxyfP91/OWwOPZ8tD8fzuuG5z+NpfpKFY+EuowmVj77Q+RcOp1uWaySG
9DxSHo6m9Ic/VpjT85fWcFTeKbq/66tciVkRiBk/v35xAp2f2hE4091NOn40
YXYERvfo3pamQc+DzCPQZ63RmDMuhBGBoTbx2etKiN8xAv215U/9Wpl5KQKN
0rYqBzbRuRG47qbb8FGF5kNeBPa/t/3RK5ewMAK7r49ZPPQ4zTvSCEyxFDas
SqD7XXkEvDcN32n2lXmeEYHj3VUnpO0henUEnj7vu/4V8zxGHoHol5IN49fQ
vNEagXNugolPY5n5KxLanFiLKQY032pHQv+filWGmOjsSJj992bnHR2SZx6J
9bphToMG0PyMSDx6Way+8C/xO0aiLkvDY/FUmo84kYjwD/h6n3l+xo3E6Q2c
4Tdv03zGi4Tj5m/aLqa0XhiJ1c9b/Md8I/nSSPRh+ZtPZe5T5ZFI1CsM/NWb
me8iEcTrKktgnvdXR8LScO3ImeuIXx6JGek3jjR+oftVayQuN7y3GLyA6Kwo
HOdsy/v6iuzVjkLm0/CSGkYfOwr2xpe/HOlFdPMo1E75m7R3TA8lRhQadrQ7
2rYQv2MUEr4dcOhzg7mvRin2c970632IzlXwB8Tu9zOg9bwo/Ek22HWhneQL
o+A0WH336T/EL42CVndhUrQv8ZdHYXKaQdjPlcz9MgqeX/RTPvwkXB0FDYvo
26NO0zwuj8Khia9rDm4jemsUPvRf8v3YAOb5UzTeXvXwatBg/I/Gu62qN4Yt
Z/yPht3VBK9LfKo382j0LpXd+/KRuR9Fw0dy9pTLFJLnGI2X3U9ZD+hg/I+G
fPk5vA8mzI2GblemcEgV83wxGp1qR0fE/aF8C6Nxf2TmPXsW1Ys0Gl5nX6Yc
0SR6eTR+OE8fEPSBud9Fo3bESLMetwlXRyNzyK0VHo3EL49Gzx+XfIL8mfqP
RoHDhicNd5nnDzH4tzJixu9i8k87Bhd27H010pCp/xgMGhewz9aO+tE8Bu8a
fQqLopnn1TF46bL3XZeQqX8FvSZ4VXE79SMnBvzTfZ6lZjL1H4P+MllAsYDu
OzyFPm618cNrjP8xuPv1yshiPtkrjcFWybLjnQJ6X1Meg6oav+iHy8h+WQyO
Th9muU2N6NUxaCo37jNtJq2XK+gqT1eJBtHz79YYiA89nypXJ/tZsTisda61
5yeyRzsWYcNP7N9wkJ4Ps2PRMatR/chq8sc8Fk2OrezwD4QRC0uDIxfOfST9
jrE4039e1Q8jur9xYrGt2+APs5eTfG4sJnmb5lc0Ej8vFq1GmXLTCuIXxmKB
PXeFRQrRpbHwKa7oWJFG9pTHord86K/x9rSfymKxXTR3/3N92m+rY6FW3Fnb
1Un3L3ksNgfEO2Rb0vuK1lj8XL9kh0oh8bPiUL+tz+UobcLacWg9+/7HzWX0
vIUdB4u5lRqCc4TN47C4/O+aCdFkD+LQa8nrns+d6XmZYxyCFnfePdpB7wc5
cZj/vtaj6Aadn9w42OmPeDE2m3k+r5D3lnfYoIzsE8YhlHWI/d2P+KVxmHdH
q83nKD0vKY9DUktJaZPkJfkfh4WxZT/PyJrJf4W8LbH7Bm6m+7E8DuvsC0eM
OEnvD1rjUOdz7tn1o/R+hBUP6YtfDaoNNM9rx+Pa4IbHm3bvofknHh5DNozO
WUN083jcGnljXdUQZv6PhzBKtGDfRDqPHeMh4uQN4bLofTUnHlZFEy/8CTtP
/sfD12R77qveB8n/eNR2rNgWeoue7wrjUbGzV03MtBLyX8F/akr0PJ9U8j8e
TZPX6JtpHab5Jx7bODPnF89+QP7H49y1f2dUvl4l/+Mxf6KPT/h1us+2xuNi
6nTdkfr0forFw7X1qy/p/yF9Gjx87dGU86vlAs2DPBRxJ1xxajuvxHo8fJxk
HeD/nZkPFfye6SXDN9N93ISHB/KdLqq/mmhe5MHFvVvJ5cU1SmzNQ0yuaotT
Er2vBw/bXyYeTNtO8509DyceaLbOmUTyHXnwjbptIzen+4orD1c1Z5RaGtDz
BA4P74/bjdueR/O0Nw/D5fM/i5j5j8vD1soDvScIaJ6M4OGixmPHaRo0D/N4
SL6XfV/rId1XBDy8tf9mK4+i+VXIAyvrR9exMpo383moOpfoWnaFmc95KBSr
XTvpSveLEh6ejZn9JXw2zbPlPAT3NXQY0kXzeAUPU3i7rdq4zPzKw7CGUQ/a
DtD6Kh40Pxe75YoIV/Mgipqe5/mV+Ot5MNzQmLd3FOmX8zCt85SwYBndH5p5
yA3gcFf2pvm8lYfG1wWWjU50H2pX8Bs0ZU11JnksPmxnHVV/e430afDhwR9R
Y7KY5GnzsXXDpRGbvei+pceHRp9ZfGt7ui+w+Wjf/kzL/ifdH0346BBNbJ35
h7kv8aFz9JXn5+skz5qP0s7VYy6E0f0PfPT7No3zy5bk2/MR3zjA5EgDc5/m
I9tlTaS5Bj2fcOXj5Vz9O5k6hDl8LEg6EtBSRvK9+ShaZTfQaAvJ4/IxeYxv
ueVRel4QwUdow8H4VR3M/ZMPBHsXlt6j+7KAD+nD5J+/iiheQj4cP7xi8RYR
PZ8Pp/4LI17OJv1SPvIm5/EmHFNV4hI+WGMHPjaKI33lfMzbbVQY3Ej2VPAx
Tn/okPHd6P29jI9BWr+fFOuRvCo+7ufO11G5Rs9XqvlY0/do2v0rRK/no6CN
a7JNztzv+Si+1H9EwwF6/tnMx9q9RgffWdHzg1Y+Zv6XvlN9IdnXzsceXf7n
TV3Ez0qAzqfaFs8mkq+RAJVGk+fLbYlfOwFNRrJ1Yh69z9FLQNZW+4VyOdnP
TsB+SQpv2G+SZ5KA4YOGzFsbQ+vNE9CVLvg0bgjxWydgn/TbTu5gel8HBf2O
1PRlBdHtExCpHv/oegPJc0zAl73D7S3HEd01AZu5dmNkN0g+JwHyUb4tZ4MJ
eydgYuLVttcnaT03AdfOfJunZkbrIxIw0/Tv1h/rSD8vAQF/Zz3OiyG6IAF3
D01ql3sRXZiA0VjfLz+B6PkJKGr5smr6GOZ9YwIuxyYMHq9C+koU+ox7H+oZ
RvaUJ2Dw+gLO7tfEX5GACbL0+O21lB9ZAjxszNT2vdZQ4qoETJ/45a5NC9Gr
E9Cn9xbfqXtIf30CLjy+PEvdlujyBISlbfnVN4dwcwLas0KM3trQ88TWBPTa
b+VjU03y2xOQtNO66/hG5v1jIjTLt17ce4H4NRLBKjU4pN1F9mon4sULk7vn
P9J6vUScNZ+i0quNMDsRz0+d4FevInkmiQjqMl2gwzzPNE9EzxMDFlb60/tc
60Sc+PdrndVher+NRMRtvN+ma0Ly7BPR1VHgYzCT5DkmIi2rR0tCtJYSuyYi
89vbo8Nfk3xOImbN9HvkvpfkeSfia0hVzGh74ucmQndxrVbNUPo+IiIRTiUj
enfNI8xLxI4lbr0PSUieIBH+Zev3qdkRXZgIY8v5Y0e7Ez0/EX9nWHNzJxOW
JsKAfzC4B5v8K0nE4BdTro5wIHp5ImJ/RRdz08i/ikQUDQrq2a+S+GWK9eU5
pt1bmPwnYoF+y+uG3USvTsSiWb16DbpD9tQn4u2mtcv4u/5TYnkirh930H2x
kvxtTgRnys1D3adTPFoTMfZ2aqbdBeJvT8SvA8dLrG+TfawkfJp28tDnwyRf
Iwn8YMuOlSCsnYQ331Ze1/MnrJeEb7szO4+86K3E7CSITGwjLWNIv0kSJPGv
fCab0fdo5km4ePBkw7IZpN86CRuGJpT+eEv8SELJzRFH/kwlun0Szi3arlOy
meiOSTBS/XX25A/yxzUJ9rlrrz/5j/RzkoC3+a/vfSTsnYSk7CbOuxLC3CTM
eTj1wFIDkh+RBK2ab311j5N9vCRcWPrBxeIC8QuSMCt6eZrhN/o+T5iEyc/y
tCzu0fcC+Qp9k0bsjo4lLE1CX46Ad2wkyStJwiTBrYH5eUQvT8LPonejIzkk
vyIJY1U8h028SXSZIt5VwS+empF9VUkwWL34ZWkM6a9OwnD3vU/b/5H8+iTo
DZZvGHiL5MmT0CNbNVV1AK1vTkLvU/3UE9SJvzUJKsusgqy3EH97Ep5Mrbz+
Yzvz/UMyLHiliQWXab1GMqa6DTvmNZb0ayfjzZHE4QGnSZ5eMjIfLSrguRI/
OxkxgdpOtzSIbpKMOxUcT+1cJv/JaLRZ5WtoRfKsk/Eu2n7E2qdkD5KRev9V
H5tOssc+GRqlJRMe9CN+x2S4l4uiNB4Qv2syDNXTf227zuQ/GSfDBePthxK/
dzLictTWpDH54SZDZ3UPJ71+fZU4Ihk5I34mtO8kzEtGnvl7o1ebiV+QjL5H
V2452Un9J0zGXpGvZGcZyc9PRnOfUYON7cl/aTJa2fMlmnySV5KMvyuGWO+3
o/otT0YP38PvXpcz+U+G1urOStXTJE+WjCeTM2//2064Khlst3Krpg0Uv+pk
7O65MeOrP8mvT0bRYnbr1ybilyejf8a89luVRG9W+Pux2mmKM+HWZMwRrh9z
d0E/JW5Phn5uwTNhKJP/FCQ/mnb6hxq9v9ZIweto57xlFrReOwVP+runl64k
fr0U+M4JmOa+nuSxU/C4vSPtYDthkxRYrXy1WhbF5D8Fh3s5lH18yOQ/Bdfa
DhzrLyZ+pIBv7evw7jqT/xSI3r2/WXydyX8K9m1O+u9NBtnjmgJP4+Q5l6VE
56SgtsomcWcsyfNOQfeWL/mxAwhzU5Be9LJdtTvhiBRoWFTFiZ/qKjEvBQt9
Bwq23SH5ghSsDjDdGSRj+j8FW2/Ff9jSRv7kp8D1+6kJ3MckT5qCXd+2L7iX
wPR/CsR5pQvWnCJ55SlwfjvHbFwbxbciBSlGa5bXthCWpWBvL9aM9lD6frEq
BfP5PvFzRhOuVsRr9NliAznT/ylw7/w+/co8sl+egitVQQVf08meZgU98oDN
3Fom/yl477Pg86LjpK9dkb+zP08KDhBmpeLN3oO6wWtJnkYqRv3NuO2dRXTt
VNzvueF4/AiyRy8VGrf/mKhUEZ2dipHHrea+CSB9JqlQ+aoh5U6g+Jmnwne+
5MaLHLLPOhVu/VvO23wlfUjF9mH3NTwaid8+FZG/v468tInkOaaiefpAnUOj
iN81FTGjdBqT2kgeJxX2Qsupzox/3qnIDL53IPgMYW4qemWpN0q6aH1EKl5x
Lt3zSyN9vFRY/ZmjkvZMT4kFqZi5h5v26glhYSryZrUscj1D+vJT4Vr3fe23
a7Remopz7VfPZJQRvSQVnCI9aag1k/9UiDWW1O89PlCJK1KxYLl65MF6iqcs
FSs8XoSNY1F+q1Ix4tmJNpMDZG+1Ir4NQQO3zqH19anYuM9mdYaYsDwVpl2O
hSImns2pePoyJStYQrhVYe+O9Lvc4aSvPRXTyk8cXOJO61kCjCqYtP79LPJX
Q4CHbSmfLl+k9doCnC98ElW5m+h6Aqzbn5Hr/4nksQUY0f1bhnssxdtEALPA
TWe3Rg5SYnMBHhjFZvftTvzWAjRsGHvNoZjiBwHmZJesN9McrMT2AswqzSn4
MJ7scxSAb7/l78cEku8qQL9pf3Kf5hPmCJA/bPWc035kn7difbc/5a8YfVwB
qiwWtxy8QzhCAM0+BdYPnAnzBFh+e+yxcxVM/gUYeuH37Z+tpF8owLj9Rj/V
3UhfvgBOPGOHdweJLhXg0YW5nYsNCZcIsORU4TzO76FKXC6AkXpF4Tw9ikeF
ANNLMnRvlVF9yAQ4ULtjbcx2pv8FuHhcu1zfepgSVwuQmqLxwfP/8y/Avnv+
rWbq+kosFyC3p5H4ewWtbxbgXEyWU2QP4m8VgJ3Jal2sRvrbBVhoKj2zIpbJ
fxrsfi7peWAas/+ngbds4tX8L1TP2mlI8hnv59yD1uulIW197rCfnCFKzE7D
pwPq/detoviZpGHZ3ugU/j+Sb56GRb9kpsNaKb/WaYr5sGKiUQ+yH2ko2RP/
qt6LsH0aWksNLn1PIn2Oabj4Ympa1hwDJXZNw9m1eS3VTH1w0nDd6uCkS3rk
v3ca/tvx5tOwtWQfNw1/Fhv9XmBLOCINT5r/3SzsTfby0tDVWJdks4/0CRTy
42V3YlMIC9PwNE7r1DVQPvPTcPd3w2ZVY1ovTcPcTT9rZpuR/JI0jHFIqhiT
R/EsT0Pm17MPDZrIv4o0XO7b49mirWwllqUhN7DflcT35F9VGpY+S1K/PoPk
Vadh5tclu1b0JH31aWhzrnL8kkp0uULfrlU1EzqpXprTYONi1n/oRbK/NQ0a
b03LS2ooXu1piCsJL1r9j+Sx0lHdHDCzvpnp/3TYZNe7qCwjfu10yCPSnzoc
Y/o/HZXnY9ib1zD5T8f98siddnVM/tNRZxmnkfCAsHk68jO1TsWakzzrdPT3
2q4aLyT7kI75XkOqr76neNin41e3wNK0lyTfMR2BrqOeWB4j7JqOmuhXg4wz
iJ+TjpIZZUtf1xD2Todd/41TUq5RPLkKedPKDrxZTvSIdFjvuB/1Vo/ywUvH
5Gmqb/zsKL+CdEyYFfbp66QRSixMR6GXW9KYR+RPfjo2Gcx96Tqa5EnTMTfY
pHVWL8Il6chJnf/Lzp74y9OR3dsnVfCM6r8iHff2JqturCMsS0eqRmfnwClM
/tNRVPJ7oXogxac6Hdfrkqfsv0/21Svk1QQ2nbhC8uXpuHbZ4NB8o+FK3JyO
pbqWe6ZVkj2t6RhdPkZltiqtb09H4vYRvvZnqV5YGf/7+w1vHTVar5GB/cvG
x/RJJ/u0M1CWnGG50Zn49TJQq/V5XOUAks/OwJbcmeHdDxPdJAM6ri8ydWaQ
PPMMvEjWOqN9nvitM+CVd2xBpC9hZKCg2jZo+lTKr30GOnrca0m5RPodFfrX
GOvuDyZ+1wz82qrjYTGC6JwMnLSZ8dlLi9n/M2AZ5G69YjXlj5uBL1ffNl3n
U3wjMjCRdUjeaxfJ42Ug8kOn65AnhkosyMDn94XP3N4QXZgBwwOpaxsciZ6f
AbWqtp6nwyie0gy4PF+7vPYDyS/JwCW3c/5zd5H+8gwMaLg2pcOB4lGRgUOX
/106e5rqT5aBbg+a5tpdIH1VGZhz6e7jt/kkrzoDf2yGhF1sJ3n1GVjSUXq/
OY/o8gw014wrs+tL9jRn4EOHOC04nPS1ZsCkteun3VFm/1fkd93oT94WFG9W
Jro01C4FVpJ8jUwsXekial88Uom1M1E774X0fiqT/0yUl06YcKoXyWdnYuHl
4D1vRRQfk0w82PXvWUcxyTPPBC9mcbT1aLLPWqFPJzTz4T5m/8/E3SiPu6ON
mPxnYlS6yWOTLNLvmImMz9MTvRxJn2smVDtHBj25SJiTCS8PU8dGW6b/M+Ey
YtTzqM2EuZnQezioxxYPqpeITJgMvLGhYSjZy8vESOFK4cwdxC/IhOWXy+63
Iki+MBPeRXybYD+Kd34mLm5TqSyRkX/STBj6vR1QG0P2lmRC7qez5k0RyS/P
RN/g04sPahJ/RSb4v4w/x0mZ/T8TOiH2E/WnEr0qE+HthZP2tzD5z8SNeRtE
Gkz91Wdi00G3YXIdIyWWZ8JT5Xh282GiN2cCLizjewdofWsmFu89OPZEFclv
z4SFYNr8nlmEWVmo2rpbw+M1rdfIwrfDRrLEd+S/dhYWLtW26n6b9OllwWPO
xQFfuxNmZ6Fa9sr77AviN8nCjrHSR68PMfnPwmnhjty6OKb/szDwsOakK8eJ
jiyMehLsVXKa5NlnYe+Po8b8zWSPYxZS35xyiHaj88M1Cyfn9/QveM3kPwsH
in+k3u5D8ffOAruPh2FnorESc7MwI11jfx9v4o/IwsMtUa/FGqSPl4WZyU79
fv1g8p+F4MZ7Y59YMP2vWC/ezdKtJ3vys/DoWK+L/AJm/89C5pDNvZK3kD8l
Wdg965vpqi1kT3kWHgfxrlRsH6XEFVlY9uTIFwcX6gdZFgoGyH9dfk31X5WF
vKLk9W6Xyd7qLORmZukETidcn4WxKztnpbQx85+CXsfWHFfF9L8inuNO9i4F
2duahZt5Nj67TQm3Z8FNlLtM5z6tZ2VjwuEmbv9TzP6fjZvdfjXMziB+7WyM
9Kkf/HAjYb1s/NB0s3y+nOn/bPS6wZrttIf8NcnGz8uuVpdPUHzNs7Fm3+Bz
05j7mXU2yvcv5jmmkjxkY5dX/aIJwwnbZyPTq931biWz/2djr3f8tUnPmPM/
G6e3RbplNpC/nGwc5TSfYo+i9d7ZqFu69/bUGrKPm43gCwt/xuUz+c9G5+hd
Zur7KB+8bDz+fS7JOpLogmzofz0ZZ/HfOCUWZuPG+J1caQjtf/nZsOs10eFb
bxMllmZjlveE8YUGTP6zUWR6K835DNVHeTZybbrV/H5CuCIbfrPLHvV8QPyy
bExLtA38Ym+qxFXZuH5x/JKt5USvVsTvoavqzyFkb302ZCpnzvfmkzy5Ih+m
Oy2/51C/N2fDVhDuWbOd6f9sdCtbpb4gijn/s2ExvbbnAQPKFysHsz839057
TOeDRg4uLNa/4/2D+kc7B49vxKZvbB2rxHo5GHXhSM30IURn52Ch5eu8zd0p
HiY5WHQhbpzLw9FKbJ6DhM+af83ZhK1z4OKfbxR8arwSIwfuKbzUFWMp/vY5
eNe+f9hoNvnnmIMhmmWPkxNJvmsOVrZ/ufJ3OfnHyUFoccaEum0UH+8cVLxk
l1Qep/rj5mB1T5ePbR2GShyRA+OhfJ26FRRfXg5+7gopmlFF8RDkQFNowz/f
SPkW5sDZauOH2nraf/Jz8H2s1cxsJn/SHNTf8/Nw+8js/zm4qLbw3plFZG95
Doof2XELg8yUuCIHRpIHlYcmUb5lOZj5xGPqwJAxSlyVg8vP96z4LaD11TlY
UnRXO3sbM//lYFs4+9mNrUSX52C08erCF3zm/q+I3/gFS17WUb5aFdhms4P7
GIpXew5mXY/NMtCm9SwhVm0+OvjObHMlVhOiIubHjbFjSZ+GEOfzq3eG+1F8
tRS4zDTXdhXFU1sI+7pBkrS1pE9XiCEN4SmZ0RQfPSFM208m7LGj90n6QngJ
709ayaf+ZguxmNU2f2gJyTMSYm+R/h1jOVNPQtRc+nPodk+yf6wQxc9Vbkxc
QPEyF2Le/l1LfToo35ZCtN55e/LPR4qvtRBj1RMGnVpNdFshLrX33BRQSv5C
iE1La+sazlP+ZguhonZ3cPd1TD0qsI+f1K2D/FkkxJ57XUsPDiX9jkKEn7Aa
VONGz29chHi0f7B4mxPVt6sQjtXDBqhfo/itEsL2bUdUUQbJ4yj8TeO8ORpI
9noJFf1+/cp8kH5vIZZ6Rt7LDaD51k8Ii8mbZtzZSPq5Qjj8dWHFe1N9hgjx
Z73DjrgeVG8RQnALf97Mvkn1ESPErLd99S5xqd95Qgie/HznH31a+f1HkhBa
eWsMrgdSPgVCuNmFdZudSjhTiPh9T+O81lD/CxX6dKyD3N5Sv+YK0W36NdHN
Mcx9WYhXg/1PeKYSfYcQf6UnMn71o3xLhRjZVRjym1lfLMTbZt+ZixZTfkqE
cH2gXforkfbjMiHY86WWw4/S+nIhltfZxBU+ovUnhDCqsXi33oaZt4Uwdnzp
JPShejsnROanFx3dspjfJyrqcaVl8vNPtP6qECUGIjUJs19XKepvWvjfqxso
XneEcCk0EOY9pXqpVtRDvsuwrx6U31ohgliF3SwLyb56Ibo8Vgd5LqDz77kQ
k2YkTlbRpOcrciGS1HMCVnOpHt4I8fGm/+8VGRTvZiEWdr8RY7aIzr8WIXa+
+G/MlBe0vlXRDxNZZ3aIqH6+C+HhfT3L9yJ9T9wuxM+6yUhh7r+dQjQFPtmo
r07xZIlgXjQ345Ap0dVEMK5p+fTyJdmvIUL/+CFmty9QvWmJIHHWOvJan+zV
FiHn8MiAi75Un7oijDw65OMu5nzSEyE5YMD5cDbVg74In+Q7vE49ZO6PIrBs
jvXpklF8jUTQKOaf6p9C/W4iQsL1kae2nCD+sSIkffdLnJfG3C9FuHikIM/R
k+JvKYJZYmW/I81U/9Yi2Jt9cQkdT/G3VfCzpV3B8bS/QIQ+mSbPgkPIvtki
5E22KbrqRN/P2IuwqVmv1ayI5C0SYV/T/gvCaWSfo8L/+iEWG3oQv4tC/9s8
Bz1T5r4iQunGW4Pu7pqoxKtE0NbuX7LNj76X4YiwVu2N+kwefW/kJULNyaHn
nxVT/XuLIJJdv3bqOPWbnwglH27/beMz840I56K2FFikT1DiEBGe1w+788iN
Lfs/HCGCxbnY+QHlVK8xIqhXOV6ttWLuvyKkxPJuj3Gl/SNJkd9ZO4ILFzHz
sAjTSvU7KpnnA5ki6DXNTZs9jd5XCxXx6re4sNqS6i9Xkc8+EfJiFeZ5iQj1
CxLy1oyk83SHCKt6levBm/IlFeH9u/MFG38ZKnGxCJd+j9sk9iJ/SkQoeHpE
c/IhqvcyEZzVbyVt3U7xKBch8tm5J5O8if+ECC5hDS2HHlO8KxT+VgTuyYsj
+86JUPHiwc08OTN/ieCoU5Y35wSdT1dFKErodf54ANlbJUIcq6jR6hHt53dE
4FtL1tZGMeezCMOOtnUdOU/xqxVBdmDu2LYbFL96EWZtjuN2NlD9PBdhSa6P
bnUUve+Si7D/VFj1qq30PPiNCEYDAkMLqqgfmhX1MeB71tJIik+LCDGlT/4V
hdH3bq0iBJT//tr9GdXvdxFGPO1esXo37R/tIuSar2rOcp+sxJ0iXJ+gJhlz
i+LPEmMC+/65tA6qDzUxRkz0fzF4GMVbQ4yvVccqxnZQ/rXEyLm6a7y1E32v
ry3G72XGxRoV5K+uGK9Cl9uMfEnr9cSwWs0an5ZA70v1xSjU/m5VFkz3D7YY
n9QOsbslTlJiIzH6cQ9smx9O/pqI8VYz9Me/G5SPsQr9Az/sOTeK4mUuxumT
NaG+bRZKbCnG+tUnWsJiab21GO/rRw2+OYvybStGt7Ov++p/IH+gkD+uG0x2
0frZYjxUE/UtXUPzqr0YTaMqe/cbTt/vLhJjNsYZeoWRvY5imPf05/TYSO97
XcTYueWOMX8f5cNVjFXLfq7WUSF5q8Q4oFqgNbad3i9zxFiwxdZU/w/9ftdL
jJKFnzOGMc+LvMVYFxjQtK+I5hc/MfaeNLs0UkT1xxXj6OOkblfv0v4WIsZu
rTmvZtbS98ERYuiNkJod5lM+YsS4Eb/03WhTqj+eGIbOB6LXTKJ4JYlxu49T
8JZE6ieBIv8xLTp1bKrHTDHyzQP6i5ZMUWKhGC/ai+B4ivoxVwx+UvyAT7pU
X/li7FKf5FFymH7vuEOMUgPe3Jhq6kepGHV3zxp5yWi/KBaDu8LIfHACnU8l
YujumupcuUJVicsU9s6dcSe6hXm+KkbU15nL/EYy578YHncOCANHUT1XiNG8
UdtufCXF75wYz/9M4dax6XtPmRi5JhMcV+8jeVfF4H3lNywdcU5pb5UYyxo1
xztvuKPEdxT67+Tu25dC/lWLYdEwcMCYZ1SftWK09Vw1O7qO4lmviDdmFS9k
Uzyfi9E4b4rV5l2UX7kYQ1b2V4v/OUKZ/zdi7M/3ybvwh75PbBbjhOp3V9Vh
g5T0FoX97x58+MSi3wO1ihG54dOH4Q+oH74r9Kk/a2hYQfrbxdCO7D844xud
V51iaLWLFxmeof2RJcFN0yEZez5Qf6hJgD4XuqVUMe8DJBiRG9UWokX50pLg
wZ/GsfeWkP/aEowLHrri1Xiqb10J3sc8HjvvAfO+SAKN2c2FkpOUT30JTF7O
mRbTQt9XsiUoNNin1XGF9gMjCTzU+j3sx6d4mUhQ8OvlYLuFtJ+NleCKX/X0
hVr0+w5zCeReQyoSz1sq6ZYS5GtM+uY5h+JrLUHRpitRKXeY/pfg3f2RcfEn
6ftXSHBrrk2n4WvSN1uCdR53R7He0P+HYS+BIW/njP57Tyv5F0ngUhOt6TiA
9gtHCWwrKqQrWPR7MhcJBna0Xl09keLlKsG2Q18NAi7Q9/yrJDDXMpnyr4nq
kyOBw/3D1XZistdLgpSq65LruczzbAkyxjnHd/ox578E12f7me1n9i+uBEvn
/qqd+Jd+PxCi0L/y1tjCAPo9RoQEHM62Ofd3Wiv5YyQov7NJuqDnVCXmSdA3
8K/+Hgc635IkcD2X4vhfKfknkODScnPVJapM/0twQvJOL+8p0/+K/A1gexk3
0/f5uRKwHLOXzmileTVfAm/hhbeJvhT/HRKc+83xPPL1JX0/rch3RataD5mh
0t5iCeq8ylLnLqd6KpHg48ERB08upt+PlklQ23T0et1Fim+5Iv+OWkvVmPvJ
CYX96sY1rfPo9zgVEoReujz7VTjT/wp7huf2GOpB+ZZJYDN39H+mb6j+rkqw
qayt0a2Q9ssqCbL37it8dI32lzuKfNxvLRmtycz/EvTS1Rcbf6Hf19dKcMZ7
YWa/u8zzOgmeV1zrfN6X+u25BOxX8+fMbCH75Yp++Wh54vheOh/fSPDTLihG
yKP5qlmCwQXTOibspv5ukWDPcFvNbw12Stwqwc7EcPFbZn7+LsFcw4XDus2k
/myX4FnsgqBBxwh3SpDVkrjtzjlDJWblQjLvvYXFDPp9jFouhi5+sGzTBisl
XSMX46Uf/B6Vkf1aubhbPvpagpy+x9POxaBvnwexmfu0bi6yeqg8avhvsDIe
ermY2Wua5qEuird+LtJ/Xj5s9ZjqjZ2LC+bvVEv+0v3UKBehpz4+mb6Bvjc0
yYXe5YqzNZ9p/xibi/eSmC9Nq8gf81zMOHgMD9aTfstc3Lb+duzMYZp3rHOx
Yejs4dbOVM+2ueCNKnuGROb7o1zofBt43qEn5X92LoLKox123yR77XOxVzbV
ddiBaur/XESG3vb6KjfH/wD9ewdJ
      "]]}, {}}, {}, {}, {}, {}},
  AspectRatio->NCache[GoldenRatio^(-1), 0.6180339887498948],
  Axes->{True, True},
  AxesLabel->{None, None},
  AxesOrigin->{0, 0},
  DisplayFunction->Identity,
  Frame->{{False, False}, {False, False}},
  FrameLabel->{{None, None}, {None, None}},
  FrameTicks->{{Automatic, Automatic}, {Automatic, Automatic}},
  GridLines->{None, None},
  GridLinesStyle->Directive[
    GrayLevel[0.5, 0.4]],
  ImagePadding->All,
  Method->{"CoordinatesToolOptions" -> {"DisplayFunction" -> ({
        (Identity[#]& )[
         Part[#, 1]], 
        (Identity[#]& )[
         Part[#, 2]]}& ), "CopiedValueFunction" -> ({
        (Identity[#]& )[
         Part[#, 1]], 
        (Identity[#]& )[
         Part[#, 2]]}& )}},
  PlotRange->{{0, 1299.}, {-9.9814378048, 29.870880737}},
  PlotRangeClipping->True,
  PlotRangePadding->{{
     Scaled[0.02], 
     Scaled[0.02]}, {
     Scaled[0.05], 
     Scaled[0.05]}},
  Ticks->{Automatic, Automatic}]], "Output",
 CellChangeTimes->{3.869482403091386*^9, 
  3.869482766742882*^9},ExpressionUUID->"c48dd4d6-1e0a-40af-b963-\
5748850d0145"]
}, Open  ]],

Cell[CellGroupData[{

Cell[BoxData[
 RowBox[{"plotSelectedDel2h", "=", 
  RowBox[{"ListPlot", "[", 
   RowBox[{
    RowBox[{"finalData", "[", 
     RowBox[{"[", 
      RowBox[{"All", ",", 
       RowBox[{"{", 
        RowBox[{"27", ",", "19"}], "}"}]}], "]"}], "]"}], ",", 
    RowBox[{"PlotRange", "\[Rule]", "All"}]}], "]"}]}]], "Input",
 CellChangeTimes->{{3.6236729385138717`*^9, 3.623672969273631*^9}, {
   3.623673185503338*^9, 3.62367321736316*^9}, 3.6236733415382624`*^9, {
   3.6243641873220396`*^9, 3.6243641893311543`*^9}, {3.62436432981919*^9, 
   3.624364335113493*^9}, {3.624364375305792*^9, 3.6243643758248215`*^9}, {
   3.6243645325307846`*^9, 3.6243645481936803`*^9}, {3.6243646009466977`*^9, 
   3.6243646425140753`*^9}, {3.6243646842024593`*^9, 
   3.6243646846534853`*^9}, {3.6243647631539755`*^9, 3.6243647819290495`*^9}, 
   3.6243654687380424`*^9, 3.8692920716850057`*^9, 3.8692923354200687`*^9, 
   3.869294380764062*^9, 
   3.8692976573680787`*^9},ExpressionUUID->"f864ceef-678b-4b54-b96c-\
b30e183f5251"],

Cell[BoxData[
 GraphicsBox[{{}, {{}, 
    {RGBColor[0.368417, 0.506779, 0.709798], PointSize[0.004583333333333334], 
     AbsoluteThickness[1.6], PointBox[CompressedData["
1:eJw9fHdczf/7fr2tEgohFJERQqVIwiXSENJSSkuplDrtXad92mck2ZVSRiQi
WZERUpmFIjuEMrPqd37fnvfn/c/7cXnO677u+36u12mSi6+5238SEhIjB0hI
/P//9/3XuTTxwPy4C4Ntqtk/4NryGV6v4whLITLh++Pke7YMy2GPcUdXlSGV
y8Pg0rX7lywJK6C0OV/4fJ0dw4pY1v0xZGYaYWU8WL3EBHxrhiejoOxZfkWc
FcNTIG/n8vxsJ9WfhnF21pKTplJ9VSwzMcwenk31Z8LOMUc6czeVq6F1x8KL
0k/WMzwH2gWndF62Un11GFbu4iT/tGBYAzF6Hd5FkzYwrAm1R/x+F7upfB6u
vpabfFuf+Gnh8oCqIgcNwtqwW847tk+O5jsfsv8pO0yspfYL0H5q0sTCp1Rf
B/92qD676Ez2XIjuSSt1U7Rovrqw7PF5O20T1V+EZ8mqtx6cov70kLbxxbYv
Z6h8MQ4HZi58aUb8lmBGS/X6kcbU/1KE2+9xjvEm+wDGB+JkvB6u7cNcwNdK
u31XGo2/DAPHjiuvf8T64y6D0xIP+3ejqb0+Sp0lMgo3sPG5+jgf2jDWpZHm
sxyVARpezhKsP+5yVOlxDk0eRvNbAQutl6pd0YwPdwUSNxbnXbpK7Q3w45Nr
yJwIam+Aq6/OtYsWUPlK7Js9ucLTgM2HuxLa3716veZQuSHqHtn+uh5B/RtC
5rdDYt0k0scI3R1vbp+8S/yMELLO5BK2Ej9jaEh97bo6j8qNEcHnvB//Pz1M
8Kpfo4uRGfMXrgl2N5xtAah8FeacenrQMWojK1+FF+OKdd9OIvuaondewGh1
AfEzRV1o5E+HA+R/q9FiW+Nw+DKNvxrH5INlbYpo/msQx8kcYPQfla9BY/Ch
NdvdaP5r0ZOXIvNHicrX4ujt/YtyDSxZuRnc5ylKjzzP+oMZMmZbcQ11SE8z
qC0oFLXOZ/5TbQYPuY43ddrmrP06DHBt/lG2hJVjHfbeMA+r/cb6566DCd+u
NWIDtV8HxaM5VcIc4m+OqvlbZ1iOpvbm0F14/aDXBYa55pic8+bMFztmj2pz
xD5w0MxdRe0tUNbT4HxBwp61t8BCFbnGX+NJDwusORfTb8B9Np9qC2g6WRpV
fCJ9LGG9MC7Tag6zFyzR5Dg7bPpo0sMS3nrJ45tfMFxticRKp5EBH8l+VuAP
atBPfcvGgxV8/1P6GbKExrfCnqnHvAaNpflbYeeoX8MXLqT21jB0K8w4kkzj
WyP8s/7aJjuynzWMLMbcbfFl8622xojfe+edPknt1yN7bLzslJPUfj3aZ0Z9
CG9Yx9qvx9tbgndPI4n/enypehQ+yZr8xwa4kDC4fgfzD9hg3k7pFWNSaf42
KItsFMr8ZvattkFRmdBebRv5ly2sVkW+GRlP/G2ht+r4xB2eFI+2MJtflfpF
mvVfbQut1v76+3QpH21A/alJm3/lM/tiA1bU73zI203+twGx5wP0DP9n/w3Q
7N09tOF/65MduuavVIq3oPnbgTftZuo8d/J3O7RUzzfQqiD/s0N5ybChC2Up
f9rj7oz7+m53aHx7nFtwLOb4WdLfHo7Zc7aoSpH97bHvwXiF2UHUfiOezArJ
muRN429EWutcrmMsjb8RtpMHcmbcofE3Yl/df9s/xZL9HCAz6vhl09UUfw4w
cRm05+Btsr8DzOUnX7yczsqrHbAwXxCrKEn6OyLVMVAlwJHm7wibRye6XtnS
/B1hf27D2FItNl61I2I/m1jUxFD8OiHzpZpAfROrr+yEFQPTB0tfZ+VwwlyX
pE0zprL5ODmhI+LTiRMe5J9OUPsbf9l0ILNPnhP2PtioFZNPejuhYWZOA4fy
Y5sTOINjR62uIvs5Y+Rhv79d65h9lJ2h2tTkKm/G+oMznh6cGVGkzObv5Iwc
z9CH2oZkX2dsKSrdc2gys0+eM+JXWlXOvMr8v9oZ5e43j/B3MD5tztDcmRH5
p4n5s4QLVs3393p2g81H2QWvNvy6n6HP+MEFsg/mf110nNnHyQU12DOyKZX8
2wWHepQc0nxYeZ4LtJPqi0JekL1dcDhaovS+Jytvc8G+YtfSZyvZeiCxCbbB
uc6e1cRfjHd2xJtvovE3YeSokEPTVBh22oQWrQybOxfJPzZhVENiP/lmGn8T
xsimy46i/VT1JsSnLE2tWkD23wTN/9p71+yl+HHFy3+XfTc/Z/0ru2LO/n8n
g9spnl0hfSIq6eIXNl8nV8wcudTA3oP4u+L98Gs/buYznOeKN1ssg1I+kr+7
wlBgbt/kxHCbK0xfP/Q+bsH0kXBDk012wccghpXdoH0vQtPmM8WDG3yLOvtd
iWbtndww4Prw1mkRlN/cYPNKV/dIFtMzzw2lE8Jey/6PvxuM1fqVtQxh/Nrc
cNzmX+fPTZR/NuO8y9/3eQfI/psRExI4adVGyqebcVnFPrNyAJuP02boz5m8
d+s5iq/N2LdrqGu/NGavvM0Yfds6r34cxetm/Ot9VqL7lvlr22YEo9ZDNJfy
rzvszHn2SumsXNkdbzFoxVRTsr87YnjXEHeH6eXkDmnX58erPWg/4Y7gq6U9
F2k9ynPH5P8OBzc8pPXGHTOO+Ur/cSD/c8evRPNHLmQPCQ/s603al/aNxYey
B2wWLDO6b+zExvdAgNKTsTU7zNj4HhjScD39hR6tzx5QtVkj1SPHcJ4HZHuU
pG4lUvx5wDr+drpEJPmfB3ZW3mlysKL9nyfyhR1+9rMp/3jidXb/O+1DaD/g
iTsRe05IhxF/T9yqKW5ueMfmy/XEorxB+7KesPjN88TF1XtMewbReuEJZ5Mr
Do7LiL8n/js9WC/sPe0ftmBT8ozQ6SPZ/JS3YMHepq6Cd5RPt2DAFvOkS5PJ
/7Zg0AmrC8dfkf9vwQz9zUu++DN75W2B99JPLtfTab3dgtp+oSW/9pP+W6Bc
Z5ZykOJLwgv/Zta2q1gw/1X2QpLMMM95w2g/4wWjC5audjsp/3qhWHFoeuYO
Gt8LL2IGjdywj+LPC8sXpj7K2cLsUe2FEonsnMj1FH9emNiaIiNRQ/nXG45V
Oy2cv1D8e2NaxQ4pjgb5vzf4HbrvTvvR+N5oOKawSP8F5X9vnEj57GV5kfzP
G69XDNrhM43090b/Yu6RTzvJ/uL+A4NPcTwc2Phb0U83xrx+A+m/Fc6L5GBY
SPpvheq336LKIkc2/lbkr25vGp5K8bcVozKfhvKLyP+2oujf85DDS4j/VnC0
Jf2d3Wj8rRjhOXzoZ03yfx88OLbNNFGNxvdB0s2B3svN2PzhA6fqFp2Au6S/
D9K886ZdkKXxfXDuze+XBZY0vg+CL6hYjDxI8eeDL72jLppIkv3/f/9Vra3a
tP774pjxya2bein+fRGSpnzLawatv75w60l1WWxC658vtg5y2bDah9Y/XwTp
LVL+oUf53xdlf6M+r6DzZLUv7Kft9D+8nbVv88WU9Znvzhwj/+cg4FfxAJU5
DMtxUCi74kT0CpaflDlo7fC/kPOF2VOdgz1Vd1Zpu5A+HCgsyOS5NrP5mnHw
7pVsVF0pzZeDimeKBwptWPxyxO0FMgZzdeg8xoH5mrFNOdNYfT4Hj92fTZv9
guzJwYMOldc981n7Mg4Mskrz592i+OJAUeHA46pe1r6Rg9K8O96p90hvDtSj
goJ96DzeKe5P3f3g87XE3w/nIg8Wt09k5XJ+mN+yOeLwejaesh/e1Gw72iPD
xlP3w+zOtbzCC5Qf/GAYOzFB2ofVN/ODQblt2jZL4u+H1yffSfh2M3/g+GFO
ovxPszra3/phlpWx1ht3hvl+CLqoozojkvT0Q6dGWEwAl/VX5ocTaY9+54bS
ftQPn30bHaJWMH9o9MO1u9eNj70l/n74KBcRumw4G7/TDx6D7c4ODKT13x8F
L9J0rKaxcjl/8I+vHTzmLfH3x9aZLssX/8fGV/fHzCtHXjSeo/2ZP1z9xyr/
2k78/TFhvcW3EtpPO/nj/sBhAyaOIv39Mck2MLjkBfH3x9SdOcP7JxN/f1yW
yv3j60j5zB8lDasVv+iR/v7oyPo3bp4f8ffHTV+FfQ4qDDf64+vmf39WguLN
H03V1tLWngx3+uNf0iH5ERso/wbgWsEs6e3fWXu5ALQnjHDwVKL9QACOOFSa
37vPsHoAdqR88+rnRfoHYOaNlkNPnrL5mgXA/pCd1KjjtF4FoPa0dpd7DWvP
CYDaG7mBzRdp/QzAaiyYPj6b+AcgUb/XReow7acDoJGQnfST7pvKAiCxJ+Hf
z7/EPwAVBi931qWx/hoDoPdx7PrRi4h/AM6sdN7ztJDV7wzAqfkfHSf/IP8P
xKHg4OuKc1h9uUBskNfSnmxB/AOh6+WTfJziVz0Qoa9lltx7R/oHYl/1ZHvL
MFbfLBABvaL3u84T/0D0fp65414x6R+IekP9zi97iH8gVoSdPPyZ7o/4gZia
NOeLHt1X5QXidE4AR+UP8Q/Ejl9GMzoMKL8FQkdSud+bYNI/ENat42fuVyf+
gTD9GnRKtIv0D4T76pLTfv60/wuCp/On4WptlP+CkPhdPuDzGuIfBIdaqy/m
KqR/EBb5/mnI7CH+QRg/17Yj/z/iH4QZE+WsUuj+xCkI6yWalvgHk/5BOOVt
MqBJjfgHYWCnjeuL7Qzzg7CtNPazjx/xD8LhvXHljlS/LAiqERsVz34k/YNw
Sde0n00+6R8EXoTV37G+xD8Izas3bZhoT/yDMPult10j6SURjLpH8zRfB5D+
wTg8cH+qNN3XKAcjR8VVea2I+AfjY4NM7l9ryv/B+BBu4+DRTPyDEem499oU
uj91CoaTTauP5iziH4xHN+NLrvVS/Adj59ku4//6Ef9gOF65eUjiPPEPxobM
y2cX2xL/YFh8V1EbdJn0D8aufavvfzUk/sHQXrUxwzCc+Afj58ZVxQu/EP9g
6Js5/Nq8lPiHIGHEi/wN1L9cCGY6bPxrcoT4hyAi1fp2iBfxD8EMjT1yY7OJ
fwjupvLnF10h/iE4nF8wZfn/zishkP77/G2vEfEPgf2wjmcjKkn/EJgfytz8
g/Y7/BB0DYmasmkY8Q9BSusQP5m3xD8EBrXDXFtciX8IJJfHzFf7RfxD0MKX
v5VO56+2EGQPP3fNgvTuDMG9blfjd7R+S4TiefDasx/o/k4uFCVfR2bXnCb+
oZg6SXDqeDHxD0XUG9lwrefEPxRll25WvbhG/EPhrqe7/MNB4h8K/t7rt0fJ
0/oXivpbOqFql4h/KDplN334+4j4h6J2yn+23SeJfyikpzzQdllL/EOxtvec
0r7/6R+K1dkaf30pvhpDsaxaY374B+IfijB356HPKD47Q7Gqa3DxQuInEQZN
t5yvZ+uIfxjObhhj+oPyg3IYEsYFdu8k/dTD8Elj2oKD+4l/GBp8jw/wo3xp
FgavtZdqPUgfpzDEJ+pEmHJJ/zA8eVrmlsch/mHonPFW1WIs8Q+DYpXWo8eL
ib+4/GLgU98g4h8G+dsvjP9QPFeHARkPj6wxIf5h2H2zxe6BPPEPw91jOsLr
nyn/h6HJXWOqnBTxD4fCBonrilOJfziiyp/GPJxE/MOx/MK2+Ztp/6oejnMH
5Oe6l1P+C8fDuyfSPtP9rVk43PudnzXvF+W/cOQcd4zx0iL+4UjKVLK8TOdZ
bjgG5x65oUX5lB8O85caBhoyxD8cBZ8rdB9covwfjrKMMvtx1yj/heONl6T7
liOU/8Pxy1XlxcN0htvCEVjpdqAoiviHY/95n4aI/71PRKCQM80nlvZDchHw
H1cw2JHuW5Uj4HLwQpqRiNa/CMzb7LzotAPxj4CBve3d9Om0/4nA/m/lwxdF
E/8INNySqN8qQetfBHriLtldmEL8IzDlRHO3vRfxj4DniaDNSzpp/xeBpNk3
lm9vZbgsAr5ni1puyhD/CFSe/SgK/4/4R+DY4vFSVq9p/xeBimJT7tbhxD8C
M76MGOh4i9b/SIyKunFOg/ZrcpHgHoi9du47nYcisb9Nw8piBPGPxJ391tb6
7bT/iUSSQt4aoyyGzSJhMOmj/+hA2v9FYr7myz9zyxnmRGKXdmLKaXM6P0Vi
y4X64PBQhvmRGP7vVkMLtc+LhF1+XMH5BOIfiXKVGSF1dP6rjoTFpiNlbnTf
2RiJzXuz//WoEP9ImE1vKxxjzHBnJO6FvvDuUCT+UVjX7jhEYyLxF+M9UyVE
k4l/FCojG6fODWJYPQrW4wOkt84k/lHYaXjIWXMu8Y+C2my+4HYP7f+jMPBm
61r7DwxzxOWFGttn0vsFNwozzG61pBLmRyGHZ6Qx7THtf6PQK7PkyK7lxF/c
foxj1/szdL8VhbTYttOT6f6tMQrbLp1SOp5O570o+CWc2eV7n+HOKIRklj5S
aqLzZzTmvpsptWQNw3LRuCo35UX5M4aVo3H6zZz0WTm0/49GRZHZsFK6/0Q0
+P9KR+f+pv1vNEyH9FcrDyT+0fhp7lm01If4R0MqYNC0S6p0fxGNVZPShJeD
6fwXDaX7M70X2hH/aMRv4wyxDKDzTzT+rfs4P3I28Y/G6C0VD5erE/9orKj7
+2DGfOIfjWzJPXc7hhH/aCxbFCMYsYD4x2CEtOaKgXOJfwyWv38yafcNOo/H
4JnBaK/9fxhWj4Hd6MArvU103x8DqfaQ66UDiX8MrvXbXvGT7k+cYjDIT+Gp
yz9WnxODC+Yxic2TiH8Mxl04P/HyTVbOj8HSmtZ1N6k8LwZdu8OOhj1k5WUx
kLbs/1iG3iurY7BBNvFjx1U6/8VgfmwzL6eA7ptiULbD5qOVB8OdMdid3fgv
5hPdv3ExVcFz8MAyhqW4eJaut2Q43S/IcZH7ScZnXwvDClxUbHvoZHGG7MNF
fYrUZUdzhlW58It8rRolIntxMT3TqvQRvefrcLFiSs+ZIeFkPy5Uc54Ju3Yx
bMTFoxNvNbW9GDbjYoFiv/1DLBm24aLV8PPtLAOGnbjweb6yMkCLYQ8uEq2v
f/tjRPbmIrt+iUDYw87voVzcuxjUwlOj+xMu4l0SlC8PZZjHRUPK4JotdB/O
52JSwQtjvesM53JhmKkayl3P6udxsXh/0aMzUgyXcPHldsDOp4NJLy50VV9M
6zeN4Uou1CLK3eR4dH/BxZAS8XGO3sdquSio/zRtSTErb+Ri46oBXtorWXkz
F0pjvT0VG+g+m4scj8Y9a94y3M5FE9eeM4/u4zq5WKazYbP2TYa7uXhVnW1s
u4vuv2Kx8/jiqr303iAVi2cud06V72NYLhZK2w7d8+cyrBCLsEif0gv0Pqkc
C7f+Jw/5RDGsGovNvXNfas+j+5JYZJzhXPa3Z1gnFhOVBy2bZE7vG7EoiHCc
3k3vLUaxCHny5I2FJcNmsai+PcdSKolhm1gsDHNufD6R3kNi0ejvrLI9gGGP
WOy4W11mQ+8lnFgETm+O2biG9I9Fg+0Bta6PdP8Ui5nqyjZrShnmxWK11+l4
338M82PxqffD967RpH8s7BZXuL+dT/edYvu9c5geNIDhkljsq9yypKuMtS8T
46xT467/ZbgyFirxp6K/W5P+sVDdt+1dNo1XG4tlstmO/7vPboxFXUDu+bFG
rH5zLF6ELj9X85yVt8XiRsuDJ5NSSf9YJMpaido7WXlnLNoP3rHKf8hwdyz0
bF/WHaH3Lok4LJga0rq4mmGpOEy/VFk8+xjDcnFoTgtwPV/MsEIcCqJinRbN
Jf3jsEPr8Oi1J1i5ahzGaO5S0aT66nGYGzoqKMOTYZ04GFdvMFo7g/SPQ+3H
VZf4h1m5URxWBFcYBpUzbBYHd8nkYZ50n2sTh2WWJ9ekBDLsFIfPGY9npi9j
2CMOCUvGumwyZpgTB711hv1tnRkOjUPPyxutL+eS/nHQ2BF8QNeD9BePd3CJ
le440j8OvBWVkvdyGM6NQ75nyrbj4fTeEIc4halLzIYxXBKHM2XJtn8XkP5x
iL8fL2WaSPrHIfHzvt02K+h+Og46SkDjftI/DtLnEqa4/GP3qY1xUHn3yrp8
NStvjsPA2yu2y+wj/cX2OFJXfymM4fY4pMzRGa9H43fGYXzewozJPay/7jg0
HfO+fU+b9I+HlcyNyUo0f6l4VOSqR1d/Z/Xl4iE1sqVeU470j8fTCTpfgh/S
e1E8VkmnSCjOIf3jEaBXNvvjTNJf3N+rlDuGhHXi0Whx71W3JMOIx7vFn9Ku
LST947FmYHiV2U+6T47HUrOIAY/vM2wTj4iizZ+mZjPsJJ6//jy1mKmkfzyy
zS7nvutk5Zx48fkgNMj0GcOh8XCTPHy/ejHpH4+iQSZh0tasnBeP22H6SZAh
/eOhYnyj+eQeVp4bj8TcR5b1+xnOi0fH0Gv5kwoZLolH3uOKK6erGS6Lx396
ldMNjzJcGY+zMlVPdGm+1fG4sVF9pqIXK6+Nx/j4D63Pb5L+8ZjC36+k5MJw
czxcp2bkS5JebfFoV9jXfiudlbfHI7jfFumypwx3xmNl29tgP9KvOx4H5zw5
Yrqc3v8TUDWqriXmIMNSCXj3eoTvAT/SPwG3lvWrmbuI9E9AQdr5GBcn0j8B
T4ZO0l5N46smINf5r6s72V89AU9nlMu1DGNYJwHz4/trffxJ7ysJOLR0WdlN
B9I/AZeqPn/8R98XmSVA9vfv/bNtSP8EaH91cunZSvon4PnhR8WR5Qx7JOBo
rjHvvDnpnwCz9IrU50NJ/wS47Yyu6XeH3g8TMNvnzsK3J9l8eAlI5/VeP2zF
yvkJUNRZGhnRwspzEzDqt0TxsCOkfwJuLxYo7B1B+ifgdKLoQPYXVr8sASl5
o79H5jFcmQCTR1d+PiA9qxNQaxdtMNqX9Bfbc5J+TO0bVr8xAaP/JssodDDc
LJ6/V/bslXcYbktA7+QzI/u/Y7hdbH+OkvKaS6R/An4s8Xv84C0r7xbPX6FU
cncC6Z+IRbpHV87/yMqlEiG/3aw8+AfDcokINn5TsGoQq6+QCPUR6gHT6XsK
5UTcK1YQrM1l9VUTsck00efuJNJf3D41f/hD+h5JJxE7xkQHnRaS/ok43uxw
0UuG1TdKhO208PHT6P3YLBEFG+s8DxN/m0SMTFk6Mj2QYadEdIRO0Td2Jf0T
0TThleNrBdJfzGfjmGiz3ax+aCKGyz+zUN9G3w8kwuR6/M0P30n/RJg9sVYY
18Leu/mJWCmv8jJuOumfiJp+8lpNcqR/Ijb/Ub1fPJ30T0Ru6cjdLQLSPxFL
Zs57EepB+ifihWNZhsxG0j8R14uUlme1svLaRJQrHj8aEU3xn4jA0gbNO1EU
/4nYWdv7Q5P8sU3MZx93WwzxaU/E19YdRu+bGO5MxOmAh8fX3CL9EzEkIulF
rJDxk0jCKg3/llSqL5UE3ond6icWUfwn4fKv8ckPw1m5QhJqJOc6dHiS/kk4
YSoYIrCk+E+CsyhwTWIt6189Ccm6Z3dVbif9kxDtVyiQpHhBElS0pK7rVrNy
oyQUr8t/X85h7c2SYHfb6VAP6WOTBKO2dyHnxlH8J8H80+XeD+R/HklYaOym
1KrCMCcJ3vp1ld0FpH8SOH81Rw42J/3F88nKWFu8jPRPgtfg/v0PUfzyk/Cm
/49NOUtI/ySMz+g8WfiZzS8vCbuTXk/N1WblJeLx6x8UlWex8rIkBP4a/n5y
G+mfBO7rLOldc+h9PAkfUnOddExI/ySoF/ytMaTvlxqTcLLrd8m9QRT/Seh4
MaNTqYz0T8LVL5+2Fb8k/ZOQbesT9YjyQWcSpO99H3v6K+mfhAH5za/KB1L8
JyP18ntvSYp3qWRcjqzJVD9E8Z8MpQmr3hdXMD4KyfBaFNTT+JVh5WR8ibzY
03CAYdVkhF3rspL6xtqrJ+N0v/TNY2tYuU4y/n2Z/teF5otklO+2NY+QZuVG
ydipcPdoZzDFfzIejbN2KvQl/ZPRdX6R9PYe+h4lGRm7ffJDbjLskYwhWmN1
aweS/slw1txu2vKDlYcmY5lBgsf3ItI/GQZP5NyPckn/ZKRJtY1670P6J6Pf
LNunq5VI/2QcePiqq9qP4bxkLH4R4W9L9ilJxinveZ6xqhT/yZh4WnqJBK1/
lcmQc+soPrCS9E+Gq6J6vwOtrH1tMkxdY5vUNzDcmAzPJMFJS8pfzcko/pRx
y7GNlbclY6iK50HZhwy3J0Nrst7tYbcZ7kyGjNPN6kue7Pvu7mTUDHF3uviL
4p+Hrtf39iRRfErxMO6Q9+7G1aQ/D2p6Zy8U96P8z8PBS/klpcMp/nlouSA/
pIvyhSoPcuetfJ/OIv15UNZdM37icIp/Hk4u/7zjvgIbHzzMkrUzeLGA4p8H
xS/9e+9QfJvxEJL3vCWRviex4eFndQ7n1jTSn4eMjIobr1dR/udBd0vOKMvP
pL94fPGmScKG4p8HpyCJvcGkJ5cH6+i7p66SP/J4sNn2Iu69LOnPw+chLwfe
PkX683BP+eq8nf6U/3lweDF7blMz6S/mp33dQX4as3cZD2PtfmTKr2LllTxI
tNR9mKhG+vOQqKVyauhSWv95OC55/kWLG8U/Dx/GPQ/NvsfaN/OQW869fpHW
lzYe8H7nuY8WtP/jQfja+eepKRT/PKSvDLZdX7SmD3fzMNind2r/rWx+Eim4
mRHqde0K6Z+CG16ae3ecY+PJpaDIPiSsfh3pn4IowaEGTgPFfwqGiRLPLdxM
8Z+CH3d++18gf1RPwZ7Y8qKnY0n/FMSZLt2dO4ziPwW3Np5VvErrk1EKrNsm
Gq4nfcxS8Mlg8IQjtB+wScGprsMuvVTfKQXlQWW3ntoyPh4pKLmqcdD2BMOc
FMiMz4zUyST9U7B8dO+/xWRPbgoUR4zz+ET5jpeC1Itv1n6k/QU/BRdrPt+J
GMLq56bghV7v+8/k73kp+JzvH39wO+mfgvzJ/h/5mZT/U2AZs7diijXpn4Ld
ssfP3aD9d3UKKvccfbBoJuX/FORx6ryExqR/CmrujjX6conxaU6BhMLNt+4d
DLel4Mq2hrptoaR/Cnq/V0dZ7GXlnSkYbzd2ryrZszsFtkP0vSsSmT9IpKJm
55CLBS5sflKpcMznj36rQfqnYqLWQZm7Hyn/p+KCh5H+yhrWv3IqQlQSZq3s
Xt2HVVMxZuHuVlyh818qHm6v+WopT/k/Fb/3j1Boukvxn4onn3fmF9D6bJQK
uxxFj6XdtP6n4uJzQdWouQzbiOfbO3r7uZUU/6moP/O0NN+U1v9UjFaSMnlJ
+ytOKiZMSNw2XJ70F89P3uDG+fekvxh37zV/5ULn/1T0LL095s9G0j8VOc8X
t4wqYfbKTYV9xpTvM57R+i+2j4mhUY0Z6Z+KmdFndE+oUvynwqewcqLuQNa+
MhVHPv96vy2J1a9OxaOoiqFKS1n92lSs7F5x2USG9E/FQQWd05IcZt/mVDw+
7BMWVELxn4qCn5NuftGg9T8V6/lxsTPmUvyn4tgRnuq8dWy87lTYBBY6+fVS
/Kfhfey4kxZLSf80DBx5KFtjPeX/NFSYbN9l95j0T8OTJUN+9Pem73XTcNNh
xLDVxyj+0zDyykvF2ALa/6dhwfYDPYufk/5pGFz7+plGL+kvrt//fPHvy6R/
Gnw4i7Y/nEz6p8G6pPVWUzXpn4ajHG01TbK3Uxo+/2iavVpE+T8Ne+urPgxf
z8o5aRjV+afhVjDjG5oG10nqwp3S9HunNOybz1FtpvMILw2w8U9WHsvK+Wn4
mJ5yMP8e5f80HDhvuM5qG+mfBv+SaXZndpn04ZI0nG2xiJ60mM7/aZhfeE5x
TDrt/9LwZXbhoTdlTM/qNMicluXN/8b8ozYN4XMbV3k5kP5iPTyckgIPUvyn
wVjJYOLwQtI/DU29e39GdbHy9jQU1GndkRWx/jrTcP3lVc/cCZT/05AnafWI
m0/xn45uo+leCbSeS6XDe9CExRy6j5BLx72RE7c8Hcz6V0hHytIlR0qfsvkr
p0Oo3LbQs4KVq6bj8sTL4x+9J/3Tsa36pevWt6R/OnpvF3uscWH1kY7bznJn
9weu6sNG6biSbNevs4P0F5e7H7ZpTWTj2aTjR0Kq8alhrL1TOtzGDDn6KITu
f9LxrNYqy2gArf/pqHzoltv6lPENTUdbvfe3jdEU/+nY/975yAiyJy8dGc7G
Y2Zns/r8dFg8940Op9/H5aajv5lalVoV7f/ScXiyim413TeUpKNfzAKHebQe
lon7k/GdmuxM+qdjZnHMMlsXWv/T0dglqbh/KsV/Orb+vLV+Cq2vjemYV1qe
KUn+3ZwO+5oWi3W0n2wT45Oyuc1f6f43Hcr5h9xG0H62Mx2vxs08d53yYbd4
viHjjay+k/4Z6Ljb5WAdQ+t/BqQe5Nx17WLlchlIvHa/pZK+t1TIQEnFrzHl
xRT/GTj8XHqDvA/TTzUD+gdGTLm5jfTPQFjbnAvCB4yfTgaW/ioWZeTS/V8G
EgYpfm+g87VRBpzlj2b+cCD9M7CuO2NW0SNa/zOgVzvsjs480j8DjWd8bAtP
0f4/A8p39+UupvzIyYB/b9HtnxXMf0Iz0Drb4Ib1eIa5GXh4Mr67dbBpH+Zl
QDBXyeRZEuPDz0DFG0mZV42U/zNw/emaOsly1j4vAxuDU7n711L+z4Cjxszg
yV/p/jcDw2fcer1yH63/GTCe36/+tQHlf7H9DyWYLKfze20Gzk6YEfGH9ouN
Gajf4Ca55jnpn4EFC4vNk/gU/+L2CXrTC2h/056B6WceX367kM2/MwMnhbLF
28kfujNQ9WVX1Q7az0tkQtqhvSCRzodSmZB1NW1zl6T1PxOX250TDtF+QCET
H/QXdK2j+wDlTDz0EnQYuDP7qGYixKF63TQV0j8TxforE/Tt6f4vE5eWngyK
1TTsw8hER2fIF64ke+80ysSOGa89E7JW9GGzTNjf5fvPmE36Z+LdwXKjl/Q9
rlMmniRz1hfR/a5HJppX/zhvRudlTiZ8YVGrwKH1PxPu+j8+DfVlenMzYRR4
3diB/IWXCZ9XgkNf21k5PxObtLZdnH6J2TM3ExqblSZU5VD8Z8JxWLzBzhTS
PxM7r5xNMDVk9ijLRByWWFiNo/jPxH0Fh40Pc1n/1ZkYnqszcOpXoz5cKx4/
2/PL30v0/pOJaG3jKaG69P6TiT1pOT7NW+j9LxOZsnc+JtP+rT0TB7ebDPhB
+8HOTGimxGlyaL/anYn60hlfa2i9lciC9qGfhiv+9/6XhYSu8kNrJCj/Z+Fd
0eGFQdEU/1kQ3NA2PKpI578sFDv1v5xWvrIPq2Zhm5Zd0jw9Zi/1LLx2vznh
wEJ6/83CmbjwT9t+U/7PQkjhhmW7Ldn3DUZZ8JPoHjAwkd7Ts7BnfNGTQ5Tv
bLJwamd9tCOf9M/CnyndNhtGsfXXIwtQsN8xjPa7HHF7wfLPQ03o/ScL/gVv
gsvjaP3PQqZL2taZdfT+m4WSJ4FquRQf/CwM1Wnfe/oMi/fcLNRN/nM+b6Nx
H87LwpOSndua6kj/LOzMqGk0b5jVh8uy8M3EoODOAXr/zcLekwL3TwfZ7x+q
xfPfb1qTF8X414rno9ZxWOUmfc+VhQdurcdn5VH8Z2HDm2Nnd/yk71uycCAr
xPjtQfZ9TrvY3iLzaUfp9zKdWbgyYR73C51Xu7PwfcmaW5JT6P2fj17Htwu7
FrL++vOxMPlkWg+df6X4+J7Sf9+iaFZ/CB868od/atPvueX4eBamfuOwAasv
z0dH9yq3r69pv8BH8ib5gY3j0YcV+Titt/t5Ad3nKfNh5l60KpW+z5jCh0HE
+9qx7bSf5ENbaa68Dv2+X42P//79t0e9hfWvzkfGMiPh6T/s91BafEzvWJu3
3ZfZV4eP1daHXs6dtqwP6/HRPX/nMctQVh98rD/zUHP6fqbnCj7ujOu2u3h0
eR824iPL5Ix8+B9mP1M+NiQZSn6dSPcTfNSfyg3cRb+3txTzm/6kQTWD8bHh
43qlyTUlaRbv9nzcn/fTd/IoNj8n8XiLB3FawvX7sCsfoQsvLtZbSu/ZfEy4
c4QnP4rZw5sPR8MQr5NjWL7g8DEnutfGjt5jA/l4PvnA7Jxepk+ouP9AYXJx
JbN3JB+35OXe6Jxl43P5aLFRNVtpx/pP4ONvSYF5fQVrz+Nj6+kvdYcCGd90
Ps5mhK98r8ba8/lYclTK/gb9viabD59ZhTt06X4ml4/H6osD1N6s7MO7+Tgg
/WTtymu6fTiPj382syxfli3pw4V8lMVtDplF77klfChdeNuuW6XXh4/wYb1T
cuKeVSwey/jYZlKvX7KL2eMkH9Wqq7rkd+n04Uo+NCK8H8vQ+nWOj4s3789/
ksD8oVqs36bdzW+CmT5X+CjUGSB5S2thH67lY1mD3INPI1j/dXy8ttU2bAqh
/Tkf6g/MRGv2sv7vi/11W+kK0/7MHs18vPP4orx0BPOHFnF/fzGqh/JvGx++
3V02mr+ZfV6J539jx06Xh659uJ2PLp+bJy1nsv47+Jj9gH+0gn6P0SnW/4BR
cc5uNt43PsJOH0vPrWD9dYv9ZU5K/DvaT/3lwymoRvfCIvr+UQCNa3c2b6Z4
6S9AiczMwYLbrFxKgDWPklp/vWbr8RABNg6Yd6d6Hq0PAhzP7gzv+M7yvbwA
6+/MuXqgcGofVhBAZdFvq0h9Vq4owOXdgsnPsxlWFuD7ZIOZGeSfUwRwX+o6
/fInek8WYHrw2Z7p9N6oJq6/sn7Jgcfse2J1AYJqCpy/mLN41RKgUHBZUvEz
00tHAJcpw/MetzE+egJcFy4bpOzH7AsBGo17VtbpsPFXCHBqucOCo/T7XSMB
BsgHPMm/S/EvwK2zN76mfGS/FzIToOiSqWNoGfu9nqUAr77x2iY4afRhGwFs
ZEwLF/9i/m0vQP7kcxqmC3ov/h92EsDHyeSJrgHzZ1cBcl6qTcn+sbQPewjw
Ot0/XDWS+ae3AD97UqeO86Xv6QRQ39w+y2QOGz9QzOfekql5dH8QKkCwRI/U
IG9WHinAkzKNoq5x9Ps9AR4rq7ssq2b9JQjwTOvKqjqKN54AFxSW5TYHr+zD
6QKIrkx9yKui85EY84zbpacxPbMFqJu/7rdXMe2XBciWVJ//lO5TdgswUPG4
ZmASfd8p9g8p6eMcfbY+FApwSCPWpvc8s0eJAFcC3vlV0PnmiAAB/XLQ2b2g
D5cJYDoytlRPlfn3SQE2rJR8PHgCm0+lAI6ysdG6caz9OQESXC/+cPvL/KNa
AJmmX5zgRRT/YnsHzFsVfZ6+xxD7S92URbdfs/xeJ8DI2++rlr9l60ejAEmt
m1RL2ph97ovHr1aS6dFi9m4W4My7y5aTfzP/axGg//EN/SqS6f5egI47/62r
aWP+9EqAcnOFayqZ7PeO7QKk5bucXz2G9dchwDJZyb+Lw2l9F2B57YKXGfEu
ffib2D9+nvxgSPulbgFGX26qlV3I9P0rwJeEry/rl9Lvz4VY7rgusoD2v/2F
eJl20n7tDzaelBCDdb4Pf3R4KP4PDxEi32xMUNwh+j5MiO1/4z5b1LD4kxdC
5+jX2X9WsvYKQni7/mpfkUbrvxAbbG9pRms692FlIb4O/n3pWAqL5ylCvFEy
DFak34OqCuFusoyjX8LiQU2IYuMzojM8+h5VCL39Jsru7ix/aQnR83aOg8UH
1l5HiEeDN86rpu+z9ITon/lox9zN9P4oRHxSvxr3dKb3CiGUUsa3hTSz/GAk
xDSPS3/M7zB/MhXi/FmJS+c92e99zYQY/vBK04RlbP22FOJT6Ufhns+Mn40Q
MTJVDyVD2X7FXognK6aNvFHI4sNJCNOv4b5bP6zrs6+rEL/NN2m70PePHkI8
3TRo5zr6HsxbiJKumAE6eYwvR4jqH84//x5h+TlQiMeZQ958NGX7x1AhHNwa
oxbIb+rDkUKoLZ3/fs8x5m9cIawDQ569S2J8EoTIeea3/zD9XpAnxFgD1bGl
t1j/6ULciLRdLP+M+SdfXD9vyl/pSrbfzRZCC+eL931n8ZQrxK2sozy5cjaf
3UKsrpjQZHyQ2SdPiJGdM6QWqLLxCoUo6vJUTnKj/bQQMvuKRuw6yvz7iNjf
DHRy7+mz9mVCNP14Oudtzbw+fFKIZNNv68Nd6bwlRP2wFTZTE1n9c0Iopw92
WZbCcLUQ5a2G5e/fMHtfESKPu8xJ6Mz8uVaIgyay9Xu2z+/DdUKEzg0QzP7J
7NkoRKrOpD1ZqkyP+0I0hmp5Zc2i77WE+Gg17q3bbjb/FiH+LG4apUO/L24T
wuvZibbDU5n9Xwnhr/kocxT9vZ92IcYcsB33qoflqw6xvmlvq+S+a+L/cKfY
X/a8a7jaj9X/JsRQxWNXOjj03idEyIRJ/g83snj4K/bfyr2aqt89+rCECJoW
ZkNzS1l89Beh0/hnc9B7Np6UCNVNUyR6vi7oG2+ICJlXlYbUJjL+ciLUmT1Y
oP98bh+WF2FL4761yTIsvyiI8KdhdrzZGNU+rChCP7M6Q4mPzP+VRfi9/1Lj
eh6rP0WE0j/tZhufMXuoihBcuKxwl5DlOzURfK3unnfSGt83H3URws5q/bi1
bHhfuZa4/0dm0iszDPqwjgg32rVyNh9n8asnQpWH07aLFfT7DRGUZtYsyzii
3YdXiKAfpNR1oZLNz0iEsaka3hrz2H2FqQgl0/MMtfI392EzEWIqcmXL7rP+
LUVYp3vo3/v7dF8hwrTEr1YJ5UwfexE2zuJNmDKUzq8iLJoY19j8k9nbVYTp
vg93tKvSeVaEB09GvrDlMf/xFiFeo+zPRFv6vlFsL//s2tn5TO9AEU5We+Qt
r5/Wh0NFeHP/3OqwgUy/SBEuXLm/dbwl83+uCP1lLwvzV7N8nSCCwHrogeuU
33kivH2dfWCfLrNXugjvpj/9ZerB9OGLsM2hlLPuKrN3tth/1N6kD/Vk8Zwr
QvHXue807Vi+3S2e75EVMqMHsPUgTwRlv/Fr/2az+CkU4eotswMqTaP6cIkI
T76vyz78ldn/iAjvLW03tPZM6MNlIhTxf1Udtmfnt5MiaMVsGnTjK9u/VIqg
yE1Zq6bB/PWcCAdGTl7+p9itD1eLEKLDOa84ho1/RYRfXiabjHJYf7Ui3NIu
rl74ke036kS47tp78CD9vYpGEY58qJN/bcTy6X2xP2/lckfwmV7NIjySsNi/
/A8bv0UE2am7h62i3yO2ies7/r5nVsnOK6/EeGPU8/BkZr92EfSU7ZdPqqH4
F8FgYXl+fydmj04RXrlNg2qJXB/+JsJ3lScx4m1PH+4W2+N86E2nfSx//xXz
G7Nb8VER/f45Gzu2J6TqDGTl/bPhr82RfUK//5LKhnpBXapG3pY+PCQbdV9v
mJ+m3yvJZUMt2U/4fJ9nH5bPxpEHMRPvtWrg/7BCNsJGO7/comHWhxWzIXn+
V7My/X0o5Wy47o/4fDeM5fsp2bh3wyRcO4bZQzUblWtOZp3dodvXXk2Ma7vq
179i+qhn48/Q/ZWBfKaHVjaUnp7/eGIX82+dbOxZVHb33gDGRy8bu6aWq1gf
ofunbKyN2o34PUz/FWL+Hcttxh6k7xGz0fDjS4zJUsbXNBtpUgFhZwfYVf8/
lNO0Ng==
      "]]}, {}}, {}, {}, {}, {}},
  AspectRatio->NCache[GoldenRatio^(-1), 0.6180339887498948],
  Axes->{True, True},
  AxesLabel->{None, None},
  AxesOrigin->{0, 0},
  DisplayFunction->Identity,
  Frame->{{False, False}, {False, False}},
  FrameLabel->{{None, None}, {None, None}},
  FrameTicks->{{Automatic, Automatic}, {Automatic, Automatic}},
  GridLines->{None, None},
  GridLinesStyle->Directive[
    GrayLevel[0.5, 0.4]],
  ImagePadding->All,
  Method->{"CoordinatesToolOptions" -> {"DisplayFunction" -> ({
        (Identity[#]& )[
         Part[#, 1]], 
        (Identity[#]& )[
         Part[#, 2]]}& ), "CopiedValueFunction" -> ({
        (Identity[#]& )[
         Part[#, 1]], 
        (Identity[#]& )[
         Part[#, 2]]}& )}},
  PlotRange->{{0, 1299.}, {-213.00604763, 71.678554411}},
  PlotRangeClipping->True,
  PlotRangePadding->{{
     Scaled[0.02], 
     Scaled[0.02]}, {
     Scaled[0.05], 
     Scaled[0.05]}},
  Ticks->{Automatic, Automatic}]], "Output",
 CellChangeTimes->{3.8694824031523895`*^9, 
  3.869482766802885*^9},ExpressionUUID->"a2264f87-cae5-4c5d-9a85-\
37824379bcef"]
}, Open  ]],

Cell["\<\
(* Find the numerical derivative of interpolated H2O amount for peak \
detection.  Derivative data is smoothed using a mean filter to make detection \
reliable. *)\
\>", "Text",
 CellChangeTimes->{{3.869290982647092*^9, 3.8692910165079513`*^9}, {
   3.869291105075708*^9, 3.869291289793632*^9}, {3.8692913212588873`*^9, 
   3.869291326640897*^9}, {3.869291360368156*^9, 3.8692913645489635`*^9}, {
   3.8692914557467237`*^9, 3.869291637019042*^9}, {3.86929170445796*^9, 
   3.869291722585192*^9}, {3.869291872376655*^9, 3.8692918833590746`*^9}, 
   3.8692922948287973`*^9, {3.869293427570187*^9, 3.8692934426242137`*^9}, {
   3.869293504384722*^9, 3.869293681866234*^9}, {3.8692937133158894`*^9, 
   3.8692937268879128`*^9}, {3.8692937622375755`*^9, 3.869293792813629*^9}, {
   3.8692938509705305`*^9, 3.8692939084566317`*^9}, {3.8692940655187078`*^9, 
   3.8692941501020565`*^9}, {3.8692943968320894`*^9, 3.869294451650586*^9}, {
   3.869295260045006*^9, 3.869295271417426*^9}, {3.869295307955684*^9, 
   3.8692953686109905`*^9}, {3.8692954467371273`*^9, 
   3.869295460711752*^9}},ExpressionUUID->"629d3d5c-d953-49ff-814d-\
da45e8f7e9b2"],

Cell[BoxData[
 RowBox[{"Do", "[", 
  RowBox[{
   RowBox[{
    RowBox[{"finalData", "[", 
     RowBox[{"[", 
      RowBox[{"i", ",", "40"}], "]"}], "]"}], "=", 
    RowBox[{"ND", "[", 
     RowBox[{
      RowBox[{
       RowBox[{"Interpolation", "[", 
        RowBox[{
         RowBox[{"finalData", "[", 
          RowBox[{"[", 
           RowBox[{"All", ",", 
            RowBox[{"{", 
             RowBox[{"27", ",", "17"}], "}"}]}], "]"}], "]"}], ",", 
         RowBox[{"InterpolationOrder", "\[Rule]", "1"}]}], "]"}], "[", "x", 
       "]"}], ",", "x", ",", "i"}], "]"}]}], ",", 
   RowBox[{"{", 
    RowBox[{"i", ",", "2", ",", 
     RowBox[{
      RowBox[{"Length", "[", "finalData", "]"}], "-", "1"}]}], "}"}]}], 
  "]"}]], "Input",
 CellChangeTimes->{{3.624620040267847*^9, 3.6246200403178473`*^9}, {
  3.6246202897132063`*^9, 3.6246203322912664`*^9}, {3.6246208128589516`*^9, 
  3.6246208179709587`*^9}, {3.624621103725913*^9, 3.6246211826300583`*^9}, {
  3.6246212364075375`*^9, 3.62462126144597*^9}, {3.6246213435186644`*^9, 
  3.6246213436136694`*^9}, {3.8692920716850057`*^9, 3.8692920717006054`*^9}, {
  3.869292335451269*^9, 3.869292335451269*^9}, {3.8692943807796617`*^9, 
  3.8692943807796617`*^9}},ExpressionUUID->"65ce65d8-296c-4a4c-9358-\
c91689b4c73d"],

Cell[CellGroupData[{

Cell[BoxData[
 RowBox[{"plotDerivativeH2O", "=", 
  RowBox[{"ListPlot", "[", 
   RowBox[{
    RowBox[{"finalData", "[", 
     RowBox[{"[", 
      RowBox[{"All", ",", 
       RowBox[{"{", 
        RowBox[{"27", ",", "40"}], "}"}]}], "]"}], "]"}], ",", 
    RowBox[{"PlotRange", "\[Rule]", "All"}]}], "]"}]}]], "Input",
 CellChangeTimes->{{3.624621282373167*^9, 3.624621315533064*^9}, {
   3.624621372508475*^9, 3.624621408477541*^9}, {3.624623791413908*^9, 
   3.624623813163045*^9}, {3.6247118106995697`*^9, 3.6247118129035816`*^9}, 
   3.8692920717006054`*^9, 3.869292335451269*^9, 3.8692943807796617`*^9, 
   3.869297679395317*^9},ExpressionUUID->"6c5755ea-125f-4784-9052-\
7cdb9e76bf97"],

Cell[BoxData[
 GraphicsBox[{{}, {{}, 
    {RGBColor[0.368417, 0.506779, 0.709798], PointSize[0.004583333333333334], 
     AbsoluteThickness[1.6], PointBox[CompressedData["
1:eJxVXHlczF3UH0lCUkRFMihleTQqCsWhVNYWqSgMidI2bdpr2qd9lhDCKEsU
Emnsk4ospayhmBJFKLKk9b29c37v5/P2z/P5Pmc/595zz033N32nr52bDI1G
mzCCRhv6r/Sncznt//+AxaqtieENnXekUB5uRy5Zwz1DYSV4nLdVsd+MBlKs
As5bw2MaV8iKpVgNciR+7+izKH4N+D5YnKdzow3t0KGpaH3kzhc/kT4Dzs2w
dlAIpvi1oKB5cWNM1y/knwXpiebrzoVR+nVBbhR3/c+8x8g/B5TYT1eM0fmO
/POgzT93c09hN9Lnw3ZZi7FmwS+QzoAwoW3T+6dtSF8AmvkDghm7ZVC/PpRe
/+z/0oPy1wBm145um1FXh9gQlk5O3WUi/xHlF8K3mBkTArXKkL4IZMUXYuR/
KaA+I/gLXlPLfj5HujGMMlT5fiHxH+LFwO99qVlYcgPxEqhw9U/68rkL9S+F
yfPDF7eU0FCfCcj2lP+kLZDF/JsCTTI9S2lwGNKXQXyI/RzmxQsovxzyZkSd
ePT8N2IAfQ2G/R+VH1LMBthvomKd9P4p0ldA67L+5dnaP6T+sFfAzCecs9v1
+pG+EmjsuNUGGS1IXwka6ZaBF9L+It0M+j+O3zNcPEzqH9sMRl3ZdNzKlZI3
J/hgjO9xrA/bnORvTVpG6COkr4I/cKHT2u0V0leBq+aPv3Yh1ZgfC4iTnazC
uPAM7VtAmlBv0syoZqRbglpMZ92X6l8obwkq62tKeVcGUb8VfA5pNn/0VYzy
VlCYuzSynfYT5VeTfFX6HUvGeNirIfDaCprjyOGY3zVQsPOYTv38bpRfA78e
OXSwPDGftLWQUv5w2glmI8qvBRu/7OMi3yTUv47kxeDUpAO9SF9H8nFG3vLG
INLXg2zYsc0Gs+Sk9tjrQZ7tP3GvLUXfABrrVbOvs3HfsjfAZJ9p+lCN/DRr
SLZY4rU2F/cn2xo0235Oe6qjiHQbsl9sbg9ndEjtgw3MHGevf+pNP+obwhXL
0y2xPmIbOPpl59y3ux+ifVu4K5/vujLlsRSDLewz5rasP9SO8rZkv8zNK1/9
FuVtST1adPMuYD1oduDttKe1ZznuN7Aj6yn8id7BPpS3g7t6YqMJJ7EfiO2g
b8SawGMylP8bST94XOhZMlYaH2yEjNa0Qu2nuP7ZG8FNNIavXfRBqk+8EdYe
C3DRN/iE/ttDQe4JM4kI+w/Yg8Oqwh/byz5jPewJ/6qjDltb0L49aPb9KRLU
XUL/N4Gvuoacyj3K/02gn+luvXsc9hf2Jvg2qPg5Uhb7kXgT8fPu5A+Hqf7h
AKGGs4z7i+vRvgP8q7SJCi8cgf47gOi6yrp2t09o3wG2TXQd3qP4COUdgSYW
jU/2xP0JjtB9Z1P3xeEYD9sRxB25zSdPYf8UO4Lf9pCPwKX6lRPQY8zHv9uL
6w+cQH2FWd+ssgb03wlk7BudGW5RKO8EpUsU5m/Io/rlZrjS9NaoxrgZ5TeD
Yayx59qQcpTfDGkp2svO9mF84s0Q2Xs21GDcC5TfAuxzAStjs3PR/y2weWrJ
SZ39uD/ZW6DnoNPrs8ux/4q3wKQ21pG3KdhvaM4g+emo570J9xs4g4zh51Up
FVQ/c4aPdfYRJXlXUd4ZtsbM7wpbfQ7lXeDE2Pep324Vo30XWDI5a+/M1q8o
7wIqSWU1wxXvobwLqd+EubHDP6L8VlhzbLzdxRmtaH8rWU//jA7/60P5rXC7
/+yi6hIJym8l+zdr7sD9fxj/NuK/xv4XE3pQfhuI9B5GySX/xvxtI/bWe7IU
qfi3wYgCTuKzFwfR/nY41rul1bX1PcpvhyZG6LVlT6n4t8OGoFpdN0/s5+Lt
ECwaU3CXi+uJxiTrZ6bkXhruNzoTPkXJzpY1x/wDk8Tz/vnePvSPSfglPeuv
eFP9nEnOVyFd+yT2ByGT9JOXoaP1qP3ChI0ap4Ptz56QYgkT5O6sXJagh/2A
tgOmcd46pOjgeUbfAWn03hGHn2G+gGBhGH9tBsbP3AFi39NzDQD9Ye8AjWqb
pYuUsf8Jd4BtXY2+ruZIqT7xDsjLNe7ZcBfPO8mQ/KSSZhHVP3dCg+P6zqLf
MtJ46DtJv+SFurvLS+VhJyw51iprvvEDxr8TmpTLTy3Ro/rpTjj2RdebV1eO
8e8EC6Wl5x3lqX65E8776PIPHMT+INkJAdfMOo6NlZPK01zBorYya5or+kd3
hX8HJwQxvn7D/BP6Km7i2v2YT6YrtB1cPiGlGfsJ25WcL6cjO+7h+Sd0hfTT
P588/I32xK5k/+kl5Fx6JaVLXEm9LawEJ/C8ou2COYeLnMrdJGh/FwS+V8tX
0qX62S5QOBjdbCbB+Ji7gCn7cUz4y5dofxdoZO560JvzB+PfBQ1GN9KqTUZI
4xPvIv28867dV6yvZBfouUz6aWJSiPbdYLq7/0jTSDxP6W4w5+/6nho/pIMb
aI3TSvvp04X1dyP6NjDs3mF+2G5kntvleKvoLcbvBi23jZ93xD7F/eIG8mJR
lM9LnJ8kblCxI8PfdvZXtL8b7Ovc73+Vx3jpuyGJtmvO8xG30P5uMKddyX82
B/sZczc5T7wLK0w+Y/y7YXLG6sibCtivhbvB5K/OiLzLOJ+Id8MjVmRm4ot6
zP9ukPgH5G7ahfmi7YH+1NFvvy5FTN8DnvUjj+jvlpfmD/aA7Y/nY/8rkZPq
Z+6Bbki0zDxKnS97YJfmh0tlR+9h/vdARZOOqnMmxifeQ84X1eAr2XUYP6Hv
CP+V+Bb7Fc2dzENmlvAezwu6O0zJrD62CPD8B3fSDxeWL+O0Y/3dgZzxRQv2
Yz7Z7mRe0Q/N7sR5SegO5xRHPm7rw/lc7E7Oz4ub5ztjv5S4w9LDjw87iZvQ
vgcwXPZf1kin1r8HOFaqSqzK8LwGDzLfv5tyX4TnHdMDmr9otp09U432PeDD
7e2JCy6+xvg9IP6RadCn/ncYvwds/Qmt0cNvYvweYGJTcsg+g5o/98LEJJ2U
s69wnqHvJfURVnouwPUGe4F3f+p2pXacJ5h7yfqze1zpTs2Te2FqxqyJnXew
Hwr3giy9KSfdENe7eC9kN13d9tAK14NkL3yPKbqUMIj1onkCbUnppr9bh0vl
6Z5gfXDulXs77+P+94TLTTHeHtep/e8JqjElud+tqfnME2x5xb8tsnD/CD2h
sWlSxmqVuxi/J9z9GF109Q/mU+IJ6SntFgMn3+D694KGgwPFObqUfS9YnCMZ
Xb3kD8bvBf9UN8ixrHA9Mb2g97hNyDF/qv95kflEvLBsBc5TQi/y/zWuOC7v
QPteoMlZJdy0ANezxIvch44nqtDGSDHNm+THp1vRrRLr7w19dy48k4um1r83
GJtkNlouU5ZipjfY3GnZk1BahPF7Q4fuwrvz5yFd6A3294sXnDk3XorF3jDW
8sOrP3Mno31vct56nEobh+crzYfIF3z/mqKO8fvAL2OV8Y0nUB/4gHKFZ11T
5SS07wPf3hqn/Tk9AeP3AauZ3dceOk1B+z6QX+8/994hpIt9wGJsQKb63Wlo
3wc0q94x9hmhPpovJO8+NGr0SU207wu2fl3Di8dPRfu+IPk7rT/2uAba9wVF
o7Ot/qvoaN8Xrh3nn8rRmon2faFUoafb+ex0tO8LvqKRge6RqE/iCwPHtWWu
zNVC+yy4Nhhzq1gGsRILBvRop30NddEfFvyserFF5dEsKWawQDlwz4jROkgH
Fow3v75uTBTas2EBTSk150LDbPSXBVXlTUZr6fOlmEXs6cUera7VQf9ZUClg
LJq+EOlcFgzKxG/tVf0P42HBWMdngWP85kpxEQvO5OszTcOQX8wCtuaBtSHk
nv6/uJbY2xglz/RAeQkLmn/sTj71iyHFncQ/eY1RhmmIaX7QvNmzMiXWEOP3
A/mdjoXmIQswfj8YYddu+TwD6QxC1zfZ/M4VMfhBz9izv8V5iG38YF9W4akT
jYswfj+IXGyrW9eEmEXsHTLgccKRn+0HM3Wrbk+2X4zx+8GJQ81jVtshFvrB
2DO3VLdLjDF+PxiwPtNEM1uC8fvBT93Xzg9dl2L8flD1bHOwqTHSJX4w+v6D
7py05Ri/H8iI11jnRiOd5g9vHS/He4YDxu8P9lpkfixHTPeHSrMLet4vTDF+
f5C/m39yg9EKjN8faO69Jz70IL/NEC4wGrcS6Ux/YG+rX2O2fyXG7w9/T7Un
X7iGmO0Pkcpp832NEXP9YWa+zzPzjeYYvz9EJNsZ7eCbYfz+cOLz0ZK3m1Zh
/P7Qc9ToegcPca0/BPdZ9k77g1hC9O9o8198zALj9wf13SVubocsMf4AkB/f
56s9CrFSAHyoI/PDsdUYfwAkXg71YvmswfgDSHzeu9zpVhh/APE/yyR9IdJt
AkBkovhBy2Ytxk/4mWEO/xmsw/gDYGzwLM2CVsTsALAQ7jb6/AgxNwCUtV79
9D24HuMPgCqzkRMWNm7A+APASONMemaqNcYfAB3yk1q3TUNcGwAFExa+qqi0
wfgDwC5nXHS+oy3GT/QFnHVO2oD8tEA4Mf1z1IbbSFcKhCmKC67NO4SYTuj/
zHTZqnYYfyAUuC5R9NdGDIHwxnpxTEUvYptACFa4n3dx3EaMPxB6RuRZ/SdE
OovgdLcxT6fYY/yBoJahleOXjPzcQHBRjDu7YhzShcRe+5fFHiMRFwUCTbTc
/94exOJAeNsx0djQHXFtIIx4mhRSYr0J4w8E9Q327GsU7gyEv+mb1li7IaYF
wYcFuQPmYYiVgqBgblZq2m3E9CBQ/nUhTDzXAeMPgjNWi6q0JiCGILCQ3Iwd
8EdsEwT52do3N0QhZgaBYdot1ffXEbOC4NuUa9H7ElA/OwjGmZ9yFpchnRsE
HaLupQ+3O2L8xP4Vr5y4aqQXBUH7W277WhpiMdGv8DrlvgRxLaG3d3iNc0Es
CYKBDusNr+NQXyfhn9fi/NkT6bR9cPVxjczMlUhX2gelGhmXze9Q8e8j511z
oiyLin8fse9+dYcTFf8+qOoa3VNG+W+zj5wPcScytFEfcx+MVdXaY6KPmEX0
LX0dF/2Dqv8+OBNCs9hRQsW/D4aZdgU/pPQL94FDa3qk1nD0p4j41/d03d9+
xOJ9MLhueU5dPuJagouDV3hcpOLfBz/rQ19GT6Tqvw/yOTLGI9lU/YPhjPGf
rbxzVP2D4dq64uhjG1CeHgw0lounyhFcnwyCazt3p09A/yEYrg9OV5wpi9gm
GBY27Iz6Phcxk9Ctlc9MUEfMCoaqy5fNXlWhPjaxb3Xt6jAZpHOJfOFa/YPD
qfUfDKU51f9qfKj1HwzKLcMPlBaivDgYHP4Ca60B7q9aYu+O0rvyf4glwSAj
GfBmGqF85xD/VgfV80inhcCwrXM7l3ggVgoBWXZGb+8rxPQQSL/HPKe+mNr/
IeDb3Xq5uoza/yEwucYp8N4kav+HkPnFeJr7fewfzBDod3viLPcXMSsEuOLk
6Yup/sEOgYZXI688yUE6d8je91aV/5AuDIEW3rjTP28ivSgE7HkZZpcXIRaH
wPkLyw7GH0dcS/zb3Lc76SLV/0Ig+VPEmQmTqP5H6OoNkrCfSKeFkv68Iejb
RKr/hUIT48Dx0Z+w39JDQTas1H/KXuRnhMJ5RYVDctnID4R/gfyM3T+QbhMK
8rQm+5Im7N/MUGgIZnpZ1CKdFQqPZwpaVJZh/2WHgnEOh//GCjE3lNxHzawf
PkF+IeH/8HT5U1U8H4pC4b3/c+gKRf/ExJ74qThTjer/xN/DU/v1plHxh0Lu
zouBy0xQvpPwQ6aaaRf6RwuDzY2iKtNviJXCwNjlqvCvC2J6GNAMDS3a16A8
g2C2d4WgGs83CIMpT56MXT+I56VNGDx2jYu1G43+McPg0zJeSeJP5GeFgYnS
A5lZ41E/Owy6Uo1/x4jw/OSGQUGuVpvePcTCMLDbeupveijqLwqDUt+K6VO8
EIvDQKWaLs/1RlxL7EXdshFboT3JEDZ+WXkDz/fOMKiYOSfFUZs6/8NJ/Lv/
G5GI8krh5D7sNkV0HM93ejgsdpldY+uBmBEOr1mfs7tmID+Eg9jXb8rYdThf
2IQDTVx+xZeG8weTyOfk+x4yRcwKh9YBdYPkIpxv2EPy45UHpuF8ww2HvNye
R983IhaGg8b6L/uL3yF/EaE3K2YnMXG+EoeDKXf7pcR0xLXh8MzNomDLPpzX
JOFweYfGzNdd1PwXDmpl2cenHMB5jRYB+4xlEsLe4DyoFAHD285uiyo3wvgj
wG+7bonqb8SMCDi1JK2sXEzNvxEQ0Rub5KGH87ZNBFkfoxqup+L8zIwAN+Pn
Nz9kI2ZFgP/2tt3RDJy/2RHQznIw8OTNwPgj4Mv2Nx4nT+F9TRgB/4XO6m31
UMH4I2Crn6i5Of813i8joLUuJ+tGB95fayMg8nvmqziPUWJp/BFwfOzyKde+
478PdEbAStrthKCuyVI6LRJ0a5P1pyjMk2KlSOAVTEgs/I6/36BHgoOhgXPx
3jlSOiMSjvX6GTSwEEMkxD/K7akZRGwTCc/1ivt3/ZolxcxIEv/vDSMq9KWY
FQnXro92n0FDzI6EZx8vPT0Zv1CKuZGw9liTXMR3xMJIuNW/1/Xr80VSXBQJ
cw4Lm6p7lkixOBK+DeopyT42keLaSFBiO+jskTXF+CPhchNz0bDvhlLcGQml
S97NPHIG6bQosl619s/WAow/ivST2QFdeiukmE7otIZ52wyXYvxR8DhvXqjJ
e6RDFIj0lBeZRKK8TRQU5s6M3LJjJcYfBUs0Rg2UrkF+VhS0/cxxhTlIZ0eR
/RG8O/afGcYfBU2s9oWmEuQXRoHd0eDjH0qRvygKNKxn+UyMQrp4iP+/Lewc
C4x/KJ7eD7dCVmH8UWBqM3oeezjizihguNyc0X0f7dGiQXyxsq9BZI7xRwMN
Thxb1oeYHg2vO5+JjMpQnhENootyHQUZiCEaRgUK/zjfQfs20aSfzP1zMNQK
44+G7uirioqA/KxosOCebGy7aInxR5P+ZrBw1ADa40ZDwc71sy9+Rn3CaOL/
i30T/iB/EfGP/f3RoTLkF0dD/6O942+2or3aaJLPqgMfJyCWRANDQ6xNa0V9
nUSe1nxh21vUR2OTfMY8rrmNdHk2yLPV2t58Rn+V2JA3w43jGoT8aoS/etXY
0/dRP50Ndo35tlacNVKsywaxXpDmxE3Iz2CD2orhM/W6kN+YTfovc8TGfKQD
wR+0o1cEoH2rIfsOzKo8pNuwoWvM+42LDZDuxAZTpbNsus46zC+x1/E55HER
8rsP8ZfkNV5Geyw2WCjN02Y1Iw5hg0r6ePVLM9Ff9pC/cy29ZVGewyb5Lag9
koF0Lhtao4zunT2F9rPZMGXcppdvS1Zjfdjwumi+T94/pOcTeXHo4yOrkF5E
7K0vPl75A7GI2PNljfnRjPbEQ/5MjuWsQHoVm6zPRyGnRlH1ZJP1Pb9yUxny
1w/Zz56yxw39k7ChrfhsfOw/5G9jw6fbykrGO5DeOUQffKS0Bf3rZoNEX5Yd
6EHVPwb6x/SXyGmgffkYMNYQVdu3o7xSDMnHOJX5w6j6x4DasLLPIhWk02PI
eubs/Dka6bqEX5w/OHIC0hkxJP7IVeMdqfrHkPgPvkhoo+pP+AOPjUuoRv+s
CL4S3eeshvI2BP9imn/tQX6nGLK+O5hh5sjPjIGgAI2jZ0cjv3sMSA7K73Mc
j/GwYiAgNAmWj0EcEgP5NadzUsaiP+wYkJVo7i8MoeofAzydTTyxI2JuDCTf
m7b0GuVvNqEnzVVYNIWqfwxwaQ3ikK1Iz48Bn8GK17c70b+iGPAVtTvn6KB/
IhKPcGnZwEHcX+IY8J+md28KJV9F/A9eU5NM+VNL/L1Abz/bh/rqCc4orP3z
D+mSIX62YLwc+tMWA+nMM4sa5ZG/k9hjTp77cjbyd8dAk+2RjQ860D4tFhqM
DvlUqWI+5GNB0/2zmWo2tf9jwbM79KimAtLVCK53mi9WQH30WDiXoXOphIn9
SDcW0i3mJztNoPZ/LCQnMuRt61Cf8ZC9sYXLfqB/EAu97xn79rxCeatY8I1e
vzLjFdJtYkG2Z8HadVdR3ikWApZ/q8rtR8wk/rZNu0+fgNg9FiSv2s4/CkF5
Viz8q2wTV5sjPSQWaPQpRu2j0R6b+HcvwezhCqRziD7OU/9ed+o8ioX+j2fm
z2lGejbRl7Cy6NwFpAtjwSs76UzxbdSXHwvDejxvzolB/iJir+fbcv1UpIti
gTfS9MimQpQXk/iPv3mitgFxVSz0Rd8xDQxEXBsLtrzp2ZuPIa4fwpcbPtgj
lpB8qTP+aumj/jZi/03AtzFCPC87Y6Gl7mf5+Uo8L7tjYXrVkfYv65GfFgfp
cjvV9x1Afvk48Fn8JX+cMupXioPeOwt3V8kiXS2O1PvenSeh1HwQB/2nBnMn
5iBdNw5kYcyFbd9QnkH0W+RO57CQ35jQr58pmVaC/BAH/7S93oQvR7oVoUs4
gwkvkW4TBzOf/Iu33LZcip3iyPo5M/BJg5oviHzC2pqW3Yjd40i8ry6n3cB5
hEX4VXv56Q6oPyQOJEbaC+xckM6Og+n5gcef+qE8Jw5ym/Pu1s9aJsVcwh9c
+CSVjfzZceS+eSNfxxixMA6aSl0VRhogzo8DW9tng7onERfFge9x/nvLg2hf
FEfOo5z7Nx/hPCWOg4xZ+ootn5C/Kg6S5RSC549HXBsHGmPr3He0oz/1cTDF
OixgghdiCaFX6zauq8N5ri2O9PuLN3/7Yb4648h5mlmWkoT07jigD5PZfEgR
6bR48H09r/ioJtqTj4emzgNyrw1wnlSKJ/exVWG2/9CeWjy570kWn/JFffQh
/igj4yik68ZD16P2J4YvcD5lxJN+ftrT6CDSjePJvMVdZF6K+oHQoaBRrILY
isivtTafvAbzY0P0F1muZw5Dead4cp8dqPkTi3RmPJTqjXrHXYTYnciPGXG5
ewRiVjyJt/qK0wLUHxJP5klV9WeBi6WYHU/uT1Nf1YYjP2cIJ758Ho10bjy5
r5vDk/konx0Pf5d/v7p7MvILSTy+hyfJWRlJcX48Ob9DG71+UPN6PLzXX9m9
owblRUP5/H7/W6qxFIvjyfpO/zxqIuqrioe+Rz7qjyoxf7Xx8KAh2YV1FfXX
x5P1dciAZ4NYQurnlLL8oynKt8WT/qXcKwvof2c8BCxePLxqK/J3E7p7+XLl
WvSPlgBcmKdnfwv9kU8A2paNrt3FKK9EMCx6kHkV7yNqBPfQK5asQTo9AZp+
7Drfl4z6dBPI/n7u4vMF7TESwPbSnt4TSUg3JvLMM/3hB5EOCTBdN/PMx+Fo
3yoBpn5P+3jmAPLbJECG5Yq1xRcROyVAmvCWwZt8xMwEOFfzJtXdD7E7sS8c
3mDKQH0sIt86oXzaArQXkkDO7+ER420NpJhN+OktqteEGB+H+Eff+9XlJspz
E0h/qzk0wMH7WnYCaOrOk9hPQn1CQl/lUpj/Fu9X+URe3P8wi0vVn8T/Y1Z7
zDbEIoLrio7v9UQsJvHOfx/fOh/1VyXAsOv+tMtHUH9tAkz+ru1fdgj9rU+A
9E92OQOD6K+E5K/KOHqCItpvSyD9Y9D2YyrSOwm/3CLjq3NRf3cCBFyrHfO0
DPXTEkm8gZMvNyBdPhFk35jPShhYIMVKiTD1QrOu3jGq/ongVe+xRU0F7dET
If10zMQfHcivmwhpNJ1tF0Woj0H0w84b4YYob5wIjapj7JXUGVIMidBwcELl
b2ekWyVCy4JNp7v4GK9NIgybXOHcGon6nBLBN3stc7YrVf9EOL+B9aTrLepz
J/Z60s6O8KHu24lgq7z0TeNP9C+E0MV7FvqsouqfCP1um/k/1yM/h/D/MJk/
oh35uYkQoN6tvMsT480m8oGHz9/M+U+KhSQ/881csmRQX34iOc9kZk3MRv4i
Et+rCq3SaahfRPi/N1hHnEX9YhLPtQ9jX8xEXJUIqsNO3PXagb+PqE2EJr8n
FXNuU/VPhI9+QXUWuhivJBEm1xwsvrsa9beR+i3RfmITjPROgmlTc5ZRuJv4
f7j22dt8tEdLAr/6wVOX9JEun0T8WVykcRGxUhK5H43zu3UE41VLAmOX+ObI
Xj0ppieB3dSWtJtP8PcfukR+0Na2oI+qfxLYLwizsbmN+oyTwEQpbLjOG9QH
SeT8Xnb2yE6kWyVB209XmShT1G+TBEHTVP+GmSPdKYmsp4DWZ1+RziT+dURd
Wb0H8+U+ZL/D+mwi8rOIPn+OcWsC+heSBIGhK7aHHcf42Ukk36ZcuVGoj5ME
jJyTxaot2lLMJdglz2zpsrlSnJ1E7vsp/W4ByC9MIufDnvwjm3SlOD+JzGcT
332URf1FxN/AvlEhBeifKAneL3N+X0ebJcVikk8NhcM/KlFfVRLIio8Weeij
fG0SuR9aG/3+pCPF9UlQ/sHPVDwb/ZEkkfNOm1vKmy3FbUP6DkdcDsJ4O5Ng
Zma24QkR5rs7idzHDcYMaKC/NA78vTP7iG48ystzyP06skc9EPUrcUClejT9
HqVfjQMMDa8rGs8R0znEXuz58WpU/Tnkvnq7Plwb6QyCixZFlIXOlGJjDowy
tNxr0Yv5AIKvGPyybsD4rDikvuediieifzYc8JnmFRJWhtiJ0Okjfu1hoj0m
B3iWxxYmO6N+dw5s+rHCweUQ0lkcMo9ukVcdh/kO4UALz+Gnwme0xyb+8TYk
L3RAOodD9u+z9TtDqPpzwNO4IVfHHfmzOeQ+oOkqeK0lxUJCV9N4+Pv9fCnO
55Dzpr3NJ2a6FBdxyPoMs4v5M1WKRcR/oWKQhyn6J+bAdM7iT03JmK8qDulX
7b6j+uhSXEv8vRSW256C9uo5pN/lbexjo7+SIX01j1RrkN7GIfdNe1prFuJO
grM3ip4/w/x0cyB51oGUVxZIpyWTeV544wEH/ZVPhk3KGUtPOWK8SsnkfEu5
/Xgi5kMtGV4zOmPunsJ46MnkfFl67rAW+qObDL5qh0+cKZ0hxYxk8ApJ+PXw
IFV/Qn/tk7bxCNqDZOAKl61TGI7yVsmQxlS26FdFfptksn7Pxazw1pRip2Qw
qbV9WLIF7TOH9L98EGiG/rknk36sUBdRjfpZyWQ9TneI9pomxSHJJF/Ca12b
0T92Mjl/tihzF6F9TjK5f2xcoz4H5bnJMOqXY4PWUnUpzib21AQD266ivDAZ
3hdXLP7CQv35JB7mO40L3pjfomSynv4VTv+L/KJk8HZyVgj1Rf3iZMidcYAX
1oH6q5LJ/jbt0i2YIsW1yRDw2vN0WjpV/yG6gjB+AO1JiH3/XyGeh5G/LZnM
wzaBogVI7yTx+zlqf32I66k7GQqaPWx7FiKdlkL0SVzHeOHvw+VTwPfObLUl
U9CeUgowGsLkyi0x/2opcF5RvLDsEuqjp4BqWf4kZW+sh24KyUf/4ULKPiMF
psnv4+pT/MYpwAoZ8+bwRqr+KeQ+MGJt0CiUt0oh/WSMnsYUlLdJIf3A5V1Z
BVX/FMjNrZwU24B0ZgrQY+o09eahvHsK6ScT8y4kYD5YJJ5Bi633FDD/ISmk
Xxtcu7VaQ4rZKeBdn2LZZYr+cFKgR7Vx6RUP/PtfbgrZj95dSsG4HrNToCt1
on4f5Y8wBSTFK5VzvqpIcX4KcMX1lVFq1P5PIfW4Hlfvh/kVpZD1cGep2XXM
h5j4P0ztvNX08VJclQKy7Hk9/xajvdoUmDJuUZCmNsrXp8CmOtro5WEoL0kh
9wl+3qnjGE9bCmis//TZZcckKe4k9drwK277QfSnO4Xs1x9l9+YhpqVCRZ5l
yIJHylIsn0rmybJTrvpoXykVaLSSnQ+icH2qpcKn24ER42LRHj2VrN+9PZYr
qfqngnHO56yvplT9U2Fzo/UbN2X03ziV3F9PGh6xVpNiIPqhfrZDP+qzSoXz
NYMLK+MxPhvin+ufY+yICVLslApByyezfoxE/5mpJJ7FoYskuF7dU0n9/8X6
tatKMSuVrI+U4Le6WK+QVPg7+Gr43/XoL5vY/3Wjf1srxsdJhXMXBnMnUucV
N5Wcr3Wh6QkTpTib6A80slMej/EIU6FJ+ZERLxjt5xPMeGju/ATzWZQKBTMy
V7cb4noUpYJd47SmvQWYH3EqvC66nN6ShP5VpZL+XMOu4FL1TyXz0FwFnieu
r3rC3xnXdXY48ktIvjZ0qaU4YT7aUuHXI4sWpifmqzMV/rlN/ndzA67/7lQI
nHbn9Qol1E9LA9Na+W0frmH+5dPI/f3e2zUXMX9KaWRe3Z3Y9gjroZYG+TVT
67oa0T49DaxmFs304KN+3TRIvteitSUO/WWkQb92qfaVGMyvcRoEbI7N6GpG
e5AGVWY3aiN52L+t0oDGvuXY6oz8NmnQYLSga9FYzJ9TGmj4BOwY+ZDq/2ng
f6d51ub16I87oWfc1To9CvWz0mCw8PGzrovU/k8DtQ0MzQXmVP3TyP036r/S
Rqwnh/inbu2huAb1cdPge+/4i9etMb/ZaeDwqiF0lQbV/9PAt1szJqYb/c1P
g4IafopnI+ovSiPzd13Y/j5q/6eB5ODcLe0fUb84DUp9T5mtk8P8VqWBpvyJ
ChoD10ctybdi6Q4VK9Rfn0b2l/Uhf12snyQNfLZPU1YOw/3UlgarWQWMtnfo
b2caZNwvc7UsxPx1k/zSq0Zuo/yjpZPzr3jsjTOI5dOhY+74VYoR6I9SOpl/
SueM8MJ8qqWDr/G2hhO/sL/Q08HywznPHReQXzed3KcOSypWoT+MdBjXYrHM
W0z1/3QYHP+oOuYVYkiHbrfyPXt+Ufs/HdJpO7st2nD92qQDTVJ8sek5xuOU
Dv7vUxlaZzB/TGJ/OOtVAqA+93SS79yG9JPU/k+HYUsCTh1QoPZ/OhTMH+tW
9wMxO53cxyNfr0rB/HAI/jFh3dkfWC9uOnBpP4LVKqjzPx2+hQ/uHUhCe8J0
ULri0CjyRpxP4uMvmRjSQvV/4g99qcJiedwPonTQ1G06f20d9hMxydcMk08/
n2A9q4g9ScLgq39U/Um+l1vGvjWn9j+pR3bAUdka6vxPh9KcZd83UudNWzoU
+uzPT52M8XcS+4fLlW8tx3p0p4OyffP02eroLy2DzHv6qlufYD7kM0hFbNzo
hoiVMkg/0hOI9mM+1DLAvnTiwMP51PmfQeZXh8fn6zA/uhlkPuQM3LHB966M
DPjW/tHiXDzuF+MMGBZWrba6ndr/GWDFffjgyGGst1UGXNXQ9/mui3SbDLJ/
/ZZmTkfslAEia+2n1pnoDzMDHCzlBk4XY/3cCb0jaGXk/+3/DPipG6H4QIj8
IRlw7fG9sTOi8Lxlk/jjt8TZxaB/HBL/J77WyiX4HoSbAWem2LvuN6T2P/HH
f/sXeTX0V0j0G8/tkWhQ538GfG0PZoQboz9FGVDpury67LqSFIsyQKZW/hdv
E+ZLnAHX37fO0P+E50UV0R/r4ZNA+VubAQGH9gW5PMH3jvWE35cxMEcG9Uky
YJVAtiE7AONpywDlK2c/3CtH/Z1D+Vx5+exo5O/OIOtR6V/IkrFSTMsEKwPT
0tpKXI/ymfCtd8reh4W4XpQygXf/hfm+WpyH1DIhX+Qp1wPoLz0THEoX539j
Yj50M0H2ze7E0/fxPQIjE641GHqsZWG/MM6EW5EL70fn4nsSyITV3BUDsh+p
+meCWs0wBdYB9M8mk8zrdyZfoqE+p0wYdv3kUc0r47D+hE77sqP80xgpds8k
87fWtBgxvj9hZUJDsJFftTvqC8kEy86BvtbbmA92JrkfnD5d1IJ/78HJJPvL
bEvEQmr+yyTzaNwHL1vkz84k978ryo7BclIsJPbFq0e8/YfrJT8Tuisrmf5N
aK9oiN7QeM0B39OJMsk88uNLmQe+txFnQu/72G6ZvNFY/0xyv3Y8bGeB78dq
ib5T60KnD8f9VJ8J/w7e3P2g5hu+58iEn1Z2CUY9WL+2TFCiabeMNML3XJ1D
9m/LS3zRn+5MSGPbVEiu4XslGheOz3+0a0HwVSm/LJecT8mfV8pi/PJceL9M
a93q//B9jgKX1Pe/D/crMH4lLvgcGlunbIHxq3DB0fBEdUsPvndS45L8/jAY
UY3vpzUI//vNAxu1MB46l+R3dOwcf3wvqcWFUYZaQYnNWA9dLvTzuXcYQqzn
PC6Z1w61PlTD96cMLln/ZktneuB7G0MuLG5QGbi0Cd+jGnNh4I4Bd+o5pJsQ
eYaavcwdfM9DTv/ZtecbTOXKpPzmXLBkT7YTjka6FRdaeMvMw9KwHuu4MLEt
5rT2S3xvZsMl/Wn4B7P1GI89l/TrDWdd+FhfJy64ifz1Xvjh+0wXLvzsjla5
aIt/n8TkwvkMHcGcm35S+i4uTF4h/1jSWyXV707iLw6pfszB9e1F/GeeVvTZ
ie9XWFz4NuXEmMyHWN9ALsyZHF5xf26jlB4ylK+m0lf1+J45ggvpOkk8h8v4
nppN/HUq1bVpxfzHD/lz7KOmKtI5XLD3s3ALPYrvSdOIvuvjXv4NQTqXC9+j
c5gjdfD9VRYXIr/vmTL8baEUZxN+pU23Odexfjlc4Ok8d2TL4noQcuHdMvse
r7rvUnySS/oh/8OG2VivfC5caSp6YC/E91yFQ/n5JTOi7IEUF3HBdsHOltdm
mO8rXJiaYRfWNhPf04m4cGNwe/Chj/ie7ybxJ1B1vO5ZzIeYC4aF5w3UbfG9
aAVZ//7FCWoO+D6tigvlrr8nK67H94aPubDx6BGBQIj7q5asd2HkZu0YfI/0
nAuabWFswU60X8+Fmv6PVf+9wfw0cGHKE8H0yNUYr4Tku2biJM2v+J6shfjH
fqtlo4jvddsIFhcYVXfg+9evXKi8bKnVlIDrs5MLM61fT1m5CN/v/+JC4DUD
noUA89HNBf/org3nivF9dx8XGgfZ7jkm1Pt9HjQVyZ+0ssTvJcjyyHw4yy3c
DvuDPA92yLbTODfwexYKPLjr1i17QwffcyvxwEtE6zlWjfZUiLxYqTB59hcp
VuNBZO+x15LR+N5NgwcWNgnLQg1xf9J5ICusPWQ7iOtBi0fqm/LQTQfXvy4P
8jlys0LlcD3M44H1wVfiZVdvS+kMHplPMpYctcL3fIY8qGjqF557jX8faMyD
7o9/rymU4HthEx45fyTCxXexPwEP1Ib9PJ40FfuJOfGP/X7GyULsZ1Y86BAd
YXyUlYH/xet48D5KZ2x2Fr6ftxmKt1EnZh3Wz57EI55sUSkawP3PA5XqO481
HPG9rgsPlNhxHeW5+L6eyYNrTxjxJfG4f3fxQP7O6tHrFe9K5d15sJLWo/ry
Pq5fLx48dh0rnB6I9WaR+E79cm7Lx/fMgcR+2NPYmzPRfgiJb4U49stC9DeC
6IflT/b9xfefbB5Z73fKByIQx/PAubHh5rdQ5OeQfPVbP+EXo79pJD9KXvqL
buP64JL42Q6ylSzMdxaPnE/MUwWj3uD+50Fec2hpuQ3up5yh9bB0mFZCBb4X
JPErfHl+wQvre5IHurWDY3iB+F4yn8Rz/dfOQmvsN4U8MFEq+G/dD9w/RUP5
kKlek4T78QoPYrePKe32xPflIh606c/eaPMG47nJgzNWI9fONcHvpYiJ/i27
VpU7Yb4qeOAzaO4TNRnXUxUPHka68d0Nb+D+54G6j+Hcvk34vZZasj7ndxx0
/4Dyz3ng+696QVwQrud6sj53l22PVUf+hqH1ObX0oTrmR0LyJ6Rzting+doy
tB9P+EdxMZ42HrnvjzmQ5ITvN78Sfnj7ws8U908nD2Q6kzMsv+F89IsHxi6L
LkXdwP7WzYORd1Idx23A/dTHg6WHG5ZU36S+78KH/tTUDfVX8f2mLB++De6+
IgpokNLl+fC+OEPZKB7nDQU+OQ/19mZdwviU+BAq7JX9Nh3zrcIHif7TZnkP
fC+vxoe83JOudl74vQENYu9nQ/Pcy9i/6Hwyf+h4rm7Jl+rX4oNF5S12tAW+
V9flg15s3B7X6fj9lHlE3k3HKG815ovBh4qZIZoxuzA/hnww0nzqM5GN69WY
D9e3fzyTF4r72YQPbf5uFxV2oX/AB7Fv5N6PAfg+2ZwPcqPk7ToeXpZiKz7Y
XkpN00nA7zWs44Nf/dSAyYvxewM2JB+XZrQ1FGC/t+eT+XPYHe2TeF468YGR
c2zcqHfon8tQvst/RJymvmfAB7X5/2pCk3A+3MWH8+4ONX+8RLj/h+oxEHtl
Aa4XLz48+yj2f78K9xuLDyPcHxjojcTvCQXyoamz7GjdX5yvQ/iQnlL4ivcH
+28EHzZdemoQnk99H2TI3/DMKh7ieD4k0zRCV4hPSPVx+DD++QXnPUVYrzQ+
WD4LgAMH8L0zlw+8M30B//d9nSw+WZ+lU7zD8P1wNol3fEdvw3nsFznEHyFj
mtpq/P6AkA8OSWsPFcQg/STx3zY9eTAG+1k+H45+2Xa7XKcE9z8fuu/8fuxU
gu+hi/hgHPGwhNeG/eMKH2Lf53QFnsN5QcQH0RLnp4I5mJ+bfLgrX3jrUDPO
u2I+dH3bM2A6NRf3Px/MaGJXXnKJlL+KD1aund4Hqfn+MR9WynwekTjqPe5/
st5fSaKOa2P8z/nkvJ3t+3UZnrf1fMiw/DrmiRp+n6WBD6eWHJnWvBHnRwkf
9olG02fTcT5s4Uv/fWkBrp82Es/2SNbd8/i9ha+kPolb1wW9xn7YOZTvsN+l
bnje/uJD85c1u5fnYHzdfBi7hzVmvD7OX318UEn6Ju7Yfx3PfwF82e51cvbc
21J+WQFsblzrmDkNzwN5Aekfv7bXjKqQYgUBma9VL3NeYP6VBKBRPfrWkTDc
TyoCuP/i9zvje3m4/wWwor/4Y9+2NNz/AtIPXrySnYHnAV0AA9HNS04dx/6l
JYDz87/0yS7E+HUF5Hy54X58FH6fZJ4A8nUZOo8a5aT8DAFsOim6VZiC69FQ
ABnCG8fXbsf+bSyAkh3rqla04Xt4EwEMW8I+W/eD+t6RAM5w2i4/kMHv45gL
wP5MgvwLdZwXrIg9p6Rrq6fjfLxOAI8/2IXWH8R5zkYw1D+vBYQhtif+Miq2
fZrwV6rPSQCGEWuz1J6gvAvRv2Br9YXNeB4xBSALSfaFm5qk/LsEsOoDc2f0
W6yvuwDUFJP4zRb4PRovAXx71H73+zTcPywB6S+S2um2z6X0QAGoR0WtcV5P
3XcF0Bq1WXPLG+z3EcQ/mtzAfRV8n88WgLJ5Rk3QAsxXvAAqXfMv6zrg/uUI
gL3h4txtztT+F8AM98xY74n4/p8rAFvb6X8jTuN8nCUALi3ZEY7h+skm8ZR/
4wnW4PrPEUDFh+tvHz/D+VEogBPqMt557tT5L4CraXsKy3f24v4XgEviC2eh
Fda7UAC5zSdGPKqsldKLBHDApOuFzGLcr1cEZP4Wyx2PwfyKBDBOxXtGBh3r
eVMApjbr9EpqsB+IBeCwauz2sd/w+3EVQ+st/W3/rho8/0m9lLuWjpmD++ux
AGTSR8uOMqDOf+LfrPtfTA+jf89JvcpkD4wXof56oq/2juiiIrX/if2/tiYT
xxbg/hdAR/2v/QwRni8tpH4X6rYP62iV0tuIPHfmmsWqmP+vAhD5ahm+eIHf
N+kk6/n6pqW/M/B7W79Ivrtk6SPVqPl/SN/tmRsF+L2SPgHsN/kWqDSK2v9Z
kGhg9O2lGuqXzSLz8ttlkzgYr3wWjDbaHztGG++bClkwRW5j3LSlyK+UBerf
j+a/Sh0pXQ8qWUBrq953ZzH1+6IsWBl7x8A3E+c5jSy4J4iUvRmI5yc9C5JP
r1TnVeL618oCGaUl92V/Y//UzQLroGq/nptXcP9ngfE8v/njyrE/MLLIfSLQ
3rQY5wNDYh9mv/vhjP3FOAvy69UrKs/i/jbJAuetMcGGcvg9FMiC608yTNIA
5wnzLOBZLs3P08H8W2XBP+3ltTJLUd+6LGmc5Od/ANOV+20=
      "]]}, {}}, {}, {}, {}, {}},
  AspectRatio->NCache[GoldenRatio^(-1), 0.6180339887498948],
  Axes->{True, True},
  AxesLabel->{None, None},
  AxesOrigin->{0, 0},
  DisplayFunction->Identity,
  Frame->{{False, False}, {False, False}},
  FrameLabel->{{None, None}, {None, None}},
  FrameTicks->{{Automatic, Automatic}, {Automatic, Automatic}},
  GridLines->{None, None},
  GridLinesStyle->Directive[
    GrayLevel[0.5, 0.4]],
  ImagePadding->All,
  Method->{"CoordinatesToolOptions" -> {"DisplayFunction" -> ({
        (Identity[#]& )[
         Part[#, 1]], 
        (Identity[#]& )[
         Part[#, 2]]}& ), "CopiedValueFunction" -> ({
        (Identity[#]& )[
         Part[#, 1]], 
        (Identity[#]& )[
         Part[#, 2]]}& )}},
  PlotRange->{{0, 1299.}, {-56.30567940001536, 94.06013830000299}},
  PlotRangeClipping->True,
  PlotRangePadding->{{
     Scaled[0.02], 
     Scaled[0.02]}, {
     Scaled[0.05], 
     Scaled[0.05]}},
  Ticks->{Automatic, Automatic}]], "Output",
 CellChangeTimes->{3.869482406446578*^9, 
  3.86948277003407*^9},ImageCache->GraphicsData["CompressedBitmap", "\<\
eJztW1mMFEUYrp3pndnZnT2BBV3AheWOGIyKIogQkUsBAY0JD4vDhsluEDEw
IhCIGU2IPhh9MZGEjQ8YJRo1YNh4oKgx+mTm3XgjrvcVz6dx6u/uv7q666+q
7hliTEzY5p9/vv/+q7qqumdDoTS8c3ehNDJU6F+zt3Dv8MjQvv7Ve/bWWOkm
xpqGGWMf9jNOV2ukd6nW/lVH+IWxSfBfulosFoGCP37d/B/6Hr7+t70q82uq
Olg+80GdoHo9eQiNpJB6n4Y/IMMznEoj7x1XMAv/OawyWmRcmP+Vx8ZTEXaZ
jY1XHa0ZBto5BZ9aA2Yy8F+eVSujXD0Kj4+V2WilCvxieYyNVyU6rbD3IL86
Cntpfn3XtVczyFX7EcGfq9INoQU94TDhUYWNFkdZxbPczA2XXcpPY1ph+a1o
kEVXjRQkBgv8cTZWFqZCQR7h17ZYRrnv5VosfrijFTROxRcyephfW7hyB2v6
XtBK2nMbesF1h39jX7vDWDuHCivLr+eCzdkqNafXifCNRXeCxazCTlvAjmr0
HKbaWuW0GGVg6k1a7UF+zWsLCwP1DYOKHEAdSdDvU9YcZPtfMcj7WcN84ciz
RDh26gvgvW7w2cGwgcpxCiaJ1wyCEFUHZbvZoOIQquhBygreTVUIvHgloAI0
HEAHezGyMdrOAUxEL447DfwQap+Mgq8a8gbwKaj9DA2/H3X2YRe/bIBDZqYm
gJMpPU2r2I9V6cN4rODTMLKQxVMGf8GjGahHA9+PQc3kFIzflwxwoZ2cYzQq
jqFgCh18MdyPws4ApuwFWud9GMWA1q0Q7zmDRtAzD7tEAxdZn4X+hoydNBhz
UFrlPhTGpAIE53MKpthnafgJyg7wnjEIwvRwggY9za/tHPSUjccLbeAlLPFC
yvcsNhV8e9ygDBK+iFN5a/hVorrS/Yv/HQs38fNUK4B7TxrsAegaTE1IxRM2
0osxuCTS16K0GKiP04KnqbLkDIKnsLIpbN0MKnvEIKiyCOsjx0bFXgStoIoF
dX/UoALcX8mpboPFfWjxJq37D9uoWMOpDk4dtYY3KyzCgJ6IuLvDnXwWY4Ss
dnIqh4NCrKxakbqL9udtTJPY26lmu+gKETQ3IyWWY9toa3NcnrQOT8E1g3uL
0Fqc2EDOBnZLZB9oJz3gsYNbO3qzSrDhHg1LZL6VEQENHfQmlZpIYY/PL7Ed
R84Q7FYy64o51d3MBOc68GDHrjIrlFWWdTEQ7OlSaGIDymFOonpNNjeFn0e+
s3X3fHlqS0jRcMdmnXJXxFPBYC3Felyet/flf4YTBor21RHbZzZ4sNaCux5j
22tVs6BVNxAYvqyXDZZPQhv41fLFbCMnaFj4QtfJzdCAevXSXQErPdbl9lGo
DKo8EvwZXnMFR7o747TrTm1IfrCc4gimajoF0rvnqsMox8dY2RPbXiqxnSV3
qTlYPs6Giu4o9/hQ+AC/P9QJBa9DgnCbKAn+NGmkutB0Y+qk6YT5gUEdPIxS
nICRfBzUAU+Ck0RMfVm87U3xFKvC1xzVUXz3ntLtnfwVxZjxeoHfW9xewAL7
fK8XBH86cKb4U4WyKVRyMV1WNYXTgJJpOmIBXDukJMfoNUwyH2g8waFGiDMf
RDsBnBodFeeM+vNT/cwwQTjpz5wW6hQzg7htqBYb7V6rQBuUjmvnj/A0FHaC
4tecgxMXf1kxVpHK3VxfTTXdMscf+6EbOh+yCW7oA96E5w/RhOsMapmR0CtJ
XbL7fJCGAdyBmz/32OtSqWdgdeEt8ApBnmYBE7SC/Kh1ONzjQ8ufBQPPQPx8
pbx+SZgvTb+IQ4sWpELjxRVrY+Glf3C6Di2AmWEjI/d1PRuZWnbirfYHYqEJ
NvSJatMCvSOmydDTigrOJfG2TD5b5Rx8145UGzicke/9eLMpuqvBbJLagfpJ
dXVSJ6ZDQFYhVUBqqpzADnnLnVYY6kNK9W1bxGt0SeUmzAd5FGzXHAmEJJdq
gwmfxfFPXTrlkYO+lBxmWg5YddaXFp2qNuKIKU/RyjEz1602NIHa8p+T42nH
GPvJAwHz2Xoei692fIFCBo7fbkBvjlI5XRfQDY/Wqlz1Nn5pcrkTPYtcwrPq
HquFvMgpeK2WvCxmLDQGcwpea3yecLIOfQ3y5aLpIx76AiZvWYgERRT26Q4l
39OwMJ8LyMr950g4YtSn/u+quvQpJm5Oh6onoOK2FigEV6h83BsASxnV9bJ4
vpFN0pnNQTj6rvIuh7OSOC131I6JAegoshMISbYwT5HwNjTYa1miRZY8sX7I
y00sqpfGGMUziZAWgIhnWcrHVMqZQEiT75RA3jopSOidt7RMCTcBDLfjBdr8
DtSRy15tHGKRpsqgowghK4upV6QiM90KQfHEaAlSlXhq56LLi5H3ES14Hb9C
X1+N8I9p+BLUbg+HMl6J8E9o+PXojBV8KcLhczeNXIZuL1IqBvQybF8r62Jl
Bp97aORyVAyfuww6HWtk2ib25bLOThp5I+oULxV82jD4CgVck96VCLocBTVw
od0eDtqvsHEGrpH3mVfKmc0bgnFwOjOlao8NSDwwN1kXyPlIfUbD78EEmqyn
ZZ1WcPismclWIXKujbNJ4CkbP9QlX43ys5H6nFYSE36z7F2rDdIq7CRwSOoc
G/hqhM+yiTImfLcNaI2cuehOuy6keI3uCxq+FkEzlXBAr5WtZ23U2SPVhkn4
DCyEPRyo8wa4GOgZGrkO1fXbKE4MvwypLy8CfDpSF1x4/T/DWI8qp2EyPV/c
dDbkxxfrFSF4Vtx5J8YPK4bRz/NRP+v8/YTwc6prT2Gl/h9MCCt9aEXKed0/
mAhZAGo82DJ1/TgilCWgvqL7d9gGdItC5wUbODymcqzhkzHj49Zw0P61Dbwv
XqiXoHYN/FaET0IqtIcM+gbCSpnIYbomAzvRMw1IWJlIefaNQRrG8QSsiRVc
hPStIYCUQacVaAeCvqdBBfROA9qAmsQvSjQh1AePOAPoEAioH2idGxHUhS58
Z3BBnMlk4sHBzk82zrSjMz82DL4J4Xl06+eGwTciKAkc7PxCwyPbB9JZcUr3
a3I4oG9DUIu1TvHks9kQkYALFzRw4Yw41NI4Y8rXnWj9DwMIHPudBm1GdzJI
meDih44m+Bb0kzhw/80g22oDEr+/SxlSsgVBqt/aBe2A3FZO5QwubBUxKk53
NckBwRYD6A4M8E8adDt2rAkEmv4ymAPH/07enXG+955mseC7V/He9FAtAKMW
uljkfeF4b+ioVrE2ZmK+OFaPmRivM4rdCny1yVUOb6RG34W7CGGwHlGDouKN
qkbXJS053dgGA3pET7OmfwCPHNwf\
\>"],ExpressionUUID->"5da3d729-4d9e-4bd6-900b-98a18984fc33"]
}, Open  ]],

Cell[BoxData[
 RowBox[{
  RowBox[{
   RowBox[{"finalData", "[", 
    RowBox[{"[", 
     RowBox[{"All", ",", "41"}], "]"}], "]"}], "=", 
   RowBox[{"MeanFilter", "[", 
    RowBox[{
     RowBox[{"finalData", "[", 
      RowBox[{"[", 
       RowBox[{"All", ",", "40"}], "]"}], "]"}], ",", "20"}], "]"}]}], 
  ";"}]], "Input",
 CellChangeTimes->{{3.624621600168*^9, 3.624621669672127*^9}, {
  3.6246217682514224`*^9, 3.6246217683214226`*^9}, {3.8692920717006054`*^9, 
  3.8692920717006054`*^9}, {3.8692923354824686`*^9, 3.869292335498069*^9}, {
  3.8692943807952614`*^9, 
  3.8692943807952614`*^9}},ExpressionUUID->"bb16be4e-1052-40c6-b3c4-\
837c6f47a853"],

Cell[CellGroupData[{

Cell[BoxData[
 RowBox[{"plotFilteredDerivativeH2O", "=", 
  RowBox[{"ListPlot", "[", 
   RowBox[{
    RowBox[{"finalData", "[", 
     RowBox[{"[", 
      RowBox[{"All", ",", 
       RowBox[{"{", 
        RowBox[{"27", ",", "41"}], "}"}]}], "]"}], "]"}], ",", 
    RowBox[{"PlotRange", "\[Rule]", "All"}]}], "]"}]}]], "Input",
 CellChangeTimes->{{3.624621282373167*^9, 3.624621315533064*^9}, {
   3.624621372508475*^9, 3.624621408477541*^9}, 3.624621762941412*^9, {
   3.6246237979429216`*^9, 3.6246238101970377`*^9}, {3.6247118195536137`*^9, 
   3.6247118199056163`*^9}, 3.8692920717006054`*^9, 3.869292335498069*^9, 
   3.8692943807952614`*^9, 3.8692976974601493`*^9, {3.8692977913399143`*^9, 
   3.8692977917143145`*^9}},ExpressionUUID->"f9201c0c-6f39-4b55-b641-\
207c25c05576"],

Cell[BoxData[
 GraphicsBox[{{}, {{}, 
    {RGBColor[0.368417, 0.506779, 0.709798], PointSize[0.004583333333333334], 
     AbsoluteThickness[1.6], PointBox[CompressedData["
1:eJw93HlczNv/B/BCFCF7CINQhKIUhZekxVJpj0pRFGlfpn2qqaamZZYQWRIR
WZKQLYOiLKkrZK9UQghFCL/5Pub9+d1/7uN5z/I+73M+5/M5M7f5TN7ob+PV
R05OboSCnNz//i37p3PpGdxsXhX44hr9B8z43htT87iZrIg6re5jqYImsgpa
9a8qwucleSTijTXPq3c/J6vise/pJ5pfmXI1jEqpPNDY0khmYdRixxG/Hjwj
T4GFW27d/GevyOpIjPBqKfzGtJ+OyVcivYLvvyZr4E3I1pUP2Ux/M/Egz8R3
qTFjLYS1vu5vxGfaz4Gi27Jz8f2Ycm18XZz9/oUcE08HL+ZqRylcZfqfhxG6
6qqimUw+87H/UaTcqyimP12YTlm0J1GPqa+Hru3yZr5VTH8L0DwsrJuzjinX
x0b5vjM9nJn2BuierqSWtoTpfyEyPT/6jeEy5YswaVfprLpdTLkhttzvHuKs
xpQb4cKJDYlOaky8xTg548Fbay4zn0tQdTOsb7cu034pIq+aHXCNYvIHXujr
7q3Opfoc4K1BVkvA/6/fMnxcvqbZexr1z1mG0fsl9fwyptwYv2L/ncj6zJQb
Y/vIBf6DDzLxl0O3o6TRw4Xqc5bDsjuyTiXuKZWbYErjzY/qNg1UboKDVVz/
iHKm/xVQ8rr8fdw5pnwFNrgPttP8QpYzRd2PX4W+P5nxm0LgZZNvl8HEN4P5
yI+Nv0bTfHHMcPXRm9h5D5lyc4wcNLF2o/4TKjeH9qPWczYPmPFZoK5U/1DF
98dUboGwnEPebm+Y+CuxWzyn8+JaJv5KRA1w2DTg5SMqX4UXxvEV9/sz/a9C
pILBjXGZzHqthrZG8F7dd1SfsxpN5qXXh3sy41uD1uFWnspTmPZrcDX6cXlI
IjM+SxwdaD59RAQzP5ZYUVFx+7It1ZezQkzc/QSTXqa9FRJLex3kkplya4hX
P667xaf5hjXyU5Zs1kxk1ssaWpcffFn8jcYjsUb08EznCzFM/mux45TxghFy
ND9Yi+6bo4P4/sx8rMWLGa/HtJnT/EvWIpFt8jazkMnPBkqc/A8/l1D+sEGV
8v0rTS6UH8cGx+YVrlQ/QuUSG/wN8FT5+5uZX1torgw0sj9J44EtfpQZdNWY
M/Npi8pNsw+sd6NyiS3E5nN2HlnKtLdD65Dr2Zt0KB7sYDfZSumWgBm/HQyG
lrrVXqT8JHa4XGKaqBPNjN8eBfoVKRv49dTeHia6DRtLxzHXiz1mvLyiwH1E
8y2xx7DefUa7wqi+nAOmDBwV8zmCmT8HjOm0eHw3k1lPByRN3dFvfAWNT+KA
qL1sK10FZv0dcdzrtcrmN0x7R4RYeXdfvEL9cxwxqJ6V0rmMie8IR/lDa9pz
mfhOuKmxsi3t5gNq74RMZWGebzwT3wlRr3tDxQuovsQJmrOHn3QoZq4fZ8x9
sdDllTVz/ThjwFpz7a2bmOvNGSoF5v3du5n2zvC9pnLi5seH1H4d6gddSp+x
m5m/dfjw+t6nyBP/Uft1aA7tf6s3n+pL1uHj6ubl+fMpX7n1MJicXhTfQOVY
j+nPj1+auYqZ//XwKTo+P6WEib8eb1ZOFi7VraX2LvA5XN5vRifFgwsS4JZv
doC5flwQGfNfpfoHJr4LLCOVkrNymPiu2CPX2b2ghLn+XDEgYfyvtfOZ9q64
fHKgyYJSJr4rmmf1xNaYMvPnhgJ+0qSGeCZ/N6gPWDhuyGRm/t0w+3rJSfMY
Zv+5YeO1VVG9VUz8DWjlTcr0EzHj34DAlqcnp3ky878BXab3Y0+B2T8bsM91
3eKhZsz8u2PqkGnLw5IoPssdG/YU2VdqMfvRHXseG8ifH0b9ubtjruTy2vC3
zPq440Somrr6cKqf547f/VpTVQqY/eKONK0U9qzF5EZ36LcWXXaQY/afB3at
TEww4ZNZHjimX94vYAIznx74NGbUnYfnaHzuHtA+yMmwmUTj53jA/7I4Q9u7
juJ7oPHYT6X6LTQ+iQcKJrgnX7lG7Rs9IOgXOCTDlYm/ETvX7TxyMJfyY21E
VDbPdudpZj434vnPOMv/ljLxN2JFz2GLW+eZ+BuxZm5jZcxWyi9vI1q09wkd
JzD7dSPKLS2Vxs1i4kvLp314OfYv9S+3CeOaDAZWXWDy34TRW949qHjBxN8E
TbX1V7VqKZ77JmS4HnC4sJGZ/01wHjb3/qPFzPxvwvllvy7nvKP5kGwCQv2c
m+OofuMmqK13EWwIZ+J7wpe9zle3L7P+nuAW3FhQoc+svyeU/wjMv4yl/eLu
iQmDbH5f0yRzPNEQkrHOcTsT3xPhKZldB12Z690TyZdzs88pMvl7wlXt2qit
Aia+F/jrr1WE/GPy94Jd0YKMTy7MfvCCdZxqryiI6rt74alz9YU9P+h+xfFC
0yuroEssZv69MKp6lF5fbSZ/L7iOc3HTHE5u9MIcK1UF/V9kuc1oepZ87mU+
mbUZX1mGWRcXMPfTzWi1KMv7xqZy983IVVM8IHzPzP9mROV/CJLzpesnbzOy
d3XppxYy+20zhhzufat8m4m/GRt+fvLMbmXib8HUv6IJ6SNpfVlbkJHRb6Hx
RJpfbIHigt4zD/2Y628LxpqczT7BrBdnC/b/c5n6rpLa522B4zD7/0bNu0fx
tyD14JLzZqeY+FtgLnjYuUHIXP/e2GO8s/NGAcVjeSPIvjNvcjQz/95IKkTE
ymwmvjcOc2+Oy+9g8veG9rgxem1cap/nDcd/0fPHiO5QfG+sct+V7/WVxtPo
LV3P5rqWM7cpvg8MuTXZam1MfB9kckTFW9WrKb4Patrev1z+geq7+6DIe6NW
YT2Z44NXx90vWvdcoPg+yE1yY4+L2EPxfeCY1n1mp3opxfeB3t4JLWWPDi+V
xd+KtVON/bhrjsnM2orTHzuiFJ+dlRlbsWqSV8uBbInM7lthZ/bO/+bPuzJz
tuLXsx4/xar7MudtxQAX0eifCY9klmyF2OvT/aGbnsrcuBVCTbH6z/pnFH8b
vMXnBj0sa6L421CbVGx2KaCF4m9DrELfdQtzPlD8bcgVePg2je2g+NswWW7W
rjU3Oin+NrCbJ3gtkf9G8bdBoltR6NDbRfG3Qfzr3siUuu8U3xcxZVPtTop/
UnxfTFN16mtV8Jvi+2K98audapl/Kb4vqnh/k7o95CCL74u0z2eHvTLqI3Oe
L6Z8ddwQvK+vzBJfdOQUBPXc6idzoy/ujj0Mo/v9ZZbbjieZExKGflCUmbUd
L0TfLR31BsqM7aj5qCh/Z6CyzO7bIWn6OHTqj8EUfzvmPTik/ubbUIq/Heb6
xz+Wf1Ch+NuxUKK09avycIq/HZt3TNp1ZeUIiu+H4rUHR/j+ILP8UDUn82t8
+CiK74c6r6po7Y7RFN8P706k2vbtr0rx/TDpkOvKJyFjKb4f+utwTJ0Oj6P4
fvglNAuzaxhP8f2gm5Vo9GzJBIrvj+q1s43U7k+k+P542pxikTiKRfH9MVdp
/9UhL8nu/nji+f3n56TJFN8fprf/TH6/fgrF98dDxZGrNA2mUnx/hNo+zywY
rk7x/aGwTTI68DlZLgBe31fXub2YJrNKAL6YzNVYUzGdxhMAk3DF85VHZ8is
HYApEzp6Guw1aHwBSLKymnkuXlNm6wB42k6P0PKbSeMNQGSdoeft7bNkDghA
mdcjh3w/LRp/AIy5f6vXpsyWWRAAPZf0+24RcyifAFQ7fL6ocWuuzMUBcBCN
fdjtoE35BcAyYuTk8X10ZK4NgMqdKPncQ+TGAGS1ukdztOfJ3BmAGvlXfWqf
keUCcXdOfPWQ6PmUfyCeRI+b82CMLuUfiF32FdGXq8jagdi06mZuKleP8g+E
Y85I27GaCyj/QIzfeOZ9YDvZPRC1KiN2WQj1Kf9AHBq9yT3LzoDyl7bvMlRN
Gr2Q8g+E3FrJc42v5Dxp+fmbe15dXkT5B0LlSvZPLteQ8g+EknxT2CNnI8o/
EJ1z3lyOMFxM+Qci8b4h+8LMJZR/ID4XPvOy77OU8g/CWB2tG5HvySpBWHLj
78LsLaD8gyCwPtRS/o6sHYRHg774rPRZRvkHQbTu5Wm/d2TrICwIuDtw1kZj
yj8II81f6jp2kAOCEPktsWNS4HLKPwhnEv4Y3v1GFgTB4m64ywOuCeUfhNre
Wp2/o1ZQ/kHQ9S20UhSRJUFQ4V05c2yuKeUfhEE+AzzWXSE3BsFXQ2K6yMqM
8g9C+J0XX2e1kOWCwbtw6s2SOHPKPxjCBPM/FWMsKP9g2NYMrog/RdYORsen
5G+TzFZS/sFwzD9f79ZOtg6GgUvL8u6oVZR/MCzSdYx9Bq+m/IOx9aTa8DGn
yZxg7H64doK/8RrKPxjvt37axG8m5wXjdbEg6oP0c70s/2AUf9TRGqFqRfkH
43g29FxPk2uDkZPfGCKcbk35ByN7/ayv/EByZzAqf8T9NC0ny4Ugn5Pz5/GA
tZR/COqCKkZ9tSazQrDgulKG5R6ydghmtmmvGf6MjBBM1fhyO3qiDeUfArMb
fT243mT3EMTrDhe2HyEHSL05dsfNl2ROCCZmXlq9crIt5R+CtV/cm0asJ+eF
oKPPBdX8HHJxCPobTsvbdY8sCcEDE6sV4r52lH8Ibm3Ukw/TITeGwN7t4xct
D3JnCP566Zg4ppPlQhFr1WXw7QJZJRQTz+8daf2WzAqF7cK3PduG2lP+oRjU
ce/p22lkhEJJHDa0ey3ZOhSpxuc2n/Uju4eCH9xnQz8uOSAU7tuHn3HbS+aE
QnJh00rLErIgFDoHH5lvqybnhcLM+Hao8mNysbT/XwsH/XtLloSCdzKzquwL
uTYUizjja/r1daD8Q5HvU+w9V47cGYohCo/1oxjLheHQOa3Rg/9Se5Uw6CVG
SLJ7yawwvOv9pyPfzeQfhnyFOZnsD0z+YfjS9+uImmYm/zBMXCraf/wpk38Y
9tk1WETWMflL4xXd1m+5zuQfhtLwfL2zx5j8wzCkafa3PtlM/mHoXH1+7t0k
Jv8wdDRob4ryZfIPw6Wfj6qHOjP5hyHXZuGzPJAbwzD+sNqocBa5Mwx1wW91
dQeQ5cLhoKRac+sTs/7hqBm0YW5nDbP+4eBOfi6KO0vWDsd6VhK/R0hGOIqO
vjnxJZhsHY5Pfwv6LrAju4dD17mpYrYhOSAcVvnxxVnjyJxwdO/hHBvxh7n+
w6Efm6w36wlz/YdjaUr5e9szzPUfjt3rveZZpTHXfzjKLSa8NQgi14bD8Ltu
TKsJuTEcJSrdP59NIneGo3XMzEcJA8lybJxTTp3V+572owobLl5djYrXySw2
Zm7dG7hhL1mbjcwPr/csjySDjSejDi0utmf2PxsrVkSEuusz+5+NITdbfO/1
ZfY/G18aK0entNP9g8NGruWjc7hHFrDRv7jp2eez5Dw2qsNO/52SSS5mY82i
zx7T/cgSNgyrdBSVmftVLRsS1Wu2d+aQG9lQc78zc8ZAcicb+lu+Gm1oYu5/
EfhdNPXv6QtklQgMOmx/oP4QmRUBtYXfV+7mkrUjcK9Vu5LlQUYE9q86/ejz
UrK1tDyg0EbIIrtHoKBi1IGmLro/B0RgUc7Qq8rFZE4EktrPPtzhSRZEIMhN
4cLg2eS8CEzsUZu18A1z/48Av8bt7GYxWRKBC+MtG2ZZk2sjoLBCIe7XYHJj
BBz0D73YdpOeJ50REDx/uPtFAlkuEufu2IybpE9WicRByboxc17R84kVCcE9
p3f+IrJ2JNYWDnHGEjIiEcD6u06xmZ531pHIPlffZ10S8/yLRPinGRWXTckB
kdgoWPIcbfS85ETiR/Dx3epssiASnn1uv0qTI+dForm8vOPCMXr+FkfCv0+F
8dqlZEkkLszwrRlRS8/v2kjcyKg68dGB3BiJtPnb/t1+wDz/I3H3To2Gpgfz
/I+CYaiT0fZaOi+oROGPn+2iQSvIrChoeve9ebSEzhvaUcgtmm3YpktGFFwP
6p1v3EnnFWtpfYQ31nbSecY9CsZj1H29LcgBUbC7fvyW3B5jyj8K8bse9Zvb
RecnQRQSInQMv5iR86KQqXyoc3AOnb+Ko/DaxP640jE6r0miwFbWzwtso/Ne
bRR+/Gnz+S2g82BjFC6PcXqm0Unnx05p/NN726I30PlSLhpNZxfuu3Sfzqcq
0Zg3eOGRZHM6v7Kicd9hwp78WOb8G41DXYK7L1rp/IxoPLx9rCFsCZ23raMR
0h39Y8dHOr+7RyO9yS6C7cOc/6PhFpwy6uV5+jzBiUbMh9Hfgp/T5xVBNE5E
7wvUM6HPO3nR2B7n0nbAkz5PFUfjit4v7d519HlNEo3cXQu3RTrQ58faaGip
PPu7w575vBuNtWEn7g9j0/cdndEYX6gh73tfXiLLPwYHDfoeK+83VGaVGHS8
v7XDNGm0zKwYSLZ6Rb6sUJNZOwZ9pzp0Tb4wWWbEINfAc5yJ+TSZrWPQvPDW
3mEOGjK7x+BrRUKQrc0smQNikNp5cs6meXNk5sQgWKH0yNRz2jILYrDaR890
k9o8mfNi4D1twbr1gvkyF8fg3cHba5Z168osicHujM2LJ7gukLk2BsvfmF5U
36cvc2MM7BIqAr0fG8jcGYPjX+UHR/ZdRPnHQnnC0pZBUwwp/1hM67/z/pJN
RpR/LH63jTpx22kx5R+LgjDWsi+7llD+sVjUvNNMIWQp5R+LFWNfbF81AZR/
LNy0d6zvd5ocEItZwfWZHgOWUf6xeDtw/b+9EWRBLNYNjNpT00rOi4VxbH3J
T2tjyj8Wdj8U9zgXkSWxiH3vYKolv5zyj4W7Vr+vdabkxlhYi8xf/JdN7ozF
yJny20zayXJxEJqeG1q60ITyj4Nb+We76EAyKw7tZy5qnSoha8fhgaDtyWCF
FZR/HDZnrUg+oku2jkNOCoLYm8jucTiTVT+iMoEcEIdrH1nGB16SOXHQzvnW
+U3elPKPQ8f0i1lGeuS8OKhYfZj71JVcHAfNLuPQMTvIkjh8rn4QueksuTYO
9YHLRsS8IDfGoctmZorZL3JnHLI/bOn4PM2M8ucg5Nef7FnmZEUOhi1zdK5y
IqtwoGBgVXMuhKzKgXDsjYcFyWQWB+1csyGPCskaHIzOd7/Fu0rW5kCDNc+k
voZswMHMIQdnP/hABgeFXnN2TJM3l9mcg8Ue1qkPx5CtObB58+OecCDZiYPP
HzfNHqZKdudgUAb/9FcW2ZuD1urMlK4V5AAOdr5RM0oxJbM5qPRUC79pS+Zw
8PzYCKuBG8k8Dh7t9B3t6EMWcDCirZ77ays5hwM97qYw40ByHgf6DZH8k0x5
IQcnnpn3zYkjF3MQ+b0jNC6dXMbBisKivKFJZAkHP6ZciO1kyqs4qG9WKahL
JNdykPvHjxOfSW7goPn0/vy3PHIjB32zbqiVp5DbOVj3yPQ/6wxyp7S/Wjnz
f0z7Hmn9aRrH1Q+S5eIxUefLnaVMPMV42DXmHBTEklXi4W9uVXmQ6V81HuUj
jh4aFUxmxaN+4I6HEg+yRjwGrMqv3eFJ1o6HpMvXcJUl2SAenVcuKeU4kBEP
3Q9LgixtmPWPh/V+wxH+q5n1j8dDnX13TJYy6x+PvLBVh5ZMZ9Y/HpkWv0W8
Gcz6x+N+SappkQqz/vFoOvTfhUuM2fGomHt7pq0ys/7x6Hr7btG1NroeefFI
7re16M0zsiBe+vkndfOWcnJOPGLzVziPuUHOi4fWvd9pA0vIhfFwCDRWbz5E
Lo7HietvH7glksvi8TYlbMnAGLIkHjdOzFCtciVXxeOV/sY0/XXk2njYfyud
uMCI3BAPc8n71+6TyY3xGDlg9Of/VMjt8Uhn3Xp16LepzJ3xmFLEu+TYRO6J
x/j+6o/jb5HlElCms2a03FWyYgJ2vfT4ryiPrJIgfX7oGW7mklUToP2d5fNy
I5mVAC22xiqDFWSNBLTPHKytrkXWTkBhbKnRm5FkgwS8Dljna9nD3D+l/fk9
2VbwlGyegICCmnfKV5j7qTT+4dW1t3PJTgmQj5jlinDm/pqAH3mr2FGeZO8E
nHC41HTEgrnfJsDP6eSH3BlkdgIsz/mWzGPu35wEDP90xLb4Dd3feQmQu97+
5uVNsiABMcs39GodJeckIHz6weh1fHJeAh5tUnk/wo9cmIAklcolJmvIxQkY
szAt2VWDXJaAtP0bTln1JUsSILm8z25lGz2PqhKg7zu8MuUB8zxLgOI+q8rS
InJDAibkGg3LT2Webwnw2bDibPp2cnsC9uN3XboF87xLwElTzfbvk8k9CRjq
OX100T96fsolou2O2sP452TFRAh8Zsx7eI2skgjO1Hon54Nk1UT4Ny5PsA0m
sxLxLneH0YUNZI1EsH7r3rZfStZOhHjAMbei6WSDRIzYPv2v/B96viMRf4tH
PZn/mmyeiOwSry9PrpGtEzGmV+/qjR1kp0R8RuyCoDCyeyKau8YqGLuTvRMR
XFM2tGIpOSAREn5Y6p/pZHYi8j9N8PRUZM4fiUj6NeZw8yc6n/AScUPBaExm
BVmQiCbFxPSbzPklJxHH/smrBu0h5yUi+lb6VftgcmEi3O9UH2bbkYsTYVzz
7KiqIbksEYVmk09FssiSRDhu3/1+rSK5KhFaRwV9f9XSeao2EdOccxM0eeSG
RBzurrxou4bcmAjDdXYD1g4ltyfiaUYaW/0Jnc86E2Eu8LV8lUvuScTpzuqL
RvFkOS5c9Kbe99EmK3Lh1eGu9eopnfdUuNAtOvfj1hWyqtRtyr4pMWQWFwGr
FUvXriNrcHHJyPrD9PHMeZGLo1++bPv6lc6TBlw0pz5bHnSeDC5alI9Z/NtB
NufCI9D2oosP2ZqLqxcT7INmkZ24uMcrG6z/is6r7lzkv11bOfku2ZsLdVbV
0+QccgAXT01Zr70dyWwu9Lt1w411yRwu5v4cckGpL5nHxYWeZ3/nvqLzsYCL
gzMHuSUdIedwEZXHMw2KJ+dJy5/6ekTakwu5cDs92slgLLmYCzsz5z63vy+U
uYwLvq7LiJc3yBIu3l7N6zN/F7mKi+q1pjGP/Mm1XCyeX1Q41pncwMXvxn7P
S4eTG7kYvf2XQnAbne/buUjmq9dk1THnfS7KMvj8tj3kHul6ORVbl/qT5ZIg
v0JzkKYpWTEJ78oMW6doklWS0DbnbMIIZbJqEtpjS0IHtNPnC1YSfHKvPth3
iayRBCPPD5O35ZO1k/BS8Z3rzhiyQRLmnz/s+9uBjCTk+A30+jmTbJ4EuaTE
NeossnUSDJcMGuTUh+yUBKfO2T51zfR5xz0JldEK42yvkb2ToBTTws9OJgck
4a9kmpLXZjI7Cbs6HIaWWpE5SQh6EMVnzSHzkhAxMd3sY4+ezIIkNG/Xji16
Tc5JwrDtJessSsh5SYhbf/+b3jFyYRLiWwo1unnk4iSsX2RX3rWeXJaE56+e
BMx0J0uS0DBrk1vyLHJVEnR25su9GkauTUJ4n06lvR30ea8hCa4vk1yWN5Ab
k6BcFtMHF8jtSXAbqaA8R0juTEJI7/P+hxLJPUkYO0p9gL8NWS4Z6xvlkwoM
yYrJ+PVp/8Rx2mSVZFw3G7faaCBZNRkhU9Zqn3tLn0dZyRi/Uf/xhGdkjWT4
x2zwOFlE1k7GiaSpwZx0skEy7nYVnzgaQ0Yysgc9zSneQDZPRkZPhaWJCdk6
GZWO9hFzJ5KdkuEcj6TbcmT3ZKR7r7/w6Sl9XvZOxgfu9XWiWnJAMoq0tI7v
3k1mS+N/bjJSSSRzklE2ZfLLzWvIvGQoONy5ctmULEjGl4dPnco1yDnJsA2L
64wayXw+T0ZYa5RbSJuOzIXS+cjYYrDgP3JxMmapVsz0u00uS8bTv9P9Jh4m
S5LRbnu6yjeOXJWMmJNDe/eGkWuToVqz5USSHbkhGVNM7X7PWEJuTEa45olA
3iJyezLiHo+5mvCTvk/oTEaBy4whTvXknmQc2LFBdfhNslwKniuY1i5LJCum
wNtGP2IZl6ySgie1q4cVbyWrpmBq4tlMq6VkVgqsg3wjZs8ka6TAp4Gjtnwq
WTsFYwxu7OjTO1dmgxRYXNwSs/8IGSlIKB7xcUMG2VzqAHkXnRVk6xRkF0dp
5vyh70ucUtBHR+nlwzNk9xRMe704Z2cI2TsFIYr2v79bkANS8NjTIMPHgMxO
QZQtL2rqm9kyc1KwZe5L7dVXyLwUmEYUrv4UQhakIHW9zqN2Fln64X6szrR3
SxTJeSm4OeRP37MSLZkLUzAjzObD/XRycQoC5p4/O8CRXJaCJVuetz81JktS
MPnJoRaFLvp+qCoFh2Pnupd8JdemIOgAe6ZtFrkhBf5WVjdSbMmNKXi11LJh
jzq5XboeijvMlV/NlLkzBVrrFWdMPUnuScHrR/uMZnuS5Xhg71QN2e9KVuRh
rWfSa9FYsgoP80r81MsLNWVW5WGmtjDx5xEyiwfnIR+7XLaSNXi4+6Lk3MHh
ZG0eUnvHxywYSDbg4c+LnLEHOuj7MfAw/kS/rOnHyeY83NiZIV8mIlvzMLwh
qr13IdmJh6Jm2zE7FJjv13iY3GD86uS7GTJ781BuJ39c6Rw5gIdRa+qSOz3I
bB7s25r0lmmSOTxoyE1qalci86TlMTmnWa+nyyzgIX+NbSRKyTk8fFo/YMle
b3IeD9tPP3KLWU8u5IH/IdFh03xysbS/WVOMvrfR94NlPBxN3b3/Wz5ZwoPr
GdeCoGRyFQ/WBUp+J23ItTyoHB3UWTGG3MBDy4nVH66pkBt5eJLvrBjTpi5z
Ow9GG9KPnLxC7uThxO2Vt1RCyT08PPYRVNtZkeVS0XF6ePldZbJiKppsqtlR
I8gqqZhpVxhS92aqzKqp4Fo+U/l2i8xKxaWPV78dSCBrpKLflFsrU9eQtVOx
bXCfPg/MyAapWLy5/GfaWDJS8VzlXzHv4xSZzVOxvp/rTPVMsnUq7l35vaM4
leyUCq8Fku87MsjuqRj5p2SCkRHZOxXJe0r+WY8jB6RCGKPz9t4QMjsViRXP
D1R+p+9vOalI3Z4QyrpF5qWiut/6q7kFZEEqAua1HrXJIOek4mFCzrRzMeS8
VOw7MeSTxJlcmIoQ45F1HmvIxalYtMfB5sx4clkqLi78q5vwmyWzJBU+bauO
9v9FrkrF55CXF4orybWpkL94+kbSdXJDKl5fS5PjHCA3puKv5v4eg33k9lS0
H89//2YhuVOab6KuUM+I3JMKvdFTQ8wWk+XScO/2pJ7uKWTFNFi86N/zWZGs
InWcZPbJhkkyq6ZB+EAwx6WVzEqD8cfh9zwDyRppCA/9ckd1NVk7DYKqNNt/
qmSDNCh2ZJYstCAjDaNfeO1aMZxsnoY/Ft95JU8nymwtjb/nT4bJebJTGg6O
iixtP0B2TwNnzY12Mz2ydxquDmvaMSyRHJCGHx2jCuJCyew0vF/ZVfd4OpmT
hinC77k3RpF5aVgx6kl9pBZZkIaCxFF1bGVyThouF/muEfw3Qea8NJR8HXPz
TAW5MA0Bo1Or/30kF6dBM7nkyw5fclkaZjvx6+ZxyZI0aFVti9laRq5Kg7Jc
SKfiTnJtGva+PhckziI3pCF1Tz1rXBi5URrPYsFd9lJyexo2RjRUOMaQO9Ng
uubl37hl5B5pPu8fcGeqk+X4UHm+tbLWhawo9aAu+1ejyCp8sBeOHto2gqzK
h/XOpgKjHvr/ISw+XqvZ5yzuT+UafOTbHMpcNpWszUe4StHZNAeyAR+33j3T
fj2RDD6mqUUfddEnm/ORNPqn5Y/ZZGs+fme+yxq7mOzER11puPygZLI7H5d6
X71N9CZ78+Fieqd6Hp8cwMeK6aVJz5j5Z/OR0GHk4pBG5vCh0LK3MeYwmcfH
lobaM08DyQI+FpWd/+KWRM6Rjq+9Z/BQN2b9+dLP229MO7KZ9efD565/uwZz
PRTzcXjhCYf/X48yPm5Gom16DrP+fHTdvViw7hCz/nwUr12x51Ius/58VEXd
8la4waw/H38PqTT9ecSsPx9buU+Gf21l1p+P7En9+UM/MevPx/iXNYO//2DW
nw9bK9W5we50Pculw+dR6+mPs8mK6ai0nhV67g2z/ukQczfee/6dWf90KL3j
m7N/k1npmLZaPzCX2R8a6bBjt6rvZvrTTkeQ67KtZg3M+qdjDMt5jPoyKkc6
/oYdEmnrk83TkfD6oW/FaGb/S9vXLr7rbMfs/3Q87TYI+urJ7P90NPW3SHdz
YvZ/OmJaa8bnbGH2fzoivyxdf0md2f/p2KujMTRLl9n/6dA7+qA4zILZ/+mY
LD5l4q3I7P907LLbxXFi5isnHRv+bS8eaEnOS0dnVod15UhyYTpcdnH7nnvJ
rH86VHYNuhGnQeVl6Sh1ErPUmfwk0nxz+G9dWOSqdPAFo61U7jHrn47Qudzp
uQOovCEddbuXuWdpkhvToTb9gNGMyeR2aX7BVVC+wqx/OvT3zq7bWc6sfzq+
+v26ObGF2f8ZuOt3+D9T5vpQzMCKtISzCWOpP5UMxHy4aZ78lln/DPwaNSF+
RiKz/hlwfDIxrv4ms/8z0P/KSpsrzPWjnQFbU1f2rAJm/TPwOfPBS5GY2f8Z
8DTrX97C7GfzDBQfnPPjTwiz/zOQPPWDwce1zP6X9p/T8jUkiNn/GaiM+qHW
zuxX7wwcDjwydONmZv9noMXr/O/DFsz+z8DuLy0OjaHM/s/Aruv88oYZzP7P
gPhDhNnWt3R/E2Rge95wI85nck4G5vXeHmn+g5wnHW/P8OcLLpALM2DtW3am
8SS5OAOL+7WtKsoil2Vgw619twZyyZIMnHt98N+Rg+SqDMyYVPViM4dcmwHT
k7lKakz7hgxkt64K36hDbsyAfkr19xmm5PYMHBv4MHzFnfEyd2bg6+KmTfXq
VN6TAZ9X14M3XKVyuUysVt5zMyuKrJiJk18fRYnWkVUy4fJ72CDvuWTVTGzx
f5n6YxiZlYm5u4XLEyXjZNbIxKLqR1cfXCJrZ8K/RbLhZhDZIBPD5l3JfKxH
RiaEHmkduc/GymyeieoOuRG2p8jWmcg/qHNCeT7ZKRPFr6+EGQwju2ci6WBJ
qtZIsncmRmgKQ+rPq8ockAknj8Edh43I7EwMcTu+oU6TzMnEC62q7kUvxsjM
y8Tf43vOckzIgkz0xNcWOYOck4kn6iUXEsrp7wPyMqHtf7mqJJBcmIk1DRZN
ZwaTizPxbYWq0C99lMxlmbi7SC9gqwVZkoncWZO9/R+PlLkqEwHGu3P6hJFr
M8GvHtTuG0FuyESCbdP2y79GyNyYietF/3bre5HbMxG1p3qa5wJyZyZEC4zL
gjuGy9yTifSC6xZfEshyWVB47q7krEpWzMKrE+qtxVXDZFbJwpH7koPpK8mq
WXAMDHcecF1FZlYWLrQeiC/LI2tkoXnaZSvla/T3FNpZMF8cH6PeSzbIwuVP
lc9bJw2RGdL+VlZObl9ONs9C9w9uzuCNg2W2zkJxSU39x0plmZ2ykO58altR
NNk9C8f6yw0/bTJIZu8s7PbZUzDx90CZA7IwL9EVZZ1KMrOl4xugfTKhnMzJ
wtXbQ36UeJN5WfDKm8uu8lOUWZCF5ztiaxzDB8ick4VdrwwuXnYj52Xhjt2q
sIHy5MIsRI/cN2HR3P4yF0vbS0TGjVEKMpdlwaJySmBGf7IkC73Gl3dl7ugn
c1UW7okMDOdI+spcmwWfHHXOpRPkhixUH+38adOX3JiF10Kl/PpXfWRuz8Lo
YY8e3LUmd2ZhzfzZOWda6O9derLw4/efoWudmL9/ESCJvZY3Yjm5nwC/r549
+6RGTmZFAYzuGF594EVWFiBj4r+DK1aTVQRYxT3+9ur3v7K/rxkpgPYY7tUB
W8iqApzT96jOFJDVBJg0XccoKriXfu8jQPaTjN1dNWR1AZRmvD0QXPpbZg0B
LP+bbCEn+CWzlgBbY8Z+361L1hbgh4OC1bgwsq4A2Fih9znjp8wGAoTXBK1Z
50k2EqA8wqHbc3sP/b5IAK9NF4Zd+EI2EeDK9YTFQf99l9lcgHkphm9O5v+Q
ebUAKUJext0bVG4tkD6/ay1LRpDtBNBTwuNr9WQnAZ44Zv/uH9Ets4t0vNti
F51t7KLfMwlQelZebesCsqcAAq3kGaEvvsnsLYBNkW5h1Q+yrwC+3nX9LM6S
AwRwPbz0/IBwcoh0vsfvVU37/VVmtgD6rormz5+Ro6XzmzFt4rzBZI4A2y3W
702+/EVmrgDjOJZVLpFkngDpWyzUIn3I6dJ8C5tKP/7olFkggFB3rKhrLzlb
gOPJGfbPisg5AkzpXbrDY/hnmfcKILei7WH4DnKeANXmU57lOVL9wwJ8vj67
3LX+k8yFApRN+TLQ3pTqnxBg8pLlnnqXqbxYgK/seM+y2g8ylwpwIDnw8aaW
jzKXCeBifT393GfyFQGG8etu+fGpvkSAyKKvXy3iqbxCAIdhQyt2GlF5lQB/
ninrDbtEvie9XuP86p3TyLUClPB31bBbyfUCLB7cHPvQ4b3MDQIE3MiPmTKR
yl8IEHN8f5H2TCpvFKD/+cnQukNuke6/iSHNX5jydgGu7hvWMm87te8QQEG9
yl5n3Dv6ezbpeJclNdgK22XuEiBqnwbb8hCV9wgwuHTP/bw1bTL3CqCs/rS7
d/5b+v2dEGy+fMBJZ2rfT4iyzXkDjbrJikIoebzQt5pK9ZWFeLOgIHxJE/Wn
IoTQcvB54ykUb6QQN2b3n6raQ+WqQsyY+rh6TwhZTYghKfuPDkogs4R4u96a
8zKzhfa/ECvWWFVPGknlGkIkuDyxV4hvpf0vxLdv2750VZK1hSi/FseOzyXr
CpFx+/RTWzWygRAdx/qLXNOofyMhTl258FltBeUDIX6OHVA7EFTfRIiBXNe1
QTVU31wIlfU1arttyKuF+DDFZ8mpBnofirUQP2Y1LHqaS+V20vnQzsv+95rs
JJ1Pv6zCGbve0P4XonFZqUAphMrdhTj6YYZSfRbZU4gDs4ZH5/2i+t5CiHKu
Dy17TfYVQnCgqOrjTXr/SoAQe3R6FBfep/GECGHZz7uqV5nqs4VYUKiX0WFG
jhZi4/AbKquY939whJjUnZX3ZyS150rHp24+cNk96p8nHU9+p4D7huqnC7F8
c9C4XzX0PhOBEJ0eD3ccNKT62UJUzWhpjVIm5whxd+bWC6IEev/DXun8bxdW
L+im/vKEyB2maDfDneIfll5vrReHOfQlFwph1ezx8por1T8hxETdXIdie+q/
WLp+L5dYLp9MLhXied3wvBIdilcmhIuiJPoyj95PcEWIvp9yjv3uT+/fkAgR
OyunLXcG1a8QImd44QGXHIpXJcQSxdJBvY6U7z3pfO0a/XF/E5XXCjGA09Bp
zLxvpl6IGP7OmMb71H+DdL7Dc/NF4eQXQqye+LJnwQGq3yi9fgbtnjhrCL1v
p0WIq7GX56j8pvG2C3H6yOt8x2/UvkOIOgt7A+PBNJ5O6XqECdN8l1F5lxCw
LJg67hO9L6BHiB63L58DblN+vULMMxl/rHEP8/4KEWK2lAwptaR4/UQ42fxk
YJsBjUdRhPoQdm72DqqvLMLWB7U3n1vT7/NVRPA8b5g1ipmfkSK08i1LzFOo
vaoI4XHBj7ttqb2aCI5LD1md4dPv41kivOrjNW5bCsVXF8Fcc4nWwiYq1xDB
KL8usM9r+n21lgjvTFX/NE+l/rWl7VXHaJ21pvx0RVCbVJU3XY/6MxDhiVNz
yJunVG4kwlOzvz0fmPfRQISR9oXPyjnUn4kIH7f2bP2xjX7/bS7CxEQJJ9mL
xrNahGNBDpLnNjQeaxFUEvmfp6pQf3YihC7f5fJSleo7idDP3MzTiEfz5SId
r+33Cf6/aT7cRUBN4WuTHmrvKcLj75NLPbKo3FsE/dvvrgyfRP35ijDX/s/T
2zOpvwARPBKLDlRX0O+zQ0SYc32iKOc8mS0d78kb7Gu/qX60CJ37vHWGcZn3
Q4jwadrFb+ItZK40vmnzqUV9aDw8ERL5ipitRONJ/9/8zN1UfJP+nlogwuLr
wy42i8nZIux/Jx+ju4bi5Ygg6N9nWdwr6n+vNJ8zlr2dCszv5UU4MG6eU0UL
5XdYhB/hiYfr66i8UISx1wv8+g+k+CdE2BL1/uuBBnKxCHZhj27wDWn9SqXX
Y5j1wAZzKi8TwfbvABtTD/IVEY6e6T3Vcp15n4YIvzrkL3+xofYVIhw8t3KD
32tylQgjLt2deI65Pu+JsPPkHeOeUVReK4LSzgdfdFRp/9WLcMlm2rpZ3+l6
axBBcvHGjgozav9Cuv7Oq309VlL7RhHW6o8ILl3N7H9pvi5jA89MofbtIii+
+lAyfCztrw4Rqm2dV4zZTvU7pfX9Ry1+9oTcJb1e5eVZYToUr0eEhH+DuyLi
6X7TK0Jw+bnMlxLm/U9iPKnoWDw+i9xPDMV1FZWGQmqvKIZhc+DtRSyKryxG
UtzgVg87qq8ixt/YxS+EJ5j9L4bXrKeulw5SuaoYxa49Kaqb6P6sJrVRnxuP
L9B4WWJo1XrqxPRQvupi1ORu1Ix9Qe01pPWTRuYZJFP/WmLc1Ch0GXOSrC2G
ba9w97Yc6l9XjD5Xp021ZlF7AzH6Rh3oHPubbCTGdrtfn7e4U3uI4ShnsvDp
bLKJGKcNDbLUB5HNpfVvNdzr1afxrRZDopvFXtBM16u1GLGVVzycl1K5nRgF
L8x2mzHvb3KSzt/iSvv9e6ncRYx3Qw0s7bspf3cxuneYuivWMvtfWr964Dnn
d2RvMTwlSsGhm+n68hXjnr/nY7nX1F+AGOHNCmvWbyKHSOcnTPO7wicaH1s6
HwX+t/8lk6PFeDE9pbz5PvN+JTFa560JKZWQuWKY6w3uLyyi8fGk7R1sPLqn
0n5OF2Nfyq2o1xZkgRhV5usPWi+m9tli7N5cyTPoT/nnSNezeG64Ui15rxhH
KoKevWTet5InxsEVOfUfDtH947AYhUltf68y77cpFMP4ae+pq9VU/4QYuYZa
mtl1dH8rFqO2Xxd+qVF5qRi+cpssK0HjKRPDaeDY/gXM+2WuSOfP6K6+UQrz
PiQxHMpj/9ttQeUVYlg+77F7wqX2VWKc6nPauDGA3q9xT4zlGRfdNd3pfRq1
Ylg9viLv1p/eh1EvXd9Rz07HvqXyBjE2TFja528XtX8hxkTlii+5a5j3sYix
zk6R5TeT8m0R478hRaWdAhpPuxhjDWbJf/Si+h3S+jlahaM4lH+nGCFjLhY+
/UH1u6TxNq8IGnqI4veIwdWv3qI3ncp7xWD7qbmo3Wfef5SNVX8yyn8z9ftl
4+kng0d7FlE8xWyYa7X1OSymcuVseJcvltiF1ND+z8bq4QERPouov5HZuK/m
XWJjRlbNxrqgvoPCrchq2XCZq3ppXAC1Z2VD+U5o+5wGiqeejar129Q0Ft+l
/Z+Nwcv8Dean3Kf9n40hbV8zDfNoPNrZOLZwzqHV7tReNxuzE8uu6sRS/wbZ
0PESLU4+QfWNsvHGYM6IV/8x7xfJRuvTPzemsun9JCbZcLTvH/Z7KdU3z4b/
rC7tQTEUf7V0PjzfPqxtqrv2fx+Bx4k=
      "]]}, {}}, {}, {}, {}, {}},
  AspectRatio->NCache[GoldenRatio^(-1), 0.6180339887498948],
  Axes->{True, True},
  AxesLabel->{None, None},
  AxesOrigin->{0, 0},
  DisplayFunction->Identity,
  Frame->{{False, False}, {False, False}},
  FrameLabel->{{None, None}, {None, None}},
  FrameTicks->{{Automatic, Automatic}, {Automatic, Automatic}},
  GridLines->{None, None},
  GridLinesStyle->Directive[
    GrayLevel[0.5, 0.4]],
  ImagePadding->All,
  Method->{"CoordinatesToolOptions" -> {"DisplayFunction" -> ({
        (Identity[#]& )[
         Part[#, 1]], 
        (Identity[#]& )[
         Part[#, 2]]}& ), "CopiedValueFunction" -> ({
        (Identity[#]& )[
         Part[#, 1]], 
        (Identity[#]& )[
         Part[#, 2]]}& )}},
  PlotRange->{{0, 1299.}, {-49.2589314170855, 88.04716828046449}},
  PlotRangeClipping->True,
  PlotRangePadding->{{
     Scaled[0.02], 
     Scaled[0.02]}, {
     Scaled[0.05], 
     Scaled[0.05]}},
  Ticks->{Automatic, Automatic}]], "Output",
 CellChangeTimes->{3.869482406610587*^9, 
  3.8694827701060743`*^9},ImageCache->GraphicsData["CompressedBitmap", "\<\
eJztm1lsVFUYx0870860FChlaUFKW5bKGkRkUwRZi+wgvvhQUhomEGIwUBVU
xNG4xUSiMRojozEuwRW3Du5rjL7No0/ibt033N7GOd+993/uvXO/e86dmRJI
TOD2mzO/+/++s9yz3HNmQ0/frp1X9vTt7u1p79rXc9Wu3b3721fv3VdIilUJ
UbVLCPFJu5B2vmDal3zhX363vAgxmv7E8qlUiiz6L69bInxPX0e+60z/3ihX
t8lrdb473f8xD90sr3US+pCHbpLXoRL6gIcOy2tcQrXSqpHW+zx+I/A6WO9p
8JiEGmC96y+RQ/hqGKx3eM1DKKBG4G/z+A2AGhHxWxqc1JuAv8nj10N9JCwb
pwISSZHPZUQ6O4BbcpmUkBKpVFpkB/JxTpWCGA3VN9yqdV7Vgp1KZ8WAz44F
SF8HwTGwXrekRUIMZNN2bPZ/W0mmxyklQV7lZ5WnnMikMiLneKyRDg8gC80o
x9csP9TQRIPnRnd2pHgmZz9D+QGRTRPD5oa8tCA3tpcE/Rki8gNZkZbZ8Hlg
w/e5OAjhsbBetVwk6U+9VeaFWzT1wapTBsahmE542483WKP2o1TPQcwn+Eas
8PHAszx+AFArrH7/Q63qvw3QKxpNhVM5vGyCt0PdCO8A/hKPXwt8EvAXjXGK
/QUTfDLw4/7iU9AUhHDcRLMT+PM8fg2gToTwnAYn9anAnzXBpwF/xgSfDvxp
E3wG8Kf8xaegmYCOmWjOkhYNgk/y+NXAz4P6Eyb4HOCPm+DnA3/Mwq2eM+bq
AlKimq616CIMugflYS6y+6jXg9Xvpqgftvqt2ijdmvIwDx4esTwUhJhRppqA
eisHmRzEmN5ajTX74W0+vD1seXMPl44mM74E9v4qIwshfdSSrqc/SciFhcmq
LoLqQ+4KaPAE7FQrBW1eCX3wshheHnR7GYJq9o/3AQ1JBLUk5WIJXDzAN22F
LwV+vwm+DPh9/kddQSsA3WuiuRL4PSb4auBHTPAu4HfzuGq4a6VVK627TPD1
wO80wTcCv91ffAraDOhWXvMjQLeYON4mraS0DvN4p4jcq1ldRdyfPMV+JDVT
bubuOoTdYgPujqqgx9zHJE+k5JqiZ0w+xRqlnr1Ocp/Ycaifypu6mwQs9NFW
3xUtNCZ5gidie2JuF1+8pApp1td68UjTwC5oGJvmUWK40ZqIs5OofCvmpqIe
GMNGNOUOW45bcxjL7TkithfmuzJEMUZ0p4+JHXvSqKOo+WVsmtHT2snbBCpQ
S2P4tkDTStFoOvJz6R12k3I/tlZHMjR01cqlF7cJ79RBLVtLCtSSQ37lOlUT
UNgUo9XXMHrS/ZSyva8vUqaZ9NaATidWmWoLaRjTXE+2bvrGpTuFHfF1A5ee
8I0STYHZdyaEEYSt8WIE3ia452JR80yrYqYx9B60bBMdJj2oMcQrUFXulkAN
gVaEYphujs2lo0gjvAPi0ovrnYLKZNTk2ZXrEjoDBOl0m6XJWYN4i1Wu2Zy7
fNEEdvYdI7s7fVT0ptKl9Af0YsmZK3jdUGoZtRbSH3Q6ZRVtdcTZk+wOzPAF
nm6Ir1BUHrnyh/Q2kmtW/YrTBzqYNbEQ3QfTXjuCO3pvKB8RzkehVKrtVlFi
qWhbRbTVrGYFoXnpytytJgxjbcDzqiOTizYfnxSJZpKdSZH7wStGaZ1BkXuW
H/rVQq13XEWHnqq2twtKqISQVcM+lDDtk9F6aJMJfoe0klg763BahTdIa5WF
j7LxQgrt4smSapHXmDVYFaxq3G3NjIiVn07KT0uwBSUE7XPlpc4V8lLFR5R0
aTp+6VNdQFq9YRpFmwjwVheQVh8pLe6kOc6SZUiWH84ZqeevvyAuqP7A1fDt
pdJhqp3hwSlL1Z7P/nodFL1y7g1pJ7RxoZ5W538c+yo+Xg6urj2uQDV92uyA
tDZdkN401d1OP1PCXICQFsD9pxqcCpo+F615FkJuvoncIuDzBgG/EPgFJvhF
gObCOqnBY9jq0uGLAdHnkf6SWwy5OSZyFwOKiNPnJg0Zw/6gTngJIHOc1Geb
4EsBBeNEL/XmrVEjR95n4Z7PePwSQIOGUzAz/XiFtkoNPJS5VboMukUenPMl
kTdEfdU5zJIrdy90Gcpihj/SMvZCl0OrSLWCe6HKy3RYn7u9lL8XuhzFM83v
IqjtrgBUEZzoUjQp4qkm+EpvqxpiQkYUjoifC+sLDa4OuxThRK/CV8GQT/PM
wymDk4F/yeOrAVUEJ7rCmkF4DLM6Hd4FqFy8jCOcSnUirK/cqqUf4QyRdsak
4h0w03Obq3TiFTm32YUa7fB7qdS5zTUQLnJRgXObIeplnNsMUQ1quQpvh/V1
6TjRa1AzbSaalwIaXHwCwjLHyfrmtOFEr8VXrSaaJePjYX171uHqTLIbJ3od
oHGwBnjN04Wrk9/mOFnfWbjVp5meJwrqGULEuVmy5rxKUK+2DvlshuXzEvEE
hBpYVP03w/reqx1xIz0oB+v1XiJu24Z7UT+i8HmpwJrF54WsH/gGxW8vBTWo
EPGgxq1w9YuUEHwD8FGwfvQ/7DqI1VQ/tTHHyfppEPAmBGOOk/Uzj28ENCIQ
J1pB6ndQRpqNsH4ZBHw4gjHHyfqVxzcBGgp1c5ys3/zFp4NYTfVLtgrjBKk3
2L/z+GZA9bjRxq3+J9Kp06DuQeuhIeqBxqAezueFrD+KvUQ4IqfGG9XE6pAD
WxtLjAgnrdjwSTjpd4FhINqhniAvW5ARtRl8yucl2lGKcC8J5OWUu7hMzxsE
taYtkKyFmz/55r0VUA1uLAMneiu+igP/i9e8DJDacNLhBFmvBqXl/P9bc1tC
A22zmnQB+oeHLkcA//IQXf//mXXRXaLqP2lfz5w=\
\>"],ExpressionUUID->"9b379540-58a7-4550-8299-cc051e2db802"]
}, Open  ]],

Cell[CellGroupData[{

Cell[BoxData[{
 RowBox[{"peakStart", "=", 
  RowBox[{
   RowBox[{"First", "[", 
    RowBox[{"Select", "[", 
     RowBox[{"finalData", ",", 
      RowBox[{
       RowBox[{
        RowBox[{"#", "[", 
         RowBox[{"[", "41", "]"}], "]"}], ">", "3"}], "&"}]}], "]"}], "]"}], 
   "[", 
   RowBox[{"[", "27", "]"}], "]"}]}], "\[IndentingNewLine]", 
 RowBox[{"peakEnd", "=", 
  RowBox[{
   RowBox[{"Last", "[", 
    RowBox[{"Select", "[", 
     RowBox[{"finalData", ",", 
      RowBox[{
       RowBox[{
        RowBox[{"#", "[", 
         RowBox[{"[", "41", "]"}], "]"}], "<", 
        RowBox[{"-", "2"}]}], "&"}]}], "]"}], "]"}], "[", 
   RowBox[{"[", "27", "]"}], "]"}]}]}], "Input",
 CellChangeTimes->{{3.624364838462283*^9, 3.6243648809607134`*^9}, {
   3.6243649484065714`*^9, 3.624364949712646*^9}, {3.624365481577777*^9, 
   3.6243654828088474`*^9}, {3.6243703144312*^9, 3.6243703185234337`*^9}, 
   3.624371726385959*^9, 3.6243717610399413`*^9, {3.62462770546356*^9, 
   3.624627733756178*^9}, {3.624712018638733*^9, 3.6247120285871506`*^9}, 
   3.6247120791389756`*^9, {3.6309387681791735`*^9, 3.6309387683521786`*^9}, {
   3.6318995431077943`*^9, 3.631899575626859*^9}, {3.631900116228057*^9, 
   3.6319001201030645`*^9}, {3.632052576591901*^9, 3.632052592921924*^9}, {
   3.6321425793057337`*^9, 3.6321425876457453`*^9}, {3.637589361659821*^9, 
   3.6375893632599125`*^9}, {3.6392329055202723`*^9, 3.639232926340305*^9}, 
   3.6733733221265254`*^9, {3.674819637964021*^9, 3.6748197398988514`*^9}, {
   3.675766938236549*^9, 3.67576693878255*^9}, {3.6778664396184616`*^9, 
   3.6778664406324635`*^9}, {3.8692920717006054`*^9, 
   3.8692920717162056`*^9}, {3.869292335529269*^9, 3.869292335529269*^9}, {
   3.8692943807952614`*^9, 3.8692943808108616`*^9}, {3.869295398851643*^9, 
   3.8692954073808584`*^9}},ExpressionUUID->"a18d5ee2-b9d0-4335-a7d4-\
6f88500519ff"],

Cell[BoxData["232"], "Output",
 CellChangeTimes->{3.8694824066285887`*^9, 
  3.8694827701360755`*^9},ExpressionUUID->"44e80d4d-4511-4f38-a612-\
20168c191cb1"],

Cell[BoxData["1027"], "Output",
 CellChangeTimes->{3.8694824066285887`*^9, 
  3.869482770141076*^9},ExpressionUUID->"cf7a7c92-c5cb-4487-883f-\
8677b2a32d50"]
}, Open  ]],

Cell["\<\
(* Takes the first 200 and final 200 datapoints from finalData to use for \
creating background models.  Less important where the background water amount \
is less than 500 ppm, as the influence of the background on final results is \
negligible (< 1 %), but more important when using higher water backgrounds. *)\
\>", "Text",
 CellChangeTimes->{{3.869290982647092*^9, 3.8692910165079513`*^9}, {
   3.869291105075708*^9, 3.869291289793632*^9}, {3.8692913212588873`*^9, 
   3.869291326640897*^9}, {3.869291360368156*^9, 3.8692913645489635`*^9}, {
   3.8692914557467237`*^9, 3.869291637019042*^9}, {3.86929170445796*^9, 
   3.869291722585192*^9}, {3.869291872376655*^9, 3.8692918833590746`*^9}, 
   3.8692922948287973`*^9, {3.869293427570187*^9, 3.8692934426242137`*^9}, {
   3.869293504384722*^9, 3.869293681866234*^9}, {3.8692937133158894`*^9, 
   3.8692937268879128`*^9}, {3.8692937622375755`*^9, 3.869293792813629*^9}, {
   3.8692938509705305`*^9, 3.8692939084566317`*^9}, {3.8692940655187078`*^9, 
   3.8692941501020565`*^9}, {3.8692943968320894`*^9, 3.869294451650586*^9}, {
   3.869295260045006*^9, 3.869295271417426*^9}, {3.869295307955684*^9, 
   3.8692953686109905`*^9}, {3.8692954467371273`*^9, 3.869295460711752*^9}, {
   3.8692960594678698`*^9, 3.8692960828991113`*^9}, {3.8692961269535885`*^9, 
   3.86929614470642*^9}, {3.8692961838936887`*^9, 3.869296227230565*^9}, {
   3.8692965489031296`*^9, 
   3.8692965619447527`*^9}},ExpressionUUID->"2559050a-dce2-4d19-9708-\
220e979def08"],

Cell[BoxData[
 RowBox[{
  RowBox[{"backgroundData", "=", 
   RowBox[{"Join", "[", 
    RowBox[{
     RowBox[{"finalData", "[", 
      RowBox[{"[", 
       RowBox[{
        RowBox[{"1", ";;", "200"}], ",", "All"}], "]"}], "]"}], ",", 
     RowBox[{"finalData", "[", 
      RowBox[{"[", 
       RowBox[{
        RowBox[{
         RowBox[{"-", "200"}], ";;", 
         RowBox[{"-", "1"}]}], ",", "All"}], "]"}], "]"}]}], "]"}]}], 
  ";"}]], "Input",
 CellChangeTimes->{{3.623753541090687*^9, 3.623753674126*^9}, {
   3.623762733679886*^9, 3.6237627341359124`*^9}, 3.6237631520478153`*^9, {
   3.6243651006099863`*^9, 3.624365113033697*^9}, {3.6243652619072123`*^9, 
   3.6243652620502205`*^9}, {3.624367222975379*^9, 3.624367237104187*^9}, {
   3.6243675091357465`*^9, 3.6243675095687714`*^9}, {3.6247158270497184`*^9, 
   3.624715834603015*^9}, {3.62704961929319*^9, 3.627049642733223*^9}, {
   3.631899599539908*^9, 3.6318996002849092`*^9}, {3.631900133395095*^9, 
   3.631900137578107*^9}, {3.631900370798396*^9, 3.631900371228397*^9}, {
   3.644071045862479*^9, 3.644071054262491*^9}, {3.652086046812025*^9, 
   3.6520860474200597`*^9}, {3.6520863227528076`*^9, 3.652086333644431*^9}, {
   3.653039215338844*^9, 3.6530392161318893`*^9}, {3.653053636430683*^9, 
   3.653053637056719*^9}, {3.6530579761969037`*^9, 3.6530579839283457`*^9}, 
   3.6567760100201488`*^9, {3.6728250582781415`*^9, 3.6728250632294245`*^9}, {
   3.6728262490300374`*^9, 3.6728262500670967`*^9}, {3.8692920717162056`*^9, 
   3.8692920717162056`*^9}, {3.869292335576069*^9, 3.869292335576069*^9}, {
   3.8692943808108616`*^9, 3.869294380826462*^9}, 
   3.8692977100337715`*^9},ExpressionUUID->"25657b81-ca8f-4304-aa3e-\
25aaa0c565df"],

Cell["(* Create a linear model for background water amount. *)", "Text",
 CellChangeTimes->{{3.869290982647092*^9, 3.8692910165079513`*^9}, {
   3.869291105075708*^9, 3.869291289793632*^9}, {3.8692913212588873`*^9, 
   3.869291326640897*^9}, {3.869291360368156*^9, 3.8692913645489635`*^9}, {
   3.8692914557467237`*^9, 3.869291637019042*^9}, {3.86929170445796*^9, 
   3.869291722585192*^9}, {3.869291872376655*^9, 3.8692918833590746`*^9}, 
   3.8692922948287973`*^9, {3.869293427570187*^9, 3.8692934426242137`*^9}, {
   3.869293504384722*^9, 3.869293681866234*^9}, {3.8692937133158894`*^9, 
   3.8692937268879128`*^9}, {3.8692937622375755`*^9, 3.869293792813629*^9}, {
   3.8692938509705305`*^9, 3.8692939084566317`*^9}, {3.8692940655187078`*^9, 
   3.8692941501020565`*^9}, {3.8692943968320894`*^9, 3.869294451650586*^9}, {
   3.869295260045006*^9, 3.869295271417426*^9}, {3.869295307955684*^9, 
   3.8692953686109905`*^9}, {3.8692954467371273`*^9, 3.869295460711752*^9}, {
   3.8692960594678698`*^9, 3.8692960828991113`*^9}, {3.8692961269535885`*^9, 
   3.86929614470642*^9}, {3.8692961838936887`*^9, 
   3.8692962566054163`*^9}},ExpressionUUID->"dd6acd4c-b956-4495-aafe-\
6dcec80e780d"],

Cell[BoxData[
 RowBox[{
  RowBox[{"modelH2O", "=", 
   RowBox[{
    RowBox[{"b", " ", "x"}], "+", "c"}]}], ";"}]], "Input",
 CellChangeTimes->{{3.6237541359230437`*^9, 3.623754155828182*^9}, {
   3.623754994226136*^9, 3.623755011883146*^9}, 3.623755051325402*^9, {
   3.6237551472178864`*^9, 3.6237552430743694`*^9}, {3.6237627371630855`*^9, 
   3.623762737663114*^9}, 3.623763152053816*^9, {3.624367510476823*^9, 
   3.6243675109238486`*^9}, {3.624448240825677*^9, 3.6244482418396783`*^9}, {
   3.624451395441544*^9, 3.624451399279151*^9}, 3.6244517418869524`*^9, {
   3.643720148521331*^9, 3.6437201504194393`*^9}, 
   3.869297719939789*^9},ExpressionUUID->"12ca39da-406d-4132-956d-\
3c5ebf290052"],

Cell[BoxData[
 RowBox[{
  RowBox[{"fitH2O", "=", 
   RowBox[{"FindFit", "[", 
    RowBox[{
     RowBox[{"backgroundData", "[", 
      RowBox[{"[", 
       RowBox[{"All", ",", 
        RowBox[{"{", 
         RowBox[{"27", ",", "17"}], "}"}]}], "]"}], "]"}], ",", "modelH2O", 
     ",", 
     RowBox[{"{", 
      RowBox[{"b", ",", "c"}], "}"}], ",", "x"}], "]"}]}], ";"}]], "Input",
 CellChangeTimes->{{3.6237534847625837`*^9, 3.623753486063586*^9}, 
   3.6237535257866583`*^9, {3.6237536824290156`*^9, 3.623753743371131*^9}, {
   3.6237537881862836`*^9, 3.623753812889327*^9}, {3.6237540510351887`*^9, 
   3.6237540571695395`*^9}, {3.6237540944036694`*^9, 3.6237540967468033`*^9}, 
   3.6237541458516116`*^9, {3.6237550163213997`*^9, 3.6237550218007135`*^9}, {
   3.6237551670410204`*^9, 3.6237552118875856`*^9}, {3.623755246620572*^9, 
   3.6237552492397223`*^9}, {3.623762742000362*^9, 3.623762745672572*^9}, {
   3.623763152061816*^9, 3.6237631520798173`*^9}, {3.624365121898204*^9, 
   3.6243651219592075`*^9}, 3.624365502858994*^9, {3.624367226463578*^9, 
   3.6243672341640186`*^9}, {3.624367514303042*^9, 3.624367514637061*^9}, {
   3.624451589630685*^9, 3.6244516000827036`*^9}, {3.643720151203484*^9, 
   3.6437201516665106`*^9}, 3.86929674257747*^9, {3.8692977100493712`*^9, 
   3.8692977286914043`*^9}},ExpressionUUID->"184ef05b-1d81-4f3d-bfc6-\
bf7be3cee62e"],

Cell[BoxData[
 RowBox[{
  RowBox[{"modelFunctionH2O", "=", 
   RowBox[{"Function", "[", 
    RowBox[{
     RowBox[{"{", "x", "}"}], ",", 
     RowBox[{"Evaluate", "[", 
      RowBox[{"modelH2O", "/.", "fitH2O"}], "]"}]}], "]"}]}], ";"}]], "Input",
 CellChangeTimes->{{3.6237541283126087`*^9, 3.6237541332248898`*^9}, 
   3.623754174643258*^9, 3.623754804979312*^9, {3.6237627477596917`*^9, 
   3.623762749623798*^9}, {3.6237631520858173`*^9, 3.6237631520938177`*^9}, {
   3.6237634941130676`*^9, 3.623763496723071*^9}, {3.869297719939789*^9, 
   3.8692977599070587`*^9}},
 CellID->16189946,ExpressionUUID->"b854b974-a9bd-4e71-823b-e5b471a5cb6d"],

Cell[BoxData[
 RowBox[{
  RowBox[{"plotMeasuredH2O", "=", 
   RowBox[{"ListPlot", "[", 
    RowBox[{
     RowBox[{"finalData", "[", 
      RowBox[{"[", 
       RowBox[{"All", ",", 
        RowBox[{"{", 
         RowBox[{"27", ",", "17"}], "}"}]}], "]"}], "]"}], ",", 
     RowBox[{"PlotRange", "\[Rule]", 
      RowBox[{"{", 
       RowBox[{
        RowBox[{"{", 
         RowBox[{"0", ",", 
          RowBox[{"Length", "[", "finalData", "]"}]}], "}"}], ",", 
        RowBox[{"{", 
         RowBox[{"0", ",", "28000"}], "}"}]}], "}"}]}]}], "]"}]}], 
  ";"}]], "Input",
 CellChangeTimes->{{3.6237549634503756`*^9, 3.6237549809483767`*^9}, {
   3.623755105111478*^9, 3.623755105221484*^9}, {3.6237553069030604`*^9, 
   3.6237553189830837`*^9}, {3.6237627520599375`*^9, 3.6237627620905113`*^9}, 
   3.6237631521008186`*^9, {3.6243655091463537`*^9, 3.6243655174668293`*^9}, {
   3.8692920717162056`*^9, 3.8692920717162056`*^9}, {3.8692923356072693`*^9, 
   3.8692923356072693`*^9}, {3.869294380826462*^9, 3.869294380826462*^9}, 
   3.86929780060633*^9},ExpressionUUID->"bd5f3b52-5b8f-4a3f-b229-\
0e54d0464190"],

Cell[BoxData[
 RowBox[{
  RowBox[{"plotModelH2O", "=", 
   RowBox[{"Plot", "[", 
    RowBox[{
     RowBox[{"{", 
      RowBox[{"modelFunctionH2O", "[", "x", "]"}], "}"}], ",", 
     RowBox[{"{", 
      RowBox[{"x", ",", "0", ",", 
       RowBox[{"Length", "[", "finalData", "]"}]}], "}"}], ",", 
     RowBox[{"PlotRange", "\[Rule]", 
      RowBox[{"{", 
       RowBox[{
        RowBox[{"{", 
         RowBox[{"0", ",", 
          RowBox[{"Length", "[", "finalData", "]"}]}], "}"}], ",", 
        RowBox[{"{", 
         RowBox[{"0", ",", "28000"}], "}"}]}], "}"}]}]}], "]"}]}], 
  ";"}]], "Input",
 CellChangeTimes->{{3.6237546179206123`*^9, 3.623754676155943*^9}, {
   3.623754822771329*^9, 3.6237548413573923`*^9}, {3.623754887036005*^9, 
   3.6237549382739353`*^9}, {3.623755106177539*^9, 3.6237551274897585`*^9}, {
   3.6237552577022057`*^9, 3.6237552597643237`*^9}, {3.6237553220920897`*^9, 
   3.623755324206093*^9}, {3.6237627540000486`*^9, 3.6237627680078497`*^9}, {
   3.623763152109819*^9, 3.6237631521168194`*^9}, 3.624365325930874*^9, {
   3.672825078791315*^9, 3.6728250906779947`*^9}, {3.8692920717162056`*^9, 
   3.869292071731806*^9}, {3.8692923356228695`*^9, 3.8692923356228695`*^9}, {
   3.869294380826462*^9, 3.869294380826462*^9}, 3.8692962793814564`*^9, {
   3.869297750219442*^9, 3.869297759922659*^9}, 
   3.8692978196539636`*^9},ExpressionUUID->"8e4904bc-c51e-4397-b7c2-\
369bf57db677"],

Cell[CellGroupData[{

Cell[BoxData[
 RowBox[{"Show", "[", 
  RowBox[{"plotMeasuredH2O", ",", "plotModelH2O"}], "]"}]], "Input",
 CellChangeTimes->{{3.6237552979340453`*^9, 3.623755329972166*^9}, {
  3.623763120409006*^9, 3.6237631290424995`*^9}, {3.86929780060633*^9, 
  3.8692978196539636`*^9}},ExpressionUUID->"f6a1fb3e-9c23-4176-bed4-\
da3397f91960"],

Cell[BoxData[
 GraphicsBox[{{{}, {{}, 
     {RGBColor[0.368417, 0.506779, 0.709798], PointSize[
      0.0055000000000000005`], AbsoluteThickness[1.6], 
      PointBox[CompressedData["
1:eJw923lcjPv7P/CoyB6ipDT2ECISohdCKKVCJW2K9qZ9r2mfmppmCVkiVJIo
e/ZIiWPJkkLIlpCEqKy/+X263t/zz3k8zzXXvOa6576be3mf0S5+lm495eTk
hirKyf3/f3f/02Yk8pjyV9SXB/oP6KhuKuoxjFkJr3eM9ZH2Z1ZGTtTfPCMF
ZhWUPOm/P0GFWQ2VjoJri+SYNZBnZuC+sS2WzAFnYt/f534zj4HP4/Qdb98z
j0Ntqn6G72PmCZh6beggl1ZmbQjmR57zrmSeDFHqDMP6K8w6eBhw/8rHGuZp
+H437PrCMmZd+I42zN59kXkG8sJWaesdY54Ju8ixrzenM+uh8rP9nV3ZzLPw
8utwVeUc5tm4fORNp0DCrA+lIVtSSrOY5yDp5KaQajtmAwgHHZ6g6MQ8F5PG
7agVhDPPw97BG3SXRzLPx509D5Zu3MJsiFeFTtFfljIvwIIZy2KtfJkXIuqT
psPalcxG8Nyp8dpxBTNQOzJSVaBH5gHaLRNGh4xh9UUYMdHK6JImqy+C0zhp
3etprL4Yol3vQ08OZvXFsNgoFP8ayepLoDNc/bWvAqsvgXR+8/vWiaxujNC3
JvsEfVndGPZm12e0fImh+lIMufb9X1QrmbcU/OyuwweaWX0ZRm63OW3ZwurL
sDVn4+KF/9e/HM6nmq2if7L6cjRfG+5R8pbVTdCrw6HuZyWrm8BSep2rVs3q
K+B+19h+xBNWX4EHfR5czLzK6ivRnnR/UNxuVl+Jm+N+vis5yeqr4Hanb6jx
AVZfheNPr65u2cXqpnirPmvayP/rl/mdUDWJx+pm+Je53QG5rG6GfMs3Hd8C
WX01tCu7nJdKWX01+jWINapYnpw5cnKm7p4SwurmuDi4lx53O6tboH1KlZCz
gQwLlMq/S+evYq+3QPn6ETM3eZDLZXXp47yRa1j/Guz8t5Dnbs3610AaJKju
Ws/612DJhWi/KjfWvwbNbVl/vzmwfkv49vfesHQl67fEpQU5bpXjWb8lDM96
b7VfzPot0atrVnzZDNZvBQc306UnvkdTvxV6/M3XGMXqPCvMemN6L3wA67fC
vvfD3qxRZf3W4I41jvYaw/KtYRcnl3N8EOu3xrWi3p/u9WT91mjvfXbRgU7K
k1uLmM5o7eQOlr8WLy/7y/28R+atRdBOxScL6sjla9E2+qcamlj/OvjeL79X
8IH1r8OqGwFDIt6w/nUYrx0ycvRZ1r8O80fVjG89wvrXY6hAWdHiGOtfj/tL
xgrPX2X96zGsdfLzM6Wsfz0GiAckbKxk/Taof7jTZes51m+DjSJ+4uS9rN8G
k/Ytv2NXwPptIP4dqhfOLGeLph9O6RN3sn5btCstHd9PzPpt8c/v+LQIKeu3
xaQmF4X5GazfDvmRiXM6Uli/HW4Lt/0S8Fm/HcY8+fLghzvrt4NS8vPC4cGs
fwNeLywebh/L+jcguSnqUC9f1r8BLb/1tRbbs/4NuHtFaFe8kfXbo2jD5oIY
B9Zvj10jjJKKHFm/PTrvpn7TX8P67TGlUP5kpxXr34iiGSOCI/6vfyPstbma
7y1Z/0YsnWaQ8Hk269+IlQkPPFYuZP0OuN560Ct+HOt3gMe9Idt8+7J+B+zZ
Jd7docX6HTBq8fWHf6ewfkectB+m46DD+h3xKWmklSt7P54jzvV3UZEMYf2O
UH6sOr9jAOt3wn6rq4+P9iRznOAauj93PsuDE54HhO/u+BfVbScnXJfkzfj1
hsxzQjIfOx/1ptfnOuHgO63gmZ+pXi57v9+vPqu/JTc6QdfIKD+D9cs5I/zo
54orz8gcZ/h3LCoJuEiGM/60G0c1VLJ8Z5jMHLh/7H2W74x7gle+r8+Qc50x
q0Ezv/06y3eG1sIy67IdLN8ZfRQvKf5IYPkuiBsZ2Hz0AMt3gf5pq5U7b7B8
F6hkOYXfyGb5LljOcajTymT5LqgvOGQaU8LyXTC9Z5S6whGW74Kx1+9c/ZXF
8l1wJqRo6y0/lr8J2//yH7zbxfI34ZZB+4nEZJa/Ca4lZ3cJQ1n+Jtzd/OP7
Eh+Wvwmze8nNPxXF8jeh2e/Fj4I4lr8JigIj5/MbWP4mbKhzqj7ozPJdoTHq
0IYVESzfFfOqfocPD2D5rgjMKrapMmP5rhhurGuxchXLd4X5gm+t/yxYviuu
1E/65jKP5btitvkSYYMry5fZ92Kz/BKW7warf3k33zJz3JCqvs3iowbLd8Pf
lgEv7miyfDcMHLzz3oIZLN8NNe/jClePYfluuHm1rm7eJJbvhn81t6RPp7J8
NxiqrR6vqM7yN4Pr2PvOCG2Wvxl2GWHtvRVY/mbk6J1fU6/I8jeDs1K3eIES
y9+MDF7ywAYVlr8ZLz4Jtl79EEn5m9EkaekT3kpu3IwH/iKvo+1kuS34/ufT
sJXPyZwtuPNtyKSB1WRsQaz8CuGTTrLTFky2nTqL+x+ZtwUn5v3bXldDzt2C
xj/VL+TvsPwteCC2zljVwPK3gHtL3+ltHct3xwXhhd0d7P047mhYFWyvdpbl
u8N9hIrU5hHLd4dx7PHALPb5eO6Qn9Zz8b+TLN8dWs6RTz5fZ/nuCLV6rfQj
h+W7Y9kU5dwDhSzfAy6VVwMr9rJ8DwTrDlqvn8byPXDLMPbX8CyW74GUMhcV
4XaW74GRp8ZrPZayfA9M0Lxm6ZPB8j3Q08f5ls5Wlu+B9k6XLG/2ejlPHF5y
w+h5MMv3RA7/56y54SzfE5GTynM901m+J1o+9eBlubN8T/jsmn1uijXL94Rm
s+POw6Es3xNPxk+IXbye5Xti+W//7I92LN8LRlXnD/azYfleUJu9Zdv1GJbv
hXklogVPI1m+F0xaHyvF+LN8L5QfiOq4LWT5XpiyUOyRv4Xle2GXXMXXdx4s
3wtdGLn6dSDL94bZ7+KM9AiW7434riHXn+WyfG+UPtbMUjvD8r2xTm70LcNK
lu8N6b7BfcY0sXxvxMQVv1/8heV7IyozeesrOXb8eSNZ/TqWsuNXzgd97R56
LN3Cjj8f7DH9fj2b/b2AD9SLdtdu28qOPx8MeDfke+YTdvz54Jurh8+up+z4
84HCvABtUw77vfPBUYW5lT88yY0+sBdn5xY8YL9/vjj7a8HU083s988XNwo7
G1+uZueDvhj5E2s9tpKdfDHxUHIDr42dH/pib/qZ0xpGdP2S64ur3ntfxhaT
y32RbWD2s+knudEX2+KXlnYYsuthP3BwcPdmDzLHD/EB50qPFpDhhzrbqyoP
G8lOfri744L6UPU4yveD0cINTdobyLl+uMb/YnP+ILncD87+tdVOreRGPzzk
XdyxYVI85XOxRrXKo28EWZmLdVoXZg27SeZwMZRj/a1pckK3dbnID71sPDSZ
DC78h9V6lzSRLbiI+tt750GdRPq8XFyaHGGtnkXmcnH7mG3crv5J9Pm5kJ67
e+a5F1nExcuoQsMTb8i5XPDTR00eapvc7VIuQh9/WV9XRS7nIiMvwKwcKd2u
4eL92ruDrtWQG7kwMP+S6bGM3+02Lq4lG14YeIcs5w+lLUn2XMtUmt8fD6+U
Hk/8Qeb440XU0Ppl8Wk0vz/c6ywjLk4Q0Pz++Fam4dNwg2zhD68eN4N++qbT
/P6I2dwR9258Bs3vj6bPc/v9aCDz/HE8vcL8Pk9I8/vj0+2z4wNXZdL8/tD2
73+mZz8Rze+P9Vu89BJ9yeX+2KrwVV9UR67xx0EPZyetpWKa3x8/ahaukztK
bvPH/o7RN2fqSGj+AOSPcbSasY2sHADPi4kl/dWlNH8AeqRY5E/IJesGYBAG
2UWpZtH8AVBPnnVXfx/ZIgC2zsYtAyZtpfkDsONCj82jTpC5AWiPteFVL99G
8wdg0rOD7VufkUUBMFug4Wvrt53mD0Dq8TNZ3wZn0/wB8F0WsCf5KLk8AOaz
taJm2+6g+QOw7Gtb1zXFnTS/LH/mf13Bp8htAUCwS+UWz100fyCCOKK2mRN3
0/yB+CenrBH1gswJhPD6sZ2BxTk0fyAuZg0b9S52D80fiN//DJw/YC/NH4gh
NUK3VX1yaf5A+PcZ2SUIIXMD8eVr0FGbd2ReIJzSP9l12O2j+QPxZMJ//ybc
IecGwi1h2+VE4/00v+zz5r6Sdl0mlwei2XDE/YkLD9D8gQjfesos/xy5MRD5
C/yCHiCP5g/Ez3NbykT/keWCcNPpUe1Nk3yaPwjeh26vuPiIzAlC44ztJcmb
Cmj+IGDN49LF7WQE4ePYVYt8kw7S/EHwa7V2M9UspPmDYDQx8NWNU2RuEEKN
ykz/W3mI5g9Cq9fQZ4c+kkVBcBK1e3xPKaL5g7DgEEL9tA/T/EHQllO+UlRN
Lg9Cy5997c1exTR/EIKOuGybPOgIzR+EPx8nLC48S26TfT7hpIETXI/S/MF4
My+KbzGohOYPRqCpf+mY82ROMEp+bE4TzCql+YMRcXxN+rwMMoIxKD1AK+Ut
2SIY/NjoEVZGx2j+YDgM97U23UHmBkPY/3bNnHYyLxiKX/4rMlt5nOYPxsDk
ecXW+eTcYDh5TK590PMEzR+MKRq7X/dxIJcHI9dx5dB+p8k1wbhXETxDOPgk
zR+MlIRJfn89yW3BMK5weTjgBlkuBN+t7odfHHOK5g+BNPOZYlUsmRMCbvVh
tYpHZN0QvLO6PjlB9zTNHwL7jtxjb1LJFiGYPDb17Mc3ZCfZ++sOao9bdIbm
D8Gb8sNvV+4h80LwdPz518pfyaIQzNB+4N5kWkbzh0Dw/bhkRQG5NASndA6N
W/eTXB6CIeENPVZbnqX5Q3A4xMzkSyG5UVZfa/XpqPw5mj8Ebw2PtCjYkOVC
EbU8o4/iUbJyKO5xFM1LFM7T/KHgfpC/8X4jWTcU0+yPqa8rJiMUvlpmFnm/
yRahCDqY1HDS9ALNH4qmmbHbXHPI3FDohI18W/2JzAvFr2WTF7cYXqT5QyHS
UVzRnk7ODcXiDXfyez4jl4ZilOTUy4vTLtH8oTi0b0A5N5pcEwqV/DufFlSR
G0Oh0bzsz7ghl2n+UOS+/hvTcxNZLgz9Ntg0nD5CVg5Dk9KI6g0dZE4YgvfJ
N2wcXU7zhyHbxWZQzVIywiCYWV5k5UW2CMPZ14Vz4jLJTmEYuPZdb+UTZG4Y
Qr7tUfn7iMwLw5der5JNfpFFYcgfvnJC/KgrNH8Yrn8bYdGwmFwaBruhm2ev
20wuD0Ob7qddFXxyTRieHhmZ37OY3BiGzoL3J5xvk9tk/bkGTzM+k+XC0WHz
syZg8FWaPxxl398c3qNH5oTjoyDxdKIlWTccy355fLIJJCMcX4bs/snfRrYI
x9WxjVVeZWSncFQqzI4ye0TmhuN85YA+rR1kXjhW237V1FGtoPnDEfUysTNI
n5wbDonH2AwVG3JpOJoMNznqBJHLw1ExOM+yQEKuCUfyG9dXl46RG8MxmuO4
+M89cls4ftx9wJvbSpaLwFzHlos6/a/R/BHIUz31a8RkMicCkttrv4UsJ+tG
YHLP3c+vbCIjAsV+TgGZsWSLCIQb+V4W7iA7RcC0om3wjjNkbgSk1gXZggdk
XgR2aR66lNNGFkXgyto9WNevkuaPwOOIZK7GBHKprK4V83erEbk8Avpv9o7o
aUuuicA2hcJDfgHkxgiMutrpUZZBbpPN9/PO9KB8slwkZo+3TdlxgawciVxB
crrWIzInEry2fcaXW8m6kfAdwd2m3buK5o/E85590lZxyBaRsA4at327Ptkp
EsMMHvfKXkXmRsK40SS31onMi4Tpz8hJycFkUSQq+mdMLOCTZddhj3vbDv+5
i1waifNfWqvrS8nlkRgsO0Gbe5VcE4mdTgZ1VQ/IjZGYpyBUiH9FbouEt0Tr
S+RXsuy6bNyUy/2HyF+n+aNw/3CPlbHKZE4UJveY0cdZg6wbBcet/bZu0CYj
CkobWn6cn0m2iMLt+avv9Z5HdoqCEBeO3l5M5kZhftFOzs5VZF4U/Eetdjpu
RRZFYd839fPrbMi5UeBPK/Q7vIFcGoX10oPFBg7k8ijcsPH568VcE4Up+yf8
LHIkN8rmm/TeWYXV26Iw/FmE2TdWl4uG1fibz7Ps2fzRCI3/Uydey+aPhqnl
Dpev1mz+aLQk9Ty9fjWbPxpuh77HnF/O5o/Gcrk5gl9g80djdFaH/8L5bP5o
tI+w8GuYweaPRp9hGg4NbHuKolF0/ng/9VFs/mg0rCy5PWYomz8a67dGry/r
zeaPRkhletu8n+z7j0b4kcTWhx/Z9x8N/Z5fzlk+Y99/NK7dW3vu6X32/cdg
xOuKlt7XyMoxsL00reL1CTInBtuyzt89sZ+sK/OE/NwRW9n+H4OErimu8xLY
/h8D8+bvEy8GsP0/BnOuhd3ewPZ3bgz45yOGDTZn+38MJo9SrW0yZPt/DH4X
lFp+0mb7f/frB6iy/T8GjsZPZ6xVYPt/DAaP8tGo+8qO/xjsaRuye14DO/5j
0Ng+7fmVKnb8yz7/h54Ol46x4z8Wh6Y1uv3IYcd/LL64v+YvSGXHfyxKrxuv
XBTEjv9YXP4mGMJzICMW/T7t3vzFhGwRC13Tgr4zZ5KdYlHJKQ0oG0HmxsLE
c59rmAKZF4uLlRWR1S3s718saiXCgJt15NxY/DV2q2gsJ5fG4pRfa8mHQnJ5
LGbFjRk+KYtcE4s7w5XtFkWSG2ORuzo8aCr7e90Wi29Cq6BlpmQ5Hr4V5w3z
mkVW4qFgSv2yYk32e8DD2KFtXld7k9V4EB7ZomTWRr8fHB6muNu5JNWRtXm4
ellJ/c8Fsi4P6Ss/KBTmkw14sFx+vfZkOhk8lDddie8fTDbhwa988aIdDmQL
Hj55vAr7voxsw8MKgdDoqi7ZiYdFrwZo7VIhu/OwsjPL8sPvq7S9echf8iVI
/w05jIddqrcUrP8j83iIVDxhpXuMzOfB+IlX05SdZBEPldN2rcyJJWfzsLDj
YW6HOzmXh5n7/15bZE4u5IEXKBptYkAu5eFyV0VSTy1yGQ/Pl48rV1Ykl/Ow
pU7t7tRPdD5SzcOyi9uWtTxg5zM8yE4P9r06T67noanCZtXoPHZ+w8OTKQve
nE8lN/NwIa7M+SqXne/w8MOvcJLzOnInD/V+DWq9wc5/4jDfyz4vR5usFIcs
34KcuEFk5Tg0na432dZO52dqcXA9eE196zMyJw5eTU+ceRVk7Tg0bgzzCy5m
54txGHUqbIuLhGwQB0MDvbX9Itj5YxwqczfeHeNCNolDS4/VK9euYueTcXgQ
t6bVcAbZJg4RnAE9F49g55dxMJ1RnPKnJ9ldlq896sLbe3T+yo1DkerMAVf2
ksPisErpmLDIh8yLw9jzoeGZC8j8ODhHm3H2DCSL4jDkweS9rS/ofDo7Dl+k
J3U0S8m5cXhluLu8iZ1/F8bhXaL63Snm5NI4vPy5ec3K0eSyOPiNLVH71ULn
8+Vx0C3WGfnfFXJ1HN6b5b5WlpJr4vC1TL5Gy5VcHwelsKlRE/TJjXFw0EoX
zuxFbo6D+yg3jwkP6fqiLQ6ldzuOqhSSO+PQtnNfzyvhZLl4vNj00++lGVkp
Hh4zNF8c0yQrx2Ofw9bSuK90faMWj1JPu0CPq+z6KB5/y/58Nc8ia8fD2nNX
itCLXS/FY8bA1EdbFpAN4iE+EjarcjC7foqHppRz5tVruv4yiYfTjFnNeufI
FvHYsK3kv8R0sk085GaO0FNzJjvFI2x9yieN2WT3eBxV7Tr8oy+ZG4+OpTkq
is/pejAsHveCRoZHniDz4iFZeGS/m4DMjwdXb8LAV05kUTw2C6GqPI+cHY9/
C19fXTWQnBsPu3PxPq1NdD1aGA/tw3pK/hfZ9Wo87t4/d9xXQi6LR8iPeatt
PNj1azy2RCkc+LeIXB2Pyddd/TeNJNfEY5rJe35EO10f18djh8LZ2gW3yY3x
UMj5NyCrgNwcD3fDwdemx5Db4mFhrV/82YbcGY8FvkctXGeT5RJwQr8uoro/
WSkBgwPzhLve0fW7cgL09lj6hV8hqyXg1Mzk5345ZE4C+hf0MoqKIGsnYPzB
8qHGa8m6CTggcl3nMZVskIA409HL+H3Z/YMEHPx9qteot3R/wSQBFeN6DNp7
lWyRALmhPeW/7ibbJEB3RPR5aTTZKQHnb8Z+srUluydAddbrsemzyNwEKCZG
9h02lByWgHsZaz9vaaP7H7wE2C75trLkLpmfgEF2J/P/KyKLEnDu1Jdbeenk
7ARcs7c8dcCLnJuAx2/lNuutIhcmwGVU8/rbk8mlCTALbVZM6kMuS0Afy0kh
65rY/ZsE/DnlfDbtJrk6AeqWS79cKGT3cxIQPm99VjafXJ+ARx6tM494kBsT
kPY5QmvRKnJzAiZcz7nvN5XcloDeqi8b/gwgdyYgKUXLMqSN7i/JJUKQVFW2
5R5ZKRG+U1yiJx8jKyciMmtD3o8ssloiXFe/tPwTTOYkItvn4JEMG7J2IvJb
/YIHzSPrJgLyuZinRTZIhLb9rD4H5MhIRMB/f659fE33w0wSMYPDUai7TrZI
hNm9p+/Ti8k2idiVKkwVCNn9tURUpl2WKAWS3RMhinvZ4/56dr8tER+jpvW5
ZUgOS8TnkvDSnRx2/y0R17Odno3vTeYnYmFkav+ij3Q/T5SIk+3H50y+T85O
xOjSAPdfp8i5iXh95XyPlzvJhYnwnpj/KzuBXJoI3tHrwoPe5DLZ673u6jw2
J5cn4lZUbyOzOeTqRPxt1ZxtoEGukW1fnoJnQA9yfSLWtpp/C31A9ycbZdv3
fHPNozxycyIyCjx6bfAltyUiKSHw95P55E7Z96Ps4601gCyXhIbUTytiX9D9
UKUkOM/I3KdwlKycBJO06tI9EWS1JNzQ1BfPMCdzksB9emRkjgZZOwlag63G
pH6m+626SVi6ZcfSk5fJBknw276/R76EjCSUmBzsE7KJbJIE18k2C331yBZJ
+K6c0YpeZJskbBH+SH1ZT/d7nZIwbWhmbeZhsnsSFB1CFY7EkLlJqFh3mW+6
mhyWhB/T5q74oEXmJaF54qJxJl10P5mfhDzHwcd73SGLkuAiMOjM2E3OTkJU
q8KvyFBybhJmbjNeY76CXJiEvs8//tuuxe5XJ0Hwau2jkK90P7ssCbOzYu+f
rSSXy7bXTPx5lU2uToJukP60pCByTRLWC2dXmy0l1yfh/eI1S9VHkRuTkJyj
ZqL+le6fNyfh1xT10X9vkNuSsGGa7M/NHnJnEsquKn4QRpDlkvGE07q03yqy
UjJ2GZx9sWY8WTkZsUe9a617kNWSIXqvHqr2iO7nc5LxYtjmZW1HyNrJ+D1k
vqtyGlk3GT0rYxT3upINksGTUxqoP4+MZKz64PhJXp1skozhFbU9TD+z5wnJ
WKyWqj6hmmyTjKLMe6smHyA7JSOkU7lrUwjZXfZ+agGDi63J3GR8/TOqV810
clgyNqZ4rvzQj8xLRsOZfz6Ob+l5Bj8ZwYpP+RXlZFEyOIKYmE+7ydmyz7/T
7vTwIHJuMgr/FXeFryMXJuNceHtNkC65NBm1wYUFxr3JZcnQanEwUHxNz1fK
k1E687LR8cvk6mQ89Dyw1TOHXCP7fm40aveJI9cnI3Xy+gfptuTGZMwxOrnU
cC65ORl9lM3LC1XIbcmYXlk66tw3et7TmQwdQdi+/+6z5z8pkLyveR9eQlZK
wYv3ickqmWTlFPQIGWd22oesloKbm09kqluQOSloeFUzWEuXrJ0CvX9L1poP
I+umYPqGfX/XfqbnUQYpWL9ZzuHxbTJSYN7yW/9fCdkkBYf9iv7NzSRbpMC0
X2Hcbz+yTQp6PTsrCDQnO6Wg0uP+meTpZPcU3P6g6as1lMxNQXXfmJFDvu7v
dlgKPsQtnZVeR+alIP1vspHZSTI/BdIrPwyMt5JFKdisaTzaKZacnYLwCLmm
0a7k3BTs/dyTd5Q9nytMQX++3RsbHXJpCkLt96iZ9yWXpWCPY1bugU/0fK88
BbYKp+7sryNXp6CoU/1ZwxlyTQomXDzbJ2wruT4FCr7xKuJocmMKTvwytt7i
Qm5OwYC6k7trTchtKXBYYPDecRq5MwU1efImB5XJcnxs8+9ckdZJzyOV+Hiy
fOPoXi/IynzU3HTpLakgq/H/d30uV0Tm8HHVWjhOR0TW5kPlQeNgFfa8U5eP
fSpK21rtyQZ8fH4meBi0ggw+rLaNFobrkE34mOsydWGOCtmCjy8eh1QHddHz
VRs+isVlY9Kvk5348E6psfxPQnbn49lKN6h4k7l8JFeVpbzUJ4fx0XNIoW1F
XzKPD1/XCqMvT+h5Ll/WX1X60PgoWcRHF2eYsnUCOZsPvvvd8gRrci4fY6b0
2VkzmVzI/9/zXeVP9Ly4lI+xIw/UDLhJLuNDJ9fCXJU9Ty7noyV+c9TuUHI1
Hy8H7SzjG5Nr+DCdey5fNIZcz0f4kuA7EV30fLqRj9V/bteG3SI38zHQSb+g
YT+5jY9dp2fXHw8nd/LhMahyWj9Lslwq+K9LYqMnkZVS8WK/QYtXL/Y8PBUm
yVf2Xaij5+VqqeAEGCuJj5A5qWiLu7r0YyZZOxVm/X2V928i66ZiZP3kKzMX
kg1SMfn2oinyqmSkYsBn7cRb3+j5vEnq/9bHVV0nW6RC3VzBf9s+sk0qBHnx
0yclkJ1ScdWyLPyOG9k9Fffzx4mWzydzU/EmI35bsSo5LBVcbx1VdNJ6AV4q
pk85Oz39AZmfiq7gbYO0DpJFqdC/0+PZzURydiqeBo8vy/Qi56aiyFz755hl
5MJUZKS1Djo+gVwqm+f2yROP/tB6hbJUfH5qx22uY+sXUrFw/OKYPqfI1ak4
JCyVV99FrkmFjcXFJ76x5PpUGIRxr1itIzem4p1njeFafXJzKvqErL93Tp3c
lora8a/VUn/ReorOVCSGZOPbY7JcGqb1X77s4jmyUhqeTX49b00uWTkNNnXH
q9TDyGpp+GhfLP/AlsxJA54hzs+ArJ2GlFmTuT1HknXT4KGfWVHzi9Z3GKTB
aaWvg+8TMtLgo3dO+/oZskkaTk31O3FxJ9kiDb3GYvv+SLJNGq5VOdc+syc7
paFEbpVVjwVk9zToTdcZV6tF5qZhxIjUYHMFclgahgruNM9upPUovDTw1g+b
0lJB5qfhzqJkY+4+sigNBVbunvO3krPTMDg8zsTMl5wr2x6bzE355uTCNNzm
LCzdNY9cmgYrv+PHPdXIZWnQOjXtSecfWi9Tnoa5c85YJTaQq9OwUKtvv003
yTVpmF81TPXzAXK97PsS5XbeSCU3pkFNmB5R605uTkOPX80PZ5uS29Iwati/
0IezyZ1p+KbTUZY/hCwnwJpVgVNM22h9j5IAi+R/dfGek5UFOBVbMlOjjKwm
wMmbph45e9j6IAFa19bYjownawtg+7F28GNXtl5IgEk9F43ftZRsIMDF45sv
p04hQwDuwJnj5g0lmwgwXV/pjuEPWo9kIYD8nN1L9GrJNgLITpevnr5CdhKg
qJ9mY8FesrsAvXdODmwKJnMF+LT3YI9fG8lhAgQM051w34jMEyBkgc70xDFk
vgCacdNqdiuRRQLMjm/OK3pJ66eyBcg85qs6/hY5V4AT4Rq9hh4nFwow5nXx
67Gp5FLZ9lFz51uHkssEsEkdlaNlTy6X1T0WzAwyJFcLYHi6xKxFk1wjgJ36
0Ws3f9D6rnoBfn/ap+f4itwoQD/Po6kbrpGbBXiREBVctI/cJkD4gmwVIyG5
UwCVPgU793mQ5dJxK+3r8LglZKV0yMdn6V2fQFZOx57zZc2qg8hq6XBqWD9d
7imtT+OkY86+U8uNc8ja6Rj2csKBn5Zk3XS0qz5r/TaJbJCO/kXi5LYftN4N
6WjNC9o7+SLZJB3Pz8wofLOZbJGOBsP4xzqzyDbp2PJkl9eQv7R+zikdnd/q
7WOukt3TETBNUPQ6ia23S8e1Q4scaszIYek4HPJVqCzP1t+lI3r4aR1+Na3X
46ejp/qGS7ckZFE6XCP5+wzWkbPT4Tv91ukuZXJuOhIuvMnlV9P6v8J0iGJe
5WzPIpemw832dlWDDbksHS5n6na9HkMuT4eO09hK1be0vlD2ObbcVMn6m0eu
SYcjXyDZs5lcn47T6tUeA2eRG9OxpMFlr/c7Wq/YnI7YHESHnSa3paPyc3TD
b19yZzoMvE+b5c0hy2Wg42mB+P0vWg+plIErIYKRO8vJyhnoOy301aEYsloG
si+Prr+3lMzJwDh5j6xmVbK2bLvanBs4vZbWX+rKXj+2K/FAHtkgAwOV5Gr2
OZORgYkN1dVLRpFNMnB1bVeX3Rta32mRgZtiJe+0C2SbDJhUrXirH0x2ygDv
aPPu5jlk9ww0tKYlNf2g9aPcDNQX3fPIuU4Oy8C/imTDRAFbf5qBYUUXduSa
kfmy+pE+A9OHs/WoGTiU5H++sJHWr2ZnoORAXBrnCDk3A2fza0VyXuTCDLSu
dDqyYhK5NAO9nfvdPvOS1seWZeDah692B8+SyzMQqb393YBMcnUG1hr8HXnH
iFyTgV06/7ye/Ivvdn0Ghu/5edKijtyYgbenLx8+uZ3cLMu70MveyorcloEc
8SnjUePJnRmQ7yu5uaed1gPLCXGG13fCvJNkJSE4Gg1eu0LIykIURg6eojeP
rCZElebHs70VyRwhNl7/mmF6jdYnawthpW4385CIrCvEGMmGAJsgsoEQ3j+N
biydzNY3CzHxkobv80ZaH20ixEfp97+B7P+ftRBiwH+GS2tGk22EaJc3V1p5
jK3HFqLEt9eN/svJ7kIorBs4dXE9refmCmEUo2Cgwf7/sTAhdDJuDt3xh60f
FyLdXyrIPUHmC/F9d1jHVi2ySAhJ6PTA0b9oPXu2ENp1KtVRbP19rhDltl55
GuPJhUL4FMdzDj2M6HapEGdvletd30Iuk+XfFeg0jCOXC9F8+PybpMvh3a4W
wqW/rsanUHKNEOc2h/TyGkCuF0I9XGB2625YtxuFsDwj2VeRSW4Wwj9/zMLv
S8ltQuT/lY5peh7a7U4hqr9XRZ7fQ5bLRFLtw9RlrmSlTIx92bFs+gCyciZ0
/M01o4pCuq2WiZzKSt2nYWROJlYMLzap0yNrZ+LF9H4Sq6bgbutmotL5r/G1
S2SDTDRl2KrKu5GRidHfgutmrCebyOotURU5vckWmTj33vU191ZQt20yEeU5
Pc6vgOyUiTxO+5LeW8juMpvqXpw7nczNxHv5r+fKFMlhmfiWNYjz7mZgt3mZ
mLtjJO9jCpmfiaqvQXd7BZFFmdjqVf5o1xJytmz7OM4cu64nOTcTF74PDN5S
G9DtwkzMc1G4HFhCLs3EsLrFT0oDyWWZWPfTlWNnTS7PxFOlCIe2ReTqTIyS
T7Up6k+uyYR/cauia7t/t+szkT7099WNF8iNmQjwL5m49D9ys2z7T9y5wj6Q
3JaJjcMKK+FF7szEs+3bFJ11yXIivPkxwPiTAllBhMpDHTVJ8mQlETK2jVsV
/YDb7f4iLA+o72FxiawswtThQwKqRGQVETJ/+q2e501WE4HrcqB3eABZQ4Tf
XL+exXZkjghzLgbYbRpDHidCyom26V8UydoiPNbssNR849dtHRHan3Zm7haT
dUXYvWhwZUI4eZYIF/TGGbyYQzYQYbXWhOTU8WRDEdZYvB308pVvtyGC+HNW
r7e7yMYinKrQDD2wnWwiwlnb2u9hVmRTkez3yrSH0xiyhQjxmhyVVbpkaxE8
B2YpDL/s020bEd76L1r1ZQfZXoSOskNOBmlkJxHyytbnfRlHdhVhvaSnzh1m
dxGcs2aPGzCF7C3bfsf+tb2/4N1trgiX/mrcPvqOHCT7fiJaRYlccpgI7mdq
gtRjyVEiDKxVy1nkRuaJcKXq++cnS8iJIgyyyTPv35fMF8Ft5OPBz997dTtd
hAHCgVoHqsgiEWb5ukw/lk/OEqFT6/hhzR3kbBECPHi/zLeTd4ugNyyl3s2Y
nCvb/7zr6uyHk/NE2Kv2zFPQ4dntQhHUbq+e3nSaXCxCav4JW/0qcqkIUpf2
nQW3yCdl2yNnyrtRheQyEZS79IfXRZIviND/rdsNaSy5XISZt632fXAjy86j
ecOTDAuUyNUiHNj0b6xFh0e3b4nwwOfNMPkn5BoRDt+3iHe5QX4oO356/i4I
+I9cL/u++v+KPbKH3CDC9x3DPcrF5EbZ/tTr+8eQQPIbEX49qS7Zs4LcLMI8
n9Mp20FukW1ftVbrFFtymwg6P+1r/IaS20V4xlkknNvu3u1OEf6Wjeox9C75
t6z/Hq/4yHaynBizvu58YLiHrCBG88+FGomlZCUxPF2Kps3bQO4vxpicIuVD
jmRlMZI52npbrcgqYgzXmvW9aypZTYz1A/leNUPJGmKIC9acMBtI5oixdPTQ
eSN+b+n2ODHkeS+2qd8ia4uRMcaSO+4+WUeMrt7nBH0lZF0xbMdKrF5uJc8S
I6y35giLDWQDMbySfVoN3cmy6yzF7V0P788kQ4xVvW9+0TMiG4thOWyy5/CJ
ZBMx7LbvebypYXO3TcU43MvZN3Qc1S3EGP/C6tGrgWRrMQrGKjxc0USvtxFj
bGvoivpCsuy6L/GI8ebp18lOYiz3M6zm1ZJdZdd9xVO++jiS3cVIG/He4YMd
2VuM22rFtgccyFwxfvXtbzDdiBwkRuO3CqW4GHKYGEmrL2XOXUyOEsNUOD9f
fiqZJ0Yfc+9p/YeRE8WYklk4PfOPW7f5Ylw5/nHRsGZyuhhVdlYC3x9kkRjC
otTjwXvJWWLcqu03bFoxOVuMpvFzjSax+m7Z9384LrI+g5wrxvafcde6JOQ8
MTrXTOuzfA25UAwrS/+peTbkYjHC3Q8/VDAgl4rBvRjNHzqCfFKMnHOlC9KV
yGWy/FlrFz366drtC2KY9Ov55dcbcrkYz7Sn7WmZTa+/JpvX8YDq/C6qV4tx
sbZKvddlsuy6v0/qyYy958k1YoR86Zu8qpX8UCz7fX56MrGUXC+Gbmjo0R1x
5AbZ/F36J26dIDeKsdfz6e3LBeQ3YjhO+k/5YBS5WYziFBvJcG9yixi7pa0j
/GLJbWI4lKkVzvAht4uxU/Q8NUqT3Cnrt5va74o8+bcY+xfIZz7sQ5aT4NJd
N+0QObKCBE12J+WmqpKVJPCYaDfumxK5vwQpp702hE4gK0vQvm77TJWOTd1W
kWDKYxXDhPdkNQkyes3UU39E1pAg1PlO45HLZI4Eg1sXz3gZRh4nwZfcx8F+
EWRtCZbL7Tw1JJmsI4FwYZN8fChZV4KJbaEXW03JsyQoc9+20MqJbCBB5T2z
FVJfsqEECw2PniseR4YEjo/+HjEZTDaWoM7KQ3phAtlEggdZVl9mTyKbSvAv
at7+KT9cum0hwfEyTl3OcKpbS/AiwEJz2Xuq20gwnnv/3p9Ksr0ElgNfPXn6
mOwkQfi9B+vjv5JdJRC8mO0aeILsLsHkYfaVbqVkbwmObFX/aHqAzJVt3x8P
nnwuIQdJUPDUJ+DbWXKYBCdG1OT+yiFHSaA1ze73gmwyTwIT/lfFTwHkRNn7
iR8E3TAj8yUwH/sx7O1qcroEiu5RT8cqkUUSNOvHzIph9SwJdi7Y5vhqHDlb
gpHFt+fWrSHvlkC/7Vml1i/nbudK4LdG48exKVTPk6Bi7Jnlh2upXijb/gtv
LitRoXqxBJ6Blqv7DiGXSnA0Oum79R96/UkJzlsdPXr8LLlMAr0x2u973yBf
kMDBfLCe5gNyuQRvdzx+gRryNQmcTnT107pLrpZg05QJC2vukW9JsMjTt/F9
ErlGgosO/gd8t5IfStArJ9B1rA+5Xra/rNgqyNcnN8i275gjk+psyI0SnPp8
QT1uM/mNbH/9oNPryzpys+zzHtn8ImMWuUUClZY95W+MyG0SBMzo9WjGKHK7
BDPPKI+6JU/ulB0/rWO3dcqRf0ugNvWHmW6pU7flpLi1srVfwgmyghQFF88W
XCwhK0kxP8BFdU82ub8UCsE3D+ySkpWl2LpRdWRVDFlFCj0ru9hVXmQ1KZa7
3ho5yJOsIcWr2/V7czzIHClud8jtirQhj5OixmdYrz99yNpS3NCb0zn+rmO3
daR4q/xpXoEW1XWlyNmbq+HAp/osKXbOXH7Fti/VDaQoDxlkrb+X6oZStO3+
FlRUSIYUqrtz71W5k42lKF7I7bxXRjaRIl57dZ6nBdlUisN93aPfvnDotoUU
Nmda88yqyNZSzNSZPeNBMdlGinbD0ptj+lC/vWz7DXJ0b9pKdScpplpf66vn
RXaVosTFZ9PzDLK7FMIXr924K8nesu1371Luq8FkrhRqcTc3uASQg6T4mNs1
d7ADOUyKzuJ8x4LAjd2OksLfKkXxlhOZJwXXMWHr9z3kRCncJqy4NH0ymS/F
t+uqzvwEcrosz+yc35FO+26LpLCovvPUJpzqWbL9JanxZb+F5GwpEDjD+e5A
8m7Z558UXtJlRc6VQuSb82r8fHKeFDMcZl9vPEPvXyjF3d9NtV7jqV4sq1so
PZgQSPVSKVK+DtjTkkA+KcU6v4rn81LJZVJkfDqVO8eBfEEK47k67qe+b+h2
uayetEEzsS/Vr0kR8vfwtgG/qV4txck5l1SftpBvSaG5ZlmPlDJyjRRlkevG
W2lS/0Mp1BfL6ce5U71eiofLtpnMjSY3SDFkWXjvoCvkRinsajhFtdfIb6RI
/V39rn0juVn2efbyP9zPILdI0RU/hzNCkdwmhe9Br++tquR22fFm9epFf3Ny
pxRNRi4Vxb3Iv6W4f+GQx4O5ZLksjOmsOrIWZIUsfF+48YfwjF23lbIgSnlx
Iyae3D8Lv5++7xhSR1bOwn9L7v6aa0ZWycJCPZWz2X3o/dSyIHdt48Wby6mu
kYXzBzqCJOvInCwo7ezj5pZNHpeFD6MMU9rOk7WzcFBfK0jDlKyThcxD54+v
WkPWzcKzNz1CjPqSZ2VBzD1ikNFi222DLCiP+mJde4NsmIV3ST28ozTo9ZDN
o5A2J6Qf2TgLp29s7xV0ml5vkoVlaDareEM2zYLz1eUmZldt8f8AKztAqQ==

       "]]}, {}}, {}, {}, {}, {}}, {{{}, {}, 
     TagBox[
      {RGBColor[0.368417, 0.506779, 0.709798], AbsoluteThickness[1.6], 
       Opacity[1.], LineBox[CompressedData["
1:eJwVznk41AkAxnG5HrSS48G2oyTERpttZR1rXl0iWaVjtplxpCGDMWvCGMYv
mcJQhvnVIzmGwiZHd0OKiqfHkdV0jh5MZUttKzIrFK39432+/32ed/m++B0s
TQ0NjW3z+7/Ecd+9vj2fvU+FTYjZZwhkBiW6KAglNUKjYn9KBQH16ddFxcRb
6mpZoHd2OYE6n/KedGKaenfo3HjVaQLZZOprLqGP9yFhtBdSApM3oyeiiW8B
5n07mohAvUKVEkk4YuS3mrZNLAL6TMrN/YQ7fg6mT1qvJGAx2m3yrsAfbnU2
RhGydNirAzIftQRDeMVRU2qTDu72lo6AxXsRNSdo86gRYpf/EmNRUhguNqxy
4iwXoljgkb+hNgLrF1ES8s+m4alVaPFZmyj8+CiG5WWVBufxe/oKMRv3nuvY
hhelYtVDM79weRwqC4daeJRUGJtdNvA7wcVAo6WWyUkBVB33aSYuCQhJK1hR
ZinAjXwD5e12HkTinUaVpSkwkXYuuyNIhMHXpD9cLFNws1QQyDNNxhMb5XeN
p/kYflG/IbGXD836Yi+5GR+W3loxzAwBFPxqB3dJMmQV/oJJ8zSMTIyP1pgl
46y3WZCqV4jQxyX7Ko8n4cvLPw1TowlQIrMuiI2TcECl67dWegjuzAfn53IS
QXu+zrYkLgMzJ1gJ77QT8VEZymO6H4Zmurtpe/ZB+P/baedrngl2T2y4o+ZB
BJg5B+QMZ8KyaygnTcTDTmpF7q0GEdj6pUJffR6WZO1eTREfAaWxaWlZZgLE
Cu1Nit1HYa5tXvxSNwFyD/WtCz9lgdP64M4l4ne8b1BvP7woG7EtT6/NzHDR
ZT9Kq1Nmo/GA1ZE1BBeRNxzuzl3NQdWkaMHweDzqgxkV5zLF4AsC69d/4mDm
k6zId1suCjPqPkgWcKDTZD9h6JAHzq7OvMnJWDQLq247qfPwJIs16DYXA+dQ
1gTvwTHMHW0TS8bY8N+49JSp7DiuDBf/3a6ORpzryJ5qdj4udOi/Gpk9gJqK
6ZY1KyTg8NxcbT9GIa72c1ZzjgRyYtjTcyoShT5lomdTErTRgkqj37LQHNJp
OMYqgMnVoBNZQ/txfXas73J3Acbi+3wy3kTAdFVTx0KPQkg+LfIr7N+Hjf1C
tVFFIZoHerSJoXDwjbobDXWlWO27bA/9bRgWPpSXlPOkaJ8J0ytrCQXP8szd
AaUUW2wPd3t1MdHVyg+ofi7F1BNlXO5tJqyjAh9zBqSoy3FZ3C9novfq9Ouv
Kin0Pqh2Jtcw8X1wkIHNyLzXRB28KGJCdWw2KHJy3vt1dsyeykSgFm1w1IQE
BHxz4ysMVNU6R103IzHm1CcPPc/Al+1aY4Q5CdnQSnpDJQO1soYFxktIaGx6
Wr61gAEdbx27tctJtBmtczzKYaCFfykm+QcSXlUTnp8dGDC1zlZTXUi837N1
0M+aAfY9plBvLYkSgzOHiiwYsDDXzz+1jsSX+B0drroMJFwOvXTjl3nP42Ig
9xUdnXtdPUVUErH/6I3f6qfDWnNhe4APCYosTGqooKM36NrjgY0k0nQWP6tt
o8NuKjekejMJJ3mUYPo6HWnl4W84W0g8Y7dStjTSodjsxnXzJ5FnZdF6spoO
x9Fvpr9unf/bxwn/q5SO/wBTY0Cp
        "]]},
      Annotation[#, "Charting`Private`Tag$10093#1"]& ]}, {}, {}}},
  AspectRatio->NCache[GoldenRatio^(-1), 0.6180339887498948],
  Axes->{True, True},
  AxesLabel->{None, None},
  AxesOrigin->{0, 0},
  DisplayFunction->Identity,
  Frame->{{False, False}, {False, False}},
  FrameLabel->{{None, None}, {None, None}},
  FrameTicks->{{Automatic, Automatic}, {Automatic, Automatic}},
  GridLines->{None, None},
  GridLinesStyle->Directive[
    GrayLevel[0.5, 0.4]],
  ImagePadding->All,
  Method->{"CoordinatesToolOptions" -> {"DisplayFunction" -> ({
        (Identity[#]& )[
         Part[#, 1]], 
        (Identity[#]& )[
         Part[#, 2]]}& ), "CopiedValueFunction" -> ({
        (Identity[#]& )[
         Part[#, 1]], 
        (Identity[#]& )[
         Part[#, 2]]}& )}},
  PlotRange->{{0, 1299}, {0, 28000}},
  PlotRangeClipping->True,
  PlotRangePadding->{{0, 0}, {0, 0}},
  Ticks->{Automatic, Automatic}]], "Output",
 CellChangeTimes->{3.869482407285626*^9, 
  3.8694827702800837`*^9},ImageCache->GraphicsData["CompressedBitmap", "\<\
eJztm2lsVFUUx287M90oUhQolkILFUSNSNAQJRJBZJdFASkgLaUytAqRVNQY
o2HiHjWkEbfgqKCouICiHURldQGBOB9IJPqFGGP6QRM/KYlfxrnnzvvPe2/u
eVunS6AJvXPmvN8779xzz13nsaBpc8u6jU2bW5ubame3NW1qaW1+oHbW/W1p
VahAiIIWIcQvtULKqbSYKVLpf6lWWUiNuzyaPsIiGY+KaFT+xUSiMzWO1CGT
OioKqSwSsUQnXbXdUqi3dAWpS0QqGced3u8ek1F3JmLwI22FoRm1qmMkXXaK
RCxboXgyJfxZqsmERVmKi2TKrwVGPdLiojJsRCkcKO4Vqn1r6aOIwh+NJUSn
NJyVx1oqpEISIl05dwsn19Ftg6wN7c9ExttLlS6eRLLI5peu+bRnmJO3Z3Mv
KeLRTIT9mRtFBoblNJLfWjJyNRkrzjXf9bYZZE0GJh5XkqJCZZIt+rrwMfra
TE6Z+6waOwYS7tOcMLciJYEp7AHsmc2hlp0JEXNxg9FzSeG3loy+WjPihPLT
TpqkyIYXTxtv6tbGwxiU1aNb2/qe4ZRPe4Y5Xf0l7tOcmh4GqxrKfDX6T4Ca
OmWDHzuMXpcN4Tw0kLfx4SpSXGKJs498Q5xlZ5MxtmVA4DEhHsc4Yw5AgDEB
rhnDZzBzqpmGqxAnkt01NlQJ06LB9phI19rKlhCOq4fc6Vp2zADT9ZjMuGZ0
xICrCG4REdAri7muz/JqpVeZHW2i2bzI0yPECJFZSXDPSEelMJMgAaOSSRDH
7cMAYV9xm4dW2y3cOtrYP1gTtSv7h3Tt/S3Ox/iiXbcO2c6Xx61DkXVyxfge
VSuv4iChz2wh6B6XbeQIvQVC5imkynksIXSuFWUGJ1r/pFLp58yURUHuTZo5
Ti2aQvIG5FCpRlfWN7lpZ8/9Jf9EKZVWXZlGF1Fl/fEzf2zZc+RX44/sl0tJ
8YZeFCvd/hd2nTz8zI4TipOS4qRE30qU7lxb+yGpTzXEOsQAKkPGd/pW6lFX
lmfO0DWmv0t9I93bCE7qG4lLlwVM/nBJJ8Lm9qn45/x/Jc7NseZY8ncKbKkm
5GUaXRGV4a27DvxshFxed2iJ881P7e+TLVGidGcffvkoMmqAph6lSre3ffdp
IxTa0OhCGFE6GWY8t7CX6huWJa27dGnFDHumYQmGrtMYHyLLKhWpV9/uOINI
VaoItBw89RsScCiVYXNS1v75978TNEMMLeF0NSyW5XjNHZWOI35YUx/DfMOW
DugmyfIDCQ+U0kJltE7zvCmyJG92SokyfCmPT5VlkYS2A19hwlVXlVJEXtoG
qIG3OR34VuBreXyGLCkbngO+nsdvA/4kGmMDj88E/jisb+LxWarSaehRKVHi
Psjjs4E/BPwRe/jmAGqTEnX0x3ibWXwT2nILj88FvgH4Ezw+D3grmv5pL3gU
1p/l8fnAm2H9eS94E/AX7eG7HVCjNbH0NrP4auDtPL4A+ErgL3nB6+HxNh6n
jkoj7HJYf8UFD6HLEv4ajy+C9SXAX7eHbxFsLga0nbe5GDYXAX/DC74QHe1N
F5ycmQ/rb/H4HbA+D9Z3KFwt9swDaoCfOhh1mHOFPJ8DV3YqV0roY3jObzYB
j+E9zH0ar2bDq3eUV+X0MSToua/jwo7mymzjzMKz382NiHk3HfDI0c8m5U5E
JDtR7LJ5JWsTS9eua6dgzktfq1dLEKvsbPee2SvjkFLtMJWJvB2isB5RnKbD
o/fNXavM0rWMva+8kve+lfVlGqTd/KiwFMG8BfiHLjhBUyF9xOPLYP1mBMaM
E70MlqYA+tjFJuE3Af+Ex++CCzcC3+OCk/XJwPfy+HJYn4wbP3XBCboB0mde
8Osh7bOHrx4uTILH+3ib9bA0EfjnPL4C1ifixi9ccIImQOrwgl8LKcHjKwFd
A9+94yTtt4dvFSp4NaAveZurAI2HdIDH74Z17zhB4yB9xeOrYX0s8K9dcILq
ED4HvAHW63DjN/bwNeDSaEgHeZuNsFkL/JALTlCNF3wNrI8CftgFJ6ga0hGF
qwHX09sWIb3a30ge0bjXBKeq0FwW90aKnN/rufnL6ZpPWTfp2Fwl6aizq+yL
EQ7X/OrJ1QgdhsGt4ZCOuTuoWz85XfOr18VyLRyshPStclXUCL+/6+U9nDZv
m+HjMK23KX+/NnVznma9HQrpO3uPd/2RpNt6/D1w6jJI3/Pj1zpAgzFAeMIr
gP9gwomOAhoE6Thvcz2ggZBOeMHLIf3I4y2AyuCxG05QCaSTPN4KqAjSKR6/
F1BIDStp6bQ9fPdJiU6ufuItbZQlnXYkeYjKGX3oujpY7WteXXS19rYyofOb
bhuncv0pErqlCM6QhlpnwG4c4d1CFcn4Y38HLL/LDfJiutkLZq2mOc+xy/le
X5gjZLwnoVlQ6A52VFX4l1p96l29KzUFyraAMB3whDNe5SmtvGeVfaEQ0Z7y
5OUU1a0XXphjXX+t+mvVu175+38oPTLhav/LxOW9tqXKHRpHen473OlaoMk3
jPy5VXmkolPt6Q1lp2s+9W6BUtdHuL4im/cAOeVVjf/XVnswt3y+0tkjXfHi
HBP7a9Vfq971SjsrhyyzstKVWN4hMK71xtSsfZch1XPDp7FrMU/NPb8X1k3H
PbAP9jYdF5tu7xN7X2427r29L71g4TgJG/3O/I5Dt/e7C3OU669V/motCv4H
F8DYLg==\
\>"],ExpressionUUID->"0540948e-2b65-47e4-8b64-4a5b8f3f67e1"]
}, Open  ]],

Cell["\<\
(* Store the calculated background for water amount to column 28, and the \
measured water amount minus the background water amount to column 29. *)\
\>", "Text",
 CellChangeTimes->{{3.869290982647092*^9, 3.8692910165079513`*^9}, {
   3.869291105075708*^9, 3.869291289793632*^9}, {3.8692913212588873`*^9, 
   3.869291326640897*^9}, {3.869291360368156*^9, 3.8692913645489635`*^9}, {
   3.8692914557467237`*^9, 3.869291637019042*^9}, {3.86929170445796*^9, 
   3.869291722585192*^9}, {3.869291872376655*^9, 3.8692918833590746`*^9}, 
   3.8692922948287973`*^9, {3.869293427570187*^9, 3.8692934426242137`*^9}, {
   3.869293504384722*^9, 3.869293681866234*^9}, {3.8692937133158894`*^9, 
   3.8692937268879128`*^9}, {3.8692937622375755`*^9, 3.869293792813629*^9}, {
   3.8692938509705305`*^9, 3.8692939084566317`*^9}, {3.8692940655187078`*^9, 
   3.8692941501020565`*^9}, {3.8692943968320894`*^9, 3.869294451650586*^9}, {
   3.869295260045006*^9, 3.869295271417426*^9}, {3.869295307955684*^9, 
   3.8692953686109905`*^9}, {3.8692954467371273`*^9, 3.869295460711752*^9}, {
   3.8692960594678698`*^9, 3.8692960828991113`*^9}, {3.8692961269535885`*^9, 
   3.86929614470642*^9}, {3.8692961838936887`*^9, 3.8692962566054163`*^9}, {
   3.869296377521229*^9, 3.8692963847752414`*^9}, {3.869296636200883*^9, 
   3.8692966376204853`*^9}, {3.869296862985283*^9, 
   3.8692969494250345`*^9}},ExpressionUUID->"b86b349d-ecaf-4785-9a93-\
0af028056a58"],

Cell[BoxData[
 RowBox[{"Do", "[", 
  RowBox[{
   RowBox[{
    RowBox[{"finalData", "[", 
     RowBox[{"[", 
      RowBox[{"i", ",", "28"}], "]"}], "]"}], "=", 
    RowBox[{"modelFunctionH2O", "[", "i", "]"}]}], ",", 
   RowBox[{"{", 
    RowBox[{"i", ",", "1", ",", 
     RowBox[{"Length", "[", "finalData", "]"}]}], "}"}]}], "]"}]], "Input",
 CellChangeTimes->{{3.6237615367731466`*^9, 3.623761602530244*^9}, 
   3.623762778920474*^9, 3.6237631407691703`*^9, 3.624365547710559*^9, {
   3.869292071731806*^9, 3.869292071731806*^9}, {3.869292335654069*^9, 
   3.869292335669669*^9}, {3.8692943808732615`*^9, 3.8692943808732615`*^9}, {
   3.869297750219442*^9, 
   3.869297759922659*^9}},ExpressionUUID->"66bc14b9-8f00-4d16-8d3e-\
3ce069be12a5"],

Cell[BoxData[
 RowBox[{"Do", "[", 
  RowBox[{
   RowBox[{
    RowBox[{"finalData", "[", 
     RowBox[{"[", 
      RowBox[{"i", ",", "29"}], "]"}], "]"}], "=", 
    RowBox[{
     RowBox[{"finalData", "[", 
      RowBox[{"[", 
       RowBox[{"i", ",", "17"}], "]"}], "]"}], "-", 
     RowBox[{"finalData", "[", 
      RowBox[{"[", 
       RowBox[{"i", ",", "28"}], "]"}], "]"}]}]}], ",", 
   RowBox[{"{", 
    RowBox[{"i", ",", "1", ",", 
     RowBox[{"Length", "[", "finalData", "]"}]}], "}"}]}], "]"}]], "Input",
 CellChangeTimes->{{3.6237616775183644`*^9, 3.6237616969523916`*^9}, {
  3.624365548961631*^9, 3.6243655547459617`*^9}, {3.869292071731806*^9, 
  3.869292071731806*^9}, {3.8692923356852694`*^9, 3.8692923356852694`*^9}, {
  3.8692943808888617`*^9, 
  3.8692943808888617`*^9}},ExpressionUUID->"4e8e4281-bc24-4a35-8486-\
e45b8646e969"],

Cell["\<\
(* Plot the fit of the water amount background to the actual water amount \
data. *)\
\>", "Text",
 CellChangeTimes->{{3.869290982647092*^9, 3.8692910165079513`*^9}, {
   3.869291105075708*^9, 3.869291289793632*^9}, {3.8692913212588873`*^9, 
   3.869291326640897*^9}, {3.869291360368156*^9, 3.8692913645489635`*^9}, {
   3.8692914557467237`*^9, 3.869291637019042*^9}, {3.86929170445796*^9, 
   3.869291722585192*^9}, {3.869291872376655*^9, 3.8692918833590746`*^9}, 
   3.8692922948287973`*^9, {3.869293427570187*^9, 3.8692934426242137`*^9}, {
   3.869293504384722*^9, 3.869293681866234*^9}, {3.8692937133158894`*^9, 
   3.8692937268879128`*^9}, {3.8692937622375755`*^9, 3.869293792813629*^9}, {
   3.8692938509705305`*^9, 3.8692939084566317`*^9}, {3.8692940655187078`*^9, 
   3.8692941501020565`*^9}, {3.8692943968320894`*^9, 3.869294451650586*^9}, {
   3.869295260045006*^9, 3.869295271417426*^9}, {3.869295307955684*^9, 
   3.8692953686109905`*^9}, {3.8692954467371273`*^9, 3.869295460711752*^9}, {
   3.8692960594678698`*^9, 3.8692960828991113`*^9}, {3.8692961269535885`*^9, 
   3.86929614470642*^9}, {3.8692961838936887`*^9, 3.8692962566054163`*^9}, {
   3.869296377521229*^9, 3.8692963847752414`*^9}, {3.869296636200883*^9, 
   3.8692966376204853`*^9}, {3.869296862985283*^9, 
   3.8692969688480687`*^9}},ExpressionUUID->"bc8fd5e1-e224-4be0-b7a3-\
a93188f17a7d"],

Cell[CellGroupData[{

Cell[BoxData[
 RowBox[{"plotBackgroundCorrectedH2O", "=", 
  RowBox[{"ListPlot", "[", 
   RowBox[{
    RowBox[{"finalData", "[", 
     RowBox[{"[", 
      RowBox[{"All", ",", 
       RowBox[{"{", 
        RowBox[{"27", ",", "29"}], "}"}]}], "]"}], "]"}], ",", 
    RowBox[{"PlotRange", "\[Rule]", 
     RowBox[{"{", 
      RowBox[{
       RowBox[{"{", 
        RowBox[{"0", ",", 
         RowBox[{"Length", "[", "finalData", "]"}]}], "}"}], ",", 
       RowBox[{"{", 
        RowBox[{
         RowBox[{"-", "1000"}], ",", "26000"}], "}"}]}], "}"}]}]}], 
   "]"}]}]], "Input",
 CellChangeTimes->{{3.6237617998837996`*^9, 3.6237618451193867`*^9}, {
   3.623762785038824*^9, 3.6237627974895363`*^9}, 3.623763140775171*^9, {
   3.6243655600502653`*^9, 3.6243655765302076`*^9}, {3.869292071731806*^9, 
   3.8692920717474055`*^9}, {3.869292335700869*^9, 3.869292335700869*^9}, {
   3.8692943808888617`*^9, 3.869294380904462*^9}, 3.86929780060633*^9, {
   3.869297858508032*^9, 
   3.8692978640304413`*^9}},ExpressionUUID->"756106af-d642-43d4-9447-\
14733b5fc841"],

Cell[BoxData[
 GraphicsBox[{{}, {{}, 
    {RGBColor[0.368417, 0.506779, 0.709798], PointSize[
     0.0055000000000000005`], AbsoluteThickness[1.6], PointBox[CompressedData["
1:eJw93HlcTN//B/CJpFKMkFCMbNmjUgjvCNkqe6iMhJCa9mmf9mmfFiSlkSIU
ISRkkERF9hCfsWfPWkJ+5/uY1/w+/3weT+9zzvu8z70zzdw59w528VyyoROH
w+nVhcP53/8V/7XMkLl+23Or0IDwDyQb5VTao5shrE4i1dwvwYk8mEu075Jp
t2ED4d4k81WViC4MgfVIdszlssYOZVyfZH5PPgurBsBsnHizgncayvEMSfR8
nLbvDn14KMkmH19TVNoPHk5StaQBMh1leyPiGGr7GfL6wqNIJD89p91b6TEk
89DodcdTOd44ou+n5YkhyrgxcST7/Fq79YcnkCxb8iR9pB48kUQxRa3CcVzY
hERP9Ecd9ukNmxLnedm5shpd2Ixk96dkFqztA08iGv4+68L/z8+cRF1WCDec
7wxbEKfLRNfiWnV4Mok2nlwc+K8XPIVIxWbj3P3K8aYSJUQaVb3oCVsSZ1f5
f+kRXeBpJJMuX2TVUzmf6SR6fPoGP0MLnkGcekvddHF3mIjz97D2gO5qCouY
Z8WsNHjzb4YibkWizO4JSV05iDMfn+o9V7Mb+s8kTsKCWq0rfxXtRcw8M04n
f4zHmUWcniJ9kxntiM8i2i17euWAcj2tibNPddJ9bcxfxDz4RlB/x5/IP5s4
dXsnV9e1oj+z+Z16uzvK+BziXBh33twF8xUx9513sGGHKsafSxxhZ3Ob/Ziv
iPnU5B1WR5Xrb0OcDlXNPb3eoj+z7Pff2XHfMP484my8HtPVVDk/5jFjRtlW
Yj6c+cQJ+ZGo+uz5BUWcWVvF22SPsv8Cln/gQtH8JozPLLq6bfnm24gvJA5X
v2LokheIM6tJPBf1f6cYj7OIjTft2d9kZf3MpXOidM9/RtyWrfcY13NLviPO
/MduzqGHyvrtiCO/2ddc9yjidiS6fpWbkaKs3544M34lS5e0KMYj5pSqpirN
36iHuenYztbKp4r+MuY5P9JfeL5B/sUsf0pu9ao69GcuEg0t23kH+ZhvViV6
pWP+MuYtK0ye5v1A/UuIkzl1q4v1A4WJ+X7+vn83fiE/s+/9lklSZX5myani
PEED8i8lzujjey9LtWWK/szqs7NPDb2L/Mw7RhvSWYwnY3ZLT8tTe43+y4hj
PenB7kbMl5h5n4NOX3mG/MwTvgw78gLrI2PWMn8ZPPEn+i8nTtLblNOeX1E/
c7ZLF5UUDcV8RMz35/gMC1FVWMY89eC6cbo/0H8Fq8e8j3Ee1pOY36VKvlng
+IuYe83JvnYd48lWkChZv3D5dy2FOSuJc+C0ZcAdddTPvGvV/bg1yuO3kkTG
IweVzFDmZ/Hmgh1Hv31EfgfilB0r6f/8O/I7kCinbmfyqS6YP4sLR8u/Of5D
/cwDfAYdc25H/1UkatZeOq2Zg/yriLPpvl6kWmf0Z65vNjGo7EB/5gcJv8q6
oz1nNYn2pEmLSdl/NVv/E3tOaynnz+JbYh5ynmli/iz+l7N7xLpO6L+GOKM+
POici/Uk5ms+Z+dpqCA/84AputLgrujPPH5kfsYKrAfHkThXx34KC0V7Yi4i
H6vPf5Cf+bBuXZAV6pExj21LXvkM9XCciOM9pMHr3yfkZ9ap5JhMwPkhYs4e
ezdgmDK/E1vfZZV9xMr6nUm0vqXb8D+oj5yJs9Coa89aHcyfufN5tdJ1OL4y
Zon/3PlNOB6ctezvxz+3Prk4HsT8QHibe/ov8q8lUcL1v+XLcDxlLP7q5KNJ
E2EOn73fzj8v3Ijxecy6I3pny5T1MKc43Zr8HOvF55NoYJ6PqKUH5sfi8e8r
Koa1KdpLWfzMzmEqP5T5mOVPf9+VYHw5a89JjUncpIb861jcaEOyE9aHt444
P94FZiagfmLxg0aHlgq6Iz9z/Jq/t5qU5+c6omGiDWFzuApLWf89I19598b4
Mua+r0asWNcH+Vn7QY6RX3f1Q34Xks36J7jkg/48F+Js6LL0eudW1O9CogLv
bePPI85nXt0WL/3cE/lZ+68dhX0J54+UxWvzv1tp4/jKWPxBz87he/H6lbsQ
XYvZmPGyN/KvJ47Rrj67FqA/jzmjvu+UZLQn5roX7iuzlPUz3xhz+cl+zEe0
nkQeayaPUp5fUhbvL4xwssTrQ8bi6nuq9NdhvnLmrZuM+zri/ZLjyo7/aPH5
SThfeMxde92WWytfj64k8vx7rNNfHG8+85DWEXq1mI+IWWthxyoR5itl/rAp
2Xc88snYeDZ1iatc8fqUs/jIIplkHNpzNrDX+zHVY4twvHgbiGLa94aX9EL+
DSQ69CmvwBLnA5/5ds6EZ4txPolY/9aIH7GrUI+Uxf9tjBT5KF9vzFuOXTA5
gfWQs/aL/5sUMg6vN85GEllq60wuQ7085tf7xLuHY31pI3v/rz7Q7wfeb/ks
7qtVGLpE+f7OfPnSMacM9Jey9g0eJ/pkKetnznf06PQK6yVn7Uun33VZrax/
E4l0Cj3suqM9bxNx1tpbLd2A85WY79+drvkWr3c+a58sPv5MX/n+wPz4ywlD
XRwfKfP1Z2pcLvLJmFe8Fc5X/v2R/69/7gxv5d8Djhs7XsmmG6qVrz839nmW
I9GtRn9invWgRc8d78d85sma68YaYT1FrL+zqteDSOXxZ/FiYaOFGdrL3Ei2
UtOithfWU87aLwrq2cTH8eNsJs6VDs/O63A8eJuJ+PWiW2uwHrSZRP03qris
7Ib1Z74UePX1aMxXxPp31OV671BDfhYP3aK2xVF5/Fm8T6ZnpRZeX3LmWTMW
PfilfP/ewl6vC0aPuIvxecwPgq6fP4X+tIV9/mmdPtER7wd85qlbT00ZifYi
Zo7Jlgf+mK+UeY3hp7xgvJ5kzHcv13pE4vyRMw855PRtmrL+rSQq3tHyZ5py
/bcSx15r9DaVq3j/YebbehlsL0F+ZtmZuZyih3h/Z/47ZHDdld+Kzy9S5qT0
N5Juj5D/f/0dui5u2aeIy5nHlD7z//EJn7/c2fnWkt7YGf157kT5S55PTcb3
C2Lx94PjXy/F9yE+8+1On973xvdDEWs/fvDcfrPwfU/KXCvWmjBrmMIyd5KN
vD/Z8M4IheXuJB35balP8DiFOduI73inV8X7iQrztlHLsuYbH7ubIP829nl2
fWSd+yTk30aS7PoljppTkX8bkc3UYz03w9JtZG+6KVdbhZB/G9l48QTrQmci
P8tXmWf+39vZyO9BbW2L4lefmYP8HsSbt7/X6Z7zkd+DHM5uzf/ivhD5Pcht
gP61Ync75GfukTFrtupi5Pegms6+GxbXL0F+D/q+3336tv7LkN+D9BYVLuo+
agXyexKVfB/eZe9K5PekoWU3p13Zswr5PUnqYn/XM2oN8nuS6f31QW/4Tsjv
SeJt2Yv6hK5Ffk+q6j93TGY7H/k9yTCgdf/bgS7I70mNHuWFmb3XI7+AyiN/
S3usc1WYK6BTjt/j2g9twHwElNnPb5qKxSaFjQVUPWHWdO8jbpifgOQuFbvy
p2xR2F5AbbL9GrMct2K+Ano3WnKkvvM2hQUC4nYab5D+2QPzF1D8516rxk8V
KCwRUP9by6l8ghfqEZDzotttKwd5K1wqoAnWGhNl/2CZgJaY7273avNRuIGN
0/rScZWBH+oVUMacM1Oitf0VbhGQVEcuODI4APV7kYFxp9TF44Wo34sOzXyr
tzokEPV70ak+M6wqs4JQvxedH2G7PvF1MOr3opq53sMPTghF/V50xMyp1xVR
GOpncUebbuHfwlG/F819feTvtBMi1O9FKcc4ExJWRaB+L5o1+MKP7OGRqN+L
Bru+HpP7DS71ovYw997c81Go34ta3lhpZqVFo342nrx5wXDPGNTvRQeebB3u
MCsW9XtR0Kr2P2NmxqF+b2p/YtmxS0+M+r3pn5V9ocwwHvV7U1Hn0nDXCQmo
35umF/x4EG6YiPq96aaz+jFXiyTU7001s1oeRs5PRv3edMnI5FyvdSmo35u+
PSn670FSKur3JvcXcWu8nCSo35vqV/Pr3FtgqTfNebP23fTMNNTvTW7pYe81
Jqajfm+Ky0qVtTyBG7zprPsVs/LEDNTvTQurOo/da5mJ+r3JeOC/z9e/whwf
2iuX6Nwo3Y76fWhLo6+Z3ZYdqN+HJp0KOhxmsRP1+1B+9szho7SzUL8PDTS4
zt9wE7b3oei7Opfm5e9C/T4U7pwq7xSWjfp96JzNgZl3+btRvw81pv9Jnzcv
B/X7kMZ/A+7KjXNRvw85HtVdcHfgHtTvQ+WcXu9/6Oahfh/yMPIeP1tTivp9
aE+SbL9zHCz3YX9Bx1wz6r4X9bPxrt1Xj9wFc3ypNqh1sEPffNTvS1o3pWmv
C2GeLw1cr/9tgck+1O9LBincln1VMPnSJnfTkK0rClC/L8XPbNn96hPM96W2
WFnvf3GFqN+Xbh46HZRjsB/1+9LL51VqfS/AEl/6oeOQ2rHmAOr3JS/zFVm9
/8KlvtS+68GT97lFqN+XnPYN0K62Ooj6fSnaOeXQvlew3JcOF6kuOS85hPp9
6dyKM/0eTD2M+v2ooXtlau4bmOtHf0dvONEtsxj1+1Fco0+vnJklqN+Pzq35
rbPjO0x+FN3/s2lt4RHU70d9tE8P/bfqKOr3I+Mhw2rndC1F/X40fpDTbJEL
LPIjPw0zg5flsMSPbAtC9Cf3Pob6/cgzefYsNW+41I805kjsEuphGWuf2jf0
4bDjqJ/514BdhyJguR/dqSy66/YYbvEjvupZ8+rJJ1C/P8mzOz++nAFz/WlR
0xvX/l9gnj+190/122BThvr9iYqjYnzyYfKn6OWTNIf8ge39yTCutYdw5UnU
70/nslfYOJbBAn8KMq4z9+l5CvX7k9XuMpO4DbDEnzbuKzx1SAZL/SnV3/np
mv6nUb8/xZ8Y63HKA5b508kuU+b9qYYb/MlAIzr5o0E56venZR9djH8J4RZ/
+vlo+9jcepgTQI7vbW3eDzmD+gMo4npe4osgmBdAn3cFdHa/CxsHUEjPjiXD
h1Sg/gBKeuQde8kHtg+gdW7R3MFVMD+A8n+tqBnY5yzqD6By67retzbAogBa
0a/Mc+ZJWBJAFapuvlldzqH+ALKcrHnz+3K4NIDe+F1X7zgAywLIKvH3y46f
cAObX+Z2bn86j/oDaOmT1wZ2SXBLAO1/GpAb9ATmCEm+5lBbiFEl6hdSYg/r
557eME9IznbdGgwqYWMh+TxINrXvegH1C2lk6KTNhUtgeyEteyUX2e6G+UKq
r580qOI5LBDSJPGMAd59ZKhfSLsGeia9mAxLhGR27PIoaydYKqTpPUVLr0TA
pUI6c6LcfGMhLBOS+bIxue1X4QYhaSybW8h/D8uF1L1B5cRrrYuoX0gOC6c9
nDwe5gRSU9z7+tmLYW4gxRy4dCDLB+YFklRme6wwHTYOpOfHeW+kJ2AKJL9F
M7613oftA2ncM89KlV8wP5D0Zh/z1ux7CfUH0k+xf8ctC1gUSF55c3XMHWBJ
IMUeqn6/PwCWBlL0ycXh23bBpYEk6xZmX3wSlrH4+sMzF92FGwJp/BmHW0nf
YHkgHQ+YYfy112XUH0geh6TblhvDnCDada7woKctzA2iD62rX0e5w7wgumjc
3NQ1ATYOIqvm/lcD98MURIcba1d5XILtg2jt6OrCzCaYH0T9J5q1XmmHBUE0
b86DkP90q1B/EFmkV+/VM4UlQTRnUZFhmy0sZf4RsvjVZrg0iPoYrHsaEwXL
gsjb1bNNLxduCKKKrq5xJadgeRCNtNk7x+A23BJEOzu7duO8gznBxD32aN1C
lSuoP5hcsr9v+NUf5gXTqMg/+jIT2Jh97ht3epv9QpiCaWW2JT97A2wfTCdT
rN21Q2B+MDnfe/XINA0WBJMvZ6bPrv2wKJhcc9f9FpyFJcF0eeLattM3YGkw
yUr7vp74HC4NpgSD7J0WrbAsmGqODhwoU69G/cFsPc/t8+0Py1n/8o6bK0bC
LcH06FrI2YDJMCeEAl+p3zedD3NDqMdbc51rK2FeCNleXNpwaz1sHEJbG/uv
+eYJUwj94TWfDQqC7UOoKHrS9o8RMD+EFmuleT1KgAUh9LptzfP6DFgUQqot
v3naObAkhAbYnAxqlMLSEHrXZfy4ZQVwaQhJP/bfon4AloVQu1l9hYvSDSFk
3cnnZE2Rsv4QGqplqL9KGW8JoY6ZUrW1B5X1h9KQ7k07RuxX1h9K4z79TlmQ
p6w/lN5TtN6dPcr6Q8mn9eGWtVnK+kPpTu6Zie/SlPWHUm7Am2mLE5X1h9La
lMwhZ2OU9YdSv50PB4lClPWHkm6fdO0DPsr6Qylvep+KbpuV9YdSuX1H0FRn
Zf2hNGDgmc5tS5T1h5LhrbLde2cr6w8lLctdWS7myvpD6Vivr+u7/v/xD6UR
G2e5nB6orD+M1rfnZmhylfWHUaLDDzdtjrL+MCo95uGr+ll5/ofRzmpr67Rn
yvM/jNz1y9Ue3lSe/2HES/G4FnlBef6H0ecPT7bZlCjP/zAy2lRXNjRHef6H
0fGFy30GJyjP/zDa6vD4s62/8vwPo/8+px3b7qo8/8Noz++ndapLlOd/GJk7
OJ0qIbghjIpLPptajILlYXTftM3vdW+4JYx8Ssq/a3BgTjh5+Eb+dvuA9wNu
OO2Z4G3w4AHMCyfrXrInKpdh43CaeulbwaYSmMLJc/qX1n87YftwCua9yd4U
AfPDqS3giUof5fuXIJzWW5/9+nup8v0vnC4YXlf3sVS+/zF7R3TsHqF8/wun
hgPWtg+5yvc/Nt/lFZM1f+H9VBZO994+2uP5Em4Ip5WdTj47UgvLw4l7XvP3
xRPK9/9wWiC69UslV/n+LyKTwT2yF8XA6iKqNxx//aSH8u+BiCYmm3z66gDr
iSjm0M74Aivl3wcRaTT7P+88EjYSkfhSz1353ZV/L0Q0peG/SN/WSwpbiOiN
3cElRU9hEtE0b0nH8KuwjYju3vh79lEpbC+iyb/jvzop//45iCg0z7B8cRTM
F5FTYMqOxZtgNxEt0ul07aodLBCRRD7/3RRzWCgiD3OdwPCBsEhEZkWvqiNV
YbGIXv9LcCj8iL/fEhHZPdh/dtodOEtERw3ruRfOwVIRJdq/MDHeBxeJ6GLB
ulSnJLiU1VsS8XW68vNEuYg+hd0Y7bsKlolobdrRyeVWcI2IhrX3K801ghtE
xDuerHGWCzeKaLvayeO8X8rPNyISfImZ//wp3MzW+/rH6h7VcIuIHKdeT753
GG5j41e+C87fDnMiSGC5Uo0fBqtH0LFLyR1bNsDcCHqXXFy0fz6sF0H2KjGB
dSYwL4JmXI678LQfbBRBu8/3rGvvBBtHUOT4vzEGt/H5zyKCkqcuWHt+r/Lz
YwR56AQunuIN20Swz9MTZ3+0Vn6ejKCRcp1EzZ6wQwTNGbK+1OUZPo/yI6hi
ftCZESdhtwi6pdvPlR8BCyJoSze1E/F2sDCCHqs4T7xoAIvY/Cr+9v/+EZ+H
xRGUGll8wf4CLIkg7lMXy88SOCuCKguuXN26DpZGUNjS2FVR4+GiCFq698kG
XRW4NIL0DTq/jryDz+flERS4YOjhiDzl5/cI0nwUdDjPF66JoPSIq14mc5Sf
59n8v3Z2lPSFG9n6n1ZTe/UW3xfkEeTnOl13RgXcHEG2m1s+icRwSwRt5DlO
PO8It7H2X55GnR4HcyLJRMb9PKwzrB5JyRlajtZ38P2FG0mZ1U6jXYpgvUjy
bvz9fqcQ5kWSZIxwc9182CiSTr749NvBEDaOpHXJJ21E3/H9yYK1nxhWMPoa
TJH0weDf0J27YZtI6rj4fukkb9g+kmrGkNk9a9ghkqbdiMw+1Q/mR1L0r2tL
ND7h+5xbJCVc6N1jQhUsiKT8b2l+yTthYSQtMHr7YPE2WBRJTa1L/8XPhsWR
FP+10G3ZAFgSSbZLd3k2fMf3y6xIOqXRp9/qa7A0kp4lJF+cnw8XRVJYRN/V
AwKV31cj6fuRgE6bbOHySPb5qWH3nmHK76+RNNrV51NGB77v1kTS+bLiitmN
cEMkpU3VbDh0DG6MpNq/x/ufS4DlkdQl57Y93xVujqTJVudV51vCLZHU4nz2
3cq+cFskFYdpJff/ju/jnCj6urD7ybpaWD2KBqWWVX/cD3OjiCubWtgvAtaL
IpfVNjrOTjAvisR39grKp8BGUSR4ZDrrRh/YOIoqrx2LsvqE6wMWUbQ1ca7X
kVrl9YMo4ludHJ++H7aJooWeD83WRSuvJ0SRw/oTIzqthR2iaKVn16dfZsD8
KDo+/IW2mj7sFkVPtg+aGduK6xeCKMp+LxnudB8WRtGk37M0Ok7AoihKPlXh
kqG8/iGOIp07y87+9YAlLG66VT50MZwVRRufFVR7GcPSKJovGONnx4WLomjf
kQ+u5i243lIaRU7a1dxpN+HyKGr++F+YYzEsi6LilV8uPJXANVGU9avkh7On
8npOFFW/ydohtoMb2fHS1zB5b6y8vhNF/kUeBvU6cHMUPYvZcmPeD1wfaomi
9Mex94fdh9ui6L/Fe+Z9KIc50VS2fOCR0dmwejRtVMkQWAbB3GiaJdiwfYUz
rBdNv8dXWR2eAfOiqWPZ+ux4Q9gomh4/VuWvUoWNo2n2T+2Rt9/i+pZFNP1Z
FvxZXAtTNOleNzg46ChsE00FQ/u9dsiA7aMp9XHJNUch7BBNJbsmbzq4GuZH
037pLA/fGbBbNFHu9MeJQ5XX26Jp6x5X+R0NWBhNIUd6dnv2GNfnRNFUm5jG
zzgIi6PJwXF7hbkPLImm56uzte4SnBVNa57UbtbRgKXRFKbFzQq8g+t/RdE0
7kVmXIzyemBpNP34k3hwuhAuj6ZVUYueTZsBy6LpeqmnyqXucE001Utt35o8
xPXFhmjKu1lva10AN0bT+prqzT5+sDyaPkp7zvKYCzdHU+NOa9+UnnBLNHmK
OBsP/YfrmW1sfv2KbyUcgzkx1HnP00Ox0bB6DI1YPLHjwFKYG0PFJw00nvJg
vRiqWzbtldZPXC/lxZDOwE1be1fBRjHEX1u5LWcnbBxDQy+eSlrvBlvE0Mc/
XtYtyuuvxMY7Y2TjpA3bxNCgA4nCL09wvdY+hux2eQ/lH4Md2PiGKWdzomF+
DF053tjpzUrYLYamaviMlY6GBTGUpb2t5PFvXA8WxtDmL1mb+9yARTHU/mMJ
9SiCxTG0bPK9a5tDYUkMHRMc6Za8EM6KoS3/jdHsawRLY6gyfaBjbDuuRxfF
kNnrALWtt+DSGFr+M6PxVQFcHkO5JzwbqoTK69cxNNzp+c/4hXBNDN0/lDCk
xghuiKHdDVPPjGnH9e9Gtl4SjYnb78DyGFJvjTSeUAQ3x9CAtEldjonglhjq
n2c9yWwF3BZDujNirwROhDmxdL+IZ5DeGVaPpUl1ucd9n+J6PDeWyhd1Luh1
FtaLJbfM9VY+EpgXSyvq+Fpv3GCjWNK592bYvtmwcSydSn9yqZ4HW8TSnYd6
Vzmt+D2AYsnypmH+lgewTSztPzH/uG0JbB9LXr1Lq6tiYYdYCth56JurC8yP
pefdcnKmTILd2HzMj5YO7KP8vSGWdht13/u0Bb9HCGOp8Hy3Z5n1sCiWLv9a
wtl/ABbHUvsSue7+KFgSS9YvzdTd+XBWLM36d3nqBAtYGksagpog4wFwUSxV
/Li46OoP/D5SGku+f0cMMqmHy2PJMVxSnHoQlsVS0q38o42xcE0s2faZrDJ2
A9wQS9/CjSSb5sGNsWT1wX5SnCEsj6UULX7B7U5wcyx1NBf3f/w0X+EWVt9B
ma+4Em6LJefgKd/M9sCcOFr/ytpcFAyrx5Hdl0M3T62BuXHEjf+T9n0KrBdH
ATHTGr4bwLw4MtLWtt3egd+TjOLIwGxi8rqXsHEcledYTVS9AFvEUfiJJclD
9sAUR31mq7i8EsE2LN9d/vBzfNg+juyDuQX9Z8IOcVTkcPfgWEOYH0dqX/bc
auoEu8VRSWhOVM83+P1LEEdzDh4ZI62GhXHUdYyR1aliWBRHNmUDbHolwOI4
+hg5bdr+rbAkjta+sxzsvALOYvNbevjZ2amwNI7u3Vkb8FIfLoqjZwGbH4zq
Apey+NHK7kFX8XtdeRzx67vrrklV/n4XR73HlW1Oc4Vr4ujb2Jeh04bDDWx9
b8TcOPwcv/81xpHh3ODHfcpgeRydD3Rd0h4GN8fRkblFj7ovglviKGV0r61r
+sFtcXS0Z3ee4X/4fZEjJuGlNQN4pbC6mKbHxl+0C4O5Ytq0ry06zwbWE9Pz
Qv2WE7owT0zVr/oemfUSv18aiWn/L55owTHYWEwdGXfCLUSwhZgeTJvxPWQ1
TGJqunLDuXIwbCOm177zT037ht9H7cWUP+Gvzfwq2EFM2QLBgn8ZMF9MWaEf
vP2Vv6e6iWmOw6uVrVNggZjGvM/Z8UcNFrLxF7Ws1W3C77EiMaWe9pwWUgKL
xWQ54eK1rpGwREyZ+fF/bB3gLDGtUykqODUKlorJ4vFsv6md4CIxWVf0iThx
Bb//loqp7NeB7OZ9cLmY2ref4Y6Kg2Viaks1MXuzFK4R0yjTWrduhnCDmG77
2i1aoAI3svnt8Ni27SF+b5aLyW7TaPd9JXCzmBY+azWZEQO3iEnXbo3TIie4
TUyGF2wPP5kEc+Ip7FDut7gesHo86UQkrDzyEb93c+OpPDhA1VwG68XTjTBn
l1k7YV48PS6knfeCYKN48p9rv6rKTvl7eTxFjPJSSR4NW8RT/aQPLtu7wBRP
nzzNT+x4gd/bbeLpi0bn9Jpy2D6e/DoepTRkwA7xNHTreevd/jA/nrKMV8YK
V8Nu8fQqe0TmyAmwIJ5Ms9+mVXeHhfHUkdqqkd6C3/tF8dS+obmfbj0sjieV
mpFf5HthSTyFmP86WSWCs+LJ+adIfNENlsbTljdvLiZZw0XxlDBZ5+bS4XBp
PHXPtNxS2oH9BuXxtOnMnIHtD2FZPH3rlz5kaTlcE0852a7S3XlwQzyJfe55
GMXAjfFUePzDwtlOsDye0s+VXgibDjez9Xu6e4H+UOV+B1ZfYWKCoRrcFk+v
tQsPVr3C/ghOAt2oOL2/+iqsnkAVLafT04/A3ATyLnvfJzMO1kugWYvnzY/e
AvMS6F6z1QWH+bBRAq1amVo4ZBxsnECBAoeWkVzYIoFKdu+O/PcZ+zUogVp3
L7CW3IBtEiikxLW68jhsn0DdKnbtfZwJOySQmt+gB7YBMD+BxlW7LzzkALsl
UEu3471PWcKCBOql7ePkZggLE2j+Dv2a2H/YTyJKoB+BV1X8XsLiBBIF5+hM
uAxLEmhHwfPxpuVwVgJNf7a2S1g6LE2g5S/SOF984aIE8j39co3lOuV+lQSy
MDi/fBbB5QlkFZTrqzECliVQVq+EV3VqcE0CPdKxynzxA/tfGhKoz63SnQca
4MYEmn08T1BxGpYnkPvVz2//7oSbEyhjQenUHSFwSwJ9DBl1330T3JZAnOLY
7v6zYU4i7X62UbhsKKyeSDWlS6Zf7AVzE+mr+H6T0RPs19FLJPdFDy12F8O8
RFqdXqTe1R82SqRD74M3fZ0GGyfSlbn9Q1+rwBaJ5PZgrNSkAfuBKJFszic5
qObDNolkNVVld+AW2D6RXLd+8b0/CnZIJMviYJdFajA/kQ54RSXmVmG/kVsi
NZ3bKE3ygQWJZNhqVDxsDixMpP3cTi9nacGiRBqVeull37vYvyRm9Vqn9jmT
D0sSKcevtsR6JZyVSLWdpBEHx8HSREq5eHkR+46ncFEivb5U3BpbApcm0i/H
9+MdkuByVq87z8bZAZYl0qc1w9cFDIBrEqnLkDuxD+TYb9WQSOf6Za1X3Q43
JlLQ57nGuR6wPJF0dEfWdjGDmxNpkjA5rddX7N9qSaSX/ZIri+vhtkTK/E9w
5lkszEmi8J63pdxpsHoSuY17WqOlBnOTSK/h0+CBD7E/TC+JTq/P9XDOgnlJ
pL7ysp+OE2yUROuu/Llg0Qc2TqKzo4Lb937CfjOLJLJ93yrqXglTEh3qvU9c
HgvbJFHvFUai5xNh+yRK0bCSZneCHZIo457h4JYb2M/GT6I9BkYqddthNxaP
zZ+2dw0sSCK+8WD532GwMIkujc7+V/IE++NESdS9fVjS9kJYzDwmQ2u+NyxJ
ondnxU+HWcBZSeS5J/P5ih/YbydNoo5VfmeXH4WLkih2/tQDd0Ph0iS6v/RT
Zbw1XM7ql8siOT1hWRKln76bXXAP+/lqksjGPsXh9064IYkqLOtnd3OEG5Mo
6e+tbu9Hw/IkyvxoanzmWaTCzUk0/8mjP6Yn4JYk0nSWzx/pAbclUZv6s0M0
GeYk08QDu578+If9h+rJ5C+Ys0L3KsxNpikr2rvtiIP1kmmm7raWsYthXjLN
F4fsLhsGGyWTtNsO1a2vsL/ROJmOd8ndbHcatkimfXru+877w5RM5gP+Jtw0
g22SaVfs++Ulf7Bf0j6Z9qzJ7vvhGOyQTKmDS94MNYL5yfTdNtjU7Tj2W7ol
U/4Y+xezzGABa6/iEZ/2GPszhcl0W+KmNcMNFiXTtzOuBSu/hCgsTqbzA1O3
dBfDkmRSG/05f8RgOCuZulblDWytxP5PaTJxhzWq75wBFyWToC50kMZF7Bct
Taady10tr0yCy9l41ZfNot9jf6ksmTbvyRkzYTdck0w6A357p6nADcmUyU9u
iY/F/tTGZAqX9uavmALLWfvx40d3XMB+1uZkWrBj0eYBlnBLMm3bM1Uv7SX2
v7Yl07gP0SreYpiTQomT1HaItWD1FFpyffK/UTuwf5abQg6vTddMMYT1Uig+
Trji8jlfhXkpVGyu1zSGYKMUSp4S0Kn6CfbjGqfQ4DhNvuoh2CKFDpWtf1/Z
H6YU+vRIUvDlMPbz2qTQAe12nU0usH0KVe69NWnfT+wHdkih3ea+D/4kwPwU
WvDvrF/eMNgthbbPWna67Cz2EwtS6ErNozwPe1iYQvabXY7vuOepsCiF2t/3
dtqwABan0Kk//z73GIv9yZIUerQ1Jf/1R+xfzkqhry8Duzq9dFdYmkJaBXOD
HZfDRWz8zjvHmVVi/3NpCt3+a8Kd8An7o8tTKP/cu3P9vWFZCqkZb20ee2yz
wjUp9PKQr8650TD7OxnWzzA/gI/91o0pZNTm/v7XJ+zHlqdQ9Lgc2yIh3MyO
R1XTzNpPGxVuSaEOY3m1+yi4LYXGPdxo+uAE9ndzUilzyb5uJTaweipVDNG0
ml6g3A+eSqf+Piza2Yz94nqpFMl/k9AnFealUtXZu3713WGjVGoqOnE5JtRF
YeNUSq+ueDncArZIpcrGNGvXlHUKUyoNdHofHhEC27D5aPbv1e8N9q/bp9Lw
Ss3u4UGwA4sHylQtLWB+KuXMuJewIhb7391SyXd919d5Fc4KC1LJscxu6QAj
WJhKDu5dnZfZK/fPp5L1F+GyVysdFRankn3tIPXbA2BJKvENU3cXbsP++6xU
cnfNmtU9ZLXC0lQqmLhQ5c5j7NcvSiWBw/q8qJVwaSqV5e2JbA12ULg8lZKk
bj31dWAZm69tR/j3x9j/X5NKyw4HP13TH25IJWHVUs1LdbhfoDGVyu9e9zXi
wPJUGip7GDrbDm5OpWLt6uDBnZcr3JLKvr/MeD7xJ+4/aGP1nZziYDIQ5kiI
ClfVvIhaqrCqhLJeWnlfSYPVJZTUzfyW4Svcz6AloYWf5hp+3AdzJVT+xXPV
HBW4t4R6txpZbY/E/RB6EnLXtMjpcRTWl5Bv+cG/q9fDPAmZOrXdOb3dXmH2
OdTm0ASphzlsJCHXvtN+Xf2J+y3GSEjUWv3w8h1bhY0lVON3OHttNmwqoZZh
QUvrKhYpbCEh+VlVoW8WbCmhzE3RibfKcD8HSci67soS+YUFCltLKETVXeXh
PdiGzc+6vnnsB9wPspD1NxvX+ZotbC+hUsOOKb4l8DIJtdXbv93TY57CDmz9
ZsW3aObbKOzIxp9bMnF4Asxn8xvbPFZTf67CrhJaFqI7OXgm7Cahoe4b1Pwj
YXcJWVznDm9uwf0rAlbvS/Wo9ku4f8VXQucqboXZayMulFDzjift+z1g9r3A
6IdIPHMcLJJQzr4A2f6b1gpHSyi6oWz01h6wmPmK5uBjJ2cpnCShuoD1M6vs
YImEuHIzwe+vMxXOlFBDSuui4jdwloT4OScCfbuifY6EtEwWP7r+3EphqYSE
gX2qChfDBez84R794/wX9+8USUh6ra29ZjBczPr36pGmHguXSqjpU2ZkTTVc
JiHjy9/zitbA5RKyN56fxt03Q+FzEpIdfaES1FV5fxD7niOwzClKRbyKxePr
bKO+WSpcw9b7UsH6hlNwnYTUX9yu3dAfZt/L9B5OVV/7Avcf3WXtR+5We2qF
eCPLP3/XgeMjEW+SkFtE8LW5XFjOzvfjvmd+bZ2i8EvW36jfMbOtkxVuZud7
fOK8dgH8ga3vKdsk/1i0b2HzTa2l8n0WCn9nr9/Mr+qqbeYKt7HzY+grYb0+
/EdCvHO/i6VHzRTmpJF98u3KvhNxf5VqGlF+W5OdDtqrp5G0ZNW8jpOmCmul
kWzJuok+I9Cfm0bG05YOut0b7s2+x6qcUf9phvZ6aeQw3znzwHHcz6WfRuLH
pYdT78K8NBKKLlW8lcBD06h89uigr864H8yI9R9ZPXDGE3hMGqkP7XZn26gJ
ChunkduNW+8G74RN06i0clzLdq6xwhZplBVT7tN+BbZMI8GJaZ3sbuH+M/a9
3GZ0ER3ph7g1q/ee45nwReMVtmH1Zpa6LJk+WuGFaWSR6VV6eSza26dRg61+
+uQ9aL8sjURmYwYVlo5V2CGNWoJ9jcR+oxR2ZONzFx748XOMwnw2n9o7wq5C
zMeV5TO7c+3ecdwv58bWs+Tk3Cw1I4XdWb4ZXwqHPIUF7Pip/Jn2JBLtfdOI
Py72949eGF/I4gHmBkHv0T6ExXX6juhrCovYeOfGue+2R/9otn5OHROu+g5X
WMxsZqk+9Azu50ti8192yb5sCtpL2Hw/T/Q33GSocCY7f2ausy+4gfsBs1j7
51aFS7LhHLYej+8NmDlYeb8g85bXTkt6DFW4gLUPP73aUILnuxSlEXfoN/uW
vYMVLmYeJvX/aYJ4Kcs3PL+24iLuRyxLI55Gv/s1zXjeSzmbX+qFI5wt8DnW
fpeX+pHXeN6LLI0k1mrxTgMxn6o0kudfL4h4OkjhGjafPPttD2/i+TN1zHMG
jv+Xjf4NbHwblZtTemN+d9nx7zmwKf0Anm/TyPJdvugzshOe/9LExl94zTNC
hOfhyJkPexg16cIv2fwvhr47q3weTTM7/jUk2jcB+T+w8aP6PTh8F/W0sPgq
P84P5fN0vrP55M7NtVHD82PaWH4Di9ENarif8w/rf6abpoWK8vky6URT/LJd
tGHVdBI1Oamb6WO+6unEOzTuWUsSniejxVwbMMLTD/m4rL9uZy+Vi4j3Tid+
9nXVR3NgvXSSR8UtLO2J59fos/jAUa4GIcjHY/2fFpb8Leuq8NB0knEjdoeK
NRU2YuZfXWr5rIfCY9KJs63L0Y5iPL/GmPW3lT4eIMTzZkxZ/KP7+1EXtRW2
YPnuVRinyFG/JavvcmXEptN4/gmx/tW9Bi61VVHYmjnvGU0doKGwDcvvII2K
GInn5yz833zFMU330d6ejTd7TpzDesSXsfYL1j92CMX4Diw+3lC8eRKef+PI
bDCioTASz2fhs/brqu+a6GO+rix+qWVLrQTPs3FjnmV69YMv8rmz9k87/SvY
g+fxCNh80uJP2pmjfl9W/5IJrkON8LwbIYvbf64amI14COv/Kt+zIBvrLWLj
v3uTu/wUxotmdj9mKavA82vE/8v/oDHP6JfCSWz844UWs9fdU9xfLGEOTV7n
uBrz+991Wpvg/w5Xf1W0z2L5L1ydHcxFvhwWV50iccvE81ykLK5x423XTZ0U
8QIWb256m7PipGL8IjbflfsLJ8di/GIWb3tm924h1reUza/znZeRqZh/GYtr
lp/5d6pBMX45i5scPzulvEXhcyx+oZDO5+N4yFi8dYSZV+8OhatY/F7NluMT
kK/mf+vXp/LjIhyvOhbXzblkZIj5N7D+FmEzr43C83fu/q/+t3YGmXieTCOL
W95O6Br0RVFPE4t3apqd2X4L92OzeHzFyGATzO8li2uPepmz453Czf+7br35
XS8TPL/nA7Nx3s56jTcKtzDLjLUsx+Qqxv/O3DT4pHMqnl/TxlyxrtPKOThe
f1g+9ZQhn7Yo7//PIBHP4YndcNwfr5pBnP92Vfna4XkD6hkks/viefQf7vfX
YvEhl5KdGtCey+JRq742bMd4vZn3busXr4r72fUyiJ5XmJ54gbg+66/ivXmI
BOPxWPtukx+cdEN8KIuLfw6dVIfnGxhlkHFNP47oGZ6HMIa1X34gysoW998b
Z5BAsuxL96d9FTZl/b9ddIy8iLgFq2+fxfEcDp63Ycnm0/m/GesnKJ8vkkGS
O63c/a2IW7P2D+vC20LxPAmbDOKltxgEaSO+MIPsJ041uvcEzw+xZ+ONOrNg
zYz+Ci9j7fOmDOmWBzv8b77eI/rn43kWjmz81m3Nzbnoz8+g0k2dnEf0HKCw
Kxt/5mrPoCOoxy2D5JMev3ApwXjuGcS/2/v23A59hQVs/H0zzy+rxPr4sv6b
J/t71sJClu9k6WOd3MEKh2SQ3oud7W93wiK2XtdWps3qM1Dh6Ayy6O7dcLe3
ocLiDOJWP+9h5GigcBKrd/ct+Wc3xCUs/2zrnAmpmH9mBjVM7vlAQwvjZbH2
+u9DH10dpHBOBkl9HcymT0M9Uja/D3/2RKXDBRmUtfpEm8dVnsJFLH+KWb5Z
GNarmM0vWXXS3JOYf2kGNT+uHW2QgfZlbPwSo2bnXchXnkHCat/j9WLEz7F6
r5+qemE8RGEZW49rxpu9P2G8Kna+rd/7YVQ1XMPGa+888fI+uC6DyiWnTdwO
of4GVt+U5Zd0G7A+d9n5WNswMu8rxm9k+br2efG8FO2b2PFseu5j+BrzkzO3
L3nFFWK9XmaQQ6jjHZ0HyNfM8qcc0LUVov0Htj5atw7/2oDxW9h85w+1tzPB
+N/Z+byrOrPmHNq3sfg8h5DNMRjvDzt/Ygcbe0mRj5NJ8oxJCcs5mL9qJpX7
Ot1wHYXx1DPZ35cZoneTkE8rk0R7Lp3N/oDxuZlk5H0oqd9BxHtnkvToJ7nd
MhxPvUzimQzSz8nBePqZVLTDusQlAfPhsfETl/zYcwH5h7L+/3Q8ftiiv1Em
2Qx5lTtIE8dvTCY1PHr/cWk85m+cSQ6+5aO4zxA3zaS2APv1+ydifItM4m8b
cXNzMWyZSVzehGtbfuL1Q6yeL2nF92/A1plkb3pzdIQPxrNh878UHqZ7HfGF
mez8EPiGnzGQ/R89ge26
      "]]}, {}}, {}, {}, {}, {}},
  AspectRatio->NCache[GoldenRatio^(-1), 0.6180339887498948],
  Axes->{True, True},
  AxesLabel->{None, None},
  AxesOrigin->{0, 0},
  DisplayFunction->Identity,
  Frame->{{False, False}, {False, False}},
  FrameLabel->{{None, None}, {None, None}},
  FrameTicks->{{Automatic, Automatic}, {Automatic, Automatic}},
  GridLines->{None, None},
  GridLinesStyle->Directive[
    GrayLevel[0.5, 0.4]],
  ImagePadding->All,
  Method->{"CoordinatesToolOptions" -> {"DisplayFunction" -> ({
        (Identity[#]& )[
         Part[#, 1]], 
        (Identity[#]& )[
         Part[#, 2]]}& ), "CopiedValueFunction" -> ({
        (Identity[#]& )[
         Part[#, 1]], 
        (Identity[#]& )[
         Part[#, 2]]}& )}},
  PlotRange->{{0, 1299}, {-1000, 26000}},
  PlotRangeClipping->True,
  PlotRangePadding->{{0, 0}, {0, 0}},
  Ticks->{Automatic, Automatic}]], "Output",
 CellChangeTimes->{3.8694824073876314`*^9, 
  3.8694827703810897`*^9},ImageCache->GraphicsData["CompressedBitmap", "\<\
eJztm/mPFEUUx2t3dvaAXQ6VQ1jY5VIJETFe0WgUEVBhQURWF+VYVoZdFSWI
P/iDiaOJITHEeMRIdNQY7/tivO9bo5P4T+yfMU696v52dU+9rq6enl1wSaB5
efWp1++9OrumGBg+Mrr/4PCRsZHh/o2Hhw+Njo3c37/hvsM1Va5FiJZRIcS/
/ULK1ZroPaq1P9Ux+ZAaN3kT/ZMTlVJBFArqbys920WxPE6lQVlRlMerraRs
i6qXk7pTVCsl1Exee6mnHi8X4UfNCkMz6iWkztee46JcDAIqVarCzVKflxZl
qSQqVVcLjHpRyEVl2M9SW6q8zwo3pB+7jDlHum5qkkKxLMbly+zyMqo2M9yS
biZEP9U6Q+lKFfQG2b7SNUd7vjlZPehcFVEqeCl0M7eYDMytawXXKBm5l4x1
1JtvvG1mqtYeoH9mqb4QSa8pP4y+3+s0+qhTo7+HcEdzQm8mamUtryns6eYQ
5XhZFC1uMHqu1V2jZPS9hjkjl007ea2+RRuYvrVwqoM3c3oMzMjo8d/qaM83
ZwpQ4o7m1Aw+W0UoO6Q/AlJEGtfcLnYYvam52zJoIK+taRLOVWtJWEmKGaGU
OvQdpFQOHJnOSGOnHt+lEuYMPdYU4xuu+XNdOnOqRearbJYrzRrnC4S2hEde
k2+srfS2F9T4GFAr/FxFFlQ58FIsqEu9ickfaCnXeW6ZT+lVyFzj67DabM0L
ZpNC0BkyeoVYKLy1nntHLSutXq9ImRVrr5guojtefd6M7Be5fay/fw93zUb2
77XQ3TbHS51o69Y9GG4Zbt3bwysnJu+C2jd1pEn9LL6B6bkuWflCs/U2S7UF
flzm3pdLWJ2Z0qh6VdZeLx8t9ZUMi6D2zuru4gn5V3TRM6ybZtA1xBli7TLo
knKN1J0szqSTnb7alnWyE3Kka2E6D9fjmpw4SkjO4CzpOk53I3Pd+BZvri+m
HuQw5V3Avb9dBtBnKF2d0AptenqkldaENeapKBzme5OVHvnMy/duSViDXtgt
a3S6eWpaudYKf045LqXpUhri8WuBPw18N4+vA34MTu/TcKKvA3QUNg/wNtcD
fwT4PTy+AfhDwA/x+EblVg16UEo0Vh7g8euBE9SFijb8sJQ64ZYZvwH4vcAf
jqbvRkB3S6lDSo/yNgN8DOPmMR7fBLwA/GgSfAT44zy+GfgwhsGxJPge4E/w
OB3PtUpoF/Ano+kbgM2d8Pgp3uYW2ByCzWcsOFkfBP4sj2+F9R3ots8lwbfD
+nELTs5sg/XnefwmWN8K6y9YcLI+AOsvRrO9DTY3A3qJtxngm4C/bMHJhWDk
vMLjN8P6RgRow8lmMAW9qnC13OlrQIrfTRi1aSEJXAkmz9eUK2pNmF/3A1DK
I3+XxXk78hnM+68rr7rpn7PSHkHHbjLz6FiUkWBFe6M+I/q5QMrD0QRfS+GM
kFfXwKs3I17JaIq16Bo7xHPZht+CdroaXr2le+Ufp6rPZWUis+Mg1iPK01Xw
6G19aE0LDS3/Q16WZD62diA7V8KXd/hZIYJTEO9acIKugPQejw/C+uXA349O
qoMougzSBxabBF2KAGPwW+HCJcA/tOBk/WJIH/H4bbB+EfCPLThBF0L6JAm+
Br7rONFDcGEN8E95m0OAVkM6weM7Yf184GULTtAqeByD3w7rq1DxMwtO0EpI
nyfBz4P0RTR9d6DoXCMUsRng50D6ksd3IcAVwL+y4AQtT4LvhvVlwL+24AQt
gfQNj++B9X60pQ3P4TuWpG+j2d4Lm4sBfcfb3AuoFy7E4MOw3ouK31twghZA
+oHH9wGaD+lHhXvf3CLBTY+cWe028efTuLdIJL6pEFfmKJvWqBE4OBfST/Gu
snc2Yspc9eQqbceCnjEH0s92B03brbgyV70pl3fCwTMxRDxXRZ9w/RUz83TG
e0vSL5q3Vbef2ZrcT/fDx9mQfo2OeOsPRE0b8QU4NRPSb/z8FeAz0FNi8APA
eyD9zuOjmHu7gf+h4USPomgapD95m2OAOiH9xeN3AcqrkZwAJ6gV+fibx+l4
ik7I/uGhg/JJhzAVHqKn/nOcOsyOam21Tvby/2dUp1zUyfYmdODTtJmq3p92
YdqM4NBpTngNbOIcb0tV3vMner0t2w0HebFW94LZrRkOgKJy1jsMPUP+LRHD
lsJ0EqRC4W/cOuqt3nVpiYpsIbQToTbPq4y6VfJeFd0q5I3HQpkcu9pG4dSc
C09HNcWiOuWidvtfNBOyYBv/P8jZk/ZRVj+1Lkp8Mz6uLJvFW2WnN9Hl7bgy
R70tUap8ofVKceYJiutXfe43fiewbzleiJ2QoTg158TTUU2xqE65qI2rdi60
aitdZ+hSg182GUu38XJFdeKmV/+rSF+6J/5b27RcT8B3drLlukOrflJ8W3Or
9eR9W9ONj9hF2h93+qWLpo+7yZkFRct/9JB6BA==\
\>"],ExpressionUUID->"2e6f73bc-c485-4deb-b774-362d7f66f3ce"]
}, Open  ]],

Cell["\<\
(* Plot the fit of the water amount background to the actual water amount \
data. *)\
\>", "Text",
 CellChangeTimes->{{3.869290982647092*^9, 3.8692910165079513`*^9}, {
   3.869291105075708*^9, 3.869291289793632*^9}, {3.8692913212588873`*^9, 
   3.869291326640897*^9}, {3.869291360368156*^9, 3.8692913645489635`*^9}, {
   3.8692914557467237`*^9, 3.869291637019042*^9}, {3.86929170445796*^9, 
   3.869291722585192*^9}, {3.869291872376655*^9, 3.8692918833590746`*^9}, 
   3.8692922948287973`*^9, {3.869293427570187*^9, 3.8692934426242137`*^9}, {
   3.869293504384722*^9, 3.869293681866234*^9}, {3.8692937133158894`*^9, 
   3.8692937268879128`*^9}, {3.8692937622375755`*^9, 3.869293792813629*^9}, {
   3.8692938509705305`*^9, 3.8692939084566317`*^9}, {3.8692940655187078`*^9, 
   3.8692941501020565`*^9}, {3.8692943968320894`*^9, 3.869294451650586*^9}, {
   3.869295260045006*^9, 3.869295271417426*^9}, {3.869295307955684*^9, 
   3.8692953686109905`*^9}, {3.8692954467371273`*^9, 3.869295460711752*^9}, {
   3.8692960594678698`*^9, 3.8692960828991113`*^9}, {3.8692961269535885`*^9, 
   3.86929614470642*^9}, {3.8692961838936887`*^9, 3.8692962566054163`*^9}, {
   3.869296377521229*^9, 3.8692963847752414`*^9}, {3.869296636200883*^9, 
   3.8692966376204853`*^9}, {3.869296862985283*^9, 
   3.8692969688480687`*^9}},ExpressionUUID->"05a32df9-4047-474a-a2f7-\
bab8b30dcaec"],

Cell["\<\
(* Create a linear model for background water oxygen isotopic composition. *)\
\>", "Text",
 CellChangeTimes->{{3.869290982647092*^9, 3.8692910165079513`*^9}, {
   3.869291105075708*^9, 3.869291289793632*^9}, {3.8692913212588873`*^9, 
   3.869291326640897*^9}, {3.869291360368156*^9, 3.8692913645489635`*^9}, {
   3.8692914557467237`*^9, 3.869291637019042*^9}, {3.86929170445796*^9, 
   3.869291722585192*^9}, {3.869291872376655*^9, 3.8692918833590746`*^9}, 
   3.8692922948287973`*^9, {3.869293427570187*^9, 3.8692934426242137`*^9}, {
   3.869293504384722*^9, 3.869293681866234*^9}, {3.8692937133158894`*^9, 
   3.8692937268879128`*^9}, {3.8692937622375755`*^9, 3.869293792813629*^9}, {
   3.8692938509705305`*^9, 3.8692939084566317`*^9}, {3.8692940655187078`*^9, 
   3.8692941501020565`*^9}, {3.8692943968320894`*^9, 3.869294451650586*^9}, {
   3.869295260045006*^9, 3.869295271417426*^9}, {3.869295307955684*^9, 
   3.8692953686109905`*^9}, {3.8692954467371273`*^9, 3.869295460711752*^9}, {
   3.8692960594678698`*^9, 3.8692960828991113`*^9}, {3.8692961269535885`*^9, 
   3.86929614470642*^9}, {3.8692961838936887`*^9, 3.8692962566054163`*^9}, {
   3.869296377521229*^9, 
   3.8692963847752414`*^9}},ExpressionUUID->"e88825a0-cf12-4c77-88f6-\
5a1097d05c70"],

Cell[BoxData[
 RowBox[{
  RowBox[{"modelDel18O", "=", 
   RowBox[{
    RowBox[{"e", " ", "x"}], "+", "f"}]}], ";"}]], "Input",
 CellChangeTimes->{{3.6237541359230437`*^9, 3.623754155828182*^9}, {
   3.623754994226136*^9, 3.623755011883146*^9}, 3.623755051325402*^9, {
   3.6237551472178864`*^9, 3.6237552430743694`*^9}, {3.6237627371630855`*^9, 
   3.623762737663114*^9}, 3.623762829718379*^9, 3.623762869362647*^9, {
   3.624367665907713*^9, 3.624367684779793*^9}, {3.624451651578394*^9, 
   3.624451654448799*^9}, {3.6437201597459726`*^9, 3.6437201610900497`*^9}, 
   3.8692978850380783`*^9},ExpressionUUID->"30768ffe-c67a-459c-a405-\
aaa8ad747379"],

Cell[BoxData[
 RowBox[{
  RowBox[{"fitDel18O", "=", 
   RowBox[{"FindFit", "[", 
    RowBox[{
     RowBox[{"backgroundData", "[", 
      RowBox[{"[", 
       RowBox[{"All", ",", 
        RowBox[{"{", 
         RowBox[{"27", ",", "18"}], "}"}]}], "]"}], "]"}], ",", "modelDel18O",
      ",", 
     RowBox[{"{", 
      RowBox[{"e", ",", "f"}], "}"}], ",", "x"}], "]"}]}], ";"}]], "Input",
 CellChangeTimes->{{3.6237534847625837`*^9, 3.623753486063586*^9}, 
   3.6237535257866583`*^9, {3.6237536824290156`*^9, 3.623753743371131*^9}, {
   3.6237537881862836`*^9, 3.623753812889327*^9}, {3.6237540510351887`*^9, 
   3.6237540571695395`*^9}, {3.6237540944036694`*^9, 3.6237540967468033`*^9}, 
   3.6237541458516116`*^9, {3.6237550163213997`*^9, 3.6237550218007135`*^9}, {
   3.6237551670410204`*^9, 3.6237552118875856`*^9}, {3.623755246620572*^9, 
   3.6237552492397223`*^9}, {3.623762742000362*^9, 3.623762745672572*^9}, {
   3.6237628297223797`*^9, 3.6237628944010787`*^9}, {3.6243675931565523`*^9, 
   3.6243675938925943`*^9}, {3.6243676742951927`*^9, 
   3.6243677168796287`*^9}, {3.624451656164802*^9, 3.624451659409608*^9}, {
   3.643720158552904*^9, 3.6437201587169137`*^9}, 3.8692967459002757`*^9, 
   3.8692977100493712`*^9, {3.869297885053678*^9, 
   3.869297885053678*^9}},ExpressionUUID->"6ba5ff20-c2cc-4039-a752-\
9eb818cabdec"],

Cell[BoxData[
 RowBox[{
  RowBox[{"modelFunctionDel18O", "=", 
   RowBox[{"Function", "[", 
    RowBox[{
     RowBox[{"{", "x", "}"}], ",", 
     RowBox[{"Evaluate", "[", 
      RowBox[{"modelDel18O", "/.", "fitDel18O"}], "]"}]}], "]"}]}], 
  ";"}]], "Input",
 CellChangeTimes->{{3.6237541283126087`*^9, 3.6237541332248898`*^9}, 
   3.623754174643258*^9, 3.623754804979312*^9, {3.6237627477596917`*^9, 
   3.623762749623798*^9}, {3.62376282972838*^9, 3.62376282973238*^9}, {
   3.623762869387648*^9, 3.6237628693926487`*^9}, {3.6237630018262234`*^9, 
   3.623763002919286*^9}, 3.8692977502350416`*^9, {3.869297885053678*^9, 
   3.869297885053678*^9}},
 CellID->185434174,ExpressionUUID->"bc76cc4f-95f8-49f9-9b28-48e0df0dff30"],

Cell[BoxData[
 RowBox[{
  RowBox[{"plotMeasuredDel18O", "=", 
   RowBox[{"ListPlot", "[", 
    RowBox[{
     RowBox[{"finalData", "[", 
      RowBox[{"[", 
       RowBox[{"All", ",", 
        RowBox[{"{", 
         RowBox[{"27", ",", "18"}], "}"}]}], "]"}], "]"}], ",", 
     RowBox[{"PlotRange", "\[Rule]", 
      RowBox[{"{", 
       RowBox[{
        RowBox[{"{", 
         RowBox[{"0", ",", 
          RowBox[{"Length", "[", "finalData", "]"}]}], "}"}], ",", 
        RowBox[{"{", 
         RowBox[{
          RowBox[{"-", "50"}], ",", "500"}], "}"}]}], "}"}]}]}], "]"}]}], 
  ";"}]], "Input",
 CellChangeTimes->{{3.6237549634503756`*^9, 3.6237549809483767`*^9}, {
   3.623755105111478*^9, 3.623755105221484*^9}, {3.6237553069030604`*^9, 
   3.6237553189830837`*^9}, {3.6237627520599375`*^9, 
   3.6237627620905113`*^9}, {3.6237628297403803`*^9, 
   3.6237628944110794`*^9}, {3.623763089243223*^9, 3.62376309093232*^9}, 
   3.62436760150303*^9, {3.8692920717474055`*^9, 3.8692920717474055`*^9}, {
   3.8692923357788696`*^9, 3.8692923357788696`*^9}, {3.869294380904462*^9, 
   3.869294380920062*^9}, {3.869296409828885*^9, 3.869296423385309*^9}, 
   3.869297885069278*^9, 
   3.8692979406677756`*^9},ExpressionUUID->"3cc9c33a-90f2-460f-adf3-\
bce034a5717b"],

Cell[BoxData[
 RowBox[{
  RowBox[{"plotModelDel18O", "=", 
   RowBox[{"Plot", "[", 
    RowBox[{
     RowBox[{"{", 
      RowBox[{"modelFunctionDel18O", "[", "x", "]"}], "}"}], ",", 
     RowBox[{"{", 
      RowBox[{"x", ",", "0", ",", 
       RowBox[{"Length", "[", "finalData", "]"}]}], "}"}], ",", 
     RowBox[{"PlotRange", "\[Rule]", 
      RowBox[{"{", 
       RowBox[{
        RowBox[{"{", 
         RowBox[{"0", ",", 
          RowBox[{"Length", "[", "finalData", "]"}]}], "}"}], ",", 
        RowBox[{"{", 
         RowBox[{
          RowBox[{"-", "50"}], ",", "500"}], "}"}]}], "}"}]}]}], "]"}]}], 
  ";"}]], "Input",
 CellChangeTimes->{{3.6237546179206123`*^9, 3.623754676155943*^9}, {
   3.623754822771329*^9, 3.6237548413573923`*^9}, {3.623754887036005*^9, 
   3.6237549382739353`*^9}, {3.623755106177539*^9, 3.6237551274897585`*^9}, {
   3.6237552577022057`*^9, 3.6237552597643237`*^9}, {3.6237553220920897`*^9, 
   3.623755324206093*^9}, {3.6237627540000486`*^9, 3.6237627680078497`*^9}, {
   3.623762829745381*^9, 3.6237628297483807`*^9}, {3.6237628694106493`*^9, 
   3.62376286941465*^9}, {3.623763093043441*^9, 3.623763095040555*^9}, {
   3.8692920717474055`*^9, 3.8692920717474055`*^9}, {3.86929233579447*^9, 
   3.8692923358100696`*^9}, {3.869294380920062*^9, 3.869294380920062*^9}, {
   3.8692963927780557`*^9, 3.869296425631713*^9}, 3.8692977502350416`*^9, {
   3.869297885069278*^9, 3.869297885069278*^9}, 3.869297915801332*^9, 
   3.8692979560192027`*^9},ExpressionUUID->"5432abf6-2e97-4135-82e0-\
b2c45113e086"],

Cell[CellGroupData[{

Cell[BoxData[
 RowBox[{"Show", "[", 
  RowBox[{"plotMeasuredDel18O", ",", "plotModelDel18O"}], "]"}]], "Input",
 CellChangeTimes->{{3.6237552979340453`*^9, 3.623755329972166*^9}, {
   3.623763167915723*^9, 3.623763173030016*^9}, 3.869296903748154*^9, {
   3.869297885069278*^9, 3.869297885069278*^9}, {3.869297915801332*^9, 
   3.8692979560192027`*^9}},ExpressionUUID->"a0f1598b-1dfc-4b1f-ad79-\
ce65ccd2df50"],

Cell[BoxData[
 GraphicsBox[{{{}, {{}, 
     {RGBColor[0.368417, 0.506779, 0.709798], PointSize[
      0.0055000000000000005`], AbsoluteThickness[1.6], 
      PointBox[CompressedData["
1:eJw9XHlcjF/UnxIl/ShCiEaSCCVRVHzt2ZIKKcuUUEpN+14zrdM+S1GIoVCE
7Mk29uxFki0jJITIkhTvvO+c5/WPz9c59+zn3nOf5xnDPQOc1quyWKx+3Vms
//1b+ad1unfIXSHX7vl0+gf8mBtyQO/0fzIl1MB22/ojm1L+XFRibRwJmrv/
7/R/hHXRmVKwa9sOfeLXw2SVf2lldXuJrg+bf459/9vxkzAb5uPSjvsa9CZ+
Qyw99OzjWltGnxHyJt/oJu5WQ/zGcDGzefPyjgrRTXDXsDHCMuEZ2TsGww6+
sE+Z10j8Y+G25Ito8wIW8Y+HVenLyl12f4lujoz2vN09zBl7JsBe9UNc3sYr
JM8CH0+vmt7LRUb0iRCwhhXlX7tA2BI5HgNelLj2IPmT0KWpoeXmnkvrJyPo
9bTBnzMZeVb47nG10KFZB0psjdq2m/f/q35N9Cnw2JefdM2/J8mbih+X9Wd+
zutG2AY+U9sfG/X7QfptsfeSe/pIB22SZ4dNQZLLi0KY+EzD8ZvWqovW/SD5
07Gms8li1rsmWg98c+q35av6ZSXmAf1YZUf/XZYT/wyEa87UMKlII/oM9De/
Hey6/SOtn4mSr84fY+zvEn0mzFMPpGwM7iT6LHQWTRj2wvSjUh5vFlxuuOZO
HKdD9s1Gz8gvYesDeikxbzZmT1nzSLC9hdbPwe/8x/ssq3/S+jlIdRaEDs76
SvS5SMotXl4rIf94c2Gbl/GJNZSpp3nw3ffaaozzAJI/D/IDnDvJ6Uy+7ZEk
evhq/Wiqd549ZKwAuc307USfj+ctrXqrtqnS+vloa9E0zohj6mkBnJ0q9M73
fEL+L0D696PzK+a+pfUL0ej7VOuSQSvRF6JyRlCiSlArxXcRBj7j2TS1NxB9
EWzKbk7ljlShfC4G696SR76ZGqR/MVTbnomnX1QjugM6Ise4t0/+TesdsOXV
dGPO8S7SvwQ69/p/7XSl+uUtAfc169pMb02y3xEP4DytcSXFF47osFla9/CR
ulI+zxGjXw5yfPafmpJf5oi9Q07NtLj2nuxfiqGlI17cCnmhlI+l+M+AlZcR
QvsDbyksZkyz+3umD61fCmtuw6Z1S5n6dMLapoerLRMovnCC/UGDM4k/vlM+
nDAnWOp3oJr2A5kT0rjqU0/fpXiwnJH8bEgg33yA0l444/ut3i5Te+lSvJzB
DndKtZe8U8qTOePt6GeGoteMfheEHM8y+WtI9QgXHFZ1dB84hfYHngtUh2Gb
muk3JZa54NqmYS6fdJn+WYZlI4qdL8d/oPgtg16Wj65Pr7O0fhms+p+5OWrZ
H9K/DPds92jebupO+pdjzgKngoMn2yl+yxE62y4hpJPs4S1Hsz9fNXrxV1q/
HILzHO2bx/5S/FegeXjj1eH5vcj/FTimV/b+8cl60r8C4wbyTn2vbSP7V8DF
Lqa79BDFm+WK3yWdEW7fqZ7hiv6dpnsGvfhA613R4vs5sZcfxUPmisIFhh+b
HlG9slbikdu1KcLNj8n+lUjuu7ktR+smrV+J85n2Izosn9H6lTjj1qL7++9Z
st8N2j0nD+9opPqCG2ZYOjav6GD6zQ0l03//rQiupfVueDrnSaOJBbN/u+OU
XGd+eDbVA9wxdMgMob33e9LvjnsDcksA2l9l7rhqr7piwm5m/1gF+7qghTU9
1Gn9Krw7aDqlWwPFg7cKRtY1iw9Kqb9kq7BjT+wWn//fv1ajomFui/gv1TtW
oz3hrOv5C7T/8Fbjrrgx/nDuTdK/GjnvX7Wa5TP7+xqURwvtfu9k4rcG54pG
HTbZ1lOZT94acON264QOp/1CtgaPw+yyP9oy9bMWpmFjnD0bSR7W4nH4jVFT
ljL7xVqsUjlcrjWO9gPZWhQZOFn0XsCcJxxETdq4jKtO+y+bg4Tok+IrFXok
j4Mx9Y9cJvWn9RwOfi1w/7f5XgH1Jwf8LJ8j33d/VtKlHCS/edT0r52wjIOU
P6b1arZkn5yDVVbOjhbNjP0emPJ+48mpnA4lP9sDDy+ftNL+oan0Hx5YJBsS
t/H2PaU+jgf88281WPkx/nngiDvXTm1UDyW/1AMbFxy/dmAx5VPmga+D7ls5
DmhTrpd74G/7c3dP3T5KfpYnDk84LBxl16Kksz3xfZ3Wztwn/cl/T8zlnb//
Oekt6fdEVsNgb4M/38h/T/Djal9e6q+t5Jd6orJPgaH7Gsq/zBP7UnuolBcQ
Xe4JLVf1K/uCu5P+dRhqt6fFdAHR2evw8kjDyenWWqR/HVIK51o9OHuP4r8O
BmdujFrX2EH612FMjxnNq59QvUrXYfPCAk8LK7Jftg5DPri8GKr7hfxfhzX/
du/d9ug51b8Xom7tKvNfOpD0e6GssFp9byzlB17Y9+oDV8Ls/xwvvDMwHln6
jelPLxy14ljrmdP+KPXCpV7Lj56ro/NL5gWxqUtUn7GM/1544vuJPy2VmV/W
Q2OHI1LmMP6vR5zNrNdrUmn+wHoYvRD8yBn5gOK/Hn/KJyaVlvcl/esRuDpt
88W+1J/S9UhJdztYHUz9KVuPI+se9yvpy9TfeszzkNXpLGHqfwOu2e5tqquh
85C9Ac7HfGKlvT9RP27A8r41vRaYM/o34OKBt7m7PZnzYQPOpQ6ONFClepNu
gNqeV12aE+n8km1AV6fplFG2jRT/DVCv/DtuaC0zP2/E+3mDxoyVUj7ZG7Gs
qNbLgfWJ/N+I9swFc19L6LzibMT6vRlzKtOpfngbUVz1piO+g/Y76Uboqn/y
cfxG8ZVtxJF+WmsdFpK/8o1oOzNVbc9NsoflDTOjjePX5FM+2d6wf14W61zE
6PfGKYFnTTunH+n3RnD73flDPtB8x/OG1RAb/vBkki/1xh35jvuCx8y84I19
QVnvjZ/Q/iX3xhTDWzuqjJn8+yD2X/VW12qqN7YPKremxMfaUj/CB80NPucl
ZuQfxwdB6xJdeQdIH88HL3KeF75ew9S/DxaeYL8TTPxO/vugtezGP8dm2r/k
PvhU4uV+4Bbtd6xN2BXwKO7Hc9p/2ZswWWv3DJc6mtexCfrCrcn6RVSfnE1I
6mHH8y+m/uFtgnHQkqv9uvdX5kO6Cf2cyz8s72LOSwX/pQ2PzPrTfiHfhAbB
FetR5q/Jf1/YiqfXuTP1wPZFmIVkUWsrcx77otzNtjjgEtUXxxf7bv0sn6ZJ
8wLPFyqqEw8PjqV+l/oiTdiUMYxZL/NFc/w245AgiqfcF03ex7u785j7mh/W
LK0zUJv9iOrPD54nT6V2/aF6gx9yP6HCcCv5w/FDpdkQk6YLzP7rh+/u5ftL
etJ8J/VDn9wd4o7Jv8h/P/i2jezKVLlO8fdDzG+1HesKmPlhM5qEX4IeGjP9
txl2D2dOHzic8oXNaDkYedB/AM1XnM34zGLvDc4oJf83I+TgQ5n28W4U/82Q
zZiYoq5ST/23GU6GY3Sm9+sk/zfjXwx7a4oq7R8sf1gnLtZ8U0TzFNsfYXfe
3E/cQ/Mm/FF8OaXO9x/tbxx/OPhs7Lv7Eu0nPH+YcSy/mjlQ/0j9Ufqie7dJ
F6i+ZP7wWPD6kFo9xVfujz5uh/Yc6WLuDwGQ9x46fz2fOf8CUPvNZWdEE/UH
AtCm9i31xjzKNycAOe7dX1l/eEX+B8BjsknQIXeqH6kCn/F8UZFJ+ZMFYLXj
Jcm44RRfeQCsjnT51i+neZjFxZqKLWceN9H9TJsL+fHSlKi1TD1y0TrbLH7D
VbpPm3Ph1F7157gz9R+4eKjt5cero3pw5KJ+ytmjAcvp/sbhosdd0YKfe2n+
4XKxuU+Rj8MuZv/gQurR3zmJRfu9kIuFhrme0SPpviTlYpVTSefwodTP5VwY
3NXu/aDbQ8ovF93c18lXfiT+ai6Wda3icxrJfjkXu/ukuSe3PlHyt3IxNPZ4
meaNNPI/EEl901esyPtN/gfiyw3sfPCY5g12IL5ZFt/6KaT90DwQv4J37bq/
9RrtD4HgZ8d6bsk4pNTnGIhJ1m96DD5I+eYEwnGS5bvlRYfI/0CwjtkuXvD0
KfkfiM1FIfEWU+i+JQzE7IMHUja50X1BGogPjT18dmEn+R+IfbFvCkzv0X1V
Foj/ZANVDTqrlLg6UHFfLhmqeewO1VsgrNsPWxU/pP5vDUTKAf3E1+euk/9B
CApwm9vyh6XUrx2Eb6d9ml7foPsGOwhnIoyq2w7QfdY8CD9Na55HqlG/IAiO
L//9nXOIzi/HIMU8ZuNxqYTOF04QrvgnP79YQfsfNwi2lcbeiKP64wUh54bU
5YZpuVK+MAiY/vx9vWcX+R+ERVF9np678FmJy4MQ57x03440osuCcHQa+88g
lXbyPwgD3Di3b0iIXx6E3vVshwWTKZ6tQSge1D6zcSX5xwrGrLlFMYvKX1D+
g9G7Nja701pVGQ92MOxDV/YKHUr2mwfj+/aEOR/nVlF/BkPwqj3/Xhqd947B
cEzR0FyUSvMmJxjSnu8jF16h+zU3GL1c10woXkT28ILR8/eZxcFlxC8MRvCh
eUd+XaTzXRqMI0+2uq20Jv7yYHh6FLgtG0X+yoJRddcvoHQN7W/VwSi/5r9r
2ed/5H8wLnf5nnyqSudvazDOrIzRWTGL+oEVgrJufyuffyZ52iG4XHCweIMB
+cMOAf/w2MrzclpvHoLAE/kX+vZj5oMQ6M9R0xzgQPY7hqC2R5R6jozonBAM
CB7bK+MM9Tc3BOd0V4+x68vMryGYN1OqXWVL8oUhOL146zObi78o/yFYbrR+
+ulnTP5DcKcp+OAkf+pXWQi8iox1p98j/dUhMF7/xSP+PcVLHoK+wr+/R4H8
aQ3BBzu1yoF86gdWKCQ2FuPTDen5kXYo9o0tLLfWY+o/FNM6Tq5/KaL8mYci
edPerotaREcoDNRPvNG2I/sdQ5Edpv+kWpfum5xQvP0eufzaALKfGwqel+na
pzrUH7xQvBpi8fuMDvkrDIVIV5o5cxzJl4bC6dsXTuJ8mt/LQ9F5onKdys1X
5L/C3kmTvBs1yL7qUITP8FkWPoqZt0Jx3mn71cpVTP+H4h27wbDzDfP8Jgz7
HPo+Cy2j9dphGKax/NbFT3R+ssMwenRM6J4r5I95GGZvPathZkrxQhjMlssm
6gYy+Q/DvUtn2+2f0HnCCUOBo8dR3vE35H8YDNlPmtf+LqD9T0EXbh296TvZ
I1TgUf6+T//S/ikNg/G/PWsbDak/y8MU+//qyWH11I+yMGTlOpWOW0Tyq8Ow
62T2/tdbmsn/MIzoSEmYPPAy+R8G35OHJRk/b5P/4ejdnX026bRIaY92OGZ9
4M6u0dlF5184PPoIDrnOYM6/cExOdXDvWXSM+j8cZvMdLpf2o/nRMRylK0JT
hkSSf5xwFGgfKddxK1RibjhW2Nwyu9/zNvkfjv9m9crf6VRH+184tqgkev9J
r6TzLxyfP91/OWwOPZ8tD8fzuuG5z+NpfpKFY+EuowmVj77Q+RcOp1uWaySG
9DxSHo6m9Ic/VpjT85fWcFTeKbq/66tciVkRiBk/v35xAp2f2hE4091NOn40
YXYERvfo3pamQc+DzCPQZ63RmDMuhBGBoTbx2etKiN8xAv215U/9Wpl5KQKN
0rYqBzbRuRG47qbb8FGF5kNeBPa/t/3RK5ewMAK7r49ZPPQ4zTvSCEyxFDas
SqD7XXkEvDcN32n2lXmeEYHj3VUnpO0henUEnj7vu/4V8zxGHoHol5IN49fQ
vNEagXNugolPY5n5KxLanFiLKQY032pHQv+filWGmOjsSJj992bnHR2SZx6J
9bphToMG0PyMSDx6Way+8C/xO0aiLkvDY/FUmo84kYjwD/h6n3l+xo3E6Q2c
4Tdv03zGi4Tj5m/aLqa0XhiJ1c9b/Md8I/nSSPRh+ZtPZe5T5ZFI1CsM/NWb
me8iEcTrKktgnvdXR8LScO3ImeuIXx6JGek3jjR+oftVayQuN7y3GLyA6Kwo
HOdsy/v6iuzVjkLm0/CSGkYfOwr2xpe/HOlFdPMo1E75m7R3TA8lRhQadrQ7
2rYQv2MUEr4dcOhzg7mvRin2c970632IzlXwB8Tu9zOg9bwo/Ek22HWhneQL
o+A0WH336T/EL42CVndhUrQv8ZdHYXKaQdjPlcz9MgqeX/RTPvwkXB0FDYvo
26NO0zwuj8Khia9rDm4jemsUPvRf8v3YAOb5UzTeXvXwatBg/I/Gu62qN4Yt
Z/yPht3VBK9LfKo382j0LpXd+/KRuR9Fw0dy9pTLFJLnGI2X3U9ZD+hg/I+G
fPk5vA8mzI2GblemcEgV83wxGp1qR0fE/aF8C6Nxf2TmPXsW1Ys0Gl5nX6Yc
0SR6eTR+OE8fEPSBud9Fo3bESLMetwlXRyNzyK0VHo3EL49Gzx+XfIL8mfqP
RoHDhicNd5nnDzH4tzJixu9i8k87Bhd27H010pCp/xgMGhewz9aO+tE8Bu8a
fQqLopnn1TF46bL3XZeQqX8FvSZ4VXE79SMnBvzTfZ6lZjL1H4P+MllAsYDu
OzyFPm618cNrjP8xuPv1yshiPtkrjcFWybLjnQJ6X1Meg6oav+iHy8h+WQyO
Th9muU2N6NUxaCo37jNtJq2XK+gqT1eJBtHz79YYiA89nypXJ/tZsTisda61
5yeyRzsWYcNP7N9wkJ4Ps2PRMatR/chq8sc8Fk2OrezwD4QRC0uDIxfOfST9
jrE4039e1Q8jur9xYrGt2+APs5eTfG4sJnmb5lc0Ej8vFq1GmXLTCuIXxmKB
PXeFRQrRpbHwKa7oWJFG9pTHord86K/x9rSfymKxXTR3/3N92m+rY6FW3Fnb
1Un3L3ksNgfEO2Rb0vuK1lj8XL9kh0oh8bPiUL+tz+UobcLacWg9+/7HzWX0
vIUdB4u5lRqCc4TN47C4/O+aCdFkD+LQa8nrns+d6XmZYxyCFnfePdpB7wc5
cZj/vtaj6Aadn9w42OmPeDE2m3k+r5D3lnfYoIzsE8YhlHWI/d2P+KVxmHdH
q83nKD0vKY9DUktJaZPkJfkfh4WxZT/PyJrJf4W8LbH7Bm6m+7E8DuvsC0eM
OEnvD1rjUOdz7tn1o/R+hBUP6YtfDaoNNM9rx+Pa4IbHm3bvofknHh5DNozO
WUN083jcGnljXdUQZv6PhzBKtGDfRDqPHeMh4uQN4bLofTUnHlZFEy/8CTtP
/sfD12R77qveB8n/eNR2rNgWeoue7wrjUbGzV03MtBLyX8F/akr0PJ9U8j8e
TZPX6JtpHab5Jx7bODPnF89+QP7H49y1f2dUvl4l/+Mxf6KPT/h1us+2xuNi
6nTdkfr0forFw7X1qy/p/yF9Gjx87dGU86vlAs2DPBRxJ1xxajuvxHo8fJxk
HeD/nZkPFfye6SXDN9N93ISHB/KdLqq/mmhe5MHFvVvJ5cU1SmzNQ0yuaotT
Er2vBw/bXyYeTNtO8509DyceaLbOmUTyHXnwjbptIzen+4orD1c1Z5RaGtDz
BA4P74/bjdueR/O0Nw/D5fM/i5j5j8vD1soDvScIaJ6M4OGixmPHaRo0D/N4
SL6XfV/rId1XBDy8tf9mK4+i+VXIAyvrR9exMpo383moOpfoWnaFmc95KBSr
XTvpSveLEh6ejZn9JXw2zbPlPAT3NXQY0kXzeAUPU3i7rdq4zPzKw7CGUQ/a
DtD6Kh40Pxe75YoIV/Mgipqe5/mV+Ot5MNzQmLd3FOmX8zCt85SwYBndH5p5
yA3gcFf2pvm8lYfG1wWWjU50H2pX8Bs0ZU11JnksPmxnHVV/e430afDhwR9R
Y7KY5GnzsXXDpRGbvei+pceHRp9ZfGt7ui+w+Wjf/kzL/ifdH0346BBNbJ35
h7kv8aFz9JXn5+skz5qP0s7VYy6E0f0PfPT7No3zy5bk2/MR3zjA5EgDc5/m
I9tlTaS5Bj2fcOXj5Vz9O5k6hDl8LEg6EtBSRvK9+ShaZTfQaAvJ4/IxeYxv
ueVRel4QwUdow8H4VR3M/ZMPBHsXlt6j+7KAD+nD5J+/iiheQj4cP7xi8RYR
PZ8Pp/4LI17OJv1SPvIm5/EmHFNV4hI+WGMHPjaKI33lfMzbbVQY3Ej2VPAx
Tn/okPHd6P29jI9BWr+fFOuRvCo+7ufO11G5Rs9XqvlY0/do2v0rRK/no6CN
a7JNztzv+Si+1H9EwwF6/tnMx9q9RgffWdHzg1Y+Zv6XvlN9IdnXzsceXf7n
TV3Ez0qAzqfaFs8mkq+RAJVGk+fLbYlfOwFNRrJ1Yh69z9FLQNZW+4VyOdnP
TsB+SQpv2G+SZ5KA4YOGzFsbQ+vNE9CVLvg0bgjxWydgn/TbTu5gel8HBf2O
1PRlBdHtExCpHv/oegPJc0zAl73D7S3HEd01AZu5dmNkN0g+JwHyUb4tZ4MJ
eydgYuLVttcnaT03AdfOfJunZkbrIxIw0/Tv1h/rSD8vAQF/Zz3OiyG6IAF3
D01ql3sRXZiA0VjfLz+B6PkJKGr5smr6GOZ9YwIuxyYMHq9C+koU+ox7H+oZ
RvaUJ2Dw+gLO7tfEX5GACbL0+O21lB9ZAjxszNT2vdZQ4qoETJ/45a5NC9Gr
E9Cn9xbfqXtIf30CLjy+PEvdlujyBISlbfnVN4dwcwLas0KM3trQ88TWBPTa
b+VjU03y2xOQtNO66/hG5v1jIjTLt17ce4H4NRLBKjU4pN1F9mon4sULk7vn
P9J6vUScNZ+i0quNMDsRz0+d4FevInkmiQjqMl2gwzzPNE9EzxMDFlb60/tc
60Sc+PdrndVher+NRMRtvN+ma0Ly7BPR1VHgYzCT5DkmIi2rR0tCtJYSuyYi
89vbo8Nfk3xOImbN9HvkvpfkeSfia0hVzGh74ucmQndxrVbNUPo+IiIRTiUj
enfNI8xLxI4lbr0PSUieIBH+Zev3qdkRXZgIY8v5Y0e7Ez0/EX9nWHNzJxOW
JsKAfzC4B5v8K0nE4BdTro5wIHp5ImJ/RRdz08i/ikQUDQrq2a+S+GWK9eU5
pt1bmPwnYoF+y+uG3USvTsSiWb16DbpD9tQn4u2mtcv4u/5TYnkirh930H2x
kvxtTgRnys1D3adTPFoTMfZ2aqbdBeJvT8SvA8dLrG+TfawkfJp28tDnwyRf
Iwn8YMuOlSCsnYQ331Ze1/MnrJeEb7szO4+86K3E7CSITGwjLWNIv0kSJPGv
fCab0fdo5km4ePBkw7IZpN86CRuGJpT+eEv8SELJzRFH/kwlun0Szi3arlOy
meiOSTBS/XX25A/yxzUJ9rlrrz/5j/RzkoC3+a/vfSTsnYSk7CbOuxLC3CTM
eTj1wFIDkh+RBK2ab311j5N9vCRcWPrBxeIC8QuSMCt6eZrhN/o+T5iEyc/y
tCzu0fcC+Qp9k0bsjo4lLE1CX46Ad2wkyStJwiTBrYH5eUQvT8LPonejIzkk
vyIJY1U8h028SXSZIt5VwS+empF9VUkwWL34ZWkM6a9OwnD3vU/b/5H8+iTo
DZZvGHiL5MmT0CNbNVV1AK1vTkLvU/3UE9SJvzUJKsusgqy3EH97Ep5Mrbz+
Yzvz/UMyLHiliQWXab1GMqa6DTvmNZb0ayfjzZHE4QGnSZ5eMjIfLSrguRI/
OxkxgdpOtzSIbpKMOxUcT+1cJv/JaLRZ5WtoRfKsk/Eu2n7E2qdkD5KRev9V
H5tOssc+GRqlJRMe9CN+x2S4l4uiNB4Qv2syDNXTf227zuQ/GSfDBePthxK/
dzLictTWpDH54SZDZ3UPJ71+fZU4Ihk5I34mtO8kzEtGnvl7o1ebiV+QjL5H
V2452Un9J0zGXpGvZGcZyc9PRnOfUYON7cl/aTJa2fMlmnySV5KMvyuGWO+3
o/otT0YP38PvXpcz+U+G1urOStXTJE+WjCeTM2//2064Khlst3Krpg0Uv+pk
7O65MeOrP8mvT0bRYnbr1ybilyejf8a89luVRG9W+Pux2mmKM+HWZMwRrh9z
d0E/JW5Phn5uwTNhKJP/FCQ/mnb6hxq9v9ZIweto57xlFrReOwVP+runl64k
fr0U+M4JmOa+nuSxU/C4vSPtYDthkxRYrXy1WhbF5D8Fh3s5lH18yOQ/Bdfa
DhzrLyZ+pIBv7evw7jqT/xSI3r2/WXydyX8K9m1O+u9NBtnjmgJP4+Q5l6VE
56SgtsomcWcsyfNOQfeWL/mxAwhzU5Be9LJdtTvhiBRoWFTFiZ/qKjEvBQt9
Bwq23SH5ghSsDjDdGSRj+j8FW2/Ff9jSRv7kp8D1+6kJ3MckT5qCXd+2L7iX
wPR/CsR5pQvWnCJ55SlwfjvHbFwbxbciBSlGa5bXthCWpWBvL9aM9lD6frEq
BfP5PvFzRhOuVsRr9NliAznT/ylw7/w+/co8sl+egitVQQVf08meZgU98oDN
3Fom/yl477Pg86LjpK9dkb+zP08KDhBmpeLN3oO6wWtJnkYqRv3NuO2dRXTt
VNzvueF4/AiyRy8VGrf/mKhUEZ2dipHHrea+CSB9JqlQ+aoh5U6g+Jmnwne+
5MaLHLLPOhVu/VvO23wlfUjF9mH3NTwaid8+FZG/v468tInkOaaiefpAnUOj
iN81FTGjdBqT2kgeJxX2Qsupzox/3qnIDL53IPgMYW4qemWpN0q6aH1EKl5x
Lt3zSyN9vFRY/ZmjkvZMT4kFqZi5h5v26glhYSryZrUscj1D+vJT4Vr3fe23
a7Remopz7VfPZJQRvSQVnCI9aag1k/9UiDWW1O89PlCJK1KxYLl65MF6iqcs
FSs8XoSNY1F+q1Ix4tmJNpMDZG+1Ir4NQQO3zqH19anYuM9mdYaYsDwVpl2O
hSImns2pePoyJStYQrhVYe+O9Lvc4aSvPRXTyk8cXOJO61kCjCqYtP79LPJX
Q4CHbSmfLl+k9doCnC98ElW5m+h6Aqzbn5Hr/4nksQUY0f1bhnssxdtEALPA
TWe3Rg5SYnMBHhjFZvftTvzWAjRsGHvNoZjiBwHmZJesN9McrMT2AswqzSn4
MJ7scxSAb7/l78cEku8qQL9pf3Kf5hPmCJA/bPWc035kn7difbc/5a8YfVwB
qiwWtxy8QzhCAM0+BdYPnAnzBFh+e+yxcxVM/gUYeuH37Z+tpF8owLj9Rj/V
3UhfvgBOPGOHdweJLhXg0YW5nYsNCZcIsORU4TzO76FKXC6AkXpF4Tw9ikeF
ANNLMnRvlVF9yAQ4ULtjbcx2pv8FuHhcu1zfepgSVwuQmqLxwfP/8y/Avnv+
rWbq+kosFyC3p5H4ewWtbxbgXEyWU2QP4m8VgJ3Jal2sRvrbBVhoKj2zIpbJ
fxrsfi7peWAas/+ngbds4tX8L1TP2mlI8hnv59yD1uulIW197rCfnCFKzE7D
pwPq/detoviZpGHZ3ugU/j+Sb56GRb9kpsNaKb/WaYr5sGKiUQ+yH2ko2RP/
qt6LsH0aWksNLn1PIn2Oabj4Ympa1hwDJXZNw9m1eS3VTH1w0nDd6uCkS3rk
v3ca/tvx5tOwtWQfNw1/Fhv9XmBLOCINT5r/3SzsTfby0tDVWJdks4/0CRTy
42V3YlMIC9PwNE7r1DVQPvPTcPd3w2ZVY1ovTcPcTT9rZpuR/JI0jHFIqhiT
R/EsT0Pm17MPDZrIv4o0XO7b49mirWwllqUhN7DflcT35F9VGpY+S1K/PoPk
Vadh5tclu1b0JH31aWhzrnL8kkp0uULfrlU1EzqpXprTYONi1n/oRbK/NQ0a
b03LS2ooXu1piCsJL1r9j+Sx0lHdHDCzvpnp/3TYZNe7qCwjfu10yCPSnzoc
Y/o/HZXnY9ib1zD5T8f98siddnVM/tNRZxmnkfCAsHk68jO1TsWakzzrdPT3
2q4aLyT7kI75XkOqr76neNin41e3wNK0lyTfMR2BrqOeWB4j7JqOmuhXg4wz
iJ+TjpIZZUtf1xD2Todd/41TUq5RPLkKedPKDrxZTvSIdFjvuB/1Vo/ywUvH
5Gmqb/zsKL+CdEyYFfbp66QRSixMR6GXW9KYR+RPfjo2Gcx96Tqa5EnTMTfY
pHVWL8Il6chJnf/Lzp74y9OR3dsnVfCM6r8iHff2JqturCMsS0eqRmfnwClM
/tNRVPJ7oXogxac6Hdfrkqfsv0/21Svk1QQ2nbhC8uXpuHbZ4NB8o+FK3JyO
pbqWe6ZVkj2t6RhdPkZltiqtb09H4vYRvvZnqV5YGf/7+w1vHTVar5GB/cvG
x/RJJ/u0M1CWnGG50Zn49TJQq/V5XOUAks/OwJbcmeHdDxPdJAM6ri8ydWaQ
PPMMvEjWOqN9nvitM+CVd2xBpC9hZKCg2jZo+lTKr30GOnrca0m5RPodFfrX
GOvuDyZ+1wz82qrjYTGC6JwMnLSZ8dlLi9n/M2AZ5G69YjXlj5uBL1ffNl3n
U3wjMjCRdUjeaxfJ42Ug8kOn65AnhkosyMDn94XP3N4QXZgBwwOpaxsciZ6f
AbWqtp6nwyie0gy4PF+7vPYDyS/JwCW3c/5zd5H+8gwMaLg2pcOB4lGRgUOX
/106e5rqT5aBbg+a5tpdIH1VGZhz6e7jt/kkrzoDf2yGhF1sJ3n1GVjSUXq/
OY/o8gw014wrs+tL9jRn4EOHOC04nPS1ZsCkteun3VFm/1fkd93oT94WFG9W
Jro01C4FVpJ8jUwsXekial88Uom1M1E774X0fiqT/0yUl06YcKoXyWdnYuHl
4D1vRRQfk0w82PXvWUcxyTPPBC9mcbT1aLLPWqFPJzTz4T5m/8/E3SiPu6ON
mPxnYlS6yWOTLNLvmImMz9MTvRxJn2smVDtHBj25SJiTCS8PU8dGW6b/M+Ey
YtTzqM2EuZnQezioxxYPqpeITJgMvLGhYSjZy8vESOFK4cwdxC/IhOWXy+63
Iki+MBPeRXybYD+Kd34mLm5TqSyRkX/STBj6vR1QG0P2lmRC7qez5k0RyS/P
RN/g04sPahJ/RSb4v4w/x0mZ/T8TOiH2E/WnEr0qE+HthZP2tzD5z8SNeRtE
Gkz91Wdi00G3YXIdIyWWZ8JT5Xh282GiN2cCLizjewdofWsmFu89OPZEFclv
z4SFYNr8nlmEWVmo2rpbw+M1rdfIwrfDRrLEd+S/dhYWLtW26n6b9OllwWPO
xQFfuxNmZ6Fa9sr77AviN8nCjrHSR68PMfnPwmnhjty6OKb/szDwsOakK8eJ
jiyMehLsVXKa5NlnYe+Po8b8zWSPYxZS35xyiHaj88M1Cyfn9/QveM3kPwsH
in+k3u5D8ffOAruPh2FnorESc7MwI11jfx9v4o/IwsMtUa/FGqSPl4WZyU79
fv1g8p+F4MZ7Y59YMP2vWC/ezdKtJ3vys/DoWK+L/AJm/89C5pDNvZK3kD8l
Wdg965vpqi1kT3kWHgfxrlRsH6XEFVlY9uTIFwcX6gdZFgoGyH9dfk31X5WF
vKLk9W6Xyd7qLORmZukETidcn4WxKztnpbQx85+CXsfWHFfF9L8inuNO9i4F
2duahZt5Nj67TQm3Z8FNlLtM5z6tZ2VjwuEmbv9TzP6fjZvdfjXMziB+7WyM
9Kkf/HAjYb1s/NB0s3y+nOn/bPS6wZrttIf8NcnGz8uuVpdPUHzNs7Fm3+Bz
05j7mXU2yvcv5jmmkjxkY5dX/aIJwwnbZyPTq931biWz/2djr3f8tUnPmPM/
G6e3RbplNpC/nGwc5TSfYo+i9d7ZqFu69/bUGrKPm43gCwt/xuUz+c9G5+hd
Zur7KB+8bDz+fS7JOpLogmzofz0ZZ/HfOCUWZuPG+J1caQjtf/nZsOs10eFb
bxMllmZjlveE8YUGTP6zUWR6K835DNVHeTZybbrV/H5CuCIbfrPLHvV8QPyy
bExLtA38Ym+qxFXZuH5x/JKt5USvVsTvoavqzyFkb302ZCpnzvfmkzy5Ih+m
Oy2/51C/N2fDVhDuWbOd6f9sdCtbpb4gijn/s2ExvbbnAQPKFysHsz839057
TOeDRg4uLNa/4/2D+kc7B49vxKZvbB2rxHo5GHXhSM30IURn52Ch5eu8zd0p
HiY5WHQhbpzLw9FKbJ6DhM+af83ZhK1z4OKfbxR8arwSIwfuKbzUFWMp/vY5
eNe+f9hoNvnnmIMhmmWPkxNJvmsOVrZ/ufJ3OfnHyUFoccaEum0UH+8cVLxk
l1Qep/rj5mB1T5ePbR2GShyRA+OhfJ26FRRfXg5+7gopmlFF8RDkQFNowz/f
SPkW5sDZauOH2nraf/Jz8H2s1cxsJn/SHNTf8/Nw+8js/zm4qLbw3plFZG95
Doof2XELg8yUuCIHRpIHlYcmUb5lOZj5xGPqwJAxSlyVg8vP96z4LaD11TlY
UnRXO3sbM//lYFs4+9mNrUSX52C08erCF3zm/q+I3/gFS17WUb5aFdhms4P7
GIpXew5mXY/NMtCm9SwhVm0+OvjObHMlVhOiIubHjbFjSZ+GEOfzq3eG+1F8
tRS4zDTXdhXFU1sI+7pBkrS1pE9XiCEN4SmZ0RQfPSFM208m7LGj90n6QngJ
709ayaf+ZguxmNU2f2gJyTMSYm+R/h1jOVNPQtRc+nPodk+yf6wQxc9Vbkxc
QPEyF2Le/l1LfToo35ZCtN55e/LPR4qvtRBj1RMGnVpNdFshLrX33BRQSv5C
iE1La+sazlP+ZguhonZ3cPd1TD0qsI+f1K2D/FkkxJ57XUsPDiX9jkKEn7Aa
VONGz29chHi0f7B4mxPVt6sQjtXDBqhfo/itEsL2bUdUUQbJ4yj8TeO8ORpI
9noJFf1+/cp8kH5vIZZ6Rt7LDaD51k8Ii8mbZtzZSPq5Qjj8dWHFe1N9hgjx
Z73DjrgeVG8RQnALf97Mvkn1ESPErLd99S5xqd95Qgie/HznH31a+f1HkhBa
eWsMrgdSPgVCuNmFdZudSjhTiPh9T+O81lD/CxX6dKyD3N5Sv+YK0W36NdHN
Mcx9WYhXg/1PeKYSfYcQf6UnMn71o3xLhRjZVRjym1lfLMTbZt+ZixZTfkqE
cH2gXforkfbjMiHY86WWw4/S+nIhltfZxBU+ovUnhDCqsXi33oaZt4Uwdnzp
JPShejsnROanFx3dspjfJyrqcaVl8vNPtP6qECUGIjUJs19XKepvWvjfqxso
XneEcCk0EOY9pXqpVtRDvsuwrx6U31ohgliF3SwLyb56Ibo8Vgd5LqDz77kQ
k2YkTlbRpOcrciGS1HMCVnOpHt4I8fGm/+8VGRTvZiEWdr8RY7aIzr8WIXa+
+G/MlBe0vlXRDxNZZ3aIqH6+C+HhfT3L9yJ9T9wuxM+6yUhh7r+dQjQFPtmo
r07xZIlgXjQ345Ap0dVEMK5p+fTyJdmvIUL/+CFmty9QvWmJIHHWOvJan+zV
FiHn8MiAi75Un7oijDw65OMu5nzSEyE5YMD5cDbVg74In+Q7vE49ZO6PIrBs
jvXpklF8jUTQKOaf6p9C/W4iQsL1kae2nCD+sSIkffdLnJfG3C9FuHikIM/R
k+JvKYJZYmW/I81U/9Yi2Jt9cQkdT/G3VfCzpV3B8bS/QIQ+mSbPgkPIvtki
5E22KbrqRN/P2IuwqVmv1ayI5C0SYV/T/gvCaWSfo8L/+iEWG3oQv4tC/9s8
Bz1T5r4iQunGW4Pu7pqoxKtE0NbuX7LNj76X4YiwVu2N+kwefW/kJULNyaHn
nxVT/XuLIJJdv3bqOPWbnwglH27/beMz840I56K2FFikT1DiEBGe1w+788iN
Lfs/HCGCxbnY+QHlVK8xIqhXOV6ttWLuvyKkxPJuj3Gl/SNJkd9ZO4ILFzHz
sAjTSvU7KpnnA5ki6DXNTZs9jd5XCxXx6re4sNqS6i9Xkc8+EfJiFeZ5iQj1
CxLy1oyk83SHCKt6levBm/IlFeH9u/MFG38ZKnGxCJd+j9sk9iJ/SkQoeHpE
c/IhqvcyEZzVbyVt3U7xKBch8tm5J5O8if+ECC5hDS2HHlO8KxT+VgTuyYsj
+86JUPHiwc08OTN/ieCoU5Y35wSdT1dFKErodf54ANlbJUIcq6jR6hHt53dE
4FtL1tZGMeezCMOOtnUdOU/xqxVBdmDu2LYbFL96EWZtjuN2NlD9PBdhSa6P
bnUUve+Si7D/VFj1qq30PPiNCEYDAkMLqqgfmhX1MeB71tJIik+LCDGlT/4V
hdH3bq0iBJT//tr9GdXvdxFGPO1esXo37R/tIuSar2rOcp+sxJ0iXJ+gJhlz
i+LPEmMC+/65tA6qDzUxRkz0fzF4GMVbQ4yvVccqxnZQ/rXEyLm6a7y1E32v
ry3G72XGxRoV5K+uGK9Cl9uMfEnr9cSwWs0an5ZA70v1xSjU/m5VFkz3D7YY
n9QOsbslTlJiIzH6cQ9smx9O/pqI8VYz9Me/G5SPsQr9Az/sOTeK4mUuxumT
NaG+bRZKbCnG+tUnWsJiab21GO/rRw2+OYvybStGt7Ov++p/IH+gkD+uG0x2
0frZYjxUE/UtXUPzqr0YTaMqe/cbTt/vLhJjNsYZeoWRvY5imPf05/TYSO97
XcTYueWOMX8f5cNVjFXLfq7WUSF5q8Q4oFqgNbad3i9zxFiwxdZU/w/9ftdL
jJKFnzOGMc+LvMVYFxjQtK+I5hc/MfaeNLs0UkT1xxXj6OOkblfv0v4WIsZu
rTmvZtbS98ERYuiNkJod5lM+YsS4Eb/03WhTqj+eGIbOB6LXTKJ4JYlxu49T
8JZE6ieBIv8xLTp1bKrHTDHyzQP6i5ZMUWKhGC/ai+B4ivoxVwx+UvyAT7pU
X/li7FKf5FFymH7vuEOMUgPe3Jhq6kepGHV3zxp5yWi/KBaDu8LIfHACnU8l
YujumupcuUJVicsU9s6dcSe6hXm+KkbU15nL/EYy578YHncOCANHUT1XiNG8
UdtufCXF75wYz/9M4dax6XtPmRi5JhMcV+8jeVfF4H3lNywdcU5pb5UYyxo1
xztvuKPEdxT67+Tu25dC/lWLYdEwcMCYZ1SftWK09Vw1O7qO4lmviDdmFS9k
Uzyfi9E4b4rV5l2UX7kYQ1b2V4v/OUKZ/zdi7M/3ybvwh75PbBbjhOp3V9Vh
g5T0FoX97x58+MSi3wO1ihG54dOH4Q+oH74r9Kk/a2hYQfrbxdCO7D844xud
V51iaLWLFxmeof2RJcFN0yEZez5Qf6hJgD4XuqVUMe8DJBiRG9UWokX50pLg
wZ/GsfeWkP/aEowLHrri1Xiqb10J3sc8HjvvAfO+SAKN2c2FkpOUT30JTF7O
mRbTQt9XsiUoNNin1XGF9gMjCTzU+j3sx6d4mUhQ8OvlYLuFtJ+NleCKX/X0
hVr0+w5zCeReQyoSz1sq6ZYS5GtM+uY5h+JrLUHRpitRKXeY/pfg3f2RcfEn
6ftXSHBrrk2n4WvSN1uCdR53R7He0P+HYS+BIW/njP57Tyv5F0ngUhOt6TiA
9gtHCWwrKqQrWPR7MhcJBna0Xl09keLlKsG2Q18NAi7Q9/yrJDDXMpnyr4nq
kyOBw/3D1XZistdLgpSq65LruczzbAkyxjnHd/ox578E12f7me1n9i+uBEvn
/qqd+Jd+PxCi0L/y1tjCAPo9RoQEHM62Ofd3Wiv5YyQov7NJuqDnVCXmSdA3
8K/+Hgc635IkcD2X4vhfKfknkODScnPVJapM/0twQvJOL+8p0/+K/A1gexk3
0/f5uRKwHLOXzmileTVfAm/hhbeJvhT/HRKc+83xPPL1JX0/rch3RataD5mh
0t5iCeq8ylLnLqd6KpHg48ERB08upt+PlklQ23T0et1Fim+5Iv+OWkvVmPvJ
CYX96sY1rfPo9zgVEoReujz7VTjT/wp7huf2GOpB+ZZJYDN39H+mb6j+rkqw
qayt0a2Q9ssqCbL37it8dI32lzuKfNxvLRmtycz/EvTS1Rcbf6Hf19dKcMZ7
YWa/u8zzOgmeV1zrfN6X+u25BOxX8+fMbCH75Yp++Wh54vheOh/fSPDTLihG
yKP5qlmCwQXTOibspv5ukWDPcFvNbw12Stwqwc7EcPFbZn7+LsFcw4XDus2k
/myX4FnsgqBBxwh3SpDVkrjtzjlDJWblQjLvvYXFDPp9jFouhi5+sGzTBisl
XSMX46Uf/B6Vkf1aubhbPvpagpy+x9POxaBvnwexmfu0bi6yeqg8avhvsDIe
ermY2Wua5qEuird+LtJ/Xj5s9ZjqjZ2LC+bvVEv+0v3UKBehpz4+mb6Bvjc0
yYXe5YqzNZ9p/xibi/eSmC9Nq8gf81zMOHgMD9aTfstc3Lb+duzMYZp3rHOx
Yejs4dbOVM+2ueCNKnuGROb7o1zofBt43qEn5X92LoLKox123yR77XOxVzbV
ddiBaur/XESG3vb6KjfH/wD9ewdJ
       "]]}, {}}, {}, {}, {}, {}}, {{{}, {}, 
     TagBox[
      {RGBColor[0.368417, 0.506779, 0.709798], AbsoluteThickness[1.6], 
       Opacity[1.], LineBox[CompressedData["
1:eJwVz2s0lAkAh/E34QxyGxMlCi+Oa5RNh8r8lfvO2JEuYqVSCWfkmJTEjhj3
u3kVKpcSpailktBokVTYpotUnNklRYg1qtmSbT885/n8M9x3eOsBOYIg2D/6
//wcd3/3x1+dDluyc12ziLYkTvQaMX+AGXAy+PRDAdEmPTNaVMIfY3r0Hy/7
JZ5ou+pc9vg3voxpkFR1bVcE0ZZGnRiN5CvhyauFPi6HaPvUGjobyl8Ou4x6
jVMMoq1WLDl+kG+Oj09sjHscFkRKgXqt+/kOINid5uoB8yKdqUf08XwvEKFD
e5TYMpGplJX0rMUXY+NuW3uS5kSRPi2dLA1/7G+1O071zIi2e+lqCo7uQUy4
ftGF7A+ikljH3C01wSDMoup/VxoR9esHlVQahSBhj5unX3e/yHqmS0mcEQaN
nlG1Q9YikeVThufe21wgffu+ufgWpiajQdmzMBKREkuFOFY/U9LZ40dfE4XI
4M0j5nbDzOZc5YF7HTwI1o36q5eMM+nC7lV/xEZjevDFRnmfGWbruVhvntYx
rN3wQXO9xhxz5K/aLdG9MSiK0myeXSVjLnNaHB54MhYRuxpW1+rNM8srvGI/
acfBelLuiHcYgUonBkfSG48G3ZuOmRFy+PZ3n+qJUD5cC5nGwRx5HJIoetoJ
EzD2TfyZ768Iv9f2xme5J7FlY6XtigAa/hkI4gU6JKL6ATvLx0EZXnPdJu7a
SdDfTIgfM5eAxbBmpY8koYyW6ThMqmEbsyLzbp0A/VW+tJjv6tBN3bFaLyMZ
GsV0ySVCExlieVfxjhQ4Joewh6c1cdtRevf6T6mYeNdmgzk6JuqkPolqaYi1
b3J5I9XCQ9Mpv6sDaci5ov/BdZiBg81m7d9vpsPidIqi+O1S1Pr+WnE5KQPe
lwMaLPu18e/n8iJ3diZY1X0FHe06UGgynVU1y4J4hcc7fscy3Im/eM9KmoWh
W1Y9tBvLYR10YJb3JBtHHiw1u9GoCy+XlcVa5TnIIcIZ1jUrwF33fmdVWC4E
xkF2b0/robpC1mJL5kFOtLNLVKwPbs3X1DvpeaAltEyEZKxEgXOp4OWXPFCN
Jqlrc1fhzu5u1ekD+eBPaluUuhugcX76z4ZH+ThK9xlQEhlAy7KpU8WxAPVR
qu0pMITLq3ipekUBbEf50WFNhohRf3RNVVGIs33O9yZtjKDy9PbZMp4QbGmy
e+J1I/CWXWgfHBACVgmn4s1IPBTFsKpeC7F3Z+K2QgsSBiHezyMGhUhMFNBr
rUj03pSNLkiE6HyZlvPGloSFL0fZ6L0QXsn5KRscSEiy5zkHPwnhO3T+qMyT
hPdiv6EpOoVDeZ07osNJXKyxDmlkUEhv7mJkc0l881k8zdemcGW0W1x5mERN
ed0iTV0Kkxt7vZ/xSCg4KZjYGVKIGnvhZhdHoiWmPvyYDYW4ze/tZ7JIaBmk
SZlrKJRyx6W0XBJhXYHxNDsKoqKJeoN8EjraSrnF9hQWfZxezSkkEdUQVN+8
iULyGZnptXMkuv3XbRAwKVTf/zpyv+yHV06lg+VM4cHM/Pmhih9ezq3ngy4U
VDzkVqlVkTD5krm7yo2CFU9+0OQSibiyve8iPCh4lyqe2VRDQuy2PnK9F4WI
btqu7VdJmE8tkS38TCFPqqzDrSPxH+TjMP4=
        "]]},
      Annotation[#, "Charting`Private`Tag$10221#1"]& ]}, {}, {}}},
  AspectRatio->NCache[GoldenRatio^(-1), 0.6180339887498948],
  Axes->{True, True},
  AxesLabel->{None, None},
  AxesOrigin->{0, 0},
  DisplayFunction->Identity,
  Frame->{{False, False}, {False, False}},
  FrameLabel->{{None, None}, {None, None}},
  FrameTicks->{{Automatic, Automatic}, {Automatic, Automatic}},
  GridLines->{None, None},
  GridLinesStyle->Directive[
    GrayLevel[0.5, 0.4]],
  ImagePadding->All,
  Method->{"CoordinatesToolOptions" -> {"DisplayFunction" -> ({
        (Identity[#]& )[
         Part[#, 1]], 
        (Identity[#]& )[
         Part[#, 2]]}& ), "CopiedValueFunction" -> ({
        (Identity[#]& )[
         Part[#, 1]], 
        (Identity[#]& )[
         Part[#, 2]]}& )}},
  PlotRange->{{0, 1299}, {-50, 500}},
  PlotRangeClipping->True,
  PlotRangePadding->{{0, 0}, {0, 0}},
  Ticks->{Automatic, Automatic}]], "Output",
 CellChangeTimes->{3.8694824075776424`*^9, 
  3.869482770509097*^9},ExpressionUUID->"aa6f8780-f678-4396-ae79-\
ac425d0debdc"]
}, Open  ]],

Cell["\<\
(* Store the calculated background for oxygen to column 30, and the measured \
isotopic composition minus the background isotopic composition to column 31. \
*)\
\>", "Text",
 CellChangeTimes->{{3.869290982647092*^9, 3.8692910165079513`*^9}, {
   3.869291105075708*^9, 3.869291289793632*^9}, {3.8692913212588873`*^9, 
   3.869291326640897*^9}, {3.869291360368156*^9, 3.8692913645489635`*^9}, {
   3.8692914557467237`*^9, 3.869291637019042*^9}, {3.86929170445796*^9, 
   3.869291722585192*^9}, {3.869291872376655*^9, 3.8692918833590746`*^9}, 
   3.8692922948287973`*^9, {3.869293427570187*^9, 3.8692934426242137`*^9}, {
   3.869293504384722*^9, 3.869293681866234*^9}, {3.8692937133158894`*^9, 
   3.8692937268879128`*^9}, {3.8692937622375755`*^9, 3.869293792813629*^9}, {
   3.8692938509705305`*^9, 3.8692939084566317`*^9}, {3.8692940655187078`*^9, 
   3.8692941501020565`*^9}, {3.8692943968320894`*^9, 3.869294451650586*^9}, {
   3.869295260045006*^9, 3.869295271417426*^9}, {3.869295307955684*^9, 
   3.8692953686109905`*^9}, {3.8692954467371273`*^9, 3.869295460711752*^9}, {
   3.8692960594678698`*^9, 3.8692960828991113`*^9}, {3.8692961269535885`*^9, 
   3.86929614470642*^9}, {3.8692961838936887`*^9, 3.8692962566054163`*^9}, {
   3.869296377521229*^9, 3.8692963847752414`*^9}, {3.869296636200883*^9, 
   3.8692966376204853`*^9}, {3.869296862985283*^9, 
   3.869296916228176*^9}},ExpressionUUID->"24c2bfd3-a657-4894-8a78-\
f7ff46270d01"],

Cell[BoxData[
 RowBox[{"Do", "[", 
  RowBox[{
   RowBox[{
    RowBox[{"finalData", "[", 
     RowBox[{"[", 
      RowBox[{"i", ",", "30"}], "]"}], "]"}], "=", 
    RowBox[{"modelFunctionDel18O", "[", "i", "]"}]}], ",", 
   RowBox[{"{", 
    RowBox[{"i", ",", "1", ",", 
     RowBox[{"Length", "[", "finalData", "]"}]}], "}"}]}], "]"}]], "Input",
 CellChangeTimes->{{3.6237615367731466`*^9, 3.623761602530244*^9}, 
   3.623762778920474*^9, 3.623762829764382*^9, 3.623762869434651*^9, 
   3.6237633121857986`*^9, {3.624367611990629*^9, 3.6243676131006927`*^9}, {
   3.8692920717474055`*^9, 3.8692920717630053`*^9}, {3.8692923358412695`*^9, 
   3.8692923358412695`*^9}, {3.8692943809668617`*^9, 3.8692943809668617`*^9}, 
   3.8692977502350416`*^9, 
   3.869297885084878*^9},ExpressionUUID->"0a9b652a-ca61-45b5-a2d3-\
f84922169645"],

Cell[BoxData[
 RowBox[{"Do", "[", 
  RowBox[{
   RowBox[{
    RowBox[{"finalData", "[", 
     RowBox[{"[", 
      RowBox[{"i", ",", "31"}], "]"}], "]"}], "=", 
    RowBox[{
     RowBox[{"finalData", "[", 
      RowBox[{"[", 
       RowBox[{"i", ",", "18"}], "]"}], "]"}], "-", 
     RowBox[{"finalData", "[", 
      RowBox[{"[", 
       RowBox[{"i", ",", "30"}], "]"}], "]"}]}]}], ",", 
   RowBox[{"{", 
    RowBox[{"i", ",", "1", ",", 
     RowBox[{"Length", "[", "finalData", "]"}]}], "}"}]}], "]"}]], "Input",
 CellChangeTimes->{{3.6237616775183644`*^9, 3.6237616969523916`*^9}, 
   3.6237628492064943`*^9, 3.62376289441908*^9, {3.6237633141398015`*^9, 
   3.6237633143298016`*^9}, 3.6237658456904807`*^9, {3.6243676142037563`*^9, 
   3.624367618904025*^9}, {3.8692920717630053`*^9, 3.8692920717630053`*^9}, {
   3.8692923358568697`*^9, 3.8692923358568697`*^9}, {3.8692943809668617`*^9, 
   3.869294380982462*^9}},ExpressionUUID->"7083c235-c3ee-4c1a-89c9-\
3c87bc6efe80"],

Cell["\<\
(* Create a linear model for background water hydrogen isotopic composition. \
*)\
\>", "Text",
 CellChangeTimes->{{3.869290982647092*^9, 3.8692910165079513`*^9}, {
   3.869291105075708*^9, 3.869291289793632*^9}, {3.8692913212588873`*^9, 
   3.869291326640897*^9}, {3.869291360368156*^9, 3.8692913645489635`*^9}, {
   3.8692914557467237`*^9, 3.869291637019042*^9}, {3.86929170445796*^9, 
   3.869291722585192*^9}, {3.869291872376655*^9, 3.8692918833590746`*^9}, 
   3.8692922948287973`*^9, {3.869293427570187*^9, 3.8692934426242137`*^9}, {
   3.869293504384722*^9, 3.869293681866234*^9}, {3.8692937133158894`*^9, 
   3.8692937268879128`*^9}, {3.8692937622375755`*^9, 3.869293792813629*^9}, {
   3.8692938509705305`*^9, 3.8692939084566317`*^9}, {3.8692940655187078`*^9, 
   3.8692941501020565`*^9}, {3.8692943968320894`*^9, 3.869294451650586*^9}, {
   3.869295260045006*^9, 3.869295271417426*^9}, {3.869295307955684*^9, 
   3.8692953686109905`*^9}, {3.8692954467371273`*^9, 3.869295460711752*^9}, {
   3.8692960594678698`*^9, 3.8692960828991113`*^9}, {3.8692961269535885`*^9, 
   3.86929614470642*^9}, {3.8692961838936887`*^9, 3.8692962566054163`*^9}, {
   3.869296377521229*^9, 3.8692963847752414`*^9}, {3.869296636200883*^9, 
   3.8692966376204853`*^9}},ExpressionUUID->"b1a04716-91a8-4ec2-8912-\
a3d63ac60da4"],

Cell[BoxData[
 RowBox[{
  RowBox[{"modelDel2H", "=", 
   RowBox[{
    RowBox[{"h", " ", "x"}], "+", "i"}]}], ";"}]], "Input",
 CellChangeTimes->{{3.6237541359230437`*^9, 3.623754155828182*^9}, {
   3.623754994226136*^9, 3.623755011883146*^9}, 3.623755051325402*^9, {
   3.6237551472178864`*^9, 3.6237552430743694`*^9}, {3.6237627371630855`*^9, 
   3.623762737663114*^9}, 3.623762829718379*^9, {3.6244516701424265`*^9, 
   3.624451674058034*^9}, {3.6437201646082506`*^9, 3.6437201659353266`*^9}, 
   3.869297982278448*^9},ExpressionUUID->"99b00c36-2e85-4503-83cb-\
d34057c69f79"],

Cell[BoxData[
 RowBox[{
  RowBox[{"fitDel2H", "=", 
   RowBox[{"FindFit", "[", 
    RowBox[{
     RowBox[{"backgroundData", "[", 
      RowBox[{"[", 
       RowBox[{"All", ",", 
        RowBox[{"{", 
         RowBox[{"27", ",", "19"}], "}"}]}], "]"}], "]"}], ",", "modelDel2H", 
     ",", 
     RowBox[{"{", 
      RowBox[{"h", ",", "i"}], "}"}], ",", "x"}], "]"}]}], ";"}]], "Input",
 CellChangeTimes->{{3.6237534847625837`*^9, 3.623753486063586*^9}, 
   3.6237535257866583`*^9, {3.6237536824290156`*^9, 3.623753743371131*^9}, {
   3.6237537881862836`*^9, 3.623753812889327*^9}, {3.6237540510351887`*^9, 
   3.6237540571695395`*^9}, {3.6237540944036694`*^9, 3.6237540967468033`*^9}, 
   3.6237541458516116`*^9, {3.6237550163213997`*^9, 3.6237550218007135`*^9}, {
   3.6237551670410204`*^9, 3.6237552118875856`*^9}, {3.623755246620572*^9, 
   3.6237552492397223`*^9}, {3.623762742000362*^9, 3.623762745672572*^9}, {
   3.6237628297223797`*^9, 3.623762849190493*^9}, {3.624367776903062*^9, 
   3.62436777967122*^9}, {3.6244516650256176`*^9, 3.6244516674904222`*^9}, {
   3.6437201671203947`*^9, 3.6437201672644024`*^9}, 3.86929674853668*^9, 
   3.8692977100493712`*^9, {3.869297982278448*^9, 
   3.869297982278448*^9}},ExpressionUUID->"1d2b1376-9493-4e6d-8473-\
d99657e91f3a"],

Cell[BoxData[
 RowBox[{
  RowBox[{"modelFunctionDel2H", "=", 
   RowBox[{"Function", "[", 
    RowBox[{
     RowBox[{"{", "x", "}"}], ",", 
     RowBox[{"Evaluate", "[", 
      RowBox[{"modelDel2H", "/.", "fitDel2H"}], "]"}]}], "]"}]}], 
  ";"}]], "Input",
 CellChangeTimes->{{3.6237541283126087`*^9, 3.6237541332248898`*^9}, 
   3.623754174643258*^9, 3.623754804979312*^9, {3.6237627477596917`*^9, 
   3.623762749623798*^9}, {3.62376282972838*^9, 3.62376282973238*^9}, {
   3.6237629942237883`*^9, 3.6237629955178623`*^9}, 3.869297750250642*^9, {
   3.869297982278448*^9, 3.869297982278448*^9}},
 CellID->384180468,ExpressionUUID->"b020da86-6beb-4461-839c-eeed1ee62253"],

Cell[BoxData[
 RowBox[{
  RowBox[{"plotMeasuredDel2H", "=", 
   RowBox[{"ListPlot", "[", 
    RowBox[{
     RowBox[{"finalData", "[", 
      RowBox[{"[", 
       RowBox[{"All", ",", 
        RowBox[{"{", 
         RowBox[{"27", ",", "19"}], "}"}]}], "]"}], "]"}], ",", 
     RowBox[{"PlotRange", "\[Rule]", 
      RowBox[{"{", 
       RowBox[{
        RowBox[{"{", 
         RowBox[{"0", ",", 
          RowBox[{"Length", "[", "finalData", "]"}]}], "}"}], ",", 
        RowBox[{"{", 
         RowBox[{
          RowBox[{"-", "600"}], ",", "50"}], "}"}]}], "}"}]}]}], "]"}]}], 
  ";"}]], "Input",
 CellChangeTimes->{{3.6237549634503756`*^9, 3.6237549809483767`*^9}, {
   3.623755105111478*^9, 3.623755105221484*^9}, {3.6237553069030604`*^9, 
   3.6237553189830837`*^9}, {3.6237627520599375`*^9, 
   3.6237627620905113`*^9}, {3.6237628297403803`*^9, 3.623762849196493*^9}, {
   3.623763079119644*^9, 3.623763081759795*^9}, {3.624367784445493*^9, 
   3.624367784700508*^9}, {3.8692920717630053`*^9, 3.8692920717786055`*^9}, {
   3.86929233593487*^9, 3.86929233593487*^9}, {3.869294380982462*^9, 
   3.869294380998062*^9}, {3.869296652081711*^9, 3.869296672236946*^9}, 
   3.8692979822940483`*^9, 
   3.869298075176612*^9},ExpressionUUID->"b3afa0b5-7a2d-410d-b250-\
6873ecc60a87"],

Cell[BoxData[
 RowBox[{
  RowBox[{"plotModelDel2H", "=", 
   RowBox[{"Plot", "[", 
    RowBox[{
     RowBox[{"{", 
      RowBox[{"modelFunctionDel2H", "[", "x", "]"}], "}"}], ",", 
     RowBox[{"{", 
      RowBox[{"x", ",", "0", ",", 
       RowBox[{"Length", "[", "finalData", "]"}]}], "}"}], ",", 
     RowBox[{"PlotRange", "\[Rule]", 
      RowBox[{"{", 
       RowBox[{
        RowBox[{"{", 
         RowBox[{"0", ",", 
          RowBox[{"Length", "[", "finalData", "]"}]}], "}"}], ",", 
        RowBox[{"{", 
         RowBox[{
          RowBox[{"-", "600"}], ",", "50"}], "}"}]}], "}"}]}]}], "]"}]}], 
  ";"}]], "Input",
 CellChangeTimes->{{3.6237546179206123`*^9, 3.623754676155943*^9}, {
   3.623754822771329*^9, 3.6237548413573923`*^9}, {3.623754887036005*^9, 
   3.6237549382739353`*^9}, {3.623755106177539*^9, 3.6237551274897585`*^9}, {
   3.6237552577022057`*^9, 3.6237552597643237`*^9}, {3.6237553220920897`*^9, 
   3.623755324206093*^9}, {3.6237627540000486`*^9, 3.6237627680078497`*^9}, {
   3.623762829745381*^9, 3.6237628297483807`*^9}, {3.6237630259846053`*^9, 
   3.6237630588984876`*^9}, {3.8692920717786055`*^9, 
   3.8692920717786055`*^9}, {3.8692923359504695`*^9, 
   3.8692923359504695`*^9}, {3.869294380998062*^9, 3.869294380998062*^9}, {
   3.8692966431896954`*^9, 3.8692966763553534`*^9}, 3.869297750250642*^9, {
   3.8692979822940483`*^9, 3.8692979822940483`*^9}, 
   3.8692980849734287`*^9},ExpressionUUID->"e88e659b-3869-4993-94da-\
a0433d599870"],

Cell[CellGroupData[{

Cell[BoxData[
 RowBox[{"Show", "[", 
  RowBox[{"plotMeasuredDel2H", ",", "plotModelDel2H"}], "]"}]], "Input",
 CellChangeTimes->{{3.6237552979340453`*^9, 3.623755329972166*^9}, {
  3.623763158367177*^9, 3.623763178191311*^9}, {3.8692979822940483`*^9, 
  3.8692979823096485`*^9}, {3.869298075176612*^9, 
  3.8692980849734287`*^9}},ExpressionUUID->"69c1460d-5b85-49a0-b650-\
d7ffa349e2e9"],

Cell[BoxData[
 GraphicsBox[{{{}, {{}, 
     {RGBColor[0.368417, 0.506779, 0.709798], PointSize[0.004583333333333334],
       AbsoluteThickness[1.6], PointBox[CompressedData["
1:eJw9fHdczf/7fr2tEgohFJERQqVIwiXSENJSSkuplDrtXad92mck2ZVSRiQi
WZERUpmFIjuEMrPqd37fnvfn/c/7cXnO677u+36u12mSi6+5238SEhIjB0hI
/P//9/3XuTTxwPy4C4Ntqtk/4NryGV6v4whLITLh++Pke7YMy2GPcUdXlSGV
y8Pg0rX7lywJK6C0OV/4fJ0dw4pY1v0xZGYaYWU8WL3EBHxrhiejoOxZfkWc
FcNTIG/n8vxsJ9WfhnF21pKTplJ9VSwzMcwenk31Z8LOMUc6czeVq6F1x8KL
0k/WMzwH2gWndF62Un11GFbu4iT/tGBYAzF6Hd5FkzYwrAm1R/x+F7upfB6u
vpabfFuf+Gnh8oCqIgcNwtqwW847tk+O5jsfsv8pO0yspfYL0H5q0sTCp1Rf
B/92qD676Ez2XIjuSSt1U7Rovrqw7PF5O20T1V+EZ8mqtx6cov70kLbxxbYv
Z6h8MQ4HZi58aUb8lmBGS/X6kcbU/1KE2+9xjvEm+wDGB+JkvB6u7cNcwNdK
u31XGo2/DAPHjiuvf8T64y6D0xIP+3ejqb0+Sp0lMgo3sPG5+jgf2jDWpZHm
sxyVARpezhKsP+5yVOlxDk0eRvNbAQutl6pd0YwPdwUSNxbnXbpK7Q3w45Nr
yJwIam+Aq6/OtYsWUPlK7Js9ucLTgM2HuxLa3716veZQuSHqHtn+uh5B/RtC
5rdDYt0k0scI3R1vbp+8S/yMELLO5BK2Ej9jaEh97bo6j8qNEcHnvB//Pz1M
8Kpfo4uRGfMXrgl2N5xtAah8FeacenrQMWojK1+FF+OKdd9OIvuaondewGh1
AfEzRV1o5E+HA+R/q9FiW+Nw+DKNvxrH5INlbYpo/msQx8kcYPQfla9BY/Ch
NdvdaP5r0ZOXIvNHicrX4ujt/YtyDSxZuRnc5ylKjzzP+oMZMmZbcQ11SE8z
qC0oFLXOZ/5TbQYPuY43ddrmrP06DHBt/lG2hJVjHfbeMA+r/cb6566DCd+u
NWIDtV8HxaM5VcIc4m+OqvlbZ1iOpvbm0F14/aDXBYa55pic8+bMFztmj2pz
xD5w0MxdRe0tUNbT4HxBwp61t8BCFbnGX+NJDwusORfTb8B9Np9qC2g6WRpV
fCJ9LGG9MC7Tag6zFyzR5Dg7bPpo0sMS3nrJ45tfMFxticRKp5EBH8l+VuAP
atBPfcvGgxV8/1P6GbKExrfCnqnHvAaNpflbYeeoX8MXLqT21jB0K8w4kkzj
WyP8s/7aJjuynzWMLMbcbfFl8622xojfe+edPknt1yN7bLzslJPUfj3aZ0Z9
CG9Yx9qvx9tbgndPI4n/enypehQ+yZr8xwa4kDC4fgfzD9hg3k7pFWNSaf42
KItsFMr8ZvattkFRmdBebRv5ly2sVkW+GRlP/G2ht+r4xB2eFI+2MJtflfpF
mvVfbQut1v76+3QpH21A/alJm3/lM/tiA1bU73zI203+twGx5wP0DP9n/w3Q
7N09tOF/65MduuavVIq3oPnbgTftZuo8d/J3O7RUzzfQqiD/s0N5ybChC2Up
f9rj7oz7+m53aHx7nFtwLOb4WdLfHo7Zc7aoSpH97bHvwXiF2UHUfiOezArJ
muRN429EWutcrmMsjb8RtpMHcmbcofE3Yl/df9s/xZL9HCAz6vhl09UUfw4w
cRm05+Btsr8DzOUnX7yczsqrHbAwXxCrKEn6OyLVMVAlwJHm7wibRye6XtnS
/B1hf27D2FItNl61I2I/m1jUxFD8OiHzpZpAfROrr+yEFQPTB0tfZ+VwwlyX
pE0zprL5ODmhI+LTiRMe5J9OUPsbf9l0ILNPnhP2PtioFZNPejuhYWZOA4fy
Y5sTOINjR62uIvs5Y+Rhv79d65h9lJ2h2tTkKm/G+oMznh6cGVGkzObv5Iwc
z9CH2oZkX2dsKSrdc2gys0+eM+JXWlXOvMr8v9oZ5e43j/B3MD5tztDcmRH5
p4n5s4QLVs3393p2g81H2QWvNvy6n6HP+MEFsg/mf110nNnHyQU12DOyKZX8
2wWHepQc0nxYeZ4LtJPqi0JekL1dcDhaovS+Jytvc8G+YtfSZyvZeiCxCbbB
uc6e1cRfjHd2xJtvovE3YeSokEPTVBh22oQWrQybOxfJPzZhVENiP/lmGn8T
xsimy46i/VT1JsSnLE2tWkD23wTN/9p71+yl+HHFy3+XfTc/Z/0ru2LO/n8n
g9spnl0hfSIq6eIXNl8nV8wcudTA3oP4u+L98Gs/buYznOeKN1ssg1I+kr+7
wlBgbt/kxHCbK0xfP/Q+bsH0kXBDk012wccghpXdoH0vQtPmM8WDG3yLOvtd
iWbtndww4Prw1mkRlN/cYPNKV/dIFtMzzw2lE8Jey/6PvxuM1fqVtQxh/Nrc
cNzmX+fPTZR/NuO8y9/3eQfI/psRExI4adVGyqebcVnFPrNyAJuP02boz5m8
d+s5iq/N2LdrqGu/NGavvM0Yfds6r34cxetm/Ot9VqL7lvlr22YEo9ZDNJfy
rzvszHn2SumsXNkdbzFoxVRTsr87YnjXEHeH6eXkDmnX58erPWg/4Y7gq6U9
F2k9ynPH5P8OBzc8pPXGHTOO+Ur/cSD/c8evRPNHLmQPCQ/s603al/aNxYey
B2wWLDO6b+zExvdAgNKTsTU7zNj4HhjScD39hR6tzx5QtVkj1SPHcJ4HZHuU
pG4lUvx5wDr+drpEJPmfB3ZW3mlysKL9nyfyhR1+9rMp/3jidXb/O+1DaD/g
iTsRe05IhxF/T9yqKW5ueMfmy/XEorxB+7KesPjN88TF1XtMewbReuEJZ5Mr
Do7LiL8n/js9WC/sPe0ftmBT8ozQ6SPZ/JS3YMHepq6Cd5RPt2DAFvOkS5PJ
/7Zg0AmrC8dfkf9vwQz9zUu++DN75W2B99JPLtfTab3dgtp+oSW/9pP+W6Bc
Z5ZykOJLwgv/Zta2q1gw/1X2QpLMMM95w2g/4wWjC5audjsp/3qhWHFoeuYO
Gt8LL2IGjdywj+LPC8sXpj7K2cLsUe2FEonsnMj1FH9emNiaIiNRQ/nXG45V
Oy2cv1D8e2NaxQ4pjgb5vzf4HbrvTvvR+N5oOKawSP8F5X9vnEj57GV5kfzP
G69XDNrhM43090b/Yu6RTzvJ/uL+A4NPcTwc2Phb0U83xrx+A+m/Fc6L5GBY
SPpvheq336LKIkc2/lbkr25vGp5K8bcVozKfhvKLyP+2oujf85DDS4j/VnC0
Jf2d3Wj8rRjhOXzoZ03yfx88OLbNNFGNxvdB0s2B3svN2PzhA6fqFp2Au6S/
D9K886ZdkKXxfXDuze+XBZY0vg+CL6hYjDxI8eeDL72jLppIkv3/f/9Vra3a
tP774pjxya2bein+fRGSpnzLawatv75w60l1WWxC658vtg5y2bDah9Y/XwTp
LVL+oUf53xdlf6M+r6DzZLUv7Kft9D+8nbVv88WU9Znvzhwj/+cg4FfxAJU5
DMtxUCi74kT0CpaflDlo7fC/kPOF2VOdgz1Vd1Zpu5A+HCgsyOS5NrP5mnHw
7pVsVF0pzZeDimeKBwptWPxyxO0FMgZzdeg8xoH5mrFNOdNYfT4Hj92fTZv9
guzJwYMOldc981n7Mg4Mskrz592i+OJAUeHA46pe1r6Rg9K8O96p90hvDtSj
goJ96DzeKe5P3f3g87XE3w/nIg8Wt09k5XJ+mN+yOeLwejaesh/e1Gw72iPD
xlP3w+zOtbzCC5Qf/GAYOzFB2ofVN/ODQblt2jZL4u+H1yffSfh2M3/g+GFO
ovxPszra3/phlpWx1ht3hvl+CLqoozojkvT0Q6dGWEwAl/VX5ocTaY9+54bS
ftQPn30bHaJWMH9o9MO1u9eNj70l/n74KBcRumw4G7/TDx6D7c4ODKT13x8F
L9J0rKaxcjl/8I+vHTzmLfH3x9aZLssX/8fGV/fHzCtHXjSeo/2ZP1z9xyr/
2k78/TFhvcW3EtpPO/nj/sBhAyaOIv39Mck2MLjkBfH3x9SdOcP7JxN/f1yW
yv3j60j5zB8lDasVv+iR/v7oyPo3bp4f8ffHTV+FfQ4qDDf64+vmf39WguLN
H03V1tLWngx3+uNf0iH5ERso/wbgWsEs6e3fWXu5ALQnjHDwVKL9QACOOFSa
37vPsHoAdqR88+rnRfoHYOaNlkNPnrL5mgXA/pCd1KjjtF4FoPa0dpd7DWvP
CYDaG7mBzRdp/QzAaiyYPj6b+AcgUb/XReow7acDoJGQnfST7pvKAiCxJ+Hf
z7/EPwAVBi931qWx/hoDoPdx7PrRi4h/AM6sdN7ztJDV7wzAqfkfHSf/IP8P
xKHg4OuKc1h9uUBskNfSnmxB/AOh6+WTfJziVz0Qoa9lltx7R/oHYl/1ZHvL
MFbfLBABvaL3u84T/0D0fp65414x6R+IekP9zi97iH8gVoSdPPyZ7o/4gZia
NOeLHt1X5QXidE4AR+UP8Q/Ejl9GMzoMKL8FQkdSud+bYNI/ENat42fuVyf+
gTD9GnRKtIv0D4T76pLTfv60/wuCp/On4WptlP+CkPhdPuDzGuIfBIdaqy/m
KqR/EBb5/mnI7CH+QRg/17Yj/z/iH4QZE+WsUuj+xCkI6yWalvgHk/5BOOVt
MqBJjfgHYWCnjeuL7Qzzg7CtNPazjx/xD8LhvXHljlS/LAiqERsVz34k/YNw
Sde0n00+6R8EXoTV37G+xD8Izas3bZhoT/yDMPult10j6SURjLpH8zRfB5D+
wTg8cH+qNN3XKAcjR8VVea2I+AfjY4NM7l9ryv/B+BBu4+DRTPyDEem499oU
uj91CoaTTauP5iziH4xHN+NLrvVS/Adj59ku4//6Ef9gOF65eUjiPPEPxobM
y2cX2xL/YFh8V1EbdJn0D8aufavvfzUk/sHQXrUxwzCc+Afj58ZVxQu/EP9g
6Js5/Nq8lPiHIGHEi/wN1L9cCGY6bPxrcoT4hyAi1fp2iBfxD8EMjT1yY7OJ
fwjupvLnF10h/iE4nF8wZfn/zishkP77/G2vEfEPgf2wjmcjKkn/EJgfytz8
g/Y7/BB0DYmasmkY8Q9BSusQP5m3xD8EBrXDXFtciX8IJJfHzFf7RfxD0MKX
v5VO56+2EGQPP3fNgvTuDMG9blfjd7R+S4TiefDasx/o/k4uFCVfR2bXnCb+
oZg6SXDqeDHxD0XUG9lwrefEPxRll25WvbhG/EPhrqe7/MNB4h8K/t7rt0fJ
0/oXivpbOqFql4h/KDplN334+4j4h6J2yn+23SeJfyikpzzQdllL/EOxtvec
0r7/6R+K1dkaf30pvhpDsaxaY374B+IfijB356HPKD47Q7Gqa3DxQuInEQZN
t5yvZ+uIfxjObhhj+oPyg3IYEsYFdu8k/dTD8Elj2oKD+4l/GBp8jw/wo3xp
FgavtZdqPUgfpzDEJ+pEmHJJ/zA8eVrmlsch/mHonPFW1WIs8Q+DYpXWo8eL
ib+4/GLgU98g4h8G+dsvjP9QPFeHARkPj6wxIf5h2H2zxe6BPPEPw91jOsLr
nyn/h6HJXWOqnBTxD4fCBonrilOJfziiyp/GPJxE/MOx/MK2+Ztp/6oejnMH
5Oe6l1P+C8fDuyfSPtP9rVk43PudnzXvF+W/cOQcd4zx0iL+4UjKVLK8TOdZ
bjgG5x65oUX5lB8O85caBhoyxD8cBZ8rdB9covwfjrKMMvtx1yj/heONl6T7
liOU/8Pxy1XlxcN0htvCEVjpdqAoiviHY/95n4aI/71PRKCQM80nlvZDchHw
H1cw2JHuW5Uj4HLwQpqRiNa/CMzb7LzotAPxj4CBve3d9Om0/4nA/m/lwxdF
E/8INNySqN8qQetfBHriLtldmEL8IzDlRHO3vRfxj4DniaDNSzpp/xeBpNk3
lm9vZbgsAr5ni1puyhD/CFSe/SgK/4/4R+DY4vFSVq9p/xeBimJT7tbhxD8C
M76MGOh4i9b/SIyKunFOg/ZrcpHgHoi9du47nYcisb9Nw8piBPGPxJ391tb6
7bT/iUSSQt4aoyyGzSJhMOmj/+hA2v9FYr7myz9zyxnmRGKXdmLKaXM6P0Vi
y4X64PBQhvmRGP7vVkMLtc+LhF1+XMH5BOIfiXKVGSF1dP6rjoTFpiNlbnTf
2RiJzXuz//WoEP9ImE1vKxxjzHBnJO6FvvDuUCT+UVjX7jhEYyLxF+M9UyVE
k4l/FCojG6fODWJYPQrW4wOkt84k/lHYaXjIWXMu8Y+C2my+4HYP7f+jMPBm
61r7DwxzxOWFGttn0vsFNwozzG61pBLmRyGHZ6Qx7THtf6PQK7PkyK7lxF/c
foxj1/szdL8VhbTYttOT6f6tMQrbLp1SOp5O570o+CWc2eV7n+HOKIRklj5S
aqLzZzTmvpsptWQNw3LRuCo35UX5M4aVo3H6zZz0WTm0/49GRZHZsFK6/0Q0
+P9KR+f+pv1vNEyH9FcrDyT+0fhp7lm01If4R0MqYNC0S6p0fxGNVZPShJeD
6fwXDaX7M70X2hH/aMRv4wyxDKDzTzT+rfs4P3I28Y/G6C0VD5erE/9orKj7
+2DGfOIfjWzJPXc7hhH/aCxbFCMYsYD4x2CEtOaKgXOJfwyWv38yafcNOo/H
4JnBaK/9fxhWj4Hd6MArvU103x8DqfaQ66UDiX8MrvXbXvGT7k+cYjDIT+Gp
yz9WnxODC+Yxic2TiH8Mxl04P/HyTVbOj8HSmtZ1N6k8LwZdu8OOhj1k5WUx
kLbs/1iG3iurY7BBNvFjx1U6/8VgfmwzL6eA7ptiULbD5qOVB8OdMdid3fgv
5hPdv3ExVcFz8MAyhqW4eJaut2Q43S/IcZH7ScZnXwvDClxUbHvoZHGG7MNF
fYrUZUdzhlW58It8rRolIntxMT3TqvQRvefrcLFiSs+ZIeFkPy5Uc54Ju3Yx
bMTFoxNvNbW9GDbjYoFiv/1DLBm24aLV8PPtLAOGnbjweb6yMkCLYQ8uEq2v
f/tjRPbmIrt+iUDYw87voVzcuxjUwlOj+xMu4l0SlC8PZZjHRUPK4JotdB/O
52JSwQtjvesM53JhmKkayl3P6udxsXh/0aMzUgyXcPHldsDOp4NJLy50VV9M
6zeN4Uou1CLK3eR4dH/BxZAS8XGO3sdquSio/zRtSTErb+Ri46oBXtorWXkz
F0pjvT0VG+g+m4scj8Y9a94y3M5FE9eeM4/u4zq5WKazYbP2TYa7uXhVnW1s
u4vuv2Kx8/jiqr303iAVi2cud06V72NYLhZK2w7d8+cyrBCLsEif0gv0Pqkc
C7f+Jw/5RDGsGovNvXNfas+j+5JYZJzhXPa3Z1gnFhOVBy2bZE7vG7EoiHCc
3k3vLUaxCHny5I2FJcNmsai+PcdSKolhm1gsDHNufD6R3kNi0ejvrLI9gGGP
WOy4W11mQ+8lnFgETm+O2biG9I9Fg+0Bta6PdP8Ui5nqyjZrShnmxWK11+l4
338M82PxqffD967RpH8s7BZXuL+dT/edYvu9c5geNIDhkljsq9yypKuMtS8T
46xT467/ZbgyFirxp6K/W5P+sVDdt+1dNo1XG4tlstmO/7vPboxFXUDu+bFG
rH5zLF6ELj9X85yVt8XiRsuDJ5NSSf9YJMpaido7WXlnLNoP3rHKf8hwdyz0
bF/WHaH3Lok4LJga0rq4mmGpOEy/VFk8+xjDcnFoTgtwPV/MsEIcCqJinRbN
Jf3jsEPr8Oi1J1i5ahzGaO5S0aT66nGYGzoqKMOTYZ04GFdvMFo7g/SPQ+3H
VZf4h1m5URxWBFcYBpUzbBYHd8nkYZ50n2sTh2WWJ9ekBDLsFIfPGY9npi9j
2CMOCUvGumwyZpgTB711hv1tnRkOjUPPyxutL+eS/nHQ2BF8QNeD9BePd3CJ
le440j8OvBWVkvdyGM6NQ75nyrbj4fTeEIc4halLzIYxXBKHM2XJtn8XkP5x
iL8fL2WaSPrHIfHzvt02K+h+Og46SkDjftI/DtLnEqa4/GP3qY1xUHn3yrp8
NStvjsPA2yu2y+wj/cX2OFJXfymM4fY4pMzRGa9H43fGYXzewozJPay/7jg0
HfO+fU+b9I+HlcyNyUo0f6l4VOSqR1d/Z/Xl4iE1sqVeU470j8fTCTpfgh/S
e1E8VkmnSCjOIf3jEaBXNvvjTNJf3N+rlDuGhHXi0Whx71W3JMOIx7vFn9Ku
LST947FmYHiV2U+6T47HUrOIAY/vM2wTj4iizZ+mZjPsJJ6//jy1mKmkfzyy
zS7nvutk5Zx48fkgNMj0GcOh8XCTPHy/ejHpH4+iQSZh0tasnBeP22H6SZAh
/eOhYnyj+eQeVp4bj8TcR5b1+xnOi0fH0Gv5kwoZLolH3uOKK6erGS6Lx396
ldMNjzJcGY+zMlVPdGm+1fG4sVF9pqIXK6+Nx/j4D63Pb5L+8ZjC36+k5MJw
czxcp2bkS5JebfFoV9jXfiudlbfHI7jfFumypwx3xmNl29tgP9KvOx4H5zw5
Yrqc3v8TUDWqriXmIMNSCXj3eoTvAT/SPwG3lvWrmbuI9E9AQdr5GBcn0j8B
T4ZO0l5N46smINf5r6s72V89AU9nlMu1DGNYJwHz4/trffxJ7ysJOLR0WdlN
B9I/AZeqPn/8R98XmSVA9vfv/bNtSP8EaH91cunZSvon4PnhR8WR5Qx7JOBo
rjHvvDnpnwCz9IrU50NJ/wS47Yyu6XeH3g8TMNvnzsK3J9l8eAlI5/VeP2zF
yvkJUNRZGhnRwspzEzDqt0TxsCOkfwJuLxYo7B1B+ifgdKLoQPYXVr8sASl5
o79H5jFcmQCTR1d+PiA9qxNQaxdtMNqX9Bfbc5J+TO0bVr8xAaP/JssodDDc
LJ6/V/bslXcYbktA7+QzI/u/Y7hdbH+OkvKaS6R/An4s8Xv84C0r7xbPX6FU
cncC6Z+IRbpHV87/yMqlEiG/3aw8+AfDcokINn5TsGoQq6+QCPUR6gHT6XsK
5UTcK1YQrM1l9VUTsck00efuJNJf3D41f/hD+h5JJxE7xkQHnRaS/ok43uxw
0UuG1TdKhO208PHT6P3YLBEFG+s8DxN/m0SMTFk6Mj2QYadEdIRO0Td2Jf0T
0TThleNrBdJfzGfjmGiz3ax+aCKGyz+zUN9G3w8kwuR6/M0P30n/RJg9sVYY
18Leu/mJWCmv8jJuOumfiJp+8lpNcqR/Ijb/Ub1fPJ30T0Ru6cjdLQLSPxFL
Zs57EepB+ifihWNZhsxG0j8R14uUlme1svLaRJQrHj8aEU3xn4jA0gbNO1EU
/4nYWdv7Q5P8sU3MZx93WwzxaU/E19YdRu+bGO5MxOmAh8fX3CL9EzEkIulF
rJDxk0jCKg3/llSqL5UE3ond6icWUfwn4fKv8ckPw1m5QhJqJOc6dHiS/kk4
YSoYIrCk+E+CsyhwTWIt6189Ccm6Z3dVbif9kxDtVyiQpHhBElS0pK7rVrNy
oyQUr8t/X85h7c2SYHfb6VAP6WOTBKO2dyHnxlH8J8H80+XeD+R/HklYaOym
1KrCMCcJ3vp1ld0FpH8SOH81Rw42J/3F88nKWFu8jPRPgtfg/v0PUfzyk/Cm
/49NOUtI/ySMz+g8WfiZzS8vCbuTXk/N1WblJeLx6x8UlWex8rIkBP4a/n5y
G+mfBO7rLOldc+h9PAkfUnOddExI/ySoF/ytMaTvlxqTcLLrd8m9QRT/Seh4
MaNTqYz0T8LVL5+2Fb8k/ZOQbesT9YjyQWcSpO99H3v6K+mfhAH5za/KB1L8
JyP18ntvSYp3qWRcjqzJVD9E8Z8MpQmr3hdXMD4KyfBaFNTT+JVh5WR8ibzY
03CAYdVkhF3rspL6xtqrJ+N0v/TNY2tYuU4y/n2Z/teF5otklO+2NY+QZuVG
ydipcPdoZzDFfzIejbN2KvQl/ZPRdX6R9PYe+h4lGRm7ffJDbjLskYwhWmN1
aweS/slw1txu2vKDlYcmY5lBgsf3ItI/GQZP5NyPckn/ZKRJtY1670P6J6Pf
LNunq5VI/2QcePiqq9qP4bxkLH4R4W9L9ilJxinveZ6xqhT/yZh4WnqJBK1/
lcmQc+soPrCS9E+Gq6J6vwOtrH1tMkxdY5vUNzDcmAzPJMFJS8pfzcko/pRx
y7GNlbclY6iK50HZhwy3J0Nrst7tYbcZ7kyGjNPN6kue7Pvu7mTUDHF3uviL
4p+Hrtf39iRRfErxMO6Q9+7G1aQ/D2p6Zy8U96P8z8PBS/klpcMp/nlouSA/
pIvyhSoPcuetfJ/OIv15UNZdM37icIp/Hk4u/7zjvgIbHzzMkrUzeLGA4p8H
xS/9e+9QfJvxEJL3vCWRviex4eFndQ7n1jTSn4eMjIobr1dR/udBd0vOKMvP
pL94fPGmScKG4p8HpyCJvcGkJ5cH6+i7p66SP/J4sNn2Iu69LOnPw+chLwfe
PkX683BP+eq8nf6U/3lweDF7blMz6S/mp33dQX4as3cZD2PtfmTKr2LllTxI
tNR9mKhG+vOQqKVyauhSWv95OC55/kWLG8U/Dx/GPQ/NvsfaN/OQW869fpHW
lzYe8H7nuY8WtP/jQfja+eepKRT/PKSvDLZdX7SmD3fzMNind2r/rWx+Eim4
mRHqde0K6Z+CG16ae3ecY+PJpaDIPiSsfh3pn4IowaEGTgPFfwqGiRLPLdxM
8Z+CH3d++18gf1RPwZ7Y8qKnY0n/FMSZLt2dO4ziPwW3Np5VvErrk1EKrNsm
Gq4nfcxS8Mlg8IQjtB+wScGprsMuvVTfKQXlQWW3ntoyPh4pKLmqcdD2BMOc
FMiMz4zUyST9U7B8dO+/xWRPbgoUR4zz+ET5jpeC1Itv1n6k/QU/BRdrPt+J
GMLq56bghV7v+8/k73kp+JzvH39wO+mfgvzJ/h/5mZT/U2AZs7diijXpn4Ld
ssfP3aD9d3UKKvccfbBoJuX/FORx6ryExqR/CmrujjX6conxaU6BhMLNt+4d
DLel4Mq2hrptoaR/Cnq/V0dZ7GXlnSkYbzd2ryrZszsFtkP0vSsSmT9IpKJm
55CLBS5sflKpcMznj36rQfqnYqLWQZm7Hyn/p+KCh5H+yhrWv3IqQlQSZq3s
Xt2HVVMxZuHuVlyh818qHm6v+WopT/k/Fb/3j1Boukvxn4onn3fmF9D6bJQK
uxxFj6XdtP6n4uJzQdWouQzbiOfbO3r7uZUU/6moP/O0NN+U1v9UjFaSMnlJ
+ytOKiZMSNw2XJ70F89P3uDG+fekvxh37zV/5ULn/1T0LL095s9G0j8VOc8X
t4wqYfbKTYV9xpTvM57R+i+2j4mhUY0Z6Z+KmdFndE+oUvynwqewcqLuQNa+
MhVHPv96vy2J1a9OxaOoiqFKS1n92lSs7F5x2USG9E/FQQWd05IcZt/mVDw+
7BMWVELxn4qCn5NuftGg9T8V6/lxsTPmUvyn4tgRnuq8dWy87lTYBBY6+fVS
/Kfhfey4kxZLSf80DBx5KFtjPeX/NFSYbN9l95j0T8OTJUN+9Pem73XTcNNh
xLDVxyj+0zDyykvF2ALa/6dhwfYDPYufk/5pGFz7+plGL+kvrt//fPHvy6R/
Gnw4i7Y/nEz6p8G6pPVWUzXpn4ajHG01TbK3Uxo+/2iavVpE+T8Ne+urPgxf
z8o5aRjV+afhVjDjG5oG10nqwp3S9HunNOybz1FtpvMILw2w8U9WHsvK+Wn4
mJ5yMP8e5f80HDhvuM5qG+mfBv+SaXZndpn04ZI0nG2xiJ60mM7/aZhfeE5x
TDrt/9LwZXbhoTdlTM/qNMicluXN/8b8ozYN4XMbV3k5kP5iPTyckgIPUvyn
wVjJYOLwQtI/DU29e39GdbHy9jQU1GndkRWx/jrTcP3lVc/cCZT/05AnafWI
m0/xn45uo+leCbSeS6XDe9CExRy6j5BLx72RE7c8Hcz6V0hHytIlR0qfsvkr
p0Oo3LbQs4KVq6bj8sTL4x+9J/3Tsa36pevWt6R/OnpvF3uscWH1kY7bznJn
9weu6sNG6biSbNevs4P0F5e7H7ZpTWTj2aTjR0Kq8alhrL1TOtzGDDn6KITu
f9LxrNYqy2gArf/pqHzoltv6lPENTUdbvfe3jdEU/+nY/975yAiyJy8dGc7G
Y2Zns/r8dFg8940Op9/H5aajv5lalVoV7f/ScXiyim413TeUpKNfzAKHebQe
lon7k/GdmuxM+qdjZnHMMlsXWv/T0dglqbh/KsV/Orb+vLV+Cq2vjemYV1qe
KUn+3ZwO+5oWi3W0n2wT45Oyuc1f6f43Hcr5h9xG0H62Mx2vxs08d53yYbd4
viHjjay+k/4Z6Ljb5WAdQ+t/BqQe5Nx17WLlchlIvHa/pZK+t1TIQEnFrzHl
xRT/GTj8XHqDvA/TTzUD+gdGTLm5jfTPQFjbnAvCB4yfTgaW/ioWZeTS/V8G
EgYpfm+g87VRBpzlj2b+cCD9M7CuO2NW0SNa/zOgVzvsjs480j8DjWd8bAtP
0f4/A8p39+UupvzIyYB/b9HtnxXMf0Iz0Drb4Ib1eIa5GXh4Mr67dbBpH+Zl
QDBXyeRZEuPDz0DFG0mZV42U/zNw/emaOsly1j4vAxuDU7n711L+z4Cjxszg
yV/p/jcDw2fcer1yH63/GTCe36/+tQHlf7H9DyWYLKfze20Gzk6YEfGH9ouN
Gajf4Ca55jnpn4EFC4vNk/gU/+L2CXrTC2h/056B6WceX367kM2/MwMnhbLF
28kfujNQ9WVX1Q7az0tkQtqhvSCRzodSmZB1NW1zl6T1PxOX250TDtF+QCET
H/QXdK2j+wDlTDz0EnQYuDP7qGYixKF63TQV0j8TxforE/Tt6f4vE5eWngyK
1TTsw8hER2fIF64ke+80ysSOGa89E7JW9GGzTNjf5fvPmE36Z+LdwXKjl/Q9
rlMmniRz1hfR/a5HJppX/zhvRudlTiZ8YVGrwKH1PxPu+j8+DfVlenMzYRR4
3diB/IWXCZ9XgkNf21k5PxObtLZdnH6J2TM3ExqblSZU5VD8Z8JxWLzBzhTS
PxM7r5xNMDVk9ijLRByWWFiNo/jPxH0Fh40Pc1n/1ZkYnqszcOpXoz5cKx4/
2/PL30v0/pOJaG3jKaG69P6TiT1pOT7NW+j9LxOZsnc+JtP+rT0TB7ebDPhB
+8HOTGimxGlyaL/anYn60hlfa2i9lciC9qGfhiv+9/6XhYSu8kNrJCj/Z+Fd
0eGFQdEU/1kQ3NA2PKpI578sFDv1v5xWvrIPq2Zhm5Zd0jw9Zi/1LLx2vznh
wEJ6/83CmbjwT9t+U/7PQkjhhmW7Ldn3DUZZ8JPoHjAwkd7Ts7BnfNGTQ5Tv
bLJwamd9tCOf9M/CnyndNhtGsfXXIwtQsN8xjPa7HHF7wfLPQ03o/ScL/gVv
gsvjaP3PQqZL2taZdfT+m4WSJ4FquRQf/CwM1Wnfe/oMi/fcLNRN/nM+b6Nx
H87LwpOSndua6kj/LOzMqGk0b5jVh8uy8M3EoODOAXr/zcLekwL3TwfZ7x+q
xfPfb1qTF8X414rno9ZxWOUmfc+VhQdurcdn5VH8Z2HDm2Nnd/yk71uycCAr
xPjtQfZ9TrvY3iLzaUfp9zKdWbgyYR73C51Xu7PwfcmaW5JT6P2fj17Htwu7
FrL++vOxMPlkWg+df6X4+J7Sf9+iaFZ/CB868od/atPvueX4eBamfuOwAasv
z0dH9yq3r69pv8BH8ib5gY3j0YcV+Titt/t5Ad3nKfNh5l60KpW+z5jCh0HE
+9qx7bSf5ENbaa68Dv2+X42P//79t0e9hfWvzkfGMiPh6T/s91BafEzvWJu3
3ZfZV4eP1daHXs6dtqwP6/HRPX/nMctQVh98rD/zUHP6fqbnCj7ujOu2u3h0
eR824iPL5Ix8+B9mP1M+NiQZSn6dSPcTfNSfyg3cRb+3txTzm/6kQTWD8bHh
43qlyTUlaRbv9nzcn/fTd/IoNj8n8XiLB3FawvX7sCsfoQsvLtZbSu/ZfEy4
c4QnP4rZw5sPR8MQr5NjWL7g8DEnutfGjt5jA/l4PvnA7Jxepk+ouP9AYXJx
JbN3JB+35OXe6Jxl43P5aLFRNVtpx/pP4ONvSYF5fQVrz+Nj6+kvdYcCGd90
Ps5mhK98r8ba8/lYclTK/gb9viabD59ZhTt06X4ml4/H6osD1N6s7MO7+Tgg
/WTtymu6fTiPj382syxfli3pw4V8lMVtDplF77klfChdeNuuW6XXh4/wYb1T
cuKeVSwey/jYZlKvX7KL2eMkH9Wqq7rkd+n04Uo+NCK8H8vQ+nWOj4s3789/
ksD8oVqs36bdzW+CmT5X+CjUGSB5S2thH67lY1mD3INPI1j/dXy8ttU2bAqh
/Tkf6g/MRGv2sv7vi/11W+kK0/7MHs18vPP4orx0BPOHFnF/fzGqh/JvGx++
3V02mr+ZfV6J539jx06Xh659uJ2PLp+bJy1nsv47+Jj9gH+0gn6P0SnW/4BR
cc5uNt43PsJOH0vPrWD9dYv9ZU5K/DvaT/3lwymoRvfCIvr+UQCNa3c2b6Z4
6S9AiczMwYLbrFxKgDWPklp/vWbr8RABNg6Yd6d6Hq0PAhzP7gzv+M7yvbwA
6+/MuXqgcGofVhBAZdFvq0h9Vq4owOXdgsnPsxlWFuD7ZIOZGeSfUwRwX+o6
/fInek8WYHrw2Z7p9N6oJq6/sn7Jgcfse2J1AYJqCpy/mLN41RKgUHBZUvEz
00tHAJcpw/MetzE+egJcFy4bpOzH7AsBGo17VtbpsPFXCHBqucOCo/T7XSMB
BsgHPMm/S/EvwK2zN76mfGS/FzIToOiSqWNoGfu9nqUAr77x2iY4afRhGwFs
ZEwLF/9i/m0vQP7kcxqmC3ov/h92EsDHyeSJrgHzZ1cBcl6qTcn+sbQPewjw
Ot0/XDWS+ae3AD97UqeO86Xv6QRQ39w+y2QOGz9QzOfekql5dH8QKkCwRI/U
IG9WHinAkzKNoq5x9Ps9AR4rq7ssq2b9JQjwTOvKqjqKN54AFxSW5TYHr+zD
6QKIrkx9yKui85EY84zbpacxPbMFqJu/7rdXMe2XBciWVJ//lO5TdgswUPG4
ZmASfd8p9g8p6eMcfbY+FApwSCPWpvc8s0eJAFcC3vlV0PnmiAAB/XLQ2b2g
D5cJYDoytlRPlfn3SQE2rJR8PHgCm0+lAI6ysdG6caz9OQESXC/+cPvL/KNa
AJmmX5zgRRT/YnsHzFsVfZ6+xxD7S92URbdfs/xeJ8DI2++rlr9l60ejAEmt
m1RL2ph97ovHr1aS6dFi9m4W4My7y5aTfzP/axGg//EN/SqS6f5egI47/62r
aWP+9EqAcnOFayqZ7PeO7QKk5bucXz2G9dchwDJZyb+Lw2l9F2B57YKXGfEu
ffib2D9+nvxgSPulbgFGX26qlV3I9P0rwJeEry/rl9Lvz4VY7rgusoD2v/2F
eJl20n7tDzaelBCDdb4Pf3R4KP4PDxEi32xMUNwh+j5MiO1/4z5b1LD4kxdC
5+jX2X9WsvYKQni7/mpfkUbrvxAbbG9pRms692FlIb4O/n3pWAqL5ylCvFEy
DFak34OqCuFusoyjX8LiQU2IYuMzojM8+h5VCL39Jsru7ix/aQnR83aOg8UH
1l5HiEeDN86rpu+z9ITon/lox9zN9P4oRHxSvxr3dKb3CiGUUsa3hTSz/GAk
xDSPS3/M7zB/MhXi/FmJS+c92e99zYQY/vBK04RlbP22FOJT6Ufhns+Mn40Q
MTJVDyVD2X7FXognK6aNvFHI4sNJCNOv4b5bP6zrs6+rEL/NN2m70PePHkI8
3TRo5zr6HsxbiJKumAE6eYwvR4jqH84//x5h+TlQiMeZQ958NGX7x1AhHNwa
oxbIb+rDkUKoLZ3/fs8x5m9cIawDQ569S2J8EoTIeea3/zD9XpAnxFgD1bGl
t1j/6ULciLRdLP+M+SdfXD9vyl/pSrbfzRZCC+eL931n8ZQrxK2sozy5cjaf
3UKsrpjQZHyQ2SdPiJGdM6QWqLLxCoUo6vJUTnKj/bQQMvuKRuw6yvz7iNjf
DHRy7+mz9mVCNP14Oudtzbw+fFKIZNNv68Nd6bwlRP2wFTZTE1n9c0Iopw92
WZbCcLUQ5a2G5e/fMHtfESKPu8xJ6Mz8uVaIgyay9Xu2z+/DdUKEzg0QzP7J
7NkoRKrOpD1ZqkyP+0I0hmp5Zc2i77WE+Gg17q3bbjb/FiH+LG4apUO/L24T
wuvZibbDU5n9Xwnhr/kocxT9vZ92IcYcsB33qoflqw6xvmlvq+S+a+L/cKfY
X/a8a7jaj9X/JsRQxWNXOjj03idEyIRJ/g83snj4K/bfyr2aqt89+rCECJoW
ZkNzS1l89Beh0/hnc9B7Np6UCNVNUyR6vi7oG2+ICJlXlYbUJjL+ciLUmT1Y
oP98bh+WF2FL4761yTIsvyiI8KdhdrzZGNU+rChCP7M6Q4mPzP+VRfi9/1Lj
eh6rP0WE0j/tZhufMXuoihBcuKxwl5DlOzURfK3unnfSGt83H3URws5q/bi1
bHhfuZa4/0dm0iszDPqwjgg32rVyNh9n8asnQpWH07aLFfT7DRGUZtYsyzii
3YdXiKAfpNR1oZLNz0iEsaka3hrz2H2FqQgl0/MMtfI392EzEWIqcmXL7rP+
LUVYp3vo3/v7dF8hwrTEr1YJ5UwfexE2zuJNmDKUzq8iLJoY19j8k9nbVYTp
vg93tKvSeVaEB09GvrDlMf/xFiFeo+zPRFv6vlFsL//s2tn5TO9AEU5We+Qt
r5/Wh0NFeHP/3OqwgUy/SBEuXLm/dbwl83+uCP1lLwvzV7N8nSCCwHrogeuU
33kivH2dfWCfLrNXugjvpj/9ZerB9OGLsM2hlLPuKrN3tth/1N6kD/Vk8Zwr
QvHXue807Vi+3S2e75EVMqMHsPUgTwRlv/Fr/2az+CkU4eotswMqTaP6cIkI
T76vyz78ldn/iAjvLW03tPZM6MNlIhTxf1Udtmfnt5MiaMVsGnTjK9u/VIqg
yE1Zq6bB/PWcCAdGTl7+p9itD1eLEKLDOa84ho1/RYRfXiabjHJYf7Ui3NIu
rl74ke036kS47tp78CD9vYpGEY58qJN/bcTy6X2xP2/lckfwmV7NIjySsNi/
/A8bv0UE2am7h62i3yO2ies7/r5nVsnOK6/EeGPU8/BkZr92EfSU7ZdPqqH4
F8FgYXl+fydmj04RXrlNg2qJXB/+JsJ3lScx4m1PH+4W2+N86E2nfSx//xXz
G7Nb8VER/f45Gzu2J6TqDGTl/bPhr82RfUK//5LKhnpBXapG3pY+PCQbdV9v
mJ+m3yvJZUMt2U/4fJ9nH5bPxpEHMRPvtWrg/7BCNsJGO7/comHWhxWzIXn+
V7My/X0o5Wy47o/4fDeM5fsp2bh3wyRcO4bZQzUblWtOZp3dodvXXk2Ma7vq
179i+qhn48/Q/ZWBfKaHVjaUnp7/eGIX82+dbOxZVHb33gDGRy8bu6aWq1gf
ofunbKyN2o34PUz/FWL+Hcttxh6k7xGz0fDjS4zJUsbXNBtpUgFhZwfYVf8/
lNO0Ng==
       "]]}, {}}, {}, {}, {}, {}}, {{{}, {}, 
     TagBox[
      {RGBColor[0.368417, 0.506779, 0.709798], AbsoluteThickness[1.6], 
       Opacity[1.], LineBox[CompressedData["
1:eJwVz3s0lAkYBnASG1IMh9huKg4m1ayoVLwkMiF8883n2KSbLBrJmExug1EM
yWW+tkTh5H6MkrWIeCuXI7LSzrZTaae2I1IOayq2287+8Zzn/M77x3sey8Mn
AsMWaGho+Krzf4vOewV7DX5yKUt9E5r9kEKxv4A1IlK4eiZufMtSW1U8dumy
aMJ1UhAnVAxTWO9WOpgimnfdEvU130btLDpxLEakC0Mk427vEIUfbkfMRojM
4bOd8zqtQQplI8rTx0S2ECSXjCf2Uqgbsvz2UdE2MLSzPclrp9BsaoDxpoAN
hdaVVNw1Cq1VPuLfOwjIbjafNsqlMCago8fHMBjszGanV8VTSLItjDJOHYTR
Ad2+gFAKLyc45+2qOwLaxub7LLwpfLwi9HLFmnAAWVi9DotC+5k+3ZHsSFhr
YRZ7xJxC5iMT70OtPEgyvzPB1aLQyKRJz/tCDLyOqnGKnuSisudBEIMVC73+
WY7L5Vxsz9NT3Onmw75FD0qcu7jIkPavupsggEnGPkVSNRdvX0nw4xvHw6fr
/X1kARdfvZDtEgwJYWVZWk7gaS4uc9GKCklLgDeHr7Z0HeJiWTk74YNpEjBb
my7c28vFChcTf+VQMqQc1PGedODi55e/GSRGiMCzOKChdgUXf1LqeDtIU8HS
9sl4jjYXg546rSvhpUGlpC/n+TsS/1GE8kO2pcOVJJmy7zGJ7Pf9Vl6mYqi5
O6wn7yLRx8TeR/JKDDbFb8eEtSRyXMtzOhsyINCTx8yVkmiRyd2wPPsM5How
d/ckkpg9snD3CPcsuMhfGNJhJLY6qzpvbM4EzTZ541lfEt82qALSl2QB78SG
9glHEu9bTwXVK7LAr1V06u9VJB5rt7n3tVkC7pwl32kuIlFG7C+vFWdDXfoF
7+YZDv77seySl28OdIjTVIqnHNRus541sDkHysd1cWu6OXgrufLOetU5EHYO
Vmk2cNA+NGyW/zAX1s0xGxb+zEG2x8oi47Lz4NEtDr8q4iDPcZyqiswDgyMg
qYngYHX5fMemtfkwwXFO/SNAfa/7lHlLkg/OivW2xds5WOh2NePPuXy4cmN/
tXit+t+BfoPpsAKoDZ7JfabPwZYv08NNAwVgdzHFevA9gcbMth5950LotPam
/xol0ONJsmppeSH07ln8i6SPQOHSgesGOlIQ7ty8o6KRQP1HrSWlfCnsOFNU
9LKIQP6ya/dGFVIQhH6saRETeL9L6FP1VAqq4a0yjtqrw/3k0aNS4LsnNM6k
EzjUPD/2TSmFk1Zf2phq2xH+emvGpXB8csFAaSqBytwv/sc+SOFo/JJ3mckE
+mkFPZ9i0BCYZ8UKiiewss4+vMWEhoca4Y7vTxH4OUBrWmRKg39szbZCtevK
GjSNLGjwI5nugwICtV20rRwsaWB/zyIgjsAO4c2o+I00uFXvENicVO9fnaVy
ZdGAy1JO98QQGNkXkrzIgQbX7K7kw2qbmermFTnRsJPnfrbkBIGxTaE323fS
sNVhz0XDaAL7gx23Z7jS0FIhKZbx1HsX6Hf7uNHgZDpQylZ7yP9X+agHDZvn
fWsyjhNoNZdzoMqThqbIvHpLtZNKD72O3kPDD8+Gb3RGETjiuSVmC5uGRl9G
849q204tnv+2l4ZNXUTbXCSB/wFIxVby
        "]]},
      Annotation[#, "Charting`Private`Tag$10307#1"]& ]}, {}, {}}},
  AspectRatio->NCache[GoldenRatio^(-1), 0.6180339887498948],
  Axes->{True, True},
  AxesLabel->{None, None},
  AxesOrigin->{0, 0},
  DisplayFunction->Identity,
  Frame->{{False, False}, {False, False}},
  FrameLabel->{{None, None}, {None, None}},
  FrameTicks->{{Automatic, Automatic}, {Automatic, Automatic}},
  GridLines->{None, None},
  GridLinesStyle->Directive[
    GrayLevel[0.5, 0.4]],
  ImagePadding->All,
  Method->{"CoordinatesToolOptions" -> {"DisplayFunction" -> ({
        (Identity[#]& )[
         Part[#, 1]], 
        (Identity[#]& )[
         Part[#, 2]]}& ), "CopiedValueFunction" -> ({
        (Identity[#]& )[
         Part[#, 1]], 
        (Identity[#]& )[
         Part[#, 2]]}& )}},
  PlotRange->{{0, 1299}, {-600, 50}},
  PlotRangeClipping->True,
  PlotRangePadding->{{0, 0}, {0, 0}},
  Ticks->{Automatic, Automatic}]], "Output",
 CellChangeTimes->{3.8694824077636533`*^9, 
  3.869482770665106*^9},ImageCache->GraphicsData["CompressedBitmap", "\<\
eJztHFuIZMW1pu+9/dzpeazuLhh0MqusWWNcjcn6Zz7iIwlC0B+/ZhkXm9lI
UMyC8UPYloAEAiJiBElD8iExgvFDZxRBkhASgwrtAx+oifihAzFgwkLIV9qu
U7fOqVN96va9t3tme5eF6dun61ad9zl1qu6tuWX95MadP14/eeL4+spN967f
s3Hi+E9Wbrz73mFTNKfU3IZS6p0VpeHBEEwvg+Hf4IS+6JZicBW+YrW91VWd
Tgc+3a3tStrc73XS5q7a2h4EmgHhbQZhAl/LatDvqU6vD7/0RxPo9Qemvbul
YNR4GAbfalCrGmMTPsNeb6WYDXNtGD0UAfrqb4Okr3qdnuqnnAjtsW5IBkOs
QPN7XByQWBAHxYL2bbXVJSJCOxBRkaaCqOD6A04Ohvd6JGdKuoxMOcj5xtLS
ljDWOHKSsw3JFnO2ZAyRi/Lcj9DORUad6ftnJ9fnplS7zrUNHgqHEpl6XPC4
CYHySensPS4hDIWSMvpwZAQddiiZA4cpAle6HUrmwFd3yOduJPMo5RDMrYwa
9+xMIm8yX0w9DO7sYiafuTg9z/WMcXXWcV2Hr/pIEp5OVBnsCxx7sfSgSub1
YaUew4/5MjldjUnqTk9XtikndZP6ltRge0t1tTo8UoUFyqBVg6/FdL7qlDXX
ODLW3zibu5rFZy4Gz2Guz02pZqIen/piNqseh9+7XY9bwlOpx21+s0rZoZSN
M16OlFw2Vcs7KXxG2oGdFNf5hpo5AzspMxeX57meMa5mh+vv6ktlsNbdTIr2
tItrN+AqcK1ivpgw6oI0TaozO7LTXtCPEFWN0BRAMg7zWyXlY7J54Gqkvs9Q
dxcn7jZJgdkgnKq/6VNrwFeb7f+cvbvrhlwL3SVoPmezZndq+utQ8Utjxufv
eT32bE6t5xL2vACh1dxjIoQWxNGkj314/4Awpj6G4pESY67Fno3c2jjMsRcc
vYo9qwiZ7KUh+FXBGzWEktwirQpMTYbxcsGUBzjuEVNeFhIOfsWoqQqHKmNY
uYwLEmkoxjaC2mE812Cn0yEeya6kpPkwxisF/QRxE4+NYrip+2dCm2cZGdlR
1NlfhIEEVTln3t0KWtCLM9kdyGSLCP1VQOv7CVd/SzAJeXXM+8VciAynIs9r
CJAfl5z8uxpKhH7LAoct3hZxpWUkjaagKsmHpDDzeCDW3+A2iRFpFYPHCy0W
UDGEeUoK+Y8y2Ui4sFFI56TVOIQ04Vx5yjHFS7qGtkWiqVdKLwNDXmmi2dVE
0J+DwQbU92Bbwm1WycTXR+vVhRFkvcUQlojzMufqbpHpbpCvGAsUZkDM/LIK
JEGlGGqFmPV9QWhroPA1nq88aFFDT6DwewW3inFEmys4FhWn9mcuEnx9lt/o
l7yEhK2G/AXuNoW7ccgE0HRIQ48iNSoC6xwCrij78ejw03HIyQoua8zCDyiD
ox3rbv7hod/87YVfPPmqdaJTv//jB1wPuv+pze+89/G/bLuGDZZIg5T96jm1
Bb+OavBhlHQhlMHqeIPqMUqL0kQ8mmlSl6PHPEOVbPUn9bGIohTj9hqwmtZs
rFUba0hFGtQQdNkP3IISoyOfbP8nRTswS0kItJ8JAVTlM03MNeLlSOjXytCI
p7eqoyV8OtW3746VzmrKS2vAC+TvipZ/3nrIqU2Xt4p2QpOYPPUdA3fU19ht
05+rjOt8sfHzl/Qt/VFtM3yw9uCmRqk/qgXX6PZX3v5UswBmaBtjHPj36f+h
MY5xhXpJJKBQMk8NzeOZgqCYG8+dhsn1Jp+G28h5nTtUMIVRv0Z4FnETgqob
Bf70uT9/hIpuG0U/+8jvXkeDNOAa2VCAsVcbfO/d99ifyHCm3+O/3nzbN9zN
b374TzRc09C9/LPPT6PhLhY820S+ay7oKi2Oqp6hM5ebXvGccIuSlVm56qVX
TqAdskywwpPayGWj0DCaBr+uoWVIq0ad97z4yj9Q7U2j9oeefvl93zzaZIjv
iGDGir5CMqyaEXqmQcxGZRqsBOeeyM0NZi6p4ZzTDLlywrWfcNs0ZduMFOqh
aNfwXoFqXe5alZsjuZkyDoyDvawLNXSFcSDt6n7e2nj5tU98e/32l8/0M8Pu
W+AdaCAPUrFGYJHqj4kQDYHG5zXpOUd/EZZawWLKky1CD8xb/nv9pNItQvTX
o+powfSNECpvcRRxnuPQsNQ73FyoP2k6ND9PpV3R0asIgcdrr35w09Zi+hOh
GWD+W9VdXVV7q96g0kGoFnd5KQtI6YHSzfc1dNGot3LFXBKKRUKUUJcMt/eq
ugKrRmlvqxrK0l5OSJ+Frnz+xX9dY5qEGNt5zTZnGGOek5GcX1J3KyRUqKpF
RD/U0GEvX3EcC/wuMCYtbGjqq3FInHFkdsLW4ZFI/WrcCN7dPcVU3eRt3sZM
eBdZX9d0021SckBtBLyX0oUYSiGCMR/riRKc03Ip5xC3SJQp/o9CN44Kbfs8
bYRyd4vzmiN310MapGXyaDWFEpOZDyH0QIh8wIWlevcqlENcynJtVFDyGkYP
LdzIzNlbX/4eDUfvTrgk9PMCbqp+gpFO65q93Ik9XhMuJ7kSRFwVg9tbqOeQ
ztvtlY37huDOCWqYMnq2XimGvIVzJEDS8tvTL0mc8aTx79wcfpTLU2HQ34iu
tIbMTsFRphxArcXvjpNoSZJIyH6J0I/KAdrPWEYhPMG8VVkGc/QwKcciLssO
dY6DKonFkMdU0bPGsUZ092RwkAieCtAFPCHEnFOXA2CA6NLedosL5gUFzUyS
q/llU3gCmsrLLvBQrPSr7AfT5okOp5pH8Fpu/loEHRnNi+mrqVo0pjvu6qp1
64+5MYw2n1R3PLDpJQbP5R03s1L0NG1oWb+7o+LUNHeefAra8vFSL+IJU3gF
6VIYNtm5A2OBqR0utuhCe8cF0a0Agv1qwsdJDF67f+j6dz2s7Aa0VBA7DlIb
cRDXcsYTzM4tIC7ASC2Pu3wNroviaekCm/M20Ny4r0xwcMS1Mz1aGZQ9XOii
Qyn1cZBy7xYbt9k34jZFpdTtNgWsdX+ljg/j3D7poGenWWuWte5TyIGJ8qVJ
TQm/pYW97ECHnSRR9v0/TBLTORBk0U3pPwCspnrFJzTOc9OikmZ5ThE8uv34
/W6+oGdkVEnQgihdFjvuEqeBP4ndrJtmvCRiNlJLv7CJup/C2S2WUyb/Tw3o
tJY1m37LoYMHKeqAmtLT0synqAkajdYLtlLxSCeT2Y9SmbfD7FbMh6wmp/PW
7UHXszulz+CFKpeSXDF0JUsLB4YdYF25TOGxcQimTT2qV0w2qYXp4pvmbdSU
rYhEWqZSGnk5Jwr7jFjwTuUlarv2KXesUlr7FD5edrBQ77HLnrKPtgPNtKI1
m6FV5RcOqRVM7VdjhbBe+EhG8NoXw6b+P5Lfj9AyZhgqVy7Mg4JeqqKXu2nz
kFxvIYwMrvTO0SXcXb1tkZbBsyxrNvj+/rc5cx7SdPdhyVqj4DkEelf6K0XI
ZJ2uGGgqt+jL3OignEcBm0JbI2e/vG3n8e0oPrurVgzfXMBvch7lmQG5z+Pb
Qb+htCqly6AHFciKR85QG0m21/BeYJo4UzxnHOeA6w0ok/sckQ7i0HGXJbGn
hBPGeA85Mk7UwJVOUtEY79F4xugbc/eczRO0Oe+ruS8Bg9jOKg==\
\>"],ExpressionUUID->"2cb97097-44fa-49bd-8a9e-a61f1881209f"]
}, Open  ]],

Cell["\<\
(* Store the calculated background for hydrogen to column 32, and the \
measured isotopic composition minus the background isotopic composition to \
column 33. *)\
\>", "Text",
 CellChangeTimes->{{3.869290982647092*^9, 3.8692910165079513`*^9}, {
   3.869291105075708*^9, 3.869291289793632*^9}, {3.8692913212588873`*^9, 
   3.869291326640897*^9}, {3.869291360368156*^9, 3.8692913645489635`*^9}, {
   3.8692914557467237`*^9, 3.869291637019042*^9}, {3.86929170445796*^9, 
   3.869291722585192*^9}, {3.869291872376655*^9, 3.8692918833590746`*^9}, 
   3.8692922948287973`*^9, {3.869293427570187*^9, 3.8692934426242137`*^9}, {
   3.869293504384722*^9, 3.869293681866234*^9}, {3.8692937133158894`*^9, 
   3.8692937268879128`*^9}, {3.8692937622375755`*^9, 3.869293792813629*^9}, {
   3.8692938509705305`*^9, 3.8692939084566317`*^9}, {3.8692940655187078`*^9, 
   3.8692941501020565`*^9}, {3.8692943968320894`*^9, 3.869294451650586*^9}, {
   3.869295260045006*^9, 3.869295271417426*^9}, {3.869295307955684*^9, 
   3.8692953686109905`*^9}, {3.8692954467371273`*^9, 3.869295460711752*^9}, {
   3.8692960594678698`*^9, 3.8692960828991113`*^9}, {3.8692961269535885`*^9, 
   3.86929614470642*^9}, {3.8692961838936887`*^9, 3.8692962566054163`*^9}, {
   3.869296377521229*^9, 3.8692963847752414`*^9}, {3.869296636200883*^9, 
   3.8692966376204853`*^9}, {3.869296862985283*^9, 
   3.8692968983037443`*^9}},ExpressionUUID->"3240d8ca-7c6a-4df5-bc59-\
915925118b47"],

Cell[BoxData[
 RowBox[{"Do", "[", 
  RowBox[{
   RowBox[{
    RowBox[{"finalData", "[", 
     RowBox[{"[", 
      RowBox[{"i", ",", "32"}], "]"}], "]"}], "=", 
    RowBox[{"modelFunctionDel2H", "[", "i", "]"}]}], ",", 
   RowBox[{"{", 
    RowBox[{"i", ",", "1", ",", 
     RowBox[{"Length", "[", "finalData", "]"}]}], "}"}]}], "]"}]], "Input",
 CellChangeTimes->{{3.6237615367731466`*^9, 3.623761602530244*^9}, 
   3.623762778920474*^9, 3.623762829764382*^9, {3.623763335697832*^9, 
   3.6237633358178325`*^9}, {3.6243677902198234`*^9, 3.624367790611846*^9}, {
   3.8692920717786055`*^9, 3.8692920717786055`*^9}, {3.86929233598167*^9, 
   3.86929233598167*^9}, {3.869294381044862*^9, 3.869294381044862*^9}, 
   3.869297750250642*^9, 
   3.8692979823096485`*^9},ExpressionUUID->"d1f978fd-e5c6-48bd-be81-\
2081187dedbf"],

Cell[BoxData[
 RowBox[{"Do", "[", 
  RowBox[{
   RowBox[{
    RowBox[{"finalData", "[", 
     RowBox[{"[", 
      RowBox[{"i", ",", "33"}], "]"}], "]"}], "=", 
    RowBox[{
     RowBox[{"finalData", "[", 
      RowBox[{"[", 
       RowBox[{"i", ",", "19"}], "]"}], "]"}], "-", 
     RowBox[{"finalData", "[", 
      RowBox[{"[", 
       RowBox[{"i", ",", "32"}], "]"}], "]"}]}]}], ",", 
   RowBox[{"{", 
    RowBox[{"i", ",", "1", ",", 
     RowBox[{"Length", "[", "finalData", "]"}]}], "}"}]}], "]"}]], "Input",
 CellChangeTimes->{{3.6237616775183644`*^9, 3.6237616969523916`*^9}, 
   3.6237628492064943`*^9, {3.6237633371978345`*^9, 3.623763337327834*^9}, {
   3.6237658582904983`*^9, 3.623765858720499*^9}, {3.62436779313199*^9, 
   3.624367795564129*^9}, {3.8692920717786055`*^9, 3.8692920717942057`*^9}, {
   3.8692923359972696`*^9, 3.86929233601287*^9}, {3.869294381044862*^9, 
   3.869294381060462*^9}},ExpressionUUID->"70cd4272-a470-49fe-9420-\
eb927bb9df48"],

Cell["\<\
(* Calculate final required variables for analysis.  We need to find the data \
for isotopic composition multiplied by water amount, to get a measure of \
isotope amount, so that we can do background correction.
Column 34: background H2O x background del18O
Column 35: background H2O x background del2H
Column 36: measured H2O x measured del18O
Column 37: measured H2O x measured del2H
 *)\
\>", "Text",
 CellChangeTimes->{{3.869290982647092*^9, 3.8692910165079513`*^9}, {
   3.869291105075708*^9, 3.869291289793632*^9}, {3.8692913212588873`*^9, 
   3.869291326640897*^9}, {3.869291360368156*^9, 3.8692913645489635`*^9}, {
   3.8692914557467237`*^9, 3.869291637019042*^9}, {3.86929170445796*^9, 
   3.869291722585192*^9}, {3.869291872376655*^9, 3.8692918833590746`*^9}, 
   3.8692922948287973`*^9, {3.869293427570187*^9, 3.8692934426242137`*^9}, {
   3.869293504384722*^9, 3.869293681866234*^9}, {3.8692937133158894`*^9, 
   3.8692937268879128`*^9}, {3.8692937622375755`*^9, 3.869293792813629*^9}, {
   3.8692938509705305`*^9, 3.8692939084566317`*^9}, {3.8692940655187078`*^9, 
   3.8692941501020565`*^9}, {3.8692943968320894`*^9, 3.869294451650586*^9}, {
   3.869295260045006*^9, 3.869295271417426*^9}, {3.869295307955684*^9, 
   3.8692953686109905`*^9}, {3.8692954467371273`*^9, 3.869295460711752*^9}, {
   3.8692960594678698`*^9, 3.8692960828991113`*^9}, {3.8692961269535885`*^9, 
   3.86929614470642*^9}, {3.8692961838936887`*^9, 3.8692962566054163`*^9}, {
   3.869296377521229*^9, 3.8692963847752414`*^9}, {3.869296636200883*^9, 
   3.8692966376204853`*^9}, {3.869297360405957*^9, 
   3.8692975497590895`*^9}},ExpressionUUID->"7ed6587f-7790-4d57-88be-\
1cdb88aa8636"],

Cell[BoxData[
 RowBox[{"Do", "[", 
  RowBox[{
   RowBox[{
    RowBox[{"finalData", "[", 
     RowBox[{"[", 
      RowBox[{"i", ",", "34"}], "]"}], "]"}], "=", 
    RowBox[{
     RowBox[{"finalData", "[", 
      RowBox[{"[", 
       RowBox[{"i", ",", "28"}], "]"}], "]"}], "\[Times]", 
     RowBox[{"finalData", "[", 
      RowBox[{"[", 
       RowBox[{"i", ",", "30"}], "]"}], "]"}]}]}], ",", 
   RowBox[{"{", 
    RowBox[{"i", ",", "1", ",", 
     RowBox[{"Length", "[", "finalData", "]"}]}], "}"}]}], "]"}]], "Input",
 CellChangeTimes->{{3.624014135282732*^9, 3.624014194737133*^9}, {
   3.6240162629434624`*^9, 3.624016263013463*^9}, 3.6241081517631874`*^9, {
   3.624108189993241*^9, 3.624108191783243*^9}, 3.6243679485168777`*^9, {
   3.624368229631956*^9, 3.6243682376364145`*^9}, {3.8692920717942057`*^9, 
   3.8692920717942057`*^9}, {3.86929233605967*^9, 3.86929233605967*^9}, {
   3.869294381060462*^9, 
   3.869294381076062*^9}},ExpressionUUID->"8959cdfc-149a-4cec-882b-\
74124fe7245d"],

Cell[BoxData[
 RowBox[{"Do", "[", 
  RowBox[{
   RowBox[{
    RowBox[{"finalData", "[", 
     RowBox[{"[", 
      RowBox[{"i", ",", "35"}], "]"}], "]"}], "=", 
    RowBox[{
     RowBox[{"finalData", "[", 
      RowBox[{"[", 
       RowBox[{"i", ",", "28"}], "]"}], "]"}], "\[Times]", 
     RowBox[{"finalData", "[", 
      RowBox[{"[", 
       RowBox[{"i", ",", "32"}], "]"}], "]"}]}]}], ",", 
   RowBox[{"{", 
    RowBox[{"i", ",", "1", ",", 
     RowBox[{"Length", "[", "finalData", "]"}]}], "}"}]}], "]"}]], "Input",
 CellChangeTimes->{{3.624014135282732*^9, 3.624014194737133*^9}, {
   3.6240142372845664`*^9, 3.6240142460770693`*^9}, {3.6240162646654654`*^9, 
   3.6240162647154655`*^9}, {3.624108206723264*^9, 3.624108209563268*^9}, 
   3.6241084632668295`*^9, {3.6243679505589943`*^9, 3.6243679540601945`*^9}, {
   3.6243682426367*^9, 3.6243682479730053`*^9}, {3.869292071809806*^9, 
   3.869292071809806*^9}, {3.86929233609087*^9, 3.86929233609087*^9}, {
   3.869294381091662*^9, 
   3.869294381091662*^9}},ExpressionUUID->"b9ecd8b4-3ada-46d4-b265-\
32acde168ccc"],

Cell[BoxData[
 RowBox[{"Do", "[", 
  RowBox[{
   RowBox[{
    RowBox[{"finalData", "[", 
     RowBox[{"[", 
      RowBox[{"i", ",", "36"}], "]"}], "]"}], "=", 
    RowBox[{
     RowBox[{"finalData", "[", 
      RowBox[{"[", 
       RowBox[{"i", ",", "17"}], "]"}], "]"}], "\[Times]", 
     RowBox[{"finalData", "[", 
      RowBox[{"[", 
       RowBox[{"i", ",", "18"}], "]"}], "]"}]}]}], ",", 
   RowBox[{"{", 
    RowBox[{"i", ",", "1", ",", 
     RowBox[{"Length", "[", "finalData", "]"}]}], "}"}]}], "]"}]], "Input",
 CellChangeTimes->{{3.624014135282732*^9, 3.624014194737133*^9}, {
   3.6240162629434624`*^9, 3.624016263013463*^9}, 3.6241081517631874`*^9, {
   3.624108189993241*^9, 3.624108191783243*^9}, {3.62410897200555*^9, 
   3.6241090089256015`*^9}, 3.6243679580124207`*^9, {3.869292071809806*^9, 
   3.869292071825406*^9}, {3.8692923361220703`*^9, 3.8692923361220703`*^9}, {
   3.8692943811072617`*^9, 
   3.8692943811072617`*^9}},ExpressionUUID->"5408e74a-7118-40ee-8802-\
aa294b67065e"],

Cell[BoxData[
 RowBox[{"Do", "[", 
  RowBox[{
   RowBox[{
    RowBox[{"finalData", "[", 
     RowBox[{"[", 
      RowBox[{"i", ",", "37"}], "]"}], "]"}], "=", 
    RowBox[{
     RowBox[{"finalData", "[", 
      RowBox[{"[", 
       RowBox[{"i", ",", "17"}], "]"}], "]"}], "\[Times]", 
     RowBox[{"finalData", "[", 
      RowBox[{"[", 
       RowBox[{"i", ",", "19"}], "]"}], "]"}]}]}], ",", 
   RowBox[{"{", 
    RowBox[{"i", ",", "1", ",", 
     RowBox[{"Length", "[", "finalData", "]"}]}], "}"}]}], "]"}]], "Input",
 CellChangeTimes->{{3.624014135282732*^9, 3.624014194737133*^9}, {
   3.6240162629434624`*^9, 3.624016263013463*^9}, 3.6241081517631874`*^9, {
   3.624108189993241*^9, 3.624108191783243*^9}, {3.62410897200555*^9, 
   3.6241090312056327`*^9}, 3.624367961828639*^9, {3.869292071825406*^9, 
   3.869292071825406*^9}, {3.86929233613767*^9, 3.86929233615327*^9}, {
   3.869294381122862*^9, 
   3.869294381138462*^9}},ExpressionUUID->"30e03ffa-64af-4d2e-bab2-\
7953e8ddab4d"],

Cell[CellGroupData[{

Cell[BoxData[
 RowBox[{"listplotbkgh20bkgDel18O", "=", 
  RowBox[{"ListPlot", "[", 
   RowBox[{
    RowBox[{"{", 
     RowBox[{
      RowBox[{"finalData", "[", 
       RowBox[{"[", 
        RowBox[{"All", ",", 
         RowBox[{"{", 
          RowBox[{"27", ",", "34"}], "}"}]}], "]"}], "]"}], ",", 
      RowBox[{"finalData", "[", 
       RowBox[{"[", 
        RowBox[{"All", ",", 
         RowBox[{"{", 
          RowBox[{"27", ",", "36"}], "}"}]}], "]"}], "]"}]}], "}"}], ",", 
    RowBox[{"PlotRange", "\[Rule]", 
     RowBox[{"{", 
      RowBox[{
       RowBox[{"{", 
        RowBox[{"0", ",", 
         RowBox[{"Length", "[", "finalData", "]"}]}], "}"}], ",", 
       RowBox[{"{", 
        RowBox[{
         RowBox[{"-", "100000"}], ",", "100000"}], "}"}]}], "}"}]}]}], 
   "]"}]}]], "Input",
 CellChangeTimes->{{3.6237549634503756`*^9, 3.6237549809483767`*^9}, {
   3.623755105111478*^9, 3.623755105221484*^9}, {3.6237553069030604`*^9, 
   3.6237553189830837`*^9}, {3.6237627520599375`*^9, 
   3.6237627620905113`*^9}, {3.6237628297403803`*^9, 3.623762849196493*^9}, {
   3.623763079119644*^9, 3.623763081759795*^9}, {3.624108438556795*^9, 
   3.62410849951688*^9}, {3.624108880025421*^9, 3.624108894135441*^9}, 
   3.6241090376156416`*^9, {3.6241092147358894`*^9, 3.624109233815916*^9}, {
   3.6243681089250526`*^9, 3.624368134144495*^9}, {3.624368168536462*^9, 
   3.6243682136950445`*^9}, {3.624368297164819*^9, 3.6243682985759*^9}, {
   3.869292071841006*^9, 3.869292071841006*^9}, {3.86929233616887*^9, 
   3.86929233618447*^9}, {3.869294381138462*^9, 3.8692943811540623`*^9}, 
   3.869297885084878*^9},ExpressionUUID->"76377187-02e0-47b5-bab3-\
69e9a6f2d684"],

Cell[BoxData[
 GraphicsBox[{{}, {{}, 
    {RGBColor[0.368417, 0.506779, 0.709798], PointSize[0.004583333333333334], 
     AbsoluteThickness[1.6], PointBox[CompressedData["
1:eJw92nc81l//B/CrLRRtSZEWWookKa8ohETZZGSGuOzNZV/2NWip0KSpUlEq
7aXSUCqVUjR9VZK0ftfv0fvc9z/34/k9He/rfF6fdT7nTFwbvMq7L4fDGTGA
w/n////3v04D+5Rm11Umgjr6D9gQe2f1srnMUjgZr9Jn8XhmedTy7/joSzGP
hOmimsHJbQVkBbTEF5worGVWwsKGiQ+OiZhV4Dqfu/a5H7MqTI/Geow0YJ6M
Hiy5azuKeSrWt148suNDPlkN+zb37ffzPLMGDnn+vuS6iXkGopZUfb8VxDwL
A7WmFZsuY9aEi67d4dvjmOcgxnqJtvuXPPJcuCS+Vf99jVkLA8+ZC3aXMGsj
YkSAr2Mk8zzsjzM+rLCCWQd7vz/zbZ3EPB/+mXOENb25ZF180Vgyvfgu8wIY
vpLV4Zcz68HhYOERXhLzQszLbdqWZsesj0eJTb3imcyLYJBeeO1Qf+bFCCqR
HdT4NIdsAK9bODHwGDMwUW7OQ6NsMg/Y4fXMJ9eDtS/Bh1vL/Fp0WfsS9Jr5
PzGQZ+2GaHhqdmZfeza1GyKA1y4/8RyZY4TbumjcsYG1G6G7v620ZhBrX4q2
11Mqry1j7UuxpenolcDxrH0ZRrf8XKH0LYval8HhJ8f4UT2ZYwwPjQuHtu1i
7cbQXG/AD45n7Sa4dDH6noUNazeB8qygvHkzWLspDA8o16j3Z+2m0FicZ6ve
zKf25WhqPbFWu4rMWw7LbVtbzHJZuxmy/BffCfRi7WbINt86a4s+azfHKpz4
c28kazfHS9NcgzGfMqndAjreEz77XCbzLGBdFDjiwjbWvgJzH0fuUYtk7Svw
VHPRvi2WrN0SplvPTVCYxtotkTDuT7+yvxnUvhIxh3oc5zWReSuxwPawSmMl
a7fCBTlVB14WGVaQe27Fmb+W/XsrTK5bOPaHHrnOCn+Ov9pxZQTrb43Sc8u2
lXxMp/7WkHrmJZV2mcyzxryheB22nVxnDY3VjzSDo8icVXi9X6Mjwor1XwUf
BT0lvjrrvwoHNw04vbsv678Kp2bk3bj9NI36r0bBgwazfsfJWA11QcNCo3wy
bzWy3XK35fuS61bjqGF/7huw/jYoWaB7zESR9bfB6qVqvse/plJ/G9xa+yBn
1i1ynQ3kivQnHttD5thi1FP3aUY8MmzRqr1k+3NH1t8WUTuepadrsf62aJik
83z+ENbfDl+qzfZ+a0uh/nZo8hj38mwdmWeH9AnlOeIt5Do7/Ojo3BMWTubY
Q/v+t7lulqy/xDdPzLZTY/3t0ftQa5tDX9bfHvzuwDif5mTq74Cn6mtvJJ0g
wwHfuCOydwnIPAc03uSdeuBPrnNAvN4+Z/llrL8j3tUWrLdXZv0dobR6TmfF
Dx71d8SY3/mtgx6Q6xzx8FS5ScghMscJa3ITldr4ZDhhX4j8Wh9P1t8Jtf6u
Cl8Wsf5O2BjlZ5ClwPo7I1BzzSH7tiTq74wFmz3OHSsm85whUn9+ZKo1uc4Z
0S/vpVcOJHNc8LHOYKF1bSL1d8H7q5PvSYWSeS6I6k42ezSNXOeCAgv7XbXP
Eqj/Gsy7setFtZiMNfAL9v91czmZtwZq+uW93/7GU/81CNV0faJzgsxxhblF
bnF+IBmuOFIwd/FvVTLPFbt6rS6kPI6j/q5QzWufpiwgc9wwy6Q76J4xGW64
rJawcevvWOrvhg9z4ssSqsh1bti29mtuRACZ446np145pqmSVdyxV89Mat/j
GPp77uC8Ut/UJiC7u+N1ZfJgPVMyzx02e61ddv2N/udSd6y+vFkw5SS5zh3P
pZ32nAkit7jje5RoW+BUMscDxbJGkXOfR1F9D9RfC9CU20CGB7IOyNb3tSS7
e+DBySnLhwwk8zxw4P2JvbPORlJ9D8gvq2v3iSTXeaDP1SWDT8wit3ggibtQ
Vqk9guqvReaSg52bSsgqa6Gst/HEDAcy1sLI6ceaR/Jk97XoKrvftul6ONVf
i7nDplqHpJBL1+LX3s6t7gvJdWth7aN1w6crjOqvxTyLjqbUg2SOJ/Y4Trx+
0oes4omd+fVb+qqQ4YkZH/5b4fU4lOp7wig451WziMzzxBvFEodAC3KpJ0Z1
aFQOH0iu88S9t7Pe3TkXQvU9oSSzv9+uGDLHC19sSv7ma5FVvGB7ReaZ4BOX
6nvByK2zuGIv2d0Ldcor9B97kHleuD5I9ayyErnUC+dmPTfsPRBM9b3Qf5tf
/auJ5BYveDq1KvzYEET1vdHkY6m2SJas4o2ACxW9h5LXU31vjFr/rcDyeyDV
98YTnzlvx60n87xRc3hNvzGtAVTfG0dMYl8aOJLrvCW/JzNlwx1/qu+Nd15p
bYrGZI4PZr0PGXKrdh3V90Hu2ZXfD2iR4YN+r8bvOrXPj+r7QGzTPKJ7Ipnn
A73ROcZum32pvg/+TNXQ75Yn1/ngaUZN1ym+D9X3wd15C7gHOWSOL15pVRy6
Fe1N9X0hkzy4ctxnL6rvC/PxTuEb15HdfVEuVfwTrzypvi/GG9UvU3Aml/ri
YP2nVeMfrKX6vrDb/VfVagW5xRcKt/qcqLziQfX90GnUJWMAsoof2gY/mvyz
xp3q+6Frwj7OGy2yux/0Bj5d/MPZjer7oTbQsG+alSvV90NYSLa5/7I1VN8P
LiOPKR7Qc6H6fgi1rQ1erulM9dfhvPYeM8OpTlR/HYyOcvdvUHKk+uvQc2uc
yHiEA9Vfh5bMvX+spe2p/jr8ejHic3UfO6q/DoYP3dfF/bCh+utw0T/fd/Pn
1VR/HaK2bf0w/P0qqu8P16Ccb+2vrKm+P6KeOaUrNFtRfX9kNo7SWb5/JdX3
R8yM+esVSlZQfX88Pze2crvYnOr7o6LgzJ+n/OVU3x+Pi1UdGxJNqL4/uK9N
z8VFLKP6AVi/TnPO80Ajqh+A8xqPD333WkL1AzDCOoMrOL2Y6gcg53LzlpJD
elQ/AJuOHm9W2qlD9QMQojBMR2rzXKofgA0dz1ZcVJlJ9QMk49/uumr4FKof
iOr4a/pxQxSpfiAOLjmtPbKnH9UPRKjbkPJTi3sM/tUPRHqgk/zhUaPxr34g
1t9ZnftTetI/lwZCFBnhYSQ1/Z/rAmE8+nqqffKcf24JxJIeGwPlhHn/zFmP
cg/X1uioBf+ssh6Gq94Ee3EX/TPW49Pr8C+dx/DP7usR9HpeWc8hQ6ov8d55
S5dXLKX66zF5VvjTVzuMqf56hEdLXq+LTan+ehhlHGzrFJtR/SBcsS938s6x
oPpBuP7x5QXVFEuqH4TzqgcLRupbUf0gNFdK6dbqWFP9INwrTXWSmrOK6geh
6Mv47z0aq6l+EBT2PBqSP9mG6gch8nTl9qvjbal+MERzKyp2j7aj+sHIljk/
S03OnuoHw9K4Z+bKQQ5UPxj3XlnuVfxL5gVjzstLW7K7Hal+MFYucZIq+eRE
9YNh2k+u0/61M9UPBmdaq/XxJy5UnwvRgYczTzas+Wd5Lr6I36WuueJKv4eL
4c/G2ZSfdvtnTS4GXtK5Y+7gTr+PC0+z4CNF98hWXBxMPtlwxMKDfi8Xj9bJ
zSy9QuZy0dE36oq75Ln67/dz8dGiY+vXGrKAi+smEZUOWp40Hi7EX2X6CA6Q
K7lYbHU0f/MULxofFw/X+DlGbCc3cGGjNMtj0hhvGi8XR3P67dlZQO7k4vf+
t9O6B/nQ+EOgnvCsTZFHlg/Bkr8vXw3rIauEYMHc7nFPg31p/CFQHq0oimwn
IwQf9q1Y9trVj8Yfgg2dgnmTH5LdQ6DZ3rpWZ8U6Gn8IyvONbyleIvNCMLS9
Ovyunj+NPwTOnXqOTkfIpSHI3Fcfe3xaAI0/BGWjgh6/2kauC0HxHOWIVyMC
afwhSPnzYkVVFrklBKbxlZ4Of8mdIfi5T3Didvh6Gn8oNmTzjMe8J8uHQn4c
b8RctyAafyiiXArGKz8ga4birOUhr+emwTT+UHz93Pw2+AzZKhSDdg5pfKfA
pfGHIn239oP+q8ncUETzWj9L5ZF5oWjWUpzVfYUsCMXJc038ekku/8Yfir6T
lfvm6pErQ3HR/dNm7XByXSi+RxhZXTlIbghFsefEKUvayS2hOKGeqbBbMo5/
4w8FroVrfHEkc8JgaPDeSU1Mlg/Dyfz2CpN6skoYik8EjrEaEEbjD8P3EzE7
lywmIwznC4ZaKkWRrcLQb8n0MS2Hye5hOH7jzp/ct2RuGJ7N+NV/0sRwGn8Y
Ynwr1Xc4kgVhSIv9GCgtIpeGYaBP5W3nG+TKMPSo/7Lc0DeCxh8G9yt3PtXo
kRvCoL9w+v4roeSWMPD5QzNr95E7w2B+KCa5+BWZE46EA4FbPBUjafzhmJLa
fnfkKrJKOBbPfT/tcBZZMxy3a8K3zj1PRjjujs2cXdJDtgrH0lUTX3bNjqLx
h2OGp9ERLV8yNxwZFp9KnLeTeeGwHap8MLCRLAhHYXlTk49sNI0/HObjFCeZ
GZErwxHh05ozOpZcF46h2doj6ivJDeFQzhhS499ObgnHdqeghC/jY2j84Sga
ZO/uaUPmROBv7lWPM9lk+Qg8fn8umXOerBIB9Ymom/GdrBmBd7NNxxvOjKXx
R0BlTNMmeJKtInD14X9z1TaT3SPwOqjgQ89tMjcCES9OXDjaP47GH4FINZ9q
Wz2yIAKflm+rfxlMLo3AAyOXv3a7yZURmDN6p9XxJ+S6CPQ9H1L3Sy6exh+B
pUuvWc5cRm6JwK+SPT+NY8mdEZj0QPbq8sNkTiTOt/RWzntNlo/EncvcGumx
CTT+SNikBrVcW0HWjIT52K4p3BQyInEss0825yTZKhLC2xtkYz+Q3SPR8unY
wWblRBp/JHa/cVivZkPmRaL5eLr5Gj5ZEIl0Vz3TuFpyaSR2vYj0TOkkV0ZC
a8HCbaGTk2j8kdANyPxm7kBuiMTBCOfAobnklkhsdjjZ59Q5cmckekYUH7f8
SuZEoXV1v6U+I3g0/igMlE6oHTuTrBIFjwN6l84bkzWj8F1P39nVnYwoXD2e
nPxfDNkqCreVZOZHiMnuURjGbYr77wCZG4Xcw+9Wul4h86Jg+HTxsfMvyIIo
zPn6aPfYH+TSKDh9r5rmMzyZxh+FM+2Nununk+ui4HBJ73HzUnJDFGbltUoN
ciW3RGGRYcPVKVHkzihktHJGLxCQOdGQDon4igqyfDQuv5/pvugCWSUap600
XGY9JWtG4/0O//YRXWREw+ZlR58O2RQafzS+yZzcXzuF7B6Ne6oXXyctJnOj
8W7KiIPz7cm8aOiO2tv/dTBZEI0LnYkf0vjk0mikVW/xUCwjS67z5MBen101
5LponJDd/lP1HrkhGtM2pytveE9uicbdYUfu/e6bSuOPxrFIlVFO48icGDRc
vd+2T4ssH4OpA26adJqTVWJwYtZAXQ0vsmYMeEvTTzrEkxGDVGPTK3GFZKsY
yXxmpZf4ANk9BjpyW4Qll8jcGLQ1qlmWNpN5kvr8n5uLusiCGHRNGx6RJJtG
44/BqmOBL9ZMJlfG4K2GzGNNfXJdDKrzP3n0rCY3SOo/HxFbFUBuicGAcYkT
vVPJnTFIMZrhIF1M5sRigcOECbuOkuVjoeFoEzb3BlklFquNb9sff0nWjEW1
cu7NGT/IiIXNm7zbm+TTafyxmL7xvvuPaWT3WCyatybF0oDMjUXGOQ2tTXZk
XixkdPTDHq4nC2JxdZPQcHA6uTQW59o1yjS3kitj8VlVqsDiGLkuFo5m6rJr
bpAbYvF3Tb7C2pfkllg8XTO/yrmH3BmLr8snv1gul0Hjj8NSVdvNM6aS5eNw
u+36q36LyCpxEG9MOX1nNVkzDgLtpEkCfzLicO3MOcVlyWSrOCzQWlrWsZHs
HodXhbIncw+RuXG4/krBRfkymReHNqV1gj1PyYI46Bv9Xq36hVwah7u2jXtE
Upk0/jhssfnM/z6BXBeH7QbWvVbzyA1xeD76W+92c3JLHGyeNGe/9CB3xmFA
ttQ+hWgyJx6dU6IdluaT5eMx+tD0DV67yCrxCFed5BlziqwZD5lU13MpDWTE
48WdZ/t4bWSreLyTKpsS9ovsHo8Zs8pnOw3n0/jjsc/g67V5amRePLwXpXwe
sJgsiIfdNNuKG6vJpfHg/Q7oTF1HroxH+7krV+YkkevikR7kPeNBIbkhHi6D
TScG7CO3xGO9IGh39zlyZzxO93tcHdlI5iTAwDPT+cN7snwCfh+KybPhZNH4
E9DTdtjy6CiyZgLUZDRK+k8nIwHicW8TzUG2SoCuwvtPGbZk9wSM7aP58YQ/
mZuAOQ9rYp4mkXkJSNmYuaGrkCxIgPyyzYZ995FLE9D4vCOh/zlyZQLuefFN
f94n1yVg6CPvHW1vyQ0JSJqXmXPlN7klAdN5H/sVD8+m8Uv+/skiGa9pZE4i
NJ+k7JioT5ZPBP/dsWv3rcgqiVB8o5YY603WTMTb+pcXRsWSkYiO0ucbdueT
rRIxw0O5V30n2T0Ru4bs+rjjJJmbCMc9gUHy9WReIpZOj0kKbSELEuG/9bry
9S5yaSJu/lizcuTgHBp/IryMdIbajCfXJUInZpULfw65IRFLio8uOLKM3JKI
rAq7PbcdyZL3CKldi3e0rCdzklCX7T+zPZksn4STa56YvCoiqyThpVL+57sV
ZM0kmFxL1zhxhowkvHM7/yX/LtkqCedbYebyhuyehMbV/edM+EHmJkGlUmbv
A9lcGn8SKnrsDiSpkAVJ8JvZBmVtcmkS3C1rvI6ZkCuTsMG5YYy+M7kuCX1t
pzvVBJEbkrBX78b06SnkliTwZQ/mCovInUnYeeN+/MdyMoeH7vDFvxbWkqV4
SJX5JM27Q5bnwSz/RXn1K7ICDxa/Rz18842swkOag0A0aHDeP6vx8L3E8vl4
JbImD3vvW9WozSbr8pD7dcMkNUMyeDjwV2W8ki3ZlAepno7d/f3IVjxsaeac
fRlLduDB76Cd97E8suQ9LMi/szimlOzHw5ERtz20j5G5PEyv+O9E62VyNA/P
NGyLM5vIPB5ub/ozVOUDmc/D1y8fhh38TRbwYLNg/K5Z8vn/vImHzgDR5V2q
5FIeLmabR8rNI5fz0FBkeiLIhFzJw5i8rPQLjuRqHjZzh76WDiTX8WCLR3dN
EsnXeDD51WoZIyA38BC1S9u5ZAe5iYfnute7a6rILTwk1pRNvH6F/JYHx6ln
n9Y3kTt5CE6aMOXye3IPD7WXLvw+8ovMScbS7n3e4qEF/yyVjIEjH7msUyHL
S97zJpi0as0lKyRj3sifPV+MyCrJKOv+sm2PLVktGRaXZ92z9CVrJmMG71DR
h2iybjJMpoW+jc8mIxnbT8Xc6LuVbJoMDb3LCxMOkq2S8WW3jf7Hs2SHZHT/
nla/soHsnow5hgYf9r4k+yVjd+iWzV1fyNxkVFzd+kGxr+Cfo5MxwWLovePS
ZF4yDl+ZyDEfQeYnw2X+o4gn48iS92S17bO0vCaTNyVD7uc03bczyKXJGG55
Mc1nHrk8GVobOWNfLCJXJiPk4Ysua2NydTLqZTwUzlmS65JhND8tdao9+Voy
Hjss1+G7kRuSkcWt1HztS25Khl1iTagel9ySjCUpXr+yo8lvk7E8/sitRh65
MxnrA0vbFLPIPZLxrppj4iQkc1IwZLbXf+LNZKkU8PsseHG1jCyfAuUbh0d3
V5AVUnCPf61owlGySgp2L0p1WXKKrJYC8dsX/q4XyJop2Jr1vC7iBlk3BVdU
klwz75GRAulD543ET8imKQiYs4e7+RXZKgXv9814s/k92SEFaYq2ZYVfyO4p
0Ocp787qJfulQL45pzO6r/CfuSnoO2tL6lppcrSkPdLM1Xg4mZeChVVbeZMV
yZJ5R+pbwftfE8mCFLwdPm3rHXXyphT4abkVbZ1DLk3BILMFDz0XkMtTcNHu
uOuUJeTKFBQ73p/10pRcnYKCVWLjjVbkuhSULfm228SBfC0FDVN/WHxxIzek
QLFvycKNvuSmFKTcbwvRCSa3pECquOG/O5HktymocHA57plI7kyBr2z2hc/p
5J4UGJ1wHBObR+akQs/u5rFfhWSpVFh9fL4xZitZPhUp0YUXO3eSFVLR0PtB
Z+1+skoqFoa9+XzrKFktFRdf8rq0TpE1U+FvfHZx4Xmybio0yrY1dFwjIxWD
v0zYZ9RANk3FgAWGN0WPyFapGB85SLv5OdkhFdYVQa+V28juqdh5L6p5zSey
XyqGf1FV2tDF8k/F9kHcndd+svxTYTzCLfRbX9E/81IhO6qTryRN5qeiQ3ZS
+6JhZEEqPvR+z3VUIG9KhdSLoNhgZXJpKlCTeThpKrk8FUVZhjOyZ5IrUzHI
qqQzX5tcnYoNstt/5S0k16XC8Nxiq0xD8rVUSPslf4hdTm5IRedAn9t+VuSm
VHwt/thjZU9uScWwaaMCtFzJb1NhUf5isrw3uTMVe5QtprYHkHtSoZjnFFwd
Suak4UCnNCcthiyVBhezNU3LeWT5NKhtse4ZnElWSMOwlna3S3lklTSMUlKR
iykkq6VB17J3gFoxWTMNUZGRS++WkXXTcK+w8EZ4ORlpWFFhs2n4YbJpGl4e
O3Fw33GyVRoKq05JL6olO6TBc7/74esXyO5pWLmpvNjqOtkvDQ5xojt375C5
aUiwmWC+4iE5Og3nJ1kMvdjM8k+DyrtxY7VaWf5pKN6VF7DtHcs/Ddp2ZQP6
drL80/D+t127ezfLPw21xYfkT/1i+UuO5+zy5CH9xP9cmYaaGiM958Hk6jS8
WpCst1OOXJeGaZXuKW9Gka+lIUvp1TBVJXJDGqSSBrxzUCU3pWHXoxuDstXI
LZK8ps4NOj6L/DYN8wIWKj3VJndK/v6etmE/9cg9adB5pLVy1BIyJx2ef1Qf
qJuQpdKxf1xVqe4KsmReP3x2e9WS1WSFdIh1a+WXOZJV0jFPV6vK0I2slo7P
My1K9LzJmum4PnbQvRkBZN10nPvpaTE2hIx03Lu/dignimyajj47+im8jCdb
pcPSx3hdbQrZIR01KtP7ivhk93QY3D3yyiOf7JeOl1FPpGcUkrnpKB25O7Zz
Mzk6HYl7h809XELmpSNSU2WO324yPx35hxuixu0nC9JxfvKkgdcryZvSIS8Y
08w9QS5NR/zngz+G15LL0zFweZvr4fMsf8nx3FAnY3yV5Z+O4Cf6nEf1LP90
WI101l97j+WfjhVLx9W1P2L5p8PHPyHH9xnLPx3FGcnbX75i+aejc9O0H7Zv
Wf7pcC0LLr70ieWfjg8ljukzv7L807Gx8M0JQQ/LPwMuSSM0O36z/DNg4N7a
uaxf4T/LSzzf9sdGKbJCBpz7r1v+eghZJQMbrk54qTGCrJaBD7zIugAFsmYG
PDS57XvGk3Uz8LlRxq5ZlYwMbAtZLiurRjbNgG8/dWmdmWSrDKzI2bfSaS7Z
IQNWg283R88nu2eAmyA+ItQn+2XgcHvvrV1LyNwMSJn2n3vUmBydgaTth5/V
mJN5GRj24VfDaSsyPwMXZ36UqbYlCzJQ4JOQf8iJvCkD0UWVDiVu5NIMJJ9K
98/2IpdnYFfjr4vB68iVGXjTNsp7ZRC5OgNLOhpWqIeR6zJw+sPMxN9R5GsZ
WPViRvfNeHJDBgZcv3W8MJnclIFH5fJn7DPILRm4lPhNZlQO+W0GbpnF76gv
IHdm4Jvsbl5iIbknA7qXg/dobCZzMrEprHnE3W1kqUyMVvhwLWQHyz8TR44W
X5bdy/LPhJ9Rx+Ad+1n+mdC/8apoTiXLPxMzTGLWna5i+WdC79SRNIMaln8m
PCfltp85w/LPxIEUKZHOBZZ/JuSbpqZVXGH5Z6JgUvuZ0TdZ/pmY5b3cIPEO
yz8T7VtXSLXcZ/ln4uyNrwr6TSz/TBztWBgiamb5Z+KS1NRhrS0s/0x8Vjja
M/MNy18yHuWWaWHvWP6Z2DmucvvRTyz/TEwbqrrm42eWfyauds/zVOlm+Wci
rfFDpWUvyz8THvuMjKP+sPwzYR+xaNKWvkX/XJeJQJ3HJicHkq9lYuun0VW3
pckNmXi/pdu3ZSi5KRM2i6M9Pw4nt2Ti6aPiPV9Gk99mItnXY85XRXJnJgw/
XevXMYHckwnldffGt6qSOXyMe5qQdG8qWYqPOUY31Wo1yPJ8eJedGls6i6zA
x4lv5qsS55JV+JiCpHt2OmQ1Po7wbLao65E1+bA/ebOiexFZlw+l1685Z5eQ
wcfvgaUlScvIpnz0Kv9OX7icbMXHyNm/jn22IDvwYam9TX2HFdmdj7LZLW0W
NmQ/yb+fePnDZ3syV9IuZaErdCZH82HRFl6v4Ubm8THilEH52bVkPh/fUw/c
tPAhC/j4aXRap3EdeRMfCr0B7+zXk0v5WL3nbOsDLrmcj/2mx6ZYhJMr+Zjw
cvnhM1Hkaj4qg1N46nEsfz5cu1w2FySy/PnQCH78479klr/k97V8LzNLZ/nz
MdqkWljCZ/nzobtL8XpHDsufj8jvE0x1C1j+fDTg8tB4EctfMn7ekPGnilj+
WXhx/Hvol00s/ywIX6bKT9nK8s+CW7+j36xLWP5ZWD4uRTVmB8s/C9bqXRu2
7Gb5ZyFyptTqE+Us/yxUTztrV7+f5Z8FBYXRO5oPsfyzIPojN6/9CMs/CxpP
98t9rGL5S37fwXdzPpxk+WehMvJ68etTLP8slM4zX9F0huWfhQPvg4yv1LH8
s/CgSDvz0EWWfxbGzt8qJ7zC8s9C7O3dL9ZfZ/lnocfZ+vvSepZ/FgpfbLcb
fYflnwVzx/zfL++y/LMw6bryx70PWP5ZkvN1tarfI5a/pD1HrVT1Ccs/C5bP
SrwfNbP8s7BhSk1oxguWfxZ+eoZfnf2K5Z+FhE13Pe+/ZvlnYfzFBpOQdpZ/
FppaQ8IGv2f5Z+FIb1Vb8UeWfxZ2D9pSpvYfy1+Sh/TEXYc/s/yz0dbPrEOz
i+WfjblfR/IOdLP8s1HclOyo+oPln42JVYJY0U+WfzYupC9p/fWb5Z+N5BWF
Yg/Ohn/WzMYamaycur5k3WzYnlO+OXYAGdkIWOewav0gsmk2SgZrTTw9mGyV
jU8lh+f3kyU7ZMNxxu2iZUPJ7tl4eSh/YYo82S8bmdM+q9UMJ3OzYbrh25r3
I8nR2Zj2s/jJqDFkXjam2L3evnAsmZ+NxXtv73MeRxZkI7TD6U/EePKmbFya
nrU5W5lcmg1tN8f4zRPJ5dmo49/cs2MSuVIyvvIXCnumkKuzMfts0b2d08h1
2Rh+49P9YnXytWwMq29Xyp9ObsjGzEupB2Nnkpuy4X30fLrHbHJLNk5tKNtt
OIf8VvL3QyYNmaBF7szG2SUmtV+1yT3ZWCc15NhFHTInB3Mvh3/O0yVL5UAh
OjFqlR5ZPgfjJmosG6ZPVsjBgroopxuLyCo5iLL1PZlgQFbLQUNLj/P0JSz/
HBivnWF635Dln4PHj/vERyxl+ecg0yTm+zBjln8ObPaLTpWbsPxzsGiA5eUF
y1n+OTCy3T/mshnLPwfexfuOmFmw/HOw55G5+MYKln8O+kkX1C5dyfLPQfzc
8Jk1Viz/HAyz/vlm2iqWfw4ueU9uE6xm+edAzP1vZpcNyz8HvBCXM9Z2LP8c
5PgFFFbYs/xzUGmrdOynA8s/B191g8eaOrH8c7B6uNfVfGeWv+R4veytvePC
8s+B316tXmlXln8OVDyHJsGN5S/5eyNzzLnuLP8ctNZWuG3xYPnnoMPJ//TZ
tSx/SZ7/1bs+82T558A15u7ybi+Wfy7O/4iKH+zD8s+FEbeue7Qvyz8XL5r3
VU/wY/nnYpPB/Asq61j+uQje5D1ivD/LPxdr2+cdGBHA8s9FyIzy3P6BLP9c
bPetrfqPGbl4tyl0cuN6ln8urOpuPK0KYvnn4t6zS0/yg1n+uQj97D7Rk8vy
z8Xsn9sPzwlh+edi8M/E9F5mbi7+dHJ2ngll+edixLPJUnFhLH/JeM+9r5ob
zvLPhXDjqorXzIJc9Hq7vBFEsPxzwdOQWjc/kuWfi0lvbLWbmMtz8bpomUlY
FMs/Fxf1H5VJRbP8c3H6sfTSTcx1kvEFtsxUjWH552Jgt73bHuaGXNhFhDRN
jmX55+LC+xmbtzG35MLCLrtMPo7ln4uuk1mfE5g7c1EtNz3rDXNPLjavCfIz
iWf556GobHXBTmapPBx++uT3D2b5PLTJ9K8yS2D550Fv7p0jRcwqedhnqf/9
CbNaHnQ9zNMUE1n+eXi17peDDbNuHir8VkbwmZGHnDVLH59gNs1DrunTtBfM
VpK/rz4yum8Sy1/yezj/HVVmds/DotsB8+Yz+0l+vzD7rykzNw8wNx9myxyd
h47eg/7OzLw8VJcelXFh5uehVN+xy45ZkIddt8smWzBvysNlu9ytC5lL89C3
UcFlCnN5HpyXm3gOZq7Mw71jY462s/FU58F3ZLZpHXNdHsYGbJ8qZr6Wh/aT
NhbuzA15aOg9UDONuSkPj7T2Br1jx7slD7/WGgXsZn4rOR785MPOzJ152LzT
Y6Esc08eRh1vHXryf/nn42DtIA2X/+WfD49Tt3J/svNFPh9zDs2bX8SskA/l
TQbq6swq+VCP/rD2JDsf1fJhbbngtQGzZj6KFNUPXmDns24+vjefOmPAjHxE
FHWMOsmuB9N8yC+9dFyN2SofV98u3FbIrieHfGxJta3vZdebez5yRg4zcmb2
y0dxcVCfE+x65ebjikLQIBnm6HzI5srZOrHrm5ePkG+r3u9k9wN+Pr7Y6F5t
Z/cLQT4E+859mMK8KR9m3W/tXdn9pTQfk3SrZITsflSeDwXuxEFn2f2qUnJ8
tmuavWH3s+p8OFx4+WAgc10+ypq196qy+9+1fAz+pH5el90fG/KR/7VOdTm7
[truncated: 102,141 more chars]
