# Supplementary material for: Clay hydroxyl isotopes show an enhanced hydrologic cycle during the Paleocene-Eocene Thermal Maximum
Source: Nat Commun. 2022 Dec 22;13:7885. doi: 10.1038/s41467-022-35545-2 (PMC9780225; doi:10.1038/s41467-022-35545-2)
Supplement: Supplementary file 7 — Supplementary Software [file 41467_2022_35545_MOESM7_ESM.zip › supplementary_software/example_results.csv]

Peak H2O	3.2215753812549342e6
Peak ∂18O	0.9477491560360023
Peak ∂2H	-86.64805233951446
First File Name	HIDS2183-20180205-143903Z-DataLog_User
Second File Name	HIDS2183-20180205-153909Z-DataLog_User
