# Supplementary material for: Clay hydroxyl isotopes show an enhanced hydrologic cycle during the Paleocene-Eocene Thermal Maximum
Source: Nat Commun. 2022 Dec 22;13:7885. doi: 10.1038/s41467-022-35545-2 (PMC9780225; doi:10.1038/s41467-022-35545-2)
Supplement: Supplementary file 7 — Supplementary Software [file 41467_2022_35545_MOESM7_ESM.zip › supplementary_software/HIDS2183-20180205-143903Z-DataLog_User.dat]

DATE                      TIME                      FRAC_DAYS_SINCE_JAN1      FRAC_HRS_SINCE_JAN1       JULIAN_DAYS               EPOCH_TIME                ALARM_STATUS              INST_STATUS               CavityPressure            CavityTemp                WarmBoxTemp               DasTemp                   EtalonTemp                MPVPosition               OutletValve               ValveMask                 H2O                       Delta_18_16               Delta_D_H                 CH4                       n2_flag                   baseline_shift            slope_shift               residuals                 
2018-02-05                14:38:57.720              35.61039029               854.649367                36.61039029               1517841537.721            2                         963                       5.0006107941E+01          7.9999839783E+01          4.4999626160E+01          4.2000000000E+01          4.5004020691E+01          0.0000000000E+00          3.3029109844E+04          0.0000000000E+00          6.2499152122E+02          -1.5646382509E+01         -1.0995261365E+02         2.8306668927E-01          1.0000000000E+00          1.2545040982E+02          1.8228426035E+00          2.7554631698E-01          
2018-02-05                14:38:58.575              35.61040017               854.649604                36.61040017               1517841538.575            2                         963                       4.9998140996E+01          7.9999839783E+01          4.4999626160E+01          4.2000000000E+01          4.5004020691E+01          0.0000000000E+00          3.3023670260E+04          0.0000000000E+00          6.2312057800E+02          -1.8270449274E+01         -9.3743260174E+01         -1.1642693450E+00         1.0000000000E+00          1.2592155705E+02          1.7225175603E+00          2.4683440580E-01          
2018-02-05                14:38:59.427              35.61041005               854.649841                36.61041005               1517841539.428            2                         963                       5.0003947678E+01          7.9999839783E+01          4.4999626160E+01          4.2000000000E+01          4.5004020691E+01          0.0000000000E+00          3.3022891745E+04          0.0000000000E+00          6.2149363665E+02          -1.9320359268E+01         -9.4877939448E+01         -4.4783970378E-01         1.0000000000E+00          1.2570907340E+02          1.7707493285E+00          2.1703117632E-01          
2018-02-05                14:39:00.280              35.61041992               854.650078                36.61041992               1517841540.281            2                         963                       5.0009060313E+01          8.0000021667E+01          4.4999747416E+01          4.2000000000E+01          4.5004111633E+01          0.0000000000E+00          3.3024153906E+04          0.0000000000E+00          6.1889681489E+02          -1.9378827079E+01         -1.1827232456E+02         5.7076447394E-01          1.0000000000E+00          1.2539683442E+02          1.6000754378E+00          2.9872538747E-01          
2018-02-05                14:39:01.134              35.61042980               854.650315                36.61042980               1517841541.135            2                         963                       5.0000457764E+01          8.0000022888E+01          4.4999748230E+01          4.2000000000E+01          4.5004112244E+01          0.0000000000E+00          3.3016414062E+04          0.0000000000E+00          6.1885459801E+02          -1.7786012963E+01         -1.2022001243E+02         -1.6381372346E-02         1.0000000000E+00          1.2556789392E+02          2.0399901574E+00          3.1695698666E-01          
2018-02-05                14:39:01.987              35.61043968               854.650552                36.61043968               1517841541.988            2                         963                       5.0011624680E+01          8.0000022888E+01          4.4999748230E+01          4.2014583333E+01          4.5004112244E+01          0.0000000000E+00          3.3025647943E+04          0.0000000000E+00          6.2152841837E+02          -1.7096296581E+01         -9.8040132204E+01         -1.5952951367E-01         1.0000000000E+00          1.2549284960E+02          2.2806700495E+00          2.5005348085E-01          
2018-02-05                14:39:02.842              35.61044956               854.650789                36.61044956               1517841542.842            2                         963                       5.0028590037E+01          8.0000022888E+01          4.4999748230E+01          4.2062500000E+01          4.5004112244E+01          0.0000000000E+00          3.3039536615E+04          0.0000000000E+00          6.2483309056E+02          -1.8283190764E+01         -1.1066045799E+02         -5.0503330886E-01         1.0000000000E+00          1.2588318633E+02          2.2490138643E+00          3.0149690702E-01          
2018-02-05                14:39:03.698              35.61045948               854.651027                36.61045948               1517841543.699            2                         963                       4.9991569824E+01          8.0000022888E+01          4.4999748230E+01          4.2062500000E+01          4.5004112244E+01          0.0000000000E+00          3.3018942083E+04          0.0000000000E+00          6.3136672671E+02          -1.5688049088E+01         -1.1898254578E+02         2.7941509445E-01          1.0000000000E+00          1.2559798673E+02          1.9051208352E+00          3.5913642878E-01          
2018-02-05                14:39:04.553              35.61046937               854.651265                36.61046937               1517841544.554            2                         963                       5.0006102549E+01          8.0000013936E+01          4.4999716899E+01          4.2062500000E+01          4.5004112244E+01          0.0000000000E+00          3.3024107760E+04          0.0000000000E+00          6.4643512353E+02          -2.0510309058E+01         -1.0368850505E+02         2.8678069045E-01          1.0000000000E+00          1.2568849395E+02          1.0654331049E+00          2.6795809137E-01          
2018-02-05                14:39:05.407              35.61047926               854.651502                36.61047926               1517841545.408            2                         963                       4.9999646886E+01          7.9999961853E+01          4.4999534607E+01          4.2062500000E+01          4.5004112244E+01          0.0000000000E+00          3.3019868281E+04          0.0000000000E+00          6.6024895095E+02          -1.8465512420E+01         -1.1633169958E+02         -9.5993355210E-01         1.0000000000E+00          1.2617131114E+02          2.6669623068E+00          2.5264427544E-01          
2018-02-05                14:39:06.260              35.61048913               854.651739                36.61048913               1517841546.261            2                         963                       4.9987019068E+01          7.9999961853E+01          4.4999534607E+01          4.2062500000E+01          4.5004112244E+01          0.0000000000E+00          3.3008608542E+04          0.0000000000E+00          6.7953174594E+02          -1.7779995229E+01         -1.1795479907E+02         5.9506970645E-01          1.0000000000E+00          1.2557391836E+02          1.3769027242E+00          3.1795556365E-01          
2018-02-05                14:39:07.115              35.61049902               854.651976                36.61049902               1517841547.115            2                         963                       5.0012727356E+01          7.9999961853E+01          4.4999534607E+01          4.2062500000E+01          4.5004112244E+01          0.0000000000E+00          3.3025208594E+04          0.0000000000E+00          7.0292534091E+02          -1.8468071132E+01         -1.0779085017E+02         -1.0168784574E-01         1.0000000000E+00          1.2615255789E+02          1.2053623279E+00          3.2880903609E-01          
2018-02-05                14:39:07.967              35.61050889               854.652213                36.61050889               1517841547.968            2                         963                       4.9991728465E+01          7.9999961853E+01          4.4999534607E+01          4.2062500000E+01          4.5004112244E+01          0.0000000000E+00          3.3017329844E+04          0.0000000000E+00          7.3403864728E+02          -1.9736293461E+01         -1.1261783192E+02         5.7305306903E-01          1.0000000000E+00          1.2597249690E+02          2.3746427832E+00          2.6628275567E-01          
2018-02-05                14:39:08.823              35.61051880               854.652451                36.61051880               1517841548.824            2                         963                       4.9987018382E+01          7.9999961853E+01          4.4999534607E+01          4.2062500000E+01          4.5004112244E+01          0.0000000000E+00          3.3016767188E+04          0.0000000000E+00          7.7012838012E+02          -2.2690328518E+01         -1.0401195153E+02         -2.9774082309E-01         1.0000000000E+00          1.2648012340E+02          1.4132306730E+00          1.9714329978E-01          
2018-02-05                14:39:09.680              35.61052872               854.652689                36.61052872               1517841549.681            2                         963                       5.0012610219E+01          8.0000525818E+01          4.4999487610E+01          4.2062500000E+01          4.5004033915E+01          0.0000000000E+00          3.3033160625E+04          0.0000000000E+00          8.0819710220E+02          -1.9714916022E+01         -1.1078327122E+02         1.0023432364E-01          1.0000000000E+00          1.2643668493E+02          6.6120551391E-01          2.3856917194E-01          
2018-02-05                14:39:10.533              35.61053859               854.652926                36.61053859               1517841550.534            2                         963                       4.9973744812E+01          8.0001060486E+01          4.4999443054E+01          4.2062500000E+01          4.5003959656E+01          0.0000000000E+00          3.3016105000E+04          0.0000000000E+00          8.5191620227E+02          -2.1615597223E+01         -1.1183232550E+02         -1.1956415978E-01         1.0000000000E+00          1.2641640132E+02          1.9691634764E+00          3.0942682371E-01          
2018-02-05                14:39:11.388              35.61054848               854.653164                36.61054848               1517841551.389            2                         963                       5.0018784536E+01          8.0001060486E+01          4.4999443054E+01          4.2000000000E+01          4.5003959656E+01          0.0000000000E+00          3.3039673385E+04          0.0000000000E+00          9.0288816889E+02          -2.2706939468E+01         -1.1110959874E+02         -3.7052586106E-01         1.0000000000E+00          1.2699077185E+02          1.6557288858E+00          2.7948138172E-01          
2018-02-05                14:39:12.246              35.61055841               854.653402                36.61055841               1517841552.247            2                         963                       5.0000154572E+01          8.0001060486E+01          4.4999443054E+01          4.2032083333E+01          4.5003959656E+01          0.0000000000E+00          3.3030571589E+04          0.0000000000E+00          9.5598388290E+02          -2.2539476639E+01         -1.1319169931E+02         -5.9321830846E-01         1.0000000000E+00          1.2711028230E+02          2.7033783979E+00          1.9020991632E-01          
2018-02-05                14:39:13.099              35.61056829               854.653639                36.61056829               1517841553.100            2                         963                       4.9990287679E+01          8.0001060486E+01          4.4999443054E+01          4.2062500000E+01          4.5003959656E+01          0.0000000000E+00          3.3026044453E+04          0.0000000000E+00          1.0172377929E+03          -2.7820758065E+01         -1.0777134033E+02         -5.0781692450E-01         1.0000000000E+00          1.2718847544E+02          3.0203267754E+00          2.9723994214E-01          
2018-02-05                14:39:13.953              35.61057816               854.653876                36.61057816               1517841553.953            2                         963                       4.9989579798E+01          8.0001060486E+01          4.4999443054E+01          4.2062500000E+01          4.5003959656E+01          0.0000000000E+00          3.3024670052E+04          0.0000000000E+00          1.0780046864E+03          -2.6984163263E+01         -9.6876412819E+01         3.7905690315E-01          1.0000000000E+00          1.2756497346E+02          4.7453019621E-01          2.8151872994E-01          
2018-02-05                14:39:14.806              35.61058804               854.654113                36.61058804               1517841554.807            2                         963                       5.0008837128E+01          8.0000975037E+01          4.4999455261E+01          4.2062500000E+01          4.5003996277E+01          0.0000000000E+00          3.3034727344E+04          0.0000000000E+00          1.1458093821E+03          -2.7370902767E+01         -1.1739236411E+02         6.1210386500E-01          1.0000000000E+00          1.2751620704E+02          2.2810842839E+00          3.5066666300E-01          
2018-02-05                14:39:15.660              35.61059792               854.654350                36.61059792               1517841555.660            2                         963                       4.9983526154E+01          8.0000846863E+01          4.4999473572E+01          4.2062500000E+01          4.5004051208E+01          0.0000000000E+00          3.3020073099E+04          0.0000000000E+00          1.2155810634E+03          -2.8424449192E+01         -1.0299050947E+02         3.4766431216E-02          1.0000000000E+00          1.2792185004E+02          1.8136381641E+00          3.5180372983E-01          
2018-02-05                14:39:16.513              35.61060780               854.654587                36.61060780               1517841556.514            2                         963                       5.0006199595E+01          8.0000846863E+01          4.4999473572E+01          4.2062500000E+01          4.5004051208E+01          0.0000000000E+00          3.3029650078E+04          0.0000000000E+00          1.2876520720E+03          -2.8689226071E+01         -1.1112171933E+02         -2.7484079719E-01         1.0000000000E+00          1.2823535737E+02          2.8389182057E+00          3.1186099392E-01          
2018-02-05                14:39:17.367              35.61061767               854.654824                36.61061767               1517841557.367            2                         963                       5.0001487045E+01          8.0000846863E+01          4.4999473572E+01          4.2062500000E+01          4.5004051208E+01          0.0000000000E+00          3.3034827135E+04          0.0000000000E+00          1.3625955125E+03          -3.0294111113E+01         -1.0729836283E+02         -2.6362090411E-01         1.0000000000E+00          1.2865939066E+02          2.1627453183E+00          3.3165020080E-01          
2018-02-05                14:39:18.220              35.61062756               854.655061                36.61062756               1517841558.221            2                         963                       4.9995068944E+01          8.0000846863E+01          4.4999473572E+01          4.2062500000E+01          4.5004051208E+01          0.0000000000E+00          3.3035508021E+04          0.0000000000E+00          1.4398121993E+03          -3.0499394265E+01         -1.1451618236E+02         1.0896536949E-01          1.0000000000E+00          1.2867125089E+02          1.8947931809E+00          2.9839982949E-01          
2018-02-05                14:39:19.073              35.61063743               854.655298                36.61063743               1517841559.074            2                         963                       5.0000721436E+01          8.0000846863E+01          4.4999473572E+01          4.2062500000E+01          4.5004051208E+01          0.0000000000E+00          3.3039508125E+04          0.0000000000E+00          1.5200524874E+03          -3.1371386743E+01         -1.1205095873E+02         -2.1157364169E-01         1.0000000000E+00          1.2893617642E+02          1.1787708159E+00          3.8234657599E-01          
2018-02-05                14:39:19.927              35.61064730               854.655535                36.61064730               1517841559.927            2                         963                       5.0000978241E+01          8.0000846863E+01          4.4999399719E+01          4.2062500000E+01          4.5003878886E+01          0.0000000000E+00          3.3041561589E+04          0.0000000000E+00          1.6028810969E+03          -3.2971957455E+01         -1.0926501620E+02         -8.2021047124E-01         1.0000000000E+00          1.2972908155E+02          3.4981028645E+00          2.6113093512E-01          
2018-02-05                14:39:20.780              35.61065719               854.655772                36.61065719               1517841560.781            2                         963                       4.9990544968E+01          8.0000846863E+01          4.4999382019E+01          4.2062500000E+01          4.5003837585E+01          0.0000000000E+00          3.3035440313E+04          0.0000000000E+00          1.6865408883E+03          -3.3095864171E+01         -1.1310953943E+02         -2.4301432217E-01         1.0000000000E+00          1.2988120604E+02          3.4167595485E+00          3.5180077994E-01          
2018-02-05                14:39:21.634              35.61066706               854.656009                36.61066706               1517841561.634            2                         963                       5.0007439016E+01          8.0000846863E+01          4.4999382019E+01          4.2062500000E+01          4.5003837585E+01          0.0000000000E+00          3.3041834062E+04          0.0000000000E+00          1.7685544700E+03          -3.2912557716E+01         -1.1494811314E+02         6.0684290478E-01          1.0000000000E+00          1.2974175516E+02          3.4458980721E+00          2.4821010542E-01          
2018-02-05                14:39:22.487              35.61067694               854.656247                36.61067694               1517841562.488            2                         963                       4.9994973577E+01          8.0000846863E+01          4.4999382019E+01          4.2062500000E+01          4.5003837585E+01          0.0000000000E+00          3.3034166953E+04          0.0000000000E+00          1.8552309561E+03          -3.3480620668E+01         -1.1155590418E+02         2.9239621001E-01          1.0000000000E+00          1.3058646035E+02          2.7043389464E+00          4.5936074620E-01          
2018-02-05                14:39:23.341              35.61068682               854.656484                36.61068682               1517841563.341            2                         963                       5.0002404099E+01          8.0000846863E+01          4.4999382019E+01          4.2040416667E+01          4.5003837585E+01          0.0000000000E+00          3.3036532240E+04          0.0000000000E+00          1.9425291033E+03          -3.5867441181E+01         -1.0897402307E+02         -2.4336528867E-01         1.0000000000E+00          1.3066267071E+02          2.9408102978E+00          3.6732057378E-01          
2018-02-05                14:39:24.194              35.61069670               854.656721                36.61069670               1517841564.195            2                         963                       4.9992024485E+01          8.0000846863E+01          4.4999382019E+01          4.2000000000E+01          4.5003837585E+01          0.0000000000E+00          3.3029868490E+04          0.0000000000E+00          2.0291381265E+03          -3.5964559567E+01         -1.1184261279E+02         -2.4675358419E-03         1.0000000000E+00          1.3090591245E+02          3.7429051424E+00          2.5860521426E-01          
2018-02-05                14:39:25.048              35.61070657               854.656958                36.61070657               1517841565.048            2                         963                       4.9991937764E+01          8.0000861715E+01          4.4999382019E+01          4.2000000000E+01          4.5003926697E+01          0.0000000000E+00          3.3026654583E+04          0.0000000000E+00          2.1168602926E+03          -3.6470726293E+01         -1.0692438178E+02         -3.8025268468E-01         1.0000000000E+00          1.3141822035E+02          1.5610851208E+00          3.0618876520E-01          
2018-02-05                14:39:25.901              35.61071645               854.657195                36.61071645               1517841565.901            2                         963                       4.9997522125E+01          8.0000877380E+01          4.4999382019E+01          4.2000000000E+01          4.5004020691E+01          0.0000000000E+00          3.3025769714E+04          0.0000000000E+00          2.2024806908E+03          -3.5648753873E+01         -1.1386193151E+02         -3.1787070745E-01         1.0000000000E+00          1.3183742813E+02          3.1466388942E+00          3.4945567421E-01          
2018-02-05                14:39:26.755              35.61072633               854.657432                36.61072633               1517841566.755            2                         963                       5.0010947113E+01          8.0000877380E+01          4.4999382019E+01          4.2000000000E+01          4.5004020691E+01          0.0000000000E+00          3.3033310365E+04          0.0000000000E+00          2.2913418255E+03          -3.6735130279E+01         -1.0855349174E+02         2.3245451181E-01          1.0000000000E+00          1.3172624114E+02          3.5188052841E+00          4.0858489428E-01          
2018-02-05                14:39:27.608              35.61073620               854.657669                36.61073620               1517841567.608            2                         963                       5.0005330455E+01          8.0000877380E+01          4.4999382019E+01          4.2000000000E+01          4.5004020691E+01          0.0000000000E+00          3.3035732500E+04          0.0000000000E+00          2.3749910611E+03          -3.5903691833E+01         -1.0862388664E+02         -7.2081713279E-01         1.0000000000E+00          1.3243286569E+02          4.4238801469E+00          3.0502599139E-01          
2018-02-05                14:39:28.461              35.61074609               854.657906                36.61074609               1517841568.462            2                         963                       4.9996545537E+01          8.0000877380E+01          4.4999382019E+01          4.2000000000E+01          4.5004020691E+01          0.0000000000E+00          3.3031694922E+04          0.0000000000E+00          2.4609335413E+03          -3.6260427064E+01         -1.1153634238E+02         -1.6989094564E-01         1.0000000000E+00          1.3237660283E+02          3.6825970503E+00          3.5566349019E-01          
2018-02-05                14:39:29.315              35.61075596               854.658143                36.61075596               1517841569.315            2                         963                       4.9993733063E+01          8.0000877380E+01          4.4999382019E+01          4.2000000000E+01          4.5004020691E+01          0.0000000000E+00          3.3029892656E+04          0.0000000000E+00          2.5457050753E+03          -3.6215603478E+01         -1.1256731830E+02         -4.8816969795E-01         1.0000000000E+00          1.3300033440E+02          3.3701210347E+00          4.5057950672E-01          
2018-02-05                14:39:30.168              35.61076584               854.658380                36.61076584               1517841570.169            2                         963                       4.9995576477E+01          8.0000382996E+01          4.4999327087E+01          4.2037500000E+01          4.5003855896E+01          0.0000000000E+00          3.3035230078E+04          0.0000000000E+00          2.6310197042E+03          -3.6539255930E+01         -1.1235305877E+02         -7.6056283260E-01         1.0000000000E+00          1.3378610556E+02          3.5978944421E+00          2.7287708502E-01          
2018-02-05                14:39:31.028              35.61077579               854.658619                36.61077579               1517841571.028            2                         963                       4.9996417160E+01          8.0000328064E+01          4.4999320984E+01          4.2000000000E+01          4.5003837585E+01          0.0000000000E+00          3.3035544792E+04          0.0000000000E+00          2.7152755052E+03          -3.6419453348E+01         -1.1749409484E+02         2.7989098807E-01          1.0000000000E+00          1.3319373477E+02          3.5696258309E+00          4.2944382605E-01          
2018-02-05                14:39:31.881              35.61078566               854.658856                36.61078566               1517841571.881            2                         963                       4.9980554276E+01          8.0000328064E+01          4.4999320984E+01          4.2000000000E+01          4.5003837585E+01          0.0000000000E+00          3.3022516172E+04          0.0000000000E+00          2.7992480253E+03          -3.7170899507E+01         -1.1053868397E+02         1.9085271188E-01          1.0000000000E+00          1.3393961193E+02          2.3144953017E+00          4.0113074074E-01          
2018-02-05                14:39:32.740              35.61079560               854.659094                36.61079560               1517841572.740            2                         963                       4.9986697591E+01          8.0000328064E+01          4.4999320984E+01          4.2000000000E+01          4.5003837585E+01          0.0000000000E+00          3.3020171875E+04          0.0000000000E+00          2.8813793714E+03          -3.6531758830E+01         -1.1477710127E+02         -7.5275849788E-01         1.0000000000E+00          1.3436323344E+02          5.0679091299E+00          3.7486437686E-01          
2018-02-05                14:39:33.595              35.61080550               854.659332                36.61080550               1517841573.595            2                         963                       5.0004822083E+01          8.0000328064E+01          4.4999320984E+01          4.2000000000E+01          4.5003837585E+01          0.0000000000E+00          3.3029765729E+04          0.0000000000E+00          2.9616002706E+03          -3.5686347501E+01         -1.1599778052E+02         -1.1629499079E-01         1.0000000000E+00          1.3402596837E+02          3.7775213418E+00          3.2149626850E-01          
2018-02-05                14:39:34.453              35.61081543               854.659570                36.61081543               1517841574.453            2                         963                       5.0018677139E+01          8.0000210876E+01          4.4999320984E+01          4.2038750000E+01          4.5003827820E+01          0.0000000000E+00          3.3048386953E+04          0.0000000000E+00          3.0472762665E+03          -3.6897320275E+01         -1.1155517395E+02         -8.6300731202E-01         1.0000000000E+00          1.3484261288E+02          4.9026101574E+00          3.6057105810E-01          
2018-02-05                14:39:35.305              35.61082530               854.659807                36.61082530               1517841575.306            2                         963                       4.9994771983E+01          7.9999961853E+01          4.4999320984E+01          4.2000000000E+01          4.5003807068E+01          0.0000000000E+00          3.3039178646E+04          0.0000000000E+00          3.1225932907E+03          -3.6915942615E+01         -1.1232951164E+02         4.1174439737E-01          1.0000000000E+00          1.3553440643E+02          2.3424748247E+00          4.8652113307E-01          
2018-02-05                14:39:36.160              35.61083519               854.660044                36.61083519               1517841576.160            2                         963                       4.9990044149E+01          7.9999961853E+01          4.4999320984E+01          4.2029166667E+01          4.5003807068E+01          0.0000000000E+00          3.3032327083E+04          0.0000000000E+00          3.2009574844E+03          -3.6003892366E+01         -1.1404353032E+02         -5.8965156113E-01         1.0000000000E+00          1.3544506374E+02          5.1324481520E+00          2.9872853502E-01          
2018-02-05                14:39:37.013              35.61084506               854.660281                36.61084506               1517841577.013            2                         963                       4.9978976695E+01          7.9999961853E+01          4.4999320984E+01          4.2010000000E+01          4.5003807068E+01          0.0000000000E+00          3.3021394167E+04          0.0000000000E+00          3.2764765935E+03          -3.6043361034E+01         -1.1508552732E+02         1.1259220400E+00          1.0000000000E+00          1.3533340558E+02          4.0523391925E+00          5.9411519118E-01          
2018-02-05                14:39:37.867              35.61085494               854.660519                36.61085494               1517841577.867            2                         963                       4.9994297028E+01          7.9999961853E+01          4.4999320984E+01          4.2000000000E+01          4.5003807068E+01          0.0000000000E+00          3.3025480469E+04          0.0000000000E+00          3.3552801074E+03          -3.6216640355E+01         -1.1311997961E+02         -3.2032340660E-01         1.0000000000E+00          1.3631493237E+02          3.9716985741E+00          4.0698864891E-01          
2018-02-05                14:39:38.720              35.61086481               854.660756                36.61086481               1517841578.720            2                         963                       5.0004025777E+01          7.9999961853E+01          4.4999320984E+01          4.2000000000E+01          4.5003807068E+01          0.0000000000E+00          3.3030344818E+04          0.0000000000E+00          3.4276325528E+03          -3.5623415761E+01         -1.1620608863E+02         3.1742806047E-01          1.0000000000E+00          1.3638671239E+02          5.6728104251E+00          3.8571595240E-01          
2018-02-05                14:39:39.573              35.61087470               854.660993                36.61087470               1517841579.574            2                         963                       4.9999686432E+01          7.9999916280E+01          4.4999304708E+01          4.2000000000E+01          4.5003790792E+01          0.0000000000E+00          3.3028542370E+04          0.0000000000E+00          3.5027140825E+03          -3.6143110273E+01         -1.1353009420E+02         7.2914037869E-02          1.0000000000E+00          1.3645363066E+02          5.4581720561E+00          4.1819790198E-01          
2018-02-05                14:39:40.427              35.61088457               854.661230                36.61088457               1517841580.427            2                         963                       5.0017854767E+01          7.9999534607E+01          4.4999168396E+01          4.2000000000E+01          4.5003654480E+01          0.0000000000E+00          3.3043546406E+04          0.0000000000E+00          3.5721460331E+03          -3.5744572491E+01         -1.1376095398E+02         -1.0450555770E+00         1.0000000000E+00          1.3765957588E+02          3.8410681769E+00          4.3151028487E-01          
2018-02-05                14:39:41.279              35.61089444               854.661467                36.61089444               1517841581.280            2                         963                       5.0007261556E+01          7.9999534607E+01          4.4999168396E+01          4.2000000000E+01          4.5003654480E+01          0.0000000000E+00          3.3039469271E+04          0.0000000000E+00          3.6430437893E+03          -3.5308073795E+01         -1.1405418316E+02         -3.8109920493E-01         1.0000000000E+00          1.3741258144E+02          5.6575901357E+00          2.9276352378E-01          
2018-02-05                14:39:42.134              35.61090433               854.661704                36.61090433               1517841582.134            2                         963                       4.9989292755E+01          7.9999534607E+01          4.4999168396E+01          4.2000000000E+01          4.5003654480E+01          0.0000000000E+00          3.3025206432E+04          0.0000000000E+00          3.7123602190E+03          -3.5340227301E+01         -1.1493626369E+02         -7.0967972012E-01         1.0000000000E+00          1.3778799093E+02          5.2249062692E+00          3.7506616023E-01          
2018-02-05                14:39:42.986              35.61091420               854.661941                36.61091420               1517841582.987            2                         963                       4.9995898336E+01          7.9999534607E+01          4.4999168396E+01          4.2000000000E+01          4.5003654480E+01          0.0000000000E+00          3.3025871589E+04          0.0000000000E+00          3.7816549954E+03          -3.5090913837E+01         -1.1679874784E+02         -2.6315050914E-01         1.0000000000E+00          1.3721423890E+02          6.8563536405E+00          5.5685531160E-01          
2018-02-05                14:39:43.841              35.61092409               854.662178                36.61092409               1517841583.841            2                         963                       5.0023958079E+01          7.9999534607E+01          4.4999168396E+01          4.2022500000E+01          4.5003654480E+01          0.0000000000E+00          3.3046783281E+04          0.0000000000E+00          3.8471821475E+03          -3.4575470176E+01         -1.1215655415E+02         -4.1341731623E-01         1.0000000000E+00          1.3805854502E+02          4.6882326295E+00          4.1844809272E-01          
2018-02-05                14:39:44.694              35.61093396               854.662415                36.61093396               1517841584.694            2                         963                       5.0008998413E+01          7.9999592590E+01          4.4999176127E+01          4.2054583333E+01          4.5003673808E+01          0.0000000000E+00          3.3046293984E+04          0.0000000000E+00          3.9131509111E+03          -3.4916402288E+01         -1.1702448696E+02         -1.0552653150E+00         1.0000000000E+00          1.3863626151E+02          5.5628394821E+00          3.3597614222E-01          
2018-02-05                14:39:45.546              35.61094383               854.662652                36.61094383               1517841585.547            2                         963                       5.0004251353E+01          7.9999992371E+01          4.4999229431E+01          4.2031666667E+01          4.5003807068E+01          0.0000000000E+00          3.3042937240E+04          0.0000000000E+00          3.9772661622E+03          -3.4774618227E+01         -1.1378348852E+02         -1.8509640477E-01         1.0000000000E+00          1.3874584116E+02          5.3580915681E+00          3.9182910836E-01          
2018-02-05                14:39:46.401              35.61095372               854.662889                36.61095372               1517841586.401            2                         963                       4.9987599945E+01          7.9999992371E+01          4.4999229431E+01          4.2062500000E+01          4.5003807068E+01          0.0000000000E+00          3.3027322656E+04          0.0000000000E+00          4.0391828888E+03          -3.4288252832E+01         -1.1772344281E+02         6.6359596873E-01          1.0000000000E+00          1.3842458345E+02          4.7058203988E+00          4.6554371965E-01          
2018-02-05                14:39:47.253              35.61096359               854.663126                36.61096359               1517841587.254            2                         963                       4.9995045420E+01          7.9999992371E+01          4.4999229431E+01          4.2021666667E+01          4.5003807068E+01          0.0000000000E+00          3.3029473177E+04          0.0000000000E+00          4.1034088936E+03          -3.4254437961E+01         -1.1626331043E+02         -8.2618065677E-01         1.0000000000E+00          1.3880581366E+02          5.8043737495E+00          4.9513979417E-01          
2018-02-05                14:39:48.111              35.61097351               854.663364                36.61097351               1517841588.111            2                         963                       5.0015939382E+01          7.9999992371E+01          4.4999229431E+01          4.2025416667E+01          4.5003807068E+01          0.0000000000E+00          3.3046861719E+04          0.0000000000E+00          4.1651102295E+03          -3.4256761468E+01         -1.1663757965E+02         -8.5395503900E-01         1.0000000000E+00          1.3894934158E+02          7.1277868276E+00          7.0784364910E-01          
2018-02-05                14:39:48.967              35.61098341               854.663602                36.61098341               1517841588.967            2                         963                       4.9999639053E+01          7.9999992371E+01          4.4999229431E+01          4.2023750000E+01          4.5003807068E+01          0.0000000000E+00          3.3042935312E+04          0.0000000000E+00          4.2253019142E+03          -3.4281550040E+01         -1.1683119842E+02         -3.3993455807E-01         1.0000000000E+00          1.3996789543E+02          4.4686951527E+00          3.5324499160E-01          
2018-02-05                14:39:49.819              35.61099329               854.663839                36.61099329               1517841589.820            2                         963                       5.0013082047E+01          7.9999909973E+01          4.4999245911E+01          4.2028750000E+01          4.5003774109E+01          0.0000000000E+00          3.3048804688E+04          0.0000000000E+00          4.2829325114E+03          -3.3730667038E+01         -1.1773457297E+02         -4.5923992612E-02         1.0000000000E+00          1.3932430072E+02          7.8997387780E+00          3.6241938571E-01          
2018-02-05                14:39:50.674              35.61100317               854.664076                36.61100317               1517841590.674            2                         963                       5.0027118073E+01          7.9999839783E+01          4.4999259949E+01          4.2000000000E+01          4.5003746033E+01          0.0000000000E+00          3.3056661250E+04          0.0000000000E+00          4.3431960222E+03          -3.4103253336E+01         -1.1439077690E+02         -3.2633728784E-01         1.0000000000E+00          1.3983937699E+02          5.0226473461E+00          5.7370580491E-01          
2018-02-05                14:39:51.526              35.61101304               854.664313                36.61101304               1517841591.527            2                         963                       5.0002633082E+01          7.9999839783E+01          4.4999259949E+01          4.2000000000E+01          4.5003746033E+01          0.0000000000E+00          3.3046473490E+04          0.0000000000E+00          4.4000554367E+03          -3.4077231412E+01         -1.1834752132E+02         -9.2718759362E-01         1.0000000000E+00          1.4050678057E+02          5.6183911997E+00          4.9590489094E-01          
2018-02-05                14:39:52.381              35.61102293               854.664550                36.61102293               1517841592.381            2                         963                       5.0006290741E+01          7.9999839783E+01          4.4999259949E+01          4.2000000000E+01          4.5003746033E+01          0.0000000000E+00          3.3049273385E+04          0.0000000000E+00          4.4537170751E+03          -3.3329155422E+01         -1.1683181662E+02         -1.1096470306E-01         1.0000000000E+00          1.4001148089E+02          5.5358336982E+00          5.0536710517E-01          
2018-02-05                14:39:53.233              35.61103280               854.664787                36.61103280               1517841593.234            2                         963                       5.0000626526E+01          7.9999839783E+01          4.4999259949E+01          4.2000000000E+01          4.5003746033E+01          0.0000000000E+00          3.3049194062E+04          0.0000000000E+00          4.5093198168E+03          -3.3596617765E+01         -1.1595047695E+02         2.3373075530E-01          1.0000000000E+00          1.4026166377E+02          5.9430019973E+00          5.7818335088E-01          
2018-02-05                14:39:54.089              35.61104271               854.665025                36.61104271               1517841594.090            2                         963                       5.0000707092E+01          7.9999839783E+01          4.4999259949E+01          4.2000000000E+01          4.5003746033E+01          0.0000000000E+00          3.3048605781E+04          0.0000000000E+00          4.5644478121E+03          -3.3760917576E+01         -1.1805172734E+02         -1.7247658764E+00         1.0000000000E+00          1.4140325034E+02          6.4632166858E+00          4.9783300304E-01          
2018-02-05                14:39:54.948              35.61105265               854.665264                36.61105265               1517841594.949            2                         963                       5.0008477453E+01          7.9999642843E+01          4.4999161479E+01          4.2000000000E+01          4.5003819885E+01          0.0000000000E+00          3.3054351615E+04          0.0000000000E+00          4.6146883815E+03          -3.2863587036E+01         -1.1826150993E+02         3.0615734428E-01          1.0000000000E+00          1.4040555672E+02          6.6265207311E+00          4.8655931128E-01          
2018-02-05                14:39:55.805              35.61106257               854.665502                36.61106257               1517841595.806            2                         963                       5.0005752462E+01          7.9999595642E+01          4.4999137878E+01          4.2000000000E+01          4.5003837585E+01          0.0000000000E+00          3.3050912656E+04          0.0000000000E+00          4.6690667823E+03          -3.3271442646E+01         -1.1896133673E+02         -6.4138715235E-01         1.0000000000E+00          1.4186262466E+02          5.4881430977E+00          3.8438161880E-01          
2018-02-05                14:39:56.658              35.61107244               854.665739                36.61107244               1517841596.659            2                         963                       5.0013449478E+01          7.9999595642E+01          4.4999137878E+01          4.2000000000E+01          4.5003837585E+01          0.0000000000E+00          3.3055909531E+04          0.0000000000E+00          4.7189156782E+03          -3.2876957781E+01         -1.1788378580E+02         -1.1256013662E+00         1.0000000000E+00          1.4139194386E+02          7.4146554452E+00          5.0998856452E-01          
2018-02-05                14:39:57.513              35.61108233               854.665976                36.61108233               1517841597.513            2                         963                       5.0000761185E+01          7.9999595642E+01          4.4999137878E+01          4.2000000000E+01          4.5003837585E+01          0.0000000000E+00          3.3056321042E+04          0.0000000000E+00          4.7671030182E+03          -3.2633859403E+01         -1.1913144476E+02         -7.3405669661E-01         1.0000000000E+00          1.4240578433E+02          6.7769570521E+00          4.0361823074E-01          
2018-02-05                14:39:58.365              35.61109220               854.666213                36.61109220               1517841598.366            2                         963                       4.9998221563E+01          7.9999595642E+01          4.4999137878E+01          4.2000000000E+01          4.5003837585E+01          0.0000000000E+00          3.3054044401E+04          0.0000000000E+00          4.8136407823E+03          -3.2292514749E+01         -1.1705677781E+02         1.6622050665E-01          1.0000000000E+00          1.4167877227E+02          6.4042905982E+00          4.2602499324E-01          
2018-02-05                14:39:59.219              35.61110207               854.666450                36.61110207               1517841599.219            2                         963                       4.9987358093E+01          7.9999595642E+01          4.4999137878E+01          4.2000000000E+01          4.5003837585E+01          0.0000000000E+00          3.3045341875E+04          0.0000000000E+00          4.8638619263E+03          -3.2537361726E+01         -1.1596100929E+02         7.8978729191E-02          1.0000000000E+00          1.4197019865E+02          6.2496126919E+00          3.9090165442E-01          
2018-02-05                14:40:00.072              35.61111196               854.666687                36.61111196               1517841600.073            2                         963                       4.9982663422E+01          7.9999463196E+01          4.4999156799E+01          4.2000000000E+01          4.5003705139E+01          0.0000000000E+00          3.3040181016E+04          0.0000000000E+00          4.9126772438E+03          -3.2638621749E+01         -1.2010908361E+02         -4.3976401879E-01         1.0000000000E+00          1.4183529423E+02          7.4353913340E+00          5.7047146509E-01          
2018-02-05                14:40:00.926              35.61112183               854.666924                36.61112183               1517841600.926            2                         963                       4.9991934942E+01          7.9999382019E+01          4.4999168396E+01          4.2000000000E+01          4.5003623962E+01          0.0000000000E+00          3.3043224401E+04          0.0000000000E+00          4.9555436593E+03          -3.1785129226E+01         -1.1780336868E+02         -1.0191618897E+00         1.0000000000E+00          1.4246823891E+02          6.8003837904E+00          4.3162970152E-01          
2018-02-05                14:40:01.779              35.61113171               854.667161                36.61113171               1517841601.780            2                         963                       5.0011591543E+01          7.9999382019E+01          4.4999168396E+01          4.2000000000E+01          4.5003623962E+01          0.0000000000E+00          3.3057964167E+04          0.0000000000E+00          5.0021528366E+03          -3.2067921087E+01         -1.1876077748E+02         1.0221338270E+00          1.0000000000E+00          1.4158718613E+02          7.4801248828E+00          6.4398050896E-01          
2018-02-05                14:40:02.632              35.61114159               854.667398                36.61114159               1517841602.633            0                         963                       4.9996692657E+01          7.9999382019E+01          4.4999168396E+01          4.2062500000E+01          4.5003623962E+01          0.0000000000E+00          3.3051175781E+04          0.0000000000E+00          5.0471159285E+03          -3.2134534006E+01         -1.1864458871E+02         -5.2052228143E-01         1.0000000000E+00          1.4274727560E+02          7.1833626777E+00          4.0741352980E-01          
2018-02-05                14:40:03.486              35.61115147               854.667635                36.61115147               1517841603.487            0                         963                       4.9998475189E+01          7.9999382019E+01          4.4999168396E+01          4.2062500000E+01          4.5003623962E+01          0.0000000000E+00          3.3052239844E+04          0.0000000000E+00          5.0895624559E+03          -3.2015248973E+01         -1.1732371072E+02         -7.3300626621E-01         1.0000000000E+00          1.4291914127E+02          7.4974716074E+00          4.5111727762E-01          
2018-02-05                14:40:04.339              35.61116134               854.667872                36.61116134               1517841604.340            0                         963                       4.9998593191E+01          7.9999382019E+01          4.4999168396E+01          4.2062500000E+01          4.5003623962E+01          0.0000000000E+00          3.3049650052E+04          0.0000000000E+00          5.1326675640E+03          -3.1719647682E+01         -1.1956928371E+02         6.5360124431E-01          1.0000000000E+00          1.4175910705E+02          6.7965529061E+00          7.5217812607E-01          
2018-02-05                14:40:05.193              35.61117122               854.668109                36.61117122               1517841605.193            0                         963                       5.0008680471E+01          7.9999763692E+01          4.4999168396E+01          4.2062500000E+01          4.5003569438E+01          0.0000000000E+00          3.3054618776E+04          0.0000000000E+00          5.1730470315E+03          -3.1348994187E+01         -1.1995388809E+02         -5.9349858195E-01         1.0000000000E+00          1.4322562590E+02          7.0325231609E+00          4.9131815624E-01          
2018-02-05                14:40:06.046              35.61118110               854.668346                36.61118110               1517841606.047            0                         963                       5.0001834132E+01          7.9999809265E+01          4.4999168396E+01          4.2062500000E+01          4.5003562927E+01          0.0000000000E+00          3.3055278828E+04          0.0000000000E+00          5.2112117164E+03          -3.0781929837E+01         -1.1912450564E+02         -4.1429165395E-01         1.0000000000E+00          1.4268732691E+02          9.8166081626E+00          2.5856473395E-01          
2018-02-05                14:40:06.900              35.61119097               854.668583                36.61119097               1517841606.900            0                         963                       4.9996160126E+01          7.9999809265E+01          4.4999168396E+01          4.2062500000E+01          4.5003562927E+01          0.0000000000E+00          3.3050161719E+04          0.0000000000E+00          5.2556846066E+03          -3.2008870288E+01         -1.2018164196E+02         3.1207465817E-02          1.0000000000E+00          1.4253727000E+02          6.8339410701E+00          6.8320537270E-01          
2018-02-05                14:40:07.753              35.61120086               854.668821                36.61120086               1517841607.754            0                         963                       4.9992036870E+01          7.9999809265E+01          4.4999168396E+01          4.2062500000E+01          4.5003562927E+01          0.0000000000E+00          3.3048803177E+04          0.0000000000E+00          5.2953738223E+03          -3.1645291637E+01         -1.1908604987E+02         4.9838714031E-01          1.0000000000E+00          1.4264616318E+02          7.3000288785E+00          6.7612587434E-01          
2018-02-05                14:40:08.607              35.61121073               854.669058                36.61121073               1517841608.607            0                         963                       4.9992755407E+01          7.9999809265E+01          4.4999168396E+01          4.2029583333E+01          4.5003562927E+01          0.0000000000E+00          3.3046381224E+04          0.0000000000E+00          5.3292463363E+03          -3.0685138679E+01         -1.1927373856E+02         -1.3117860821E+00         1.0000000000E+00          1.4299732760E+02          9.3317054736E+00          5.2720219655E-01          
2018-02-05                14:40:09.460              35.61122060               854.669294                36.61122060               1517841609.460            0                         963                       4.9999360021E+01          7.9999971619E+01          4.4999168396E+01          4.2000000000E+01          4.5003614197E+01          0.0000000000E+00          3.3049372344E+04          0.0000000000E+00          5.3678379860E+03          -3.0299962215E+01         -1.1976615957E+02         -6.6747484709E-01         1.0000000000E+00          1.4350914760E+02          8.5930634448E+00          3.4899722760E-01          
2018-02-05                14:40:10.313              35.61123049               854.669532                36.61123049               1517841610.314            0                         963                       5.0001107178E+01          8.0000389099E+01          4.4999168396E+01          4.2000000000E+01          4.5003746033E+01          0.0000000000E+00          3.3053495677E+04          0.0000000000E+00          5.4084403867E+03          -3.1487027596E+01         -1.1816567165E+02         -3.3658940508E-01         1.0000000000E+00          1.4380647020E+02          7.9468302535E+00          4.6789952262E-01          
2018-02-05                14:40:11.167              35.61124036               854.669769                36.61124036               1517841611.167            0                         963                       5.0008262634E+01          8.0000389099E+01          4.4999168396E+01          4.2000000000E+01          4.5003746033E+01          0.0000000000E+00          3.3057375000E+04          0.0000000000E+00          5.4432348486E+03          -3.0802859266E+01         -1.1750520125E+02         -5.8908022660E-01         1.0000000000E+00          1.4442733695E+02          6.9110522006E+00          4.8986138092E-01          
2018-02-05                14:40:12.020              35.61125024               854.670006                36.61125024               1517841612.021            0                         963                       5.0005548426E+01          8.0000389099E+01          4.4999168396E+01          4.2000000000E+01          4.5003746033E+01          0.0000000000E+00          3.3056066380E+04          0.0000000000E+00          5.4778605751E+03          -3.0326945395E+01         -1.2094725766E+02         -3.4481800384E-01         1.0000000000E+00          1.4394992539E+02          7.6641151632E+00          6.1049568285E-01          
2018-02-05                14:40:12.874              35.61126012               854.670243                36.61126012               1517841612.874            0                         963                       5.0000712585E+01          8.0000389099E+01          4.4999168396E+01          4.2000000000E+01          4.5003746033E+01          0.0000000000E+00          3.3052982370E+04          0.0000000000E+00          5.5121859471E+03          -3.0145698351E+01         -1.2059675797E+02         -1.4558252750E+00         1.0000000000E+00          1.4463057822E+02          7.2449069103E+00          3.4643207685E-01          
2018-02-05                14:40:13.727              35.61127000               854.670480                36.61127000               1517841613.728            0                         963                       5.0009592285E+01          8.0000389099E+01          4.4999168396E+01          4.2000000000E+01          4.5003746033E+01          0.0000000000E+00          3.3064530495E+04          0.0000000000E+00          5.5465557480E+03          -3.0450259348E+01         -1.1881072512E+02         -1.2547759249E+00         1.0000000000E+00          1.4459215989E+02          8.1047437674E+00          4.6210858435E-01          
2018-02-05                14:40:14.581              35.61127987               854.670717                36.61127987               1517841614.581            0                         963                       5.0003586222E+01          8.0000527445E+01          4.4999164327E+01          4.2000000000E+01          4.5003741964E+01          0.0000000000E+00          3.3063827656E+04          0.0000000000E+00          5.5802840995E+03          -3.0182779472E+01         -1.1912170033E+02         -9.8082522979E-01         1.0000000000E+00          1.4456117430E+02          8.4762942359E+00          5.6081160686E-01          
2018-02-05                14:40:15.434              35.61128975               854.670954                36.61128975               1517841615.434            0                         963                       5.0007822520E+01          8.0001426697E+01          4.4999137878E+01          4.2000000000E+01          4.5003715515E+01          0.0000000000E+00          3.3065025000E+04          0.0000000000E+00          5.6110675937E+03          -2.9854642180E+01         -1.1932515389E+02         7.1131749999E-01          1.0000000000E+00          1.4419068788E+02          7.3141100495E+00          4.5046021079E-01          
2018-02-05                14:40:16.288              35.61129963               854.671191                36.61129963               1517841616.288            0                         963                       5.0005768458E+01          8.0001426697E+01          4.4999137878E+01          4.2000000000E+01          4.5003715515E+01          0.0000000000E+00          3.3067749453E+04          0.0000000000E+00          5.6437622747E+03          -3.0102455741E+01         -1.1930238171E+02         -2.3211923576E-01         1.0000000000E+00          1.4453853839E+02          7.8318239409E+00          5.1640912403E-01          
2018-02-05                14:40:17.141              35.61130950               854.671428                36.61130950               1517841617.141            0                         963                       5.0000072937E+01          8.0001426697E+01          4.4999137878E+01          4.2000000000E+01          4.5003715515E+01          0.0000000000E+00          3.3065550000E+04          0.0000000000E+00          5.6731714284E+03          -2.9478390405E+01         -1.1944623224E+02         -3.6898831760E-01         1.0000000000E+00          1.4494037754E+02          6.2152230679E+00          6.2000765061E-01          
2018-02-05                14:40:17.994              35.61131939               854.671665                36.61131939               1517841617.995            0                         963                       4.9983435847E+01          8.0001426697E+01          4.4999137878E+01          4.2000000000E+01          4.5003715515E+01          0.0000000000E+00          3.3050484948E+04          0.0000000000E+00          5.7080656075E+03          -2.9681411516E+01         -1.2055664320E+02         2.8732560683E-03          1.0000000000E+00          1.4480241956E+02          7.6808611784E+00          4.2282472637E-01          
2018-02-05                14:40:18.848              35.61132926               854.671902                36.61132926               1517841618.848            0                         963                       5.0021539917E+01          8.0001426697E+01          4.4999137878E+01          4.2010833333E+01          4.5003715515E+01          0.0000000000E+00          3.3069053177E+04          0.0000000000E+00          5.7403787819E+03          -2.9514059155E+01         -1.1966026782E+02         -7.1722792612E-01         1.0000000000E+00          1.4498158117E+02          8.6706398926E+00          6.0162341585E-01          
2018-02-05                14:40:19.701              35.61133914               854.672139                36.61133914               1517841619.702            0                         963                       5.0020388209E+01          8.0001646220E+01          4.4999087219E+01          4.2062500000E+01          4.5003631083E+01          0.0000000000E+00          3.3079100521E+04          0.0000000000E+00          5.7682302145E+03          -2.9759691909E+01         -1.1747080964E+02         -1.5459046771E+00         1.0000000000E+00          1.4529724344E+02          8.2846473262E+00          2.7196690861E-01          
2018-02-05                14:40:20.555              35.61134902               854.672376                36.61134902               1517841620.555            0                         963                       5.0008806534E+01          8.0001823425E+01          4.4999046326E+01          4.2062500000E+01          4.5003562927E+01          0.0000000000E+00          3.3075493776E+04          0.0000000000E+00          5.7914471029E+03          -2.8968039622E+01         -1.1956141716E+02         -5.5884368918E-01         1.0000000000E+00          1.4551900647E+02          7.8172552530E+00          4.1103631386E-01          
2018-02-05                14:40:21.407              35.61135889               854.672613                36.61135889               1517841621.408            0                         963                       5.0024306641E+01          8.0001823425E+01          4.4999046326E+01          4.2060833333E+01          4.5003562927E+01          0.0000000000E+00          3.3085755469E+04          0.0000000000E+00          5.8180927887E+03          -2.8738636641E+01         -1.2186030380E+02         -6.4281711823E-02         1.0000000000E+00          1.4501561278E+02          8.7029312370E+00          5.8488282918E-01          
2018-02-05                14:40:22.262              35.61136877               854.672851                36.61136877               1517841622.262            0                         963                       4.9998042196E+01          8.0001823425E+01          4.4999046326E+01          4.2025833333E+01          4.5003562927E+01          0.0000000000E+00          3.3075817708E+04          0.0000000000E+00          5.8465082420E+03          -2.9057609546E+01         -1.1846128870E+02         -1.4960161275E-01         1.0000000000E+00          1.4510619086E+02          7.9545186060E+00          5.8008587232E-01          
2018-02-05                14:40:23.115              35.61137865               854.673088                36.61137865               1517841623.115            0                         963                       4.9988701274E+01          8.0001823425E+01          4.4999046326E+01          4.2051666667E+01          4.5003562927E+01          0.0000000000E+00          3.3068070677E+04          0.0000000000E+00          5.8718814431E+03          -2.8550747440E+01         -1.1872825182E+02         9.7325524611E-01          1.0000000000E+00          1.4498329141E+02          7.5827355756E+00          5.9062221478E-01          
2018-02-05                14:40:23.969              35.61138853               854.673325                36.61138853               1517841623.969            0                         963                       4.9988630422E+01          8.0001823425E+01          4.4999046326E+01          4.2000000000E+01          4.5003562927E+01          0.0000000000E+00          3.3067250339E+04          0.0000000000E+00          5.8991760058E+03          -2.8850205671E+01         -1.1864573803E+02         -4.4437389678E-01         1.0000000000E+00          1.4512055282E+02          9.2885158706E+00          5.1544263537E-01          
2018-02-05                14:40:24.822              35.61139840               854.673562                36.61139840               1517841624.822            0                         963                       5.0007727559E+01          8.0001948751E+01          4.4999144796E+01          4.2000000000E+01          4.5003580831E+01          0.0000000000E+00          3.3074609688E+04          0.0000000000E+00          5.9240100164E+03          -2.8584660523E+01         -1.1825397475E+02         -3.9352135669E-01         1.0000000000E+00          1.4519765715E+02          8.3032841113E+00          7.3241752707E-01          
2018-02-05                14:40:25.676              35.61140829               854.673799                36.61140829               1517841625.676            0                         963                       5.0003733927E+01          8.0002250671E+01          4.4999382019E+01          4.2000000000E+01          4.5003623962E+01          0.0000000000E+00          3.3074364062E+04          0.0000000000E+00          5.9466553311E+03          -2.7716202606E+01         -1.1963729950E+02         1.5991448814E+00          1.0000000000E+00          1.4471011072E+02          7.8169833221E+00          7.5398353796E-01          
2018-02-05                14:40:26.529              35.61141816               854.674036                36.61141816               1517841626.529            0                         963                       5.0000487442E+01          8.0002250671E+01          4.4999382019E+01          4.2026250000E+01          4.5003623962E+01          0.0000000000E+00          3.3071285781E+04          0.0000000000E+00          5.9715354867E+03          -2.8243056856E+01         -1.2140293682E+02         -1.5848702097E-01         1.0000000000E+00          1.4607591036E+02          7.6697554248E+00          6.3153522509E-01          
2018-02-05                14:40:27.382              35.61142804               854.674273                36.61142804               1517841627.383            0                         963                       4.9999955953E+01          8.0002250671E+01          4.4999382019E+01          4.2023333333E+01          4.5003623962E+01          0.0000000000E+00          3.3074338177E+04          0.0000000000E+00          5.9927960088E+03          -2.7825086279E+01         -1.1891428313E+02         -2.8935131988E-01         1.0000000000E+00          1.4575051799E+02          9.2177519612E+00          6.6652635131E-01          
2018-02-05                14:40:28.236              35.61143792               854.674510                36.61143792               1517841628.236            0                         963                       5.0009583435E+01          8.0002250671E+01          4.4999382019E+01          4.2062500000E+01          4.5003623962E+01          0.0000000000E+00          3.3081910495E+04          0.0000000000E+00          6.0132509415E+03          -2.7633312885E+01         -1.2092480836E+02         1.2067615278E+00          1.0000000000E+00          1.4486202977E+02          7.5438503390E+00          7.3308805972E-01          
2018-02-05                14:40:29.088              35.61144779               854.674747                36.61144779               1517841629.089            0                         963                       4.9990664724E+01          8.0002250671E+01          4.4999382019E+01          4.2023750000E+01          4.5003623962E+01          0.0000000000E+00          3.3071592057E+04          0.0000000000E+00          6.0348578326E+03          -2.7514304870E+01         -1.2051097242E+02         9.1181815340E-02          1.0000000000E+00          1.4535235601E+02          9.0569640382E+00          7.9377526587E-01          
2018-02-05                14:40:29.943              35.61145767               854.674984                36.61145767               1517841629.943            0                         963                       5.0006277313E+01          8.0002022400E+01          4.4999091492E+01          4.2020000000E+01          4.5003540955E+01          0.0000000000E+00          3.3079711875E+04          0.0000000000E+00          6.0546511228E+03          -2.7300536932E+01         -1.2101506047E+02         -3.2695298059E-01         1.0000000000E+00          1.4660759541E+02          6.5444284995E+00          6.5240858252E-01          
2018-02-05                14:40:30.796              35.61146755               854.675221                36.61146755               1517841630.796            0                         963                       4.9995103912E+01          8.0001914978E+01          4.4998954773E+01          4.2000000000E+01          4.5003501892E+01          0.0000000000E+00          3.3073300937E+04          0.0000000000E+00          6.0753540132E+03          -2.7657279323E+01         -1.1815364407E+02         -6.5532460258E-02         1.0000000000E+00          1.4561230340E+02          8.8877015762E+00          6.0804464041E-01          
2018-02-05                14:40:31.650              35.61147743               854.675458                36.61147743               1517841631.650            0                         963                       4.9998656998E+01          8.0001914978E+01          4.4998954773E+01          4.2000000000E+01          4.5003501892E+01          0.0000000000E+00          3.3075738359E+04          0.0000000000E+00          6.0941278569E+03          -2.7066953491E+01         -1.1983891980E+02         -6.0905567487E-01         1.0000000000E+00          1.4644045192E+02          8.9040249474E+00          4.4606242264E-01          
2018-02-05                14:40:32.503              35.61148730               854.675695                36.61148730               1517841632.503            0                         963                       4.9969266866E+01          8.0001914978E+01          4.4998954773E+01          4.2000000000E+01          4.5003501892E+01          0.0000000000E+00          3.3055526667E+04          0.0000000000E+00          6.1137430193E+03          -2.6975223188E+01         -1.1786486199E+02         1.0796645732E+00          1.0000000000E+00          1.4571936459E+02          6.9729597729E+00          7.4626440803E-01          
2018-02-05                14:40:33.355              35.61149718               854.675932                36.61149718               1517841633.356            0                         963                       5.0002389399E+01          8.0001914978E+01          4.4998954773E+01          4.2000000000E+01          4.5003501892E+01          0.0000000000E+00          3.3070273255E+04          0.0000000000E+00          6.1316186033E+03          -2.6984861180E+01         -1.2157389066E+02         -5.1772446742E-01         1.0000000000E+00          1.4660850364E+02          7.5848057312E+00          4.3694710783E-01          
2018-02-05                14:40:34.210              35.61150706               854.676169                36.61150706               1517841634.210            0                         963                       5.0004583282E+01          8.0001904399E+01          4.4998960063E+01          4.2000000000E+01          4.5003512472E+01          0.0000000000E+00          3.3070456797E+04          0.0000000000E+00          6.1470772912E+03          -2.6398495480E+01         -1.1956950211E+02         -1.7447623681E+00         1.0000000000E+00          1.4643865830E+02          1.0323329961E+01          4.1851451647E-01          
2018-02-05                14:40:35.062              35.61151693               854.676406                36.61151693               1517841635.063            0                         963                       4.9975467936E+01          8.0001792908E+01          4.4999015808E+01          4.2000000000E+01          4.5003623962E+01          0.0000000000E+00          3.3049254427E+04          0.0000000000E+00          6.1653963015E+03          -2.6457324351E+01         -1.2015704925E+02         1.6285471358E-01          1.0000000000E+00          1.4598634648E+02          9.5822141940E+00          4.8517549150E-01          
2018-02-05                14:40:35.917              35.61152682               854.676644                36.61152682               1517841635.917            0                         963                       5.0018734131E+01          8.0001792908E+01          4.4999015808E+01          4.2000000000E+01          4.5003623962E+01          0.0000000000E+00          3.3071996484E+04          0.0000000000E+00          6.1827092976E+03          -2.6590520023E+01         -1.1878566661E+02         1.1715679216E+00          1.0000000000E+00          1.4609979179E+02          8.7586323880E+00          5.6607991772E-01          
2018-02-05                14:40:36.769              35.61153669               854.676881                36.61153669               1517841636.770            0                         963                       5.0008719966E+01          8.0001792908E+01          4.4999015808E+01          4.2000000000E+01          4.5003623962E+01          0.0000000000E+00          3.3074404740E+04          0.0000000000E+00          6.1950941456E+03          -2.6028987428E+01         -1.1962086999E+02         -9.7351490684E-01         1.0000000000E+00          1.4716653447E+02          9.6149809659E+00          3.3542930584E-01          
2018-02-05                14:40:37.624              35.61154657               854.677118                36.61154657               1517841637.624            0                         963                       4.9986116587E+01          8.0001792908E+01          4.4999015808E+01          4.2000000000E+01          4.5003623962E+01          0.0000000000E+00          3.3054455260E+04          0.0000000000E+00          6.2105104995E+03          -2.6540495806E+01         -1.1951881789E+02         -5.6606657961E-01         1.0000000000E+00          1.4665632841E+02          7.6754815134E+00          5.9680282358E-01          
2018-02-05                14:40:38.476              35.61155645               854.677355                36.61155645               1517841638.477            0                         963                       5.0003055573E+01          8.0001792908E+01          4.4999015808E+01          4.2000000000E+01          4.5003623962E+01          0.0000000000E+00          3.3058493333E+04          0.0000000000E+00          6.2251517142E+03          -2.5855767042E+01         -1.1912018584E+02         -1.6758147104E+00         1.0000000000E+00          1.4718645093E+02          9.6171120720E+00          3.2710019513E-01          
2018-02-05                14:40:39.331              35.61156633               854.677592                36.61156633               1517841639.331            0                         963                       5.0013925502E+01          8.0001792908E+01          4.4999015808E+01          4.2000000000E+01          4.5003623962E+01          0.0000000000E+00          3.3066466198E+04          0.0000000000E+00          6.2388056134E+03          -2.5733352975E+01         -1.1930603945E+02         -3.8020388548E-01         1.0000000000E+00          1.4653062860E+02          9.4957858586E+00          5.2380670262E-01          
2018-02-05                14:40:40.184              35.61157620               854.677829                36.61157620               1517841640.184            0                         963                       4.9990498149E+01          8.0001976827E+01          4.4999038798E+01          4.2000000000E+01          4.5003532003E+01          0.0000000000E+00          3.3052651250E+04          0.0000000000E+00          6.2524622445E+03          -2.5878890614E+01         -1.1870168595E+02         -9.5894728346E-01         1.0000000000E+00          1.4625534977E+02          1.1203749938E+01          3.6273588190E-01          
2018-02-05                14:40:41.038              35.61158609               854.678066                36.61158609               1517841641.038            0                         963                       4.9993881480E+01          8.0002037048E+01          4.4999046326E+01          4.1939166667E+01          4.5003501892E+01          0.0000000000E+00          3.3049910443E+04          0.0000000000E+00          6.2633592096E+03          -2.5423020377E+01         -1.1822380679E+02         -1.3626446884E+00         1.0000000000E+00          1.4713969720E+02          8.5850602628E+00          5.4026649041E-01          
2018-02-05                14:40:41.897              35.61159603               854.678305                36.61159603               1517841641.897            0                         963                       5.0004429194E+01          8.0002037048E+01          4.4999046326E+01          4.1937500000E+01          4.5003501892E+01          0.0000000000E+00          3.3054042943E+04          0.0000000000E+00          6.2757813474E+03          -2.5252305947E+01         -1.2094844216E+02         -9.1934210383E-01         1.0000000000E+00          1.4654606836E+02          1.2064742312E+01          4.5884479922E-01          
2018-02-05                14:40:42.750              35.61160590               854.678542                36.61160590               1517841642.750            0                         963                       4.9989115321E+01          8.0002037048E+01          4.4999046326E+01          4.1976666667E+01          4.5003501892E+01          0.0000000000E+00          3.3043136172E+04          0.0000000000E+00          6.2869003244E+03          -2.4989192523E+01         -1.2043687735E+02         3.1892500141E-02          1.0000000000E+00          1.4674440544E+02          9.7600338324E+00          3.7297762254E-01          
2018-02-05                14:40:43.602              35.61161578               854.678779                36.61161578               1517841643.603            0                         963                       5.0002558848E+01          8.0002037048E+01          4.4999046326E+01          4.1963333333E+01          4.5003501892E+01          0.0000000000E+00          3.3045779687E+04          0.0000000000E+00          6.2994008506E+03          -2.5186246579E+01         -1.1966808863E+02         -2.3200562066E-01         1.0000000000E+00          1.4697985308E+02          8.0969317231E+00          6.2306620226E-01          
2018-02-05                14:40:44.457              35.61162566               854.679016                36.61162566               1517841644.457            0                         963                       5.0012179743E+01          8.0002058207E+01          4.4999051615E+01          4.1961250000E+01          4.5003491313E+01          0.0000000000E+00          3.3054641589E+04          0.0000000000E+00          6.3093587495E+03          -2.4771459232E+01         -1.1806827459E+02         1.2048910872E+00          1.0000000000E+00          1.4613468126E+02          8.6210382176E+00          4.9560649687E-01          
2018-02-05                14:40:45.309              35.61163553               854.679253                36.61163553               1517841645.310            0                         963                       5.0011126760E+01          8.0002159119E+01          4.4999076843E+01          4.2000000000E+01          4.5003440857E+01          0.0000000000E+00          3.3058131823E+04          0.0000000000E+00          6.3167474932E+03          -2.4592514801E+01         -1.1855231648E+02         1.0598975347E-01          1.0000000000E+00          1.4675427700E+02          8.7378802171E+00          6.1209175579E-01          
2018-02-05                14:40:46.164              35.61164542               854.679490                36.61164542               1517841646.164            0                         963                       5.0002926483E+01          8.0002159119E+01          4.4999076843E+01          4.2000000000E+01          4.5003440857E+01          0.0000000000E+00          3.3054873906E+04          0.0000000000E+00          6.3245536533E+03          -2.4432625048E+01         -1.2014029296E+02         1.5178360046E-02          1.0000000000E+00          1.4705716547E+02          8.8927162953E+00          5.1839364805E-01          
2018-02-05                14:40:47.016              35.61165529               854.679727                36.61165529               1517841647.017            0                         963                       5.0015205205E+01          8.0002159119E+01          4.4999076843E+01          4.2000000000E+01          4.5003440857E+01          0.0000000000E+00          3.3062962109E+04          0.0000000000E+00          6.3330223662E+03          -2.4280539631E+01         -1.1894490067E+02         -4.4353960086E-01         1.0000000000E+00          1.4642029796E+02          1.1933670298E+01          4.5510371289E-01          
2018-02-05                14:40:47.871              35.61166519               854.679964                36.61166519               1517841647.872            0                         963                       4.9996089401E+01          8.0002159119E+01          4.4999076843E+01          4.2000000000E+01          4.5003440857E+01          0.0000000000E+00          3.3052388750E+04          0.0000000000E+00          6.3415444213E+03          -2.4410538043E+01         -1.1786012602E+02         -6.6042952896E-01         1.0000000000E+00          1.4669918992E+02          1.0935956935E+01          4.2712102608E-01          
2018-02-05                14:40:48.730              35.61167512               854.680203                36.61167512               1517841648.730            0                         963                       5.0004955292E+01          8.0002159119E+01          4.4999076843E+01          4.2000000000E+01          4.5003440857E+01          0.0000000000E+00          3.3059181094E+04          0.0000000000E+00          6.3497690540E+03          -2.4588252977E+01         -1.1919574178E+02         -6.1418201765E-01         1.0000000000E+00          1.4686664920E+02          8.9442252588E+00          4.1715018029E-01          
2018-02-05                14:40:49.582              35.61168499               854.680440                36.61168499               1517841649.583            0                         963                       4.9987995631E+01          8.0002159119E+01          4.4999076843E+01          4.2000000000E+01          4.5003440857E+01          0.0000000000E+00          3.3052046875E+04          0.0000000000E+00          6.3538208629E+03          -2.4449216736E+01         -1.2159453904E+02         -5.7937307776E-02         1.0000000000E+00          1.4656689175E+02          1.0666086755E+01          6.4462404828E-01          
2018-02-05                14:40:50.437              35.61169487               854.680677                36.61169487               1517841650.437            0                         963                       5.0012458572E+01          8.0001531067E+01          4.4999046936E+01          4.2000000000E+01          4.5003410950E+01          0.0000000000E+00          3.3063533594E+04          0.0000000000E+00          6.3619129623E+03          -2.4430883262E+01         -1.1718005910E+02         7.7540071763E-02          1.0000000000E+00          1.4673860239E+02          8.0486135124E+00          5.4627777476E-01          
2018-02-05                14:40:51.292              35.61170478               854.680915                36.61170478               1517841651.293            0                         963                       5.0016699117E+01          8.0001518250E+01          4.4999046326E+01          4.2000000000E+01          4.5003410339E+01          0.0000000000E+00          3.3065082240E+04          0.0000000000E+00          6.3642636130E+03          -2.3500445832E+01         -1.1947626828E+02         2.6613087361E-01          1.0000000000E+00          1.4677318851E+02          9.6192980692E+00          4.3124851307E-01          
2018-02-05                14:40:52.154              35.61171476               854.681154                36.61171476               1517841652.155            0                         963                       5.0001625061E+01          8.0001518250E+01          4.4999046326E+01          4.2000000000E+01          4.5003410339E+01          0.0000000000E+00          3.3056435677E+04          0.0000000000E+00          6.3705149723E+03          -2.3946215805E+01         -1.1842957383E+02         3.6784042222E-02          1.0000000000E+00          1.4680253521E+02          9.7186847715E+00          3.6828055084E-01          
2018-02-05                14:40:53.007              35.61172463               854.681391                36.61172463               1517841653.008            0                         963                       5.0005198008E+01          8.0001518250E+01          4.4999046326E+01          4.2000000000E+01          4.5003410339E+01          0.0000000000E+00          3.3058310234E+04          0.0000000000E+00          6.3740100115E+03          -2.3329193097E+01         -1.1845030683E+02         -1.3586536291E-01         1.0000000000E+00          1.4744551802E+02          8.4283964489E+00          4.8986305037E-01          
2018-02-05                14:40:53.861              35.61173451               854.681628                36.61173451               1517841653.862            0                         963                       5.0005412445E+01          8.0001518250E+01          4.4999046326E+01          4.2000000000E+01          4.5003410339E+01          0.0000000000E+00          3.3058830391E+04          0.0000000000E+00          6.3777008763E+03          -2.3527275804E+01         -1.1941919828E+02         -3.2203176885E-01         1.0000000000E+00          1.4645739991E+02          1.0674910053E+01          4.5862335253E-01          
2018-02-05                14:40:54.714              35.61174439               854.681865                36.61174439               1517841654.715            0                         963                       5.0005790304E+01          8.0001481628E+01          4.4999058533E+01          4.2000000000E+01          4.5003410339E+01          0.0000000000E+00          3.3061378802E+04          0.0000000000E+00          6.3819498952E+03          -2.3352843212E+01         -1.2056826069E+02         -2.9788848565E-01         1.0000000000E+00          1.4674083257E+02          1.1785873711E+01          4.2102288083E-01          
2018-02-05                14:40:55.568              35.61175426               854.682102                36.61175426               1517841655.568            0                         963                       5.0009291534E+01          8.0001426697E+01          4.4999076843E+01          4.2000000000E+01          4.5003410339E+01          0.0000000000E+00          3.3068820938E+04          0.0000000000E+00          6.3811245398E+03          -2.3444215374E+01         -1.2025621563E+02         -7.3807297529E-01         1.0000000000E+00          1.4726514340E+02          1.0026287131E+01          4.1067493702E-01          
2018-02-05                14:40:56.421              35.61176414               854.682339                36.61176414               1517841656.422            0                         963                       4.9988121490E+01          8.0001426697E+01          4.4999076843E+01          4.2000000000E+01          4.5003410339E+01          0.0000000000E+00          3.3054528854E+04          0.0000000000E+00          6.3848275888E+03          -2.3351754854E+01         -1.1857258046E+02         1.0461170641E+00          1.0000000000E+00          1.4631302221E+02          8.4727140568E+00          6.5424775065E-01          
2018-02-05                14:40:57.275              35.61177402               854.682576                36.61177402               1517841657.275            0                         963                       4.9991974106E+01          8.0001426697E+01          4.4999076843E+01          4.2000000000E+01          4.5003410339E+01          0.0000000000E+00          3.3050492656E+04          0.0000000000E+00          6.3828609966E+03          -2.2662419368E+01         -1.1976451155E+02         -1.0165940742E-01         1.0000000000E+00          1.4672791313E+02          1.0176810564E+01          3.9989743469E-01          
2018-02-05                14:40:58.128              35.61178390               854.682814                36.61178390               1517841658.129            0                         963                       4.9982761002E+01          8.0001426697E+01          4.4999076843E+01          4.2000000000E+01          4.5003410339E+01          0.0000000000E+00          3.3042076042E+04          0.0000000000E+00          6.3840297486E+03          -2.2690315278E+01         -1.1999334141E+02         -1.3404690181E+00         1.0000000000E+00          1.4738884213E+02          9.4218726520E+00          4.5297596462E-01          
2018-02-05                14:40:58.990              35.61179388               854.683053                36.61179388               1517841658.991            0                         963                       5.0005507660E+01          8.0001324158E+01          4.4999076843E+01          4.2000000000E+01          4.5003448792E+01          0.0000000000E+00          3.3055015208E+04          0.0000000000E+00          6.3844767816E+03          -2.2448811085E+01         -1.1895164389E+02         -7.4089726333E-01         1.0000000000E+00          1.4723665818E+02          9.4958792626E+00          3.9089515629E-01          
2018-02-05                14:40:59.851              35.61180384               854.683292                36.61180384               1517841659.852            0                         963                       4.9995748901E+01          8.0001182556E+01          4.4999076843E+01          4.2000000000E+01          4.5003501892E+01          0.0000000000E+00          3.3050891406E+04          0.0000000000E+00          6.3833866931E+03          -2.2550936759E+01         -1.1988182255E+02         1.3302521782E+00          1.0000000000E+00          1.4643390340E+02          8.4470850892E+00          6.3412566090E-01          
2018-02-05                14:41:00.706              35.61181373               854.683529                36.61181373               1517841660.706            0                         963                       4.9986160355E+01          8.0001182556E+01          4.4999076843E+01          4.2000000000E+01          4.5003501892E+01          0.0000000000E+00          3.3043593125E+04          0.0000000000E+00          6.3828117943E+03          -2.2704073434E+01         -1.1747534763E+02         -4.1443162676E-01         1.0000000000E+00          1.4728210047E+02          9.1601646050E+00          5.7895690890E-01          
2018-02-05                14:41:01.559              35.61182361               854.683767                36.61182361               1517841661.560            0                         963                       4.9987343623E+01          8.0001182556E+01          4.4999076843E+01          4.2000000000E+01          4.5003501892E+01          0.0000000000E+00          3.3040291406E+04          0.0000000000E+00          6.3809402320E+03          -2.2100516446E+01         -1.1862177768E+02         5.8496075465E-01          1.0000000000E+00          1.4683078311E+02          9.7293236498E+00          5.3685714627E-01          
2018-02-05                14:41:02.413              35.61183348               854.684004                36.61183348               1517841662.413            0                         963                       4.9995913620E+01          8.0001182556E+01          4.4999076843E+01          4.2000000000E+01          4.5003501892E+01          0.0000000000E+00          3.3044569062E+04          0.0000000000E+00          6.3804019672E+03          -2.2195526016E+01         -1.2030946857E+02         -1.9866873382E-01         1.0000000000E+00          1.4733387362E+02          9.0672075060E+00          6.1997149277E-01          
2018-02-05                14:41:03.266              35.61184337               854.684241                36.61184337               1517841663.267            0                         963                       4.9986423492E+01          8.0001182556E+01          4.4999076843E+01          4.2000000000E+01          4.5003501892E+01          0.0000000000E+00          3.3041800781E+04          0.0000000000E+00          6.3783047097E+03          -2.1922992519E+01         -1.2040247359E+02         5.0033314747E-01          1.0000000000E+00          1.4679445668E+02          9.2667210090E+00          7.2485404572E-01          
2018-02-05                14:41:04.119              35.61185324               854.684478                36.61185324               1517841664.120            0                         963                       4.9989810486E+01          8.0001182556E+01          4.4999076843E+01          4.2000000000E+01          4.5003501892E+01          0.0000000000E+00          3.3047734531E+04          0.0000000000E+00          6.3726038368E+03          -2.1771627567E+01         -1.1948762574E+02         2.0464143634E-01          1.0000000000E+00          1.4748419531E+02          9.0183098149E+00          4.2091260803E-01          
2018-02-05                14:41:04.973              35.61186311               854.684715                36.61186311               1517841664.973            0                         963                       5.0005105591E+01          8.0000896098E+01          4.4999130554E+01          4.2000000000E+01          4.5003573507E+01          0.0000000000E+00          3.3059408594E+04          0.0000000000E+00          6.3700890521E+03          -2.1776845014E+01         -1.1729860126E+02         -1.1314075213E-01         1.0000000000E+00          1.4662330121E+02          9.3297564099E+00          5.2858106449E-01          
2018-02-05                14:41:05.828              35.61187301               854.684952                36.61187301               1517841665.828            0                         963                       5.0006033198E+01          8.0000694275E+01          4.4999168396E+01          4.1978333333E+01          4.5003623962E+01          0.0000000000E+00          3.3058223984E+04          0.0000000000E+00          6.3666745548E+03          -2.1844617683E+01         -1.1891528031E+02         9.7238116919E-01          1.0000000000E+00          1.4593457109E+02          9.6100590144E+00          6.1949749711E-01          
2018-02-05                14:41:06.686              35.61188294               854.685191                36.61188294               1517841666.686            0                         963                       4.9998701350E+01          8.0000694275E+01          4.4999168396E+01          4.1937500000E+01          4.5003623962E+01          0.0000000000E+00          3.3055431406E+04          0.0000000000E+00          6.3618268114E+03          -2.1595114388E+01         -1.1922602761E+02         -6.8952359406E-01         1.0000000000E+00          1.4780185947E+02          9.2774586882E+00          4.2471251237E-01          
2018-02-05                14:41:07.539              35.61189281               854.685428                36.61189281               1517841667.539            0                         963                       5.0000988897E+01          8.0000694275E+01          4.4999168396E+01          4.2000000000E+01          4.5003623962E+01          0.0000000000E+00          3.3056933203E+04          0.0000000000E+00          6.3552611984E+03          -2.1269783136E+01         -1.1898624598E+02         -9.9601999648E-01         1.0000000000E+00          1.4721495826E+02          9.6553287491E+00          5.9153411939E-01          
2018-02-05                14:41:08.392              35.61190270               854.685665                36.61190270               1517841668.393            0                         963                       4.9994010468E+01          8.0000694275E+01          4.4999168396E+01          4.2000000000E+01          4.5003623962E+01          0.0000000000E+00          3.3051798906E+04          0.0000000000E+00          6.3494974419E+03          -2.1372048048E+01         -1.1848408250E+02         4.5230194891E-01          1.0000000000E+00          1.4698986324E+02          7.4292049077E+00          6.6129823249E-01          
2018-02-05                14:41:09.249              35.61191260               854.685903                36.61191260               1517841669.249            0                         963                       5.0012283274E+01          8.0000694275E+01          4.4999168396E+01          4.2000000000E+01          4.5003623962E+01          0.0000000000E+00          3.3059145625E+04          0.0000000000E+00          6.3425046367E+03          -2.0905211993E+01         -1.1929612337E+02         8.9778004717E-01          1.0000000000E+00          1.4651047837E+02          9.5050072942E+00          4.1366720431E-01          
2018-02-05                14:41:10.105              35.61192251               854.686140                36.61192251               1517841670.105            0                         963                       5.0007373810E+01          8.0001731873E+01          4.4999168396E+01          4.2000000000E+01          4.5003349304E+01          0.0000000000E+00          3.3057621094E+04          0.0000000000E+00          6.3379889514E+03          -2.1234511998E+01         -1.1791518269E+02         -1.1660175227E+00         1.0000000000E+00          1.4693167736E+02          1.0169806364E+01          4.6581572674E-01          
2018-02-05                14:41:10.959              35.61193240               854.686378                36.61193240               1517841670.959            0                         963                       5.0000396347E+01          8.0001731873E+01          4.4999168396E+01          4.2000000000E+01          4.5003349304E+01          0.0000000000E+00          3.3053696719E+04          0.0000000000E+00          6.3334259326E+03          -2.1294144777E+01         -1.1822830757E+02         -5.4940905398E-02         1.0000000000E+00          1.4664947802E+02          9.9212035815E+00          5.6785916989E-01          
2018-02-05                14:41:11.812              35.61194227               854.686614                36.61194227               1517841671.812            0                         963                       4.9983433406E+01          8.0001731873E+01          4.4999168396E+01          4.2000000000E+01          4.5003349304E+01          0.0000000000E+00          3.3044921875E+04          0.0000000000E+00          6.3217590059E+03          -2.0441236033E+01         -1.1858336737E+02         2.9613620299E-01          1.0000000000E+00          1.4654997798E+02          9.9306765498E+00          5.5623239318E-01          
2018-02-05                14:41:12.667              35.61195218               854.686852                36.61195218               1517841672.668            0                         963                       4.9994351858E+01          8.0001731873E+01          4.4999168396E+01          4.2000000000E+01          4.5003349304E+01          0.0000000000E+00          3.3045573177E+04          0.0000000000E+00          6.3183545365E+03          -2.0944763227E+01         -1.1923697799E+02         7.6036133830E-01          1.0000000000E+00          1.4599077711E+02          9.3658010275E+00          6.5027389975E-01          
2018-02-05                14:41:13.525              35.61196209               854.687090                36.61196209               1517841673.525            0                         963                       5.0008580475E+01          8.0001731873E+01          4.4999168396E+01          4.2000000000E+01          4.5003349304E+01          0.0000000000E+00          3.3053560312E+04          0.0000000000E+00          6.3081594510E+03          -2.0463410487E+01         -1.1979862937E+02         -2.8690633293E-02         1.0000000000E+00          1.4639501574E+02          1.0977588984E+01          5.3235251106E-01          
2018-02-05                14:41:14.378              35.61197197               854.687327                36.61197197               1517841674.378            0                         963                       4.9996772512E+01          8.0001628927E+01          4.4999168396E+01          4.2000000000E+01          4.5003433533E+01          0.0000000000E+00          3.3049366432E+04          0.0000000000E+00          6.2994338057E+03          -2.0562489276E+01         -1.1776787086E+02         7.1358146008E-02          1.0000000000E+00          1.4697181484E+02          7.4400590781E+00          6.0007521136E-01          
2018-02-05                14:41:15.232              35.61198185               854.687564                36.61198185               1517841675.232            0                         963                       4.9984864858E+01          8.0001396179E+01          4.4999168396E+01          4.2000000000E+01          4.5003623962E+01          0.0000000000E+00          3.3046136146E+04          0.0000000000E+00          6.2910435874E+03          -2.0452228713E+01         -1.1717553191E+02         -8.1438364682E-01         1.0000000000E+00          1.4642723352E+02          1.1853777733E+01          3.4774024227E-01          
2018-02-05                14:41:16.091              35.61199179               854.687803                36.61199179               1517841676.091            0                         963                       4.9966527863E+01          8.0001396179E+01          4.4999168396E+01          4.2000000000E+01          4.5003623962E+01          0.0000000000E+00          3.3033317240E+04          0.0000000000E+00          6.2783802372E+03          -2.0306600816E+01         -1.1795795096E+02         -3.4928980883E-01         1.0000000000E+00          1.4651516304E+02          9.7195967387E+00          3.8537746454E-01          
2018-02-05                14:41:16.944              35.61200167               854.688040                36.61200167               1517841676.944            0                         963                       4.9989960276E+01          8.0001396179E+01          4.4999168396E+01          4.2000000000E+01          4.5003623962E+01          0.0000000000E+00          3.3036884714E+04          0.0000000000E+00          6.2713883578E+03          -2.0203073635E+01         -1.1807455168E+02         8.4185099825E-01          1.0000000000E+00          1.4592674706E+02          9.5749214662E+00          4.7306337133E-01          
2018-02-05                14:41:17.798              35.61201155               854.688277                36.61201155               1517841677.798            0                         963                       5.0012961019E+01          8.0001396179E+01          4.4999168396E+01          4.2000000000E+01          4.5003623962E+01          0.0000000000E+00          3.3051487240E+04          0.0000000000E+00          6.2619030897E+03          -2.0417243559E+01         -1.1637000999E+02         1.1504857565E+00          1.0000000000E+00          1.4602598419E+02          7.9736341408E+00          5.7172345706E-01          
2018-02-05                14:41:18.651              35.61202142               854.688514                36.61202142               1517841678.651            0                         963                       5.0004588725E+01          8.0001396179E+01          4.4999168396E+01          4.2000000000E+01          4.5003623962E+01          0.0000000000E+00          3.3050778802E+04          0.0000000000E+00          6.2488309987E+03          -1.9796468822E+01         -1.1877771167E+02         -7.8691935663E-01         1.0000000000E+00          1.4725397965E+02          9.6726693764E+00          4.8651041079E-01          
2018-02-05                14:41:19.505              35.61203131               854.688751                36.61203131               1517841679.505            0                         963                       4.9991149139E+01          8.0001110535E+01          4.4999278259E+01          4.2000000000E+01          4.5003645935E+01          0.0000000000E+00          3.3045664531E+04          0.0000000000E+00          6.2412667564E+03          -2.0036642679E+01         -1.1755216885E+02         -3.1102111968E-01         1.0000000000E+00          1.4638148397E+02          8.7703594382E+00          5.4735635511E-01          
2018-02-05                14:41:20.358              35.61204118               854.688988                36.61204118               1517841680.358            0                         963                       4.9983615265E+01          8.0000999451E+01          4.4999320984E+01          4.2000000000E+01          4.5003654480E+01          0.0000000000E+00          3.3041138854E+04          0.0000000000E+00          6.2274537546E+03          -1.9433779960E+01         -1.1843626147E+02         -1.2360624629E-01         1.0000000000E+00          1.4595371484E+02          1.0126743247E+01          4.2609986720E-01          
2018-02-05                14:41:21.217              35.61205113               854.689227                36.61205113               1517841681.218            0                         963                       4.9982393341E+01          8.0000999451E+01          4.4999320984E+01          4.2000000000E+01          4.5003654480E+01          0.0000000000E+00          3.3039480156E+04          0.0000000000E+00          6.2149337194E+03          -1.9599425031E+01         -1.1656799285E+02         3.7279053846E-01          1.0000000000E+00          1.4572674739E+02          1.0878899318E+01          6.4420541952E-01          
2018-02-05                14:41:22.075              35.61206106               854.689466                36.61206106               1517841682.076            0                         963                       5.0000746867E+01          8.0000999451E+01          4.4999320984E+01          4.2000000000E+01          4.5003654480E+01          0.0000000000E+00          3.3049644687E+04          0.0000000000E+00          6.2020231214E+03          -1.9067188955E+01         -1.1876780133E+02         1.3652232440E-02          1.0000000000E+00          1.4627158703E+02          8.6369660182E+00          4.8927645809E-01          
2018-02-05                14:41:22.930              35.61207095               854.689703                36.61207095               1517841682.930            0                         963                       5.0014004924E+01          8.0000999451E+01          4.4999320984E+01          4.2000000000E+01          4.5003654480E+01          0.0000000000E+00          3.3058627708E+04          0.0000000000E+00          6.1904777018E+03          -1.9692827172E+01         -1.1591683052E+02         1.0756230825E-01          1.0000000000E+00          1.4597870211E+02          1.0281025039E+01          3.8934901367E-01          
2018-02-05                14:41:23.788              35.61208088               854.689941                36.61208088               1517841683.788            0                         963                       4.9986496404E+01          8.0000999451E+01          4.4999320984E+01          4.2000000000E+01          4.5003654480E+01          0.0000000000E+00          3.3042425677E+04          0.0000000000E+00          6.1757295186E+03          -1.9113469196E+01         -1.1713809480E+02         -3.4949435411E-01         1.0000000000E+00          1.4672317421E+02          7.2834867457E+00          3.5690377280E-01          
2018-02-05                14:41:24.641              35.61209076               854.690178                36.61209076               1517841684.642            0                         963                       4.9996316605E+01          8.0001069031E+01          4.4999297791E+01          4.2000000000E+01          4.5003642883E+01          0.0000000000E+00          3.3043636719E+04          0.0000000000E+00          6.1633812632E+03          -1.9201867651E+01         -1.1754501795E+02         5.6422938254E-01          1.0000000000E+00          1.4552499585E+02          8.7979298521E+00          6.0150113133E-01          
2018-02-05                14:41:25.496              35.61210065               854.690416                36.61210065               1517841685.496            0                         963                       4.9992372284E+01          8.0001182556E+01          4.4999259949E+01          4.2000000000E+01          4.5003623962E+01          0.0000000000E+00          3.3041896406E+04          0.0000000000E+00          6.1512020734E+03          -1.9021393107E+01         -1.1640934500E+02         5.4666209445E-01          1.0000000000E+00          1.4593591100E+02          9.4371053483E+00          2.9275616798E-01          
2018-02-05                14:41:26.348              35.61211052               854.690652                36.61211052               1517841686.349            0                         963                       4.9984835739E+01          8.0001182556E+01          4.4999259949E+01          4.2000000000E+01          4.5003623962E+01          0.0000000000E+00          3.3037301484E+04          0.0000000000E+00          6.1334519447E+03          -1.8650077649E+01         -1.1724443958E+02         -8.5711543125E-01         1.0000000000E+00          1.4635960650E+02          1.0759731103E+01          4.6763832011E-01          
2018-02-05                14:41:27.201              35.61212039               854.690889                36.61212039               1517841687.202            0                         963                       5.0000291494E+01          8.0001182556E+01          4.4999259949E+01          4.2000000000E+01          4.5003623962E+01          0.0000000000E+00          3.3041349687E+04          0.0000000000E+00          6.1243273125E+03          -1.9131714109E+01         -1.1660692834E+02         2.5911786177E-01          1.0000000000E+00          1.4620060557E+02          7.1306843010E+00          4.7259802301E-01          
2018-02-05                14:41:28.061              35.61213034               854.691128                36.61213034               1517841688.061            0                         963                       4.9996617508E+01          8.0001182556E+01          4.4999259949E+01          4.2000000000E+01          4.5003623962E+01          0.0000000000E+00          3.3039828646E+04          0.0000000000E+00          6.1099315967E+03          -1.9152572011E+01         -1.1810730598E+02         -4.5990461743E-01         1.0000000000E+00          1.4693650905E+02          7.6740798086E+00          3.7444370136E-01          
2018-02-05                14:41:28.915              35.61214023               854.691366                36.61214023               1517841688.916            0                         963                       4.9986014455E+01          8.0001182556E+01          4.4999259949E+01          4.2000000000E+01          4.5003623962E+01          0.0000000000E+00          3.3033466615E+04          0.0000000000E+00          6.0976434286E+03          -1.9225006530E+01         -1.1599288440E+02         -3.6772511226E-01         1.0000000000E+00          1.4627197402E+02          9.1640216647E+00          4.8443032103E-01          
2018-02-05                14:41:29.773              35.61215016               854.691604                36.61215016               1517841689.774            0                         963                       5.0009667689E+01          8.0000952047E+01          4.4999343770E+01          4.2000000000E+01          4.5003770650E+01          0.0000000000E+00          3.3044766198E+04          0.0000000000E+00          6.0789665911E+03          -1.8568920192E+01         -1.1741014957E+02         8.1663449066E-02          1.0000000000E+00          1.4553684079E+02          8.5706268020E+00          5.9075695197E-01          
2018-02-05                14:41:30.628              35.61216005               854.691841                36.61216005               1517841690.628            0                         963                       5.0023245239E+01          8.0000846863E+01          4.4999382019E+01          4.2000000000E+01          4.5003837585E+01          0.0000000000E+00          3.3053202812E+04          0.0000000000E+00          6.0661277163E+03          -1.9054260390E+01         -1.1692050511E+02         -6.3926303414E-01         1.0000000000E+00          1.4632306208E+02          8.2301460042E+00          4.3561522134E-01          
2018-02-05                14:41:31.480              35.61216992               854.692078                36.61216992               1517841691.481            0                         963                       4.9999860509E+01          8.0000846863E+01          4.4999382019E+01          4.2000000000E+01          4.5003837585E+01          0.0000000000E+00          3.3043796823E+04          0.0000000000E+00          6.0491429710E+03          -1.8745744076E+01         -1.1817908731E+02         -3.7636236875E-01         1.0000000000E+00          1.4578922783E+02          8.5633653916E+00          6.2006177352E-01          
2018-02-05                14:41:32.334              35.61217979               854.692315                36.61217979               1517841692.334            0                         963                       4.9995642700E+01          8.0000846863E+01          4.4999382019E+01          4.2000000000E+01          4.5003837585E+01          0.0000000000E+00          3.3039076719E+04          0.0000000000E+00          6.0330589538E+03          -1.8478455414E+01         -1.1895745481E+02         2.1644500076E+00          1.0000000000E+00          1.4463691773E+02          9.5695861811E+00          7.9296509856E-01          
2018-02-05                14:41:33.190              35.61218971               854.692553                36.61218971               1517841693.191            0                         963                       4.9999875031E+01          8.0000846863E+01          4.4999382019E+01          4.2000000000E+01          4.5003837585E+01          0.0000000000E+00          3.3042762292E+04          0.0000000000E+00          6.0166821990E+03          -1.8458007236E+01         -1.1735646226E+02         -2.1918656060E-02         1.0000000000E+00          1.4600043057E+02          1.0122488124E+01          3.9104469877E-01          
2018-02-05                14:41:34.046              35.61219962               854.692791                36.61219962               1517841694.047            0                         963                       5.0004539871E+01          8.0000846863E+01          4.4999382019E+01          4.2000000000E+01          4.5003837585E+01          0.0000000000E+00          3.3045291563E+04          0.0000000000E+00          6.0006874933E+03          -1.8549417563E+01         -1.1629289502E+02         -3.6020121413E-01         1.0000000000E+00          1.4523077068E+02          1.0198696758E+01          5.9767345902E-01          
2018-02-05                14:41:34.900              35.61220949               854.693028                36.61220949               1517841694.900            0                         963                       5.0013121490E+01          8.0000692444E+01          4.4999452209E+01          4.2000000000E+01          4.5003795471E+01          0.0000000000E+00          3.3054372812E+04          0.0000000000E+00          5.9835552471E+03          -1.8372707406E+01         -1.1700083016E+02         -9.6750272932E-01         1.0000000000E+00          1.4582563601E+02          8.3605080567E+00          4.1277958809E-01          
2018-02-05                14:41:35.753              35.61221937               854.693265                36.61221937               1517841695.754            0                         963                       5.0000936228E+01          8.0000511169E+01          4.4999534607E+01          4.2000000000E+01          4.5003746033E+01          0.0000000000E+00          3.3049936042E+04          0.0000000000E+00          5.9646373027E+03          -1.8092447875E+01         -1.1516517678E+02         1.4280929400E-01          1.0000000000E+00          1.4527772928E+02          8.9808126652E+00          4.4310902992E-01          
2018-02-05                14:41:36.607              35.61222925               854.693502                36.61222925               1517841696.607            0                         963                       4.9991940308E+01          8.0000511169E+01          4.4999534607E+01          4.2000000000E+01          4.5003746033E+01          0.0000000000E+00          3.3040911719E+04          0.0000000000E+00          5.9490965153E+03          -1.8431385749E+01         -1.1642352054E+02         -5.0811240195E-01         1.0000000000E+00          1.4525191702E+02          8.9547155003E+00          5.0921754965E-01          
2018-02-05                14:41:37.460              35.61223913               854.693739                36.61223913               1517841697.461            0                         963                       4.9968329163E+01          8.0000511169E+01          4.4999534607E+01          4.1961250000E+01          4.5003746033E+01          0.0000000000E+00          3.3020143359E+04          0.0000000000E+00          5.9323274505E+03          -1.8483021964E+01         -1.1548867656E+02         1.8292079608E-01          1.0000000000E+00          1.4585948933E+02          7.9512474486E+00          3.8461317161E-01          
2018-02-05                14:41:38.313              35.61224900               854.693976                36.61224900               1517841698.314            0                         963                       4.9984088236E+01          8.0000511169E+01          4.4999534607E+01          4.1993333333E+01          4.5003746033E+01          0.0000000000E+00          3.3025637187E+04          0.0000000000E+00          5.9125784078E+03          -1.8244423663E+01         -1.1781804032E+02         -1.8206123349E-01         1.0000000000E+00          1.4519885424E+02          8.4348763607E+00          4.8534235292E-01          
2018-02-05                14:41:39.167              35.61225889               854.694213                36.61225889               1517841699.168            0                         963                       5.0008972422E+01          8.0000511169E+01          4.4999534607E+01          4.1968333333E+01          4.5003746033E+01          0.0000000000E+00          3.3039334271E+04          0.0000000000E+00          5.8964151727E+03          -1.8111530523E+01         -1.1606566673E+02         1.7314474174E+00          1.0000000000E+00          1.4476201197E+02          6.9130407732E+00          7.2149352418E-01          
2018-02-05                14:41:40.020              35.61226876               854.694450                36.61226876               1517841700.021            0                         963                       5.0010815786E+01          8.0001005961E+01          4.4999300232E+01          4.2000000000E+01          4.5003719991E+01          0.0000000000E+00          3.3040496146E+04          0.0000000000E+00          5.8794772072E+03          -1.8371662985E+01         -1.1580794311E+02         3.2450483038E-01          1.0000000000E+00          1.4477502863E+02          9.3537984086E+00          4.5761208864E-01          
2018-02-05                14:41:40.874              35.61227863               854.694687                36.61227863               1517841700.874            0                         963                       5.0012740326E+01          8.0001091003E+01          4.4999259949E+01          4.2000000000E+01          4.5003715515E+01          0.0000000000E+00          3.3041250000E+04          0.0000000000E+00          5.8619566253E+03          -1.8309640807E+01         -1.1619107850E+02         -7.9814523744E-01         1.0000000000E+00          1.4565058933E+02          8.7347442248E+00          3.6823430429E-01          
2018-02-05                14:41:41.727              35.61228852               854.694924                36.61228852               1517841701.728            0                         963                       4.9990560608E+01          8.0001091003E+01          4.4999259949E+01          4.2000000000E+01          4.5003715515E+01          0.0000000000E+00          3.3025341797E+04          0.0000000000E+00          5.8432172460E+03          -1.8184181366E+01         -1.1722411451E+02         1.0460350447E+00          1.0000000000E+00          1.4397127965E+02          8.4684314754E+00          6.9367345314E-01          
2018-02-05                14:41:42.585              35.61229844               854.695163                36.61229844               1517841702.585            0                         963                       4.9994419352E+01          8.0001091003E+01          4.4999259949E+01          4.2000000000E+01          4.5003715515E+01          0.0000000000E+00          3.3022766563E+04          0.0000000000E+00          5.8257677103E+03          -1.8035505198E+01         -1.1734366566E+02         2.1984341501E-01          1.0000000000E+00          1.4551315090E+02          8.4144091355E+00          4.8784400071E-01          
2018-02-05                14:41:43.440              35.61230833               854.695400                36.61230833               1517841703.440            0                         963                       5.0000042216E+01          8.0001091003E+01          4.4999259949E+01          4.2000000000E+01          4.5003715515E+01          0.0000000000E+00          3.3020313932E+04          0.0000000000E+00          5.8054376130E+03          -1.7595388723E+01         -1.1752164519E+02         -1.1844603164E+00         1.0000000000E+00          1.4597051691E+02          8.4068769272E+00          4.4300300651E-01          
2018-02-05                14:41:44.293              35.61231822               854.695637                36.61231822               1517841704.294            0                         963                       4.9992324524E+01          8.0001091003E+01          4.4999259949E+01          4.2000000000E+01          4.5003715515E+01          0.0000000000E+00          3.3012444609E+04          0.0000000000E+00          5.7888994513E+03          -1.7794062743E+01         -1.1506663237E+02         2.3212191467E-02          1.0000000000E+00          1.4462393080E+02          1.0674793758E+01          3.5805493412E-01          
2018-02-05                14:41:45.147              35.61232809               854.695874                36.61232809               1517841705.147            0                         963                       4.9991674271E+01          8.0001407166E+01          4.4999418030E+01          4.2000000000E+01          4.5003580017E+01          0.0000000000E+00          3.3007207422E+04          0.0000000000E+00          5.7708308581E+03          -1.7849479416E+01         -1.1715240199E+02         2.6257687558E-01          1.0000000000E+00          1.4511723941E+02          7.9752761607E+00          6.3187686698E-01          
2018-02-05                14:41:46.005              35.61233802               854.696113                36.61233802               1517841706.005            0                         963                       5.0013734436E+01          8.0001518250E+01          4.4999473572E+01          4.2000000000E+01          4.5003532410E+01          0.0000000000E+00          3.3025115833E+04          0.0000000000E+00          5.7519540101E+03          -1.7614305095E+01         -1.1553321890E+02         8.4839193616E-01          1.0000000000E+00          1.4469818932E+02          8.2046799066E+00          4.6250714717E-01          
2018-02-05                14:41:46.859              35.61234792               854.696350                36.61234792               1517841706.860            0                         963                       5.0010534719E+01          8.0001518250E+01          4.4999473572E+01          4.2000000000E+01          4.5003532410E+01          0.0000000000E+00          3.3026500417E+04          0.0000000000E+00          5.7282346032E+03          -1.7411125672E+01         -1.1573289012E+02         8.0875935342E-01          1.0000000000E+00          1.4449006370E+02          7.4174621138E+00          4.6621805858E-01          
2018-02-05                14:41:47.713              35.61235779               854.696587                36.61235779               1517841707.713            0                         963                       4.9985664113E+01          8.0001518250E+01          4.4999473572E+01          4.2000000000E+01          4.5003532410E+01          0.0000000000E+00          3.3013326042E+04          0.0000000000E+00          5.7099004611E+03          -1.7583305031E+01         -1.1632474037E+02         6.1663355022E-02          1.0000000000E+00          1.4457752001E+02          8.4297261904E+00          5.1488856773E-01          
2018-02-05                14:41:48.566              35.61236767               854.696824                36.61236767               1517841708.567            0                         963                       4.9997627335E+01          8.0001518250E+01          4.4999473572E+01          4.2000000000E+01          4.5003532410E+01          0.0000000000E+00          3.3016799141E+04          0.0000000000E+00          5.6921185687E+03          -1.7576274213E+01         -1.1480887514E+02         -4.3753749438E-01         1.0000000000E+00          1.4488092763E+02          7.3903279631E+00          5.3119537067E-01          
2018-02-05                14:41:49.420              35.61237755               854.697061                36.61237755               1517841709.420            0                         963                       5.0002038116E+01          8.0001512960E+01          4.4999473979E+01          4.2000000000E+01          4.5003533020E+01          0.0000000000E+00          3.3021190911E+04          0.0000000000E+00          5.6715418976E+03          -1.7335164022E+01         -1.1662046357E+02         1.5497416782E-01          1.0000000000E+00          1.4525802041E+02          7.2483521026E+00          5.2153194974E-01          
2018-02-05                14:41:50.273              35.61238743               854.697298                36.61238743               1517841710.274            0                         963                       5.0000198975E+01          8.0000724792E+01          4.4999534607E+01          4.1975833333E+01          4.5003623962E+01          0.0000000000E+00          3.3019748281E+04          0.0000000000E+00          5.6552196658E+03          -1.7662544703E+01         -1.1581558144E+02         9.3549252006E-01          1.0000000000E+00          1.4424698292E+02          7.4725339017E+00          3.8147351885E-01          
2018-02-05                14:41:51.127              35.61239730               854.697535                36.61239730               1517841711.127            0                         963                       5.0032083104E+01          8.0000724792E+01          4.4999534607E+01          4.1985416667E+01          4.5003623962E+01          0.0000000000E+00          3.3040278229E+04          0.0000000000E+00          5.6352933837E+03          -1.7947178969E+01         -1.1473616549E+02         1.4082525096E-01          1.0000000000E+00          1.4448273609E+02          7.6212202292E+00          3.9767289190E-01          
2018-02-05                14:41:51.980              35.61240718               854.697772                36.61240718               1517841711.980            0                         963                       5.0008875020E+01          8.0000724792E+01          4.4999534607E+01          4.2000000000E+01          4.5003623962E+01          0.0000000000E+00          3.3031958854E+04          0.0000000000E+00          5.6132582116E+03          -1.7271115327E+01         -1.1527248263E+02         4.7107982887E-01          1.0000000000E+00          1.4366945876E+02          1.0240270911E+01          4.3110963532E-01          
2018-02-05                14:41:52.834              35.61241706               854.698009                36.61241706               1517841712.834            0                         963                       5.0003762690E+01          8.0000724792E+01          4.4999534607E+01          4.2000000000E+01          4.5003623962E+01          0.0000000000E+00          3.3027157109E+04          0.0000000000E+00          5.5949462791E+03          -1.7314303671E+01         -1.1406786138E+02         4.2986126264E-01          1.0000000000E+00          1.4384009471E+02          8.9736295233E+00          5.5679456029E-01          
2018-02-05                14:41:53.691              35.61242699               854.698248                36.61242699               1517841713.692            0                         963                       5.0014979324E+01          8.0000761414E+01          4.4999529114E+01          4.2000000000E+01          4.5003623962E+01          0.0000000000E+00          3.3033964870E+04          0.0000000000E+00          5.5732103192E+03          -1.7196457025E+01         -1.1657767987E+02         9.6360962597E-01          1.0000000000E+00          1.4366147939E+02          8.9098092927E+00          4.3485723521E-01          
2018-02-05                14:41:54.546              35.61243688               854.698485                36.61243688               1517841714.546            0                         963                       4.9984710693E+01          8.0001335144E+01          4.4999443054E+01          4.2000000000E+01          4.5003623962E+01          0.0000000000E+00          3.3016230469E+04          0.0000000000E+00          5.5534989581E+03          -1.7552442829E+01         -1.1424833119E+02         -1.4837573448E+00         1.0000000000E+00          1.4518730900E+02          6.7078311293E+00          3.7501537832E-01          
2018-02-05                14:41:55.400              35.61244676               854.698722                36.61244676               1517841715.400            0                         963                       5.0006442261E+01          8.0001335144E+01          4.4999443054E+01          4.2000000000E+01          4.5003623962E+01          0.0000000000E+00          3.3030161042E+04          0.0000000000E+00          5.5355593139E+03          -1.7691758110E+01         -1.1343007656E+02         9.2472061925E-02          1.0000000000E+00          1.4422041957E+02          7.7684299963E+00          5.0484794963E-01          
2018-02-05                14:41:56.253              35.61245663               854.698959                36.61245663               1517841716.253            0                         963                       5.0007183787E+01          8.0001335144E+01          4.4999443054E+01          4.2000000000E+01          4.5003623962E+01          0.0000000000E+00          3.3033213750E+04          0.0000000000E+00          5.5102554567E+03          -1.7027806290E+01         -1.1775755911E+02         -1.6426800786E-01         1.0000000000E+00          1.4437906148E+02          6.2837790373E+00          4.7874579538E-01          
2018-02-05                14:41:57.107              35.61246652               854.699196                36.61246652               1517841717.107            0                         963                       4.9997927704E+01          8.0001335144E+01          4.4999443054E+01          4.2000000000E+01          4.5003623962E+01          0.0000000000E+00          3.3029805833E+04          0.0000000000E+00          5.4898271784E+03          -1.6838229788E+01         -1.1555529100E+02         9.0358134608E-01          1.0000000000E+00          1.4393786135E+02          6.2823246282E+00          4.6303795673E-01          
2018-02-05                14:41:57.964              35.61247645               854.699435                36.61247645               1517841717.965            0                         963                       4.9990006460E+01          8.0001335144E+01          4.4999443054E+01          4.2000000000E+01          4.5003623962E+01          0.0000000000E+00          3.3023322188E+04          0.0000000000E+00          5.4685792293E+03          -1.7347866009E+01         -1.1557091370E+02         7.9033850340E-01          1.0000000000E+00          1.4396154830E+02          7.1967719314E+00          5.4158436593E-01          
2018-02-05                14:41:58.819              35.61248633               854.699672                36.61248633               1517841718.819            0                         963                       4.9988544464E+01          8.0001335144E+01          4.4999443054E+01          4.2000000000E+01          4.5003623962E+01          0.0000000000E+00          3.3015378906E+04          0.0000000000E+00          5.4458746151E+03          -1.6853179659E+01         -1.1570994236E+02         -1.1923523436E-01         1.0000000000E+00          1.4393528821E+02          7.8692997494E+00          4.9623443941E-01          
2018-02-05                14:41:59.673              35.61249622               854.699909                36.61249622               1517841719.673            0                         963                       4.9996659292E+01          8.0001355896E+01          4.4999373881E+01          4.1961666667E+01          4.5003610128E+01          0.0000000000E+00          3.3018924115E+04          0.0000000000E+00          5.4264133627E+03          -1.6930926440E+01         -1.1476254699E+02         -7.0850932826E-01         1.0000000000E+00          1.4417358955E+02          7.6028980856E+00          3.8892276012E-01          
2018-02-05                14:42:00.526              35.61250609               854.700146                36.61250609               1517841720.526            0                         963                       5.0006381378E+01          8.0001426697E+01          4.4999137878E+01          4.2000000000E+01          4.5003562927E+01          0.0000000000E+00          3.3026965781E+04          0.0000000000E+00          5.4047295932E+03          -1.6940879241E+01         -1.1635585852E+02         -8.9664061064E-01         1.0000000000E+00          1.4427202273E+02          8.4121047515E+00          3.8494701080E-01          
2018-02-05                14:42:01.378              35.61251596               854.700383                36.61251596               1517841721.379            0                         963                       5.0002996699E+01          8.0001426697E+01          4.4999137878E+01          4.1986250000E+01          4.5003562927E+01          0.0000000000E+00          3.3027412240E+04          0.0000000000E+00          5.3842184902E+03          -1.6903651122E+01         -1.1573027805E+02         8.5412089410E-01          1.0000000000E+00          1.4347951341E+02          8.3950764136E+00          4.3910017462E-01          
2018-02-05                14:42:02.233              35.61252584               854.700620                36.61252584               1517841722.233            0                         963                       4.9993542480E+01          8.0001426697E+01          4.4999137878E+01          4.1975000000E+01          4.5003562927E+01          0.0000000000E+00          3.3020407813E+04          0.0000000000E+00          5.3627825476E+03          -1.6872219099E+01         -1.1649228636E+02         3.9193775744E-01          1.0000000000E+00          1.4338914759E+02          7.7978872246E+00          4.3007565467E-01          
2018-02-05                14:42:03.085              35.61253572               854.700857                36.61253572               1517841723.086            0                         963                       5.0003810577E+01          8.0001426697E+01          4.4999137878E+01          4.2000000000E+01          4.5003562927E+01          0.0000000000E+00          3.3029601615E+04          0.0000000000E+00          5.3425181442E+03          -1.7234130480E+01         -1.1348469676E+02         9.7554706313E-01          1.0000000000E+00          1.4321148632E+02          5.8144095172E+00          4.8965714060E-01          
2018-02-05                14:42:03.940              35.61254560               854.701094                36.61254560               1517841723.940            0                         963                       4.9989613546E+01          8.0001426697E+01          4.4999137878E+01          4.2000000000E+01          4.5003562927E+01          0.0000000000E+00          3.3022923229E+04          0.0000000000E+00          5.3193822569E+03          -1.7253334959E+01         -1.1407078456E+02         7.5441493013E-02          1.0000000000E+00          1.4356285142E+02          6.4749751281E+00          5.4660866179E-01          
2018-02-05                14:42:04.792              35.61255547               854.701331                36.61255547               1517841724.793            0                         963                       4.9996949514E+01          8.0001518250E+01          4.4999168396E+01          4.1939583333E+01          4.5003583272E+01          0.0000000000E+00          3.3022571354E+04          0.0000000000E+00          5.2971020029E+03          -1.6439501105E+01         -1.1552745005E+02         -6.4879623875E-01         1.0000000000E+00          1.4385256781E+02          7.1881317161E+00          5.6146857904E-01          
2018-02-05                14:42:05.647              35.61256536               854.701569                36.61256536               1517841725.647            0                         963                       5.0002227402E+01          8.0001701355E+01          4.4999229431E+01          4.1943750000E+01          4.5003623962E+01          0.0000000000E+00          3.3024129531E+04          0.0000000000E+00          5.2790461483E+03          -1.7130169065E+01         -1.1477780978E+02         3.2964007650E-01          1.0000000000E+00          1.4327550738E+02          6.1211789339E+00          5.4901385304E-01          
2018-02-05                14:42:06.500              35.61257523               854.701806                36.61257523               1517841726.500            0                         963                       5.0011949158E+01          8.0001701355E+01          4.4999229431E+01          4.2000000000E+01          4.5003623962E+01          0.0000000000E+00          3.3027385677E+04          0.0000000000E+00          5.2569753375E+03          -1.6703104997E+01         -1.1399215833E+02         7.5801453345E-01          1.0000000000E+00          1.4212859723E+02          9.3861407869E+00          4.4120135567E-01          
2018-02-05                14:42:07.354              35.61258512               854.702043                36.61258512               1517841727.354            0                         963                       5.0007528585E+01          8.0001701355E+01          4.4999229431E+01          4.2000000000E+01          4.5003623962E+01          0.0000000000E+00          3.3029511510E+04          0.0000000000E+00          5.2360868432E+03          -1.7032271178E+01         -1.1332420657E+02         2.5769589481E-01          1.0000000000E+00          1.4240386480E+02          8.7862032580E+00          3.8268655976E-01          
2018-02-05                14:42:08.207              35.61259499               854.702280                36.61259499               1517841728.207            0                         963                       4.9998541768E+01          8.0001701355E+01          4.4999229431E+01          4.2000000000E+01          4.5003623962E+01          0.0000000000E+00          3.3027142083E+04          0.0000000000E+00          5.2142260476E+03          -1.6911185443E+01         -1.1430178616E+02         5.7327993453E-01          1.0000000000E+00          1.4272086572E+02          7.4854343039E+00          4.1041334429E-01          
2018-02-05                14:42:09.059              35.61260486               854.702517                36.61260486               1517841729.060            0                         963                       4.9997553329E+01          8.0001701355E+01          4.4999229431E+01          4.2000000000E+01          4.5003623962E+01          0.0000000000E+00          3.3026221875E+04          0.0000000000E+00          5.1905472300E+03          -1.7067733424E+01         -1.1588409602E+02         2.7716053138E-01          1.0000000000E+00          1.4306975258E+02          5.9412276761E+00          5.5737089548E-01          
2018-02-05                14:42:09.914              35.61261475               854.702754                36.61261475               1517841729.914            0                         963                       4.9986626587E+01          8.0001678772E+01          4.4999161682E+01          4.2000000000E+01          4.5003488464E+01          0.0000000000E+00          3.3016310312E+04          0.0000000000E+00          5.1713857407E+03          -1.7329775882E+01         -1.1384111874E+02         -6.0943308482E-01         1.0000000000E+00          1.4319418413E+02          6.6587575840E+00          4.6327418516E-01          
2018-02-05                14:42:10.766              35.61262462               854.702991                36.61262462               1517841730.767            0                         963                       5.0005399551E+01          8.0001670837E+01          4.4999137878E+01          4.1937916667E+01          4.5003440857E+01          0.0000000000E+00          3.3029340911E+04          0.0000000000E+00          5.1510773833E+03          -1.7270490814E+01         -1.1479928898E+02         3.7657772453E-01          1.0000000000E+00          1.4223487755E+02          8.4478424283E+00          4.9374601074E-01          
2018-02-05                14:42:11.621              35.61263450               854.703228                36.61263450               1517841731.621            0                         963                       4.9999685822E+01          8.0001670837E+01          4.4999137878E+01          4.1944583333E+01          4.5003440857E+01          0.0000000000E+00          3.3030100547E+04          0.0000000000E+00          5.1267369986E+03          -1.6870245799E+01         -1.1317699110E+02         6.9817646406E-02          1.0000000000E+00          1.4211764098E+02          7.1974080720E+00          3.6535323152E-01          
2018-02-05                14:42:12.473              35.61264437               854.703465                36.61264437               1517841732.474            0                         963                       4.9993339539E+01          8.0001670837E+01          4.4999137878E+01          4.2000000000E+01          4.5003440857E+01          0.0000000000E+00          3.3023757812E+04          0.0000000000E+00          5.1038478580E+03          -1.6628492219E+01         -1.1308247192E+02         1.6795002674E-01          1.0000000000E+00          1.4261584522E+02          5.6133551769E+00          5.2060663169E-01          
2018-02-05                14:42:13.332              35.61265432               854.703704                36.61265432               1517841733.333            0                         963                       4.9994683812E+01          8.0001670837E+01          4.4999137878E+01          4.2000000000E+01          4.5003440857E+01          0.0000000000E+00          3.3023188672E+04          0.0000000000E+00          5.0853555144E+03          -1.7323112679E+01         -1.1529037696E+02         -5.8633375646E-01         1.0000000000E+00          1.4253395579E+02          7.0219551699E+00          6.1985906602E-01          
2018-02-05                14:42:14.187              35.61266420               854.703941                36.61266420               1517841734.187            0                         963                       4.9998898010E+01          8.0001670837E+01          4.4999137878E+01          4.2000000000E+01          4.5003440857E+01          0.0000000000E+00          3.3025113385E+04          0.0000000000E+00          5.0642188252E+03          -1.7297943464E+01         -1.1301370033E+02         4.4708286274E-01          1.0000000000E+00          1.4211071248E+02          6.5375440383E+00          4.6171153818E-01          
2018-02-05                14:42:15.039              35.61267407               854.704178                36.61267407               1517841735.040            0                         963                       5.0013522797E+01          8.0002011007E+01          4.4999106954E+01          4.1968333333E+01          4.5003471781E+01          0.0000000000E+00          3.3036223802E+04          0.0000000000E+00          5.0414478734E+03          -1.7187653429E+01         -1.1403846867E+02         -2.4614926138E-01         1.0000000000E+00          1.4215157053E+02          6.8976761187E+00          5.2644152736E-01          
2018-02-05                14:42:15.892              35.61268395               854.704415                36.61268395               1517841735.893            0                         963                       4.9986134186E+01          8.0002342224E+01          4.4999076843E+01          4.1937500000E+01          4.5003501892E+01          0.0000000000E+00          3.3016026094E+04          0.0000000000E+00          5.0194002913E+03          -1.6797863172E+01         -1.1474397218E+02         1.0470536829E+00          1.0000000000E+00          1.4186081824E+02          8.0312688440E+00          3.6668365856E-01          
2018-02-05                14:42:16.746              35.61269383               854.704652                36.61269383               1517841736.747            0                         963                       4.9998513285E+01          8.0002342224E+01          4.4999076843E+01          4.1937500000E+01          4.5003501892E+01          0.0000000000E+00          3.3021459687E+04          0.0000000000E+00          4.9982518116E+03          -1.6779763390E+01         -1.1403328256E+02         -6.0812977932E-01         1.0000000000E+00          1.4236344395E+02          7.3343719739E+00          5.1434785407E-01          
2018-02-05                14:42:17.605              35.61270377               854.704891                36.61270377               1517841737.606            0                         963                       5.0009033330E+01          8.0002342224E+01          4.4999076843E+01          4.1937500000E+01          4.5003501892E+01          0.0000000000E+00          3.3027203880E+04          0.0000000000E+00          4.9764962573E+03          -1.6927848089E+01         -1.1388709770E+02         -5.0560259290E-01         1.0000000000E+00          1.4242390551E+02          7.2726533788E+00          4.4415611084E-01          
2018-02-05                14:42:18.460              35.61271366               854.705128                36.61271366               1517841738.460            0                         963                       5.0012541351E+01          8.0002342224E+01          4.4999076843E+01          4.1985833333E+01          4.5003501892E+01          0.0000000000E+00          3.3030796641E+04          0.0000000000E+00          4.9570988671E+03          -1.7694554749E+01         -1.1333944199E+02         -1.0117832524E+00         1.0000000000E+00          1.4234225842E+02          8.9304077466E+00          2.8403464988E-01          
2018-02-05                14:42:19.312              35.61272353               854.705365                36.61272353               1517841739.313            0                         963                       5.0019785767E+01          8.0002342224E+01          4.4999076843E+01          4.2000000000E+01          4.5003501892E+01          0.0000000000E+00          3.3040060312E+04          0.0000000000E+00          4.9316139639E+03          -1.6524742210E+01         -1.1537410441E+02         -8.4525623190E-01         1.0000000000E+00          1.4224473680E+02          8.1385214407E+00          4.5443268602E-01          
2018-02-05                14:42:20.165              35.61273340               854.705602                36.61273340               1517841740.166            0                         963                       5.0015255763E+01          8.0002314351E+01          4.4999132589E+01          4.2000000000E+01          4.5003641256E+01          0.0000000000E+00          3.3039550911E+04          0.0000000000E+00          4.9088162036E+03          -1.6600393524E+01         -1.1538140979E+02         -3.2240294695E-01         1.0000000000E+00          1.4213721810E+02          7.0710407986E+00          3.3739301576E-01          
2018-02-05                14:42:21.019              35.61274329               854.705839                36.61274329               1517841741.020            0                         963                       5.0009724655E+01          8.0002311707E+01          4.4999137878E+01          4.2000000000E+01          4.5003654480E+01          0.0000000000E+00          3.3036399609E+04          0.0000000000E+00          4.8877360126E+03          -1.6753620607E+01         -1.1241076475E+02         -5.6094657279E-01         1.0000000000E+00          1.4134450044E+02          7.8871455826E+00          5.3255303676E-01          
2018-02-05                14:42:21.872              35.61275316               854.706076                36.61275316               1517841741.873            0                         963                       5.0000532990E+01          8.0002311707E+01          4.4999137878E+01          4.2000000000E+01          4.5003654480E+01          0.0000000000E+00          3.3027293750E+04          0.0000000000E+00          4.8643332774E+03          -1.6430414824E+01         -1.1450430784E+02         1.3521963013E-01          1.0000000000E+00          1.4170950307E+02          7.6425476205E+00          3.7257420452E-01          
2018-02-05                14:42:22.726              35.61276304               854.706313                36.61276304               1517841742.727            0                         963                       5.0004824982E+01          8.0002311707E+01          4.4999137878E+01          4.1988750000E+01          4.5003654480E+01          0.0000000000E+00          3.3029506250E+04          0.0000000000E+00          4.8432231705E+03          -1.6680223796E+01         -1.1583158681E+02         -3.9154995881E-01         1.0000000000E+00          1.4172430200E+02          7.6190996419E+00          4.7947798368E-01          
2018-02-05                14:42:23.581              35.61277293               854.706550                36.61277293               1517841743.581            0                         963                       5.0001035945E+01          8.0002311707E+01          4.4999137878E+01          4.1972916667E+01          4.5003654480E+01          0.0000000000E+00          3.3025831120E+04          0.0000000000E+00          4.8222255920E+03          -1.6503164448E+01         -1.1359190658E+02         -8.0938436993E-01         1.0000000000E+00          1.4162566318E+02          7.0263096087E+00          3.0349877849E-01          
2018-02-05                14:42:24.438              35.61278286               854.706789                36.61278286               1517841744.439            0                         963                       5.0010548325E+01          8.0002427266E+01          4.4999181213E+01          4.1970416667E+01          4.5003596700E+01          0.0000000000E+00          3.3034392422E+04          0.0000000000E+00          4.8020193160E+03          -1.6819700756E+01         -1.1377330060E+02         2.3716937000E-01          1.0000000000E+00          1.4152252998E+02          5.9688378686E+00          5.3144460473E-01          
2018-02-05                14:42:25.292              35.61279274               854.707026                36.61279274               1517841745.293            0                         963                       5.0010124741E+01          8.0002555847E+01          4.4999229431E+01          4.1981250000E+01          4.5003532410E+01          0.0000000000E+00          3.3034958203E+04          0.0000000000E+00          4.7804045696E+03          -1.6744785793E+01         -1.1046999171E+02         -6.8390001847E-01         1.0000000000E+00          1.4159551019E+02          7.0563866103E+00          3.5304557019E-01          
2018-02-05                14:42:26.148              35.61280265               854.707264                36.61280265               1517841746.149            0                         963                       5.0008367157E+01          8.0002555847E+01          4.4999229431E+01          4.2000000000E+01          4.5003532410E+01          0.0000000000E+00          3.3036451302E+04          0.0000000000E+00          4.7578457285E+03          -1.6491508886E+01         -1.1823132826E+02         5.2224167703E-01          1.0000000000E+00          1.4057352036E+02          7.4191800182E+00          5.0182724759E-01          
2018-02-05                14:42:27.005              35.61281256               854.707501                36.61281256               1517841747.005            0                         963                       5.0026090647E+01          8.0002555847E+01          4.4999229431E+01          4.2000000000E+01          4.5003532410E+01          0.0000000000E+00          3.3050396510E+04          0.0000000000E+00          4.7373313150E+03          -1.6928177283E+01         -1.1378878595E+02         6.8103163065E-01          1.0000000000E+00          1.4095304645E+02          7.5203169813E+00          4.0673231183E-01          
2018-02-05                14:42:27.858              35.61282243               854.707738                36.61282243               1517841747.858            0                         963                       5.0001143646E+01          8.0002555847E+01          4.4999229431E+01          4.2000000000E+01          4.5003532410E+01          0.0000000000E+00          3.3044095313E+04          0.0000000000E+00          4.7152967851E+03          -1.7204786855E+01         -1.1151417341E+02         -5.3645670230E-01         1.0000000000E+00          1.4133656365E+02          5.9703725607E+00          4.9543592228E-01          
2018-02-05                14:42:28.711              35.61283231               854.707976                36.61283231               1517841748.712            0                         963                       4.9990460459E+01          8.0002555847E+01          4.4999229431E+01          4.2000000000E+01          4.5003532410E+01          0.0000000000E+00          3.3035363307E+04          0.0000000000E+00          4.6926747563E+03          -1.6555528856E+01         -1.1234034574E+02         1.1533822030E+00          1.0000000000E+00          1.4005775533E+02          7.4799643335E+00          5.4938148226E-01          
2018-02-05                14:42:29.565              35.61284220               854.708213                36.61284220               1517841749.566            0                         963                       4.9982937876E+01          8.0002497253E+01          4.4999229431E+01          4.2000000000E+01          4.5003532410E+01          0.0000000000E+00          3.3026361510E+04          0.0000000000E+00          4.6706558790E+03          -1.6796303528E+01         -1.1391313231E+02         9.9318265797E-01          1.0000000000E+00          1.4066911757E+02          7.2399935630E+00          5.2800400713E-01          
2018-02-05                14:42:30.424              35.61285213               854.708451                36.61285213               1517841750.424            0                         963                       5.0024555206E+01          8.0002006531E+01          4.4999229431E+01          4.2000000000E+01          4.5003532410E+01          0.0000000000E+00          3.3049953125E+04          0.0000000000E+00          4.6521710097E+03          -1.7155989414E+01         -1.1199928174E+02         -5.8415920092E-01         1.0000000000E+00          1.4092608711E+02          7.5789342370E+00          4.6406675852E-01          
2018-02-05                14:42:31.278              35.61286201               854.708688                36.61286201               1517841751.278            0                         963                       5.0017088470E+01          8.0002006531E+01          4.4999229431E+01          4.2000000000E+01          4.5003532410E+01          0.0000000000E+00          3.3052073177E+04          0.0000000000E+00          4.6292348501E+03          -1.7200517234E+01         -1.1552870094E+02         3.7539630627E-01          1.0000000000E+00          1.4016438460E+02          8.1451631720E+00          5.1592482821E-01          
2018-02-05                14:42:32.131              35.61287189               854.708925                36.61287189               1517841752.131            0                         963                       4.9994250336E+01          8.0002006531E+01          4.4999229431E+01          4.2000000000E+01          4.5003532410E+01          0.0000000000E+00          3.3042786979E+04          0.0000000000E+00          4.6030519453E+03          -1.6342551338E+01         -1.1239984986E+02         9.0273878410E-01          1.0000000000E+00          1.4058350507E+02          6.7912755816E+00          4.7326246493E-01          
2018-02-05                14:42:32.984              35.61288177               854.709162                36.61288177               1517841752.985            0                         963                       4.9975207367E+01          8.0002006531E+01          4.4999229431E+01          4.1973333333E+01          4.5003532410E+01          0.0000000000E+00          3.3023988385E+04          0.0000000000E+00          4.5858342140E+03          -1.7344657684E+01         -1.1568824881E+02         2.3492290936E-01          1.0000000000E+00          1.4055439377E+02          7.3946082988E+00          3.6536602136E-01          
2018-02-05                14:42:33.838              35.61289164               854.709399                36.61289164               1517841753.838            0                         963                       5.0007104340E+01          8.0002006531E+01          4.4999229431E+01          4.1947083333E+01          4.5003532410E+01          0.0000000000E+00          3.3036560365E+04          0.0000000000E+00          4.5640679347E+03          -1.6852439398E+01         -1.1238755052E+02         -7.8209449194E-01         1.0000000000E+00          1.4108528034E+02          5.8728670032E+00          4.0567425957E-01          
2018-02-05                14:42:34.691              35.61290153               854.709637                36.61290153               1517841754.692            0                         963                       5.0011457316E+01          8.0001648458E+01          4.4999245707E+01          4.2000000000E+01          4.5003630066E+01          0.0000000000E+00          3.3043786458E+04          0.0000000000E+00          4.5420682232E+03          -1.6943686482E+01         -1.1389384166E+02         4.0407860934E-01          1.0000000000E+00          1.4023691934E+02          5.3242230462E+00          4.7756198983E-01          
2018-02-05                14:42:35.545              35.61291140               854.709874                36.61291140               1517841755.545            0                         963                       4.9993838170E+01          8.0001335144E+01          4.4999259949E+01          4.1942916667E+01          4.5003715515E+01          0.0000000000E+00          3.3035990234E+04          0.0000000000E+00          4.5200976239E+03          -1.6834085681E+01         -1.1232580818E+02         4.4147479140E-01          1.0000000000E+00          1.4031172620E+02          5.7701849487E+00          4.4249103239E-01          
2018-02-05                14:42:36.398              35.61292127               854.710111                36.61292127               1517841756.398            0                         963                       4.9993902283E+01          8.0001335144E+01          4.4999259949E+01          4.1937500000E+01          4.5003715515E+01          0.0000000000E+00          3.3035464844E+04          0.0000000000E+00          4.5018107696E+03          -1.7196961672E+01         -1.1524565439E+02         -4.9161567766E-01         1.0000000000E+00          1.4056214964E+02          6.0238982468E+00          4.7044408055E-01          
2018-02-05                14:42:37.252              35.61293116               854.710348                36.61293116               1517841757.252            0                         963                       5.0000835037E+01          8.0001335144E+01          4.4999259949E+01          4.1962500000E+01          4.5003715515E+01          0.0000000000E+00          3.3037611250E+04          0.0000000000E+00          4.4787421693E+03          -1.7076136256E+01         -1.1482839726E+02         -6.8357409059E-02         1.0000000000E+00          1.4064801503E+02          6.3681215635E+00          4.4024143226E-01          
2018-02-05                14:42:38.105              35.61294103               854.710585                36.61294103               1517841758.105            0                         963                       5.0015169525E+01          8.0001335144E+01          4.4999259949E+01          4.1990000000E+01          4.5003715515E+01          0.0000000000E+00          3.3046447396E+04          0.0000000000E+00          4.4605199197E+03          -1.7493095774E+01         -1.1424777730E+02         -7.8601489282E-01         1.0000000000E+00          1.4048116396E+02          6.6685736415E+00          3.8842171987E-01          
2018-02-05                14:42:38.963              35.61295097               854.710823                36.61295097               1517841758.964            0                         963                       4.9996855672E+01          8.0001335144E+01          4.4999259949E+01          4.1937500000E+01          4.5003715515E+01          0.0000000000E+00          3.3037345052E+04          0.0000000000E+00          4.4382383318E+03          -1.7103604809E+01         -1.1202458187E+02         -8.3208709027E-01         1.0000000000E+00          1.4042203401E+02          6.0012751847E+00          2.7980346375E-01          
2018-02-05                14:42:39.818              35.61296086               854.711061                36.61296086               1517841759.818            0                         963                       5.0002473068E+01          8.0001353455E+01          4.4999296570E+01          4.1995000000E+01          4.5003651428E+01          0.0000000000E+00          3.3037559062E+04          0.0000000000E+00          4.4178734594E+03          -1.7643144981E+01         -1.1042319947E+02         -4.8307995810E-01         1.0000000000E+00          1.4016287798E+02          6.5191674805E+00          4.1284359194E-01          
2018-02-05                14:42:40.673              35.61297075               854.711298                36.61297075               1517841760.673            0                         963                       5.0008744888E+01          8.0001396179E+01          4.4999382019E+01          4.2000000000E+01          4.5003501892E+01          0.0000000000E+00          3.3041823984E+04          0.0000000000E+00          4.3955425039E+03          -1.7195227276E+01         -1.0956599913E+02         -1.4786756461E-01         1.0000000000E+00          1.3954579304E+02          6.4396900598E+00          3.1362341489E-01          
2018-02-05                14:42:41.529              35.61298067               854.711536                36.61298067               1517841761.530            0                         963                       4.9992190399E+01          8.0001396179E+01          4.4999382019E+01          4.2000000000E+01          4.5003501892E+01          0.0000000000E+00          3.3033392969E+04          0.0000000000E+00          4.3765158905E+03          -1.7831254060E+01         -1.1443720119E+02         -3.7484942273E-01         1.0000000000E+00          1.4002407528E+02          4.9363928971E+00          4.7532118557E-01          
2018-02-05                14:42:42.384              35.61299056               854.711773                36.61299056               1517841762.384            0                         963                       4.9989264297E+01          8.0001396179E+01          4.4999382019E+01          4.2000000000E+01          4.5003501892E+01          0.0000000000E+00          3.3025796875E+04          0.0000000000E+00          4.3558899858E+03          -1.7493199934E+01         -1.1271454371E+02         -1.7943777490E-01         1.0000000000E+00          1.3963504687E+02          6.7395153467E+00          3.7342323530E-01          
2018-02-05                14:42:43.236              35.61300043               854.712010                36.61300043               1517841763.237            0                         963                       4.9994173406E+01          8.0001396179E+01          4.4999382019E+01          4.2000000000E+01          4.5003501892E+01          0.0000000000E+00          3.3026844974E+04          0.0000000000E+00          4.3346150786E+03          -1.7408467633E+01         -1.1299967751E+02         8.9566185328E-01          1.0000000000E+00          1.3873952931E+02          6.6582194838E+00          5.7746516146E-01          
2018-02-05                14:42:44.091              35.61301031               854.712248                36.61301031               1517841764.091            0                         963                       5.0017537537E+01          8.0001396179E+01          4.4999382019E+01          4.2000000000E+01          4.5003501892E+01          0.0000000000E+00          3.3035997266E+04          0.0000000000E+00          4.3135917130E+03          -1.7164022496E+01         -1.1360691891E+02         -4.5288457220E-01         1.0000000000E+00          1.4020601853E+02          5.8354304593E+00          4.1723350921E-01          
2018-02-05                14:42:44.947              35.61302023               854.712486                36.61302023               1517841764.948            0                         963                       4.9997647502E+01          8.0001008606E+01          4.4999433695E+01          4.2000000000E+01          4.5003527730E+01          0.0000000000E+00          3.3026207292E+04          0.0000000000E+00          4.2918971879E+03          -1.7005471334E+01         -1.1522617863E+02         -1.2179633614E-01         1.0000000000E+00          1.3992897408E+02          7.0084496896E+00          3.9769395493E-01          
2018-02-05                14:42:45.802              35.61303013               854.712723                36.61303013               1517841765.803            0                         963                       5.0000811895E+01          8.0000938416E+01          4.4999443054E+01          4.2000000000E+01          4.5003532410E+01          0.0000000000E+00          3.3026954036E+04          0.0000000000E+00          4.2726087013E+03          -1.7226210803E+01         -1.1554106201E+02         -7.1746609359E-01         1.0000000000E+00          1.4002876972E+02          5.9745839047E+00          3.9205754074E-01          
2018-02-05                14:42:46.661              35.61304007               854.712962                36.61304007               1517841766.662            0                         963                       4.9982766825E+01          8.0000938416E+01          4.4999443054E+01          4.2000000000E+01          4.5003532410E+01          0.0000000000E+00          3.3014625495E+04          0.0000000000E+00          4.2505238343E+03          -1.6761121575E+01         -1.1184395617E+02         -2.0895409259E-01         1.0000000000E+00          1.3934149967E+02          6.9606349953E+00          3.7555861197E-01          
2018-02-05                14:42:47.516              35.61304995               854.713199                36.61304995               1517841767.516            0                         963                       4.9997137858E+01          8.0000938416E+01          4.4999443054E+01          4.2000000000E+01          4.5003532410E+01          0.0000000000E+00          3.3019458750E+04          0.0000000000E+00          4.2344495987E+03          -1.7608970819E+01         -1.1103307501E+02         -2.6365842495E-02         1.0000000000E+00          1.3907413788E+02          4.9967872833E+00          4.9423951134E-01          
2018-02-05                14:42:48.368              35.61305983               854.713436                36.61305983               1517841768.369            0                         963                       5.0002715505E+01          8.0000938416E+01          4.4999443054E+01          4.2000000000E+01          4.5003532410E+01          0.0000000000E+00          3.3027381562E+04          0.0000000000E+00          4.2133502513E+03          -1.7303134868E+01         -1.1262968983E+02         1.9015048267E-01          1.0000000000E+00          1.3922600733E+02          5.5133175820E+00          4.9919511080E-01          
2018-02-05                14:42:49.223              35.61306971               854.713673                36.61306971               1517841769.223            0                         963                       5.0000832189E+01          8.0000938416E+01          4.4999443054E+01          4.2000000000E+01          4.5003532410E+01          0.0000000000E+00          3.3028810599E+04          0.0000000000E+00          4.1941317881E+03          -1.7425056029E+01         -1.1182391008E+02         -9.9145963975E-02         1.0000000000E+00          1.3945911294E+02          5.6511627843E+00          4.2296172621E-01          
2018-02-05                14:42:50.075              35.61307958               854.713910                36.61307958               1517841770.076            0                         963                       4.9997216543E+01          8.0000958761E+01          4.4999646505E+01          4.2000000000E+01          4.5003593445E+01          0.0000000000E+00          3.3026117188E+04          0.0000000000E+00          4.1728493913E+03          -1.7366197411E+01         -1.1074724297E+02         -1.5695504713E-01         1.0000000000E+00          1.3976897153E+02          4.0693052702E+00          4.3822879662E-01          
2018-02-05                14:42:50.930              35.61308947               854.714147                36.61308947               1517841770.930            0                         963                       5.0006493963E+01          8.0000968933E+01          4.4999748230E+01          4.2000000000E+01          4.5003623962E+01          0.0000000000E+00          3.3035925521E+04          0.0000000000E+00          4.1544505805E+03          -1.7787166014E+01         -1.1279516970E+02         -1.3040543941E-01         1.0000000000E+00          1.3914091275E+02          5.4610620722E+00          3.8384091823E-01          
2018-02-05                14:42:51.782              35.61309934               854.714384                36.61309934               1517841771.783            0                         963                       5.0004781087E+01          8.0000968933E+01          4.4999748230E+01          4.2000000000E+01          4.5003623962E+01          0.0000000000E+00          3.3039310052E+04          0.0000000000E+00          4.1352944282E+03          -1.7865783819E+01         -1.1381455370E+02         5.3457395470E-01          1.0000000000E+00          1.3889555598E+02          5.9433289393E+00          3.8783609665E-01          
2018-02-05                14:42:52.638              35.61310924               854.714622                36.61310924               1517841772.638            0                         963                       4.9989329402E+01          8.0000968933E+01          4.4999748230E+01          4.2000000000E+01          4.5003623962E+01          0.0000000000E+00          3.3032626432E+04          0.0000000000E+00          4.1126097620E+03          -1.7486762362E+01         -1.1421062754E+02         4.1728936304E-01          1.0000000000E+00          1.3883282867E+02          7.0565593431E+00          3.3380567313E-01          
2018-02-05                14:42:53.496              35.61311917               854.714860                36.61311917               1517841773.496            0                         963                       5.0002429606E+01          8.0000968933E+01          4.4999748230E+01          4.2000000000E+01          4.5003623962E+01          0.0000000000E+00          3.3038286823E+04          0.0000000000E+00          4.0927486022E+03          -1.7296719516E+01         -1.1389315630E+02         -6.2186120981E-02         1.0000000000E+00          1.3850066068E+02          7.9823234906E+00          3.1223757973E-01          
2018-02-05                14:42:54.355              35.61312911               854.715099                36.61312911               1517841774.355            0                         963                       5.0023254395E+01          8.0000968933E+01          4.4999748230E+01          4.2000000000E+01          4.5003623962E+01          0.0000000000E+00          3.3053816406E+04          0.0000000000E+00          4.0748351051E+03          -1.7917485259E+01         -1.0929043622E+02         2.3753021799E-01          1.0000000000E+00          1.3829637217E+02          6.7165890533E+00          4.3819709400E-01          
2018-02-05                14:42:55.207              35.61313898               854.715336                36.61313898               1517841775.208            0                         963                       4.9997038981E+01          8.0000890808E+01          4.4999748230E+01          4.2000000000E+01          4.5003663025E+01          0.0000000000E+00          3.3038492865E+04          0.0000000000E+00          4.0522010465E+03          -1.7505302861E+01         -1.1310032604E+02         -1.0706453754E+00         1.0000000000E+00          1.3906908948E+02          4.5426953108E+00          5.7841131247E-01          
2018-02-05                14:42:56.062              35.61314887               854.715573                36.61314887               1517841776.062            0                         963                       4.9973049342E+01          8.0000785828E+01          4.4999748230E+01          4.2000000000E+01          4.5003715515E+01          0.0000000000E+00          3.3016517214E+04          0.0000000000E+00          4.0370457653E+03          -1.8511355595E+01         -1.1277435478E+02         5.1933226910E-01          1.0000000000E+00          1.3808711243E+02          6.5066687372E+00          3.8046348038E-01          
2018-02-05                14:42:56.917              35.61315876               854.715810                36.61315876               1517841776.917            0                         963                       5.0000341034E+01          8.0000785828E+01          4.4999748230E+01          4.2000000000E+01          4.5003715515E+01          0.0000000000E+00          3.3026468281E+04          0.0000000000E+00          4.0154324443E+03          -1.7517308156E+01         -1.1093368790E+02         6.7715209922E-01          1.0000000000E+00          1.3834068153E+02          4.3720256561E+00          6.5800852103E-01          
2018-02-05                14:42:57.773              35.61316868               854.716048                36.61316868               1517841777.774            0                         963                       5.0011709620E+01          8.0000785828E+01          4.4999748230E+01          4.2000000000E+01          4.5003715515E+01          0.0000000000E+00          3.3038146510E+04          0.0000000000E+00          3.9955825465E+03          -1.7271502230E+01         -1.1071027568E+02         -9.7014809200E-01         1.0000000000E+00          1.3873496197E+02          5.7499385180E+00          4.9916485361E-01          
2018-02-05                14:42:58.628              35.61317856               854.716286                36.61317856               1517841778.628            0                         963                       4.9998943914E+01          8.0000785828E+01          4.4999748230E+01          4.2000000000E+01          4.5003715515E+01          0.0000000000E+00          3.3034174922E+04          0.0000000000E+00          3.9796296387E+03          -1.8007158790E+01         -1.0796828316E+02         5.8756713674E-01          1.0000000000E+00          1.3855211207E+02          5.4491465632E+00          3.0658230949E-01          
2018-02-05                14:42:59.480              35.61318844               854.716522                36.61318844               1517841779.481            0                         963                       5.0012250773E+01          8.0000785828E+01          4.4999783020E+01          4.2000000000E+01          4.5003796692E+01          0.0000000000E+00          3.3045555078E+04          0.0000000000E+00          3.9607671990E+03          -1.7935023950E+01         -1.1182350993E+02         8.9311929461E-01          1.0000000000E+00          1.3712870456E+02          6.6207689095E+00          4.3625144357E-01          
2018-02-05                14:43:00.334              35.61319831               854.716759                36.61319831               1517841780.334            0                         963                       5.0021040243E+01          8.0000785828E+01          4.4999839783E+01          4.2000000000E+01          4.5003929138E+01          0.0000000000E+00          3.3057607448E+04          0.0000000000E+00          3.9403037857E+03          -1.7909030025E+01         -1.1408757505E+02         -1.3612284674E-01         1.0000000000E+00          1.3789656585E+02          6.7677824372E+00          4.6401321331E-01          
2018-02-05                14:43:01.187              35.61320819               854.716997                36.61320819               1517841781.188            0                         963                       5.0002695338E+01          8.0000785828E+01          4.4999839783E+01          4.2000000000E+01          4.5003929138E+01          0.0000000000E+00          3.3051769531E+04          0.0000000000E+00          3.9224415531E+03          -1.8317861442E+01         -1.0654013506E+02         -3.5658406697E-01         1.0000000000E+00          1.3785498647E+02          6.1550343598E+00          5.2667522919E-01          
2018-02-05                14:43:02.040              35.61321807               854.717234                36.61321807               1517841782.041            0                         963                       4.9988843079E+01          8.0000785828E+01          4.4999839783E+01          4.2000000000E+01          4.5003929138E+01          0.0000000000E+00          3.3042313333E+04          0.0000000000E+00          3.9014131491E+03          -1.7873323429E+01         -1.1226963486E+02         -1.6771210077E-01         1.0000000000E+00          1.3811320497E+02          5.1107886557E+00          4.7916253389E-01          
2018-02-05                14:43:02.894              35.61322795               854.717471                36.61322795               1517841782.895            0                         963                       4.9987528585E+01          8.0000785828E+01          4.4999839783E+01          4.2000000000E+01          4.5003929138E+01          0.0000000000E+00          3.3038857708E+04          0.0000000000E+00          3.8815739251E+03          -1.7602023140E+01         -1.1086292564E+02         1.3943740335E-01          1.0000000000E+00          1.3850998802E+02          4.7305691798E+00          3.6503461924E-01          
2018-02-05                14:43:03.750              35.61323786               854.717709                36.61323786               1517841783.751            0                         963                       4.9985402883E+01          8.0000785828E+01          4.4999839783E+01          4.2000000000E+01          4.5003929138E+01          0.0000000000E+00          3.3029968385E+04          0.0000000000E+00          3.8646939362E+03          -1.7746335510E+01         -1.1365182911E+02         3.0522102634E-01          1.0000000000E+00          1.3813129594E+02          5.7358881396E+00          3.7462021227E-01          
2018-02-05                14:43:04.607              35.61324777               854.717946                36.61324777               1517841784.607            0                         963                       4.9984088643E+01          8.0000824890E+01          4.4999854431E+01          4.2000000000E+01          4.5003934021E+01          0.0000000000E+00          3.3025086510E+04          0.0000000000E+00          3.8471419878E+03          -1.8149458723E+01         -1.0891727733E+02         1.9899618203E+00          1.0000000000E+00          1.3696510837E+02          5.3443726546E+00          5.1648828337E-01          
2018-02-05                14:43:05.464              35.61325770               854.718185                36.61325770               1517841785.465            0                         963                       4.9991770986E+01          8.0001029968E+01          4.4999931335E+01          4.1965833333E+01          4.5003959656E+01          0.0000000000E+00          3.3030343177E+04          0.0000000000E+00          3.8269951998E+03          -1.7749594515E+01         -1.1132439662E+02         7.8000060881E-01          1.0000000000E+00          1.3763789580E+02          5.5202363767E+00          3.9314693657E-01          
2018-02-05                14:43:06.319              35.61326759               854.718422                36.61326759               1517841786.320            0                         963                       5.0021854680E+01          8.0001029968E+01          4.4999931335E+01          4.1937500000E+01          4.5003959656E+01          0.0000000000E+00          3.3048298333E+04          0.0000000000E+00          3.8105176660E+03          -1.8099930240E+01         -1.1120490175E+02         -3.6629545047E-01         1.0000000000E+00          1.3775030795E+02          5.5415533747E+00          4.6305945026E-01          
2018-02-05                14:43:07.173              35.61327747               854.718659                36.61327747               1517841787.173            0                         963                       5.0026375580E+01          8.0001029968E+01          4.4999931335E+01          4.1937500000E+01          4.5003959656E+01          0.0000000000E+00          3.3053053229E+04          0.0000000000E+00          3.7919898789E+03          -1.8210222208E+01         -1.1253818678E+02         -6.9612477301E-01         1.0000000000E+00          1.3797837145E+02          5.8314679950E+00          2.9442567874E-01          
2018-02-05                14:43:08.026              35.61328735               854.718896                36.61328735               1517841788.027            0                         963                       4.9992506104E+01          8.0001029968E+01          4.4999931335E+01          4.1937500000E+01          4.5003959656E+01          0.0000000000E+00          3.3040757812E+04          0.0000000000E+00          3.7712965295E+03          -1.7598235985E+01         -1.1315024940E+02         7.6077003190E-01          1.0000000000E+00          1.3706301448E+02          6.7875266019E+00          4.0240258555E-01          
2018-02-05                14:43:08.880              35.61329722               854.719133                36.61329722               1517841788.880            0                         963                       4.9995938822E+01          8.0001029968E+01          4.4999931335E+01          4.1937500000E+01          4.5003959656E+01          0.0000000000E+00          3.3040204427E+04          0.0000000000E+00          3.7557593320E+03          -1.8394824975E+01         -1.0903344522E+02         1.5011636981E-01          1.0000000000E+00          1.3745078182E+02          4.8530940328E+00          2.8760610892E-01          
2018-02-05                14:43:09.733              35.61330711               854.719371                36.61330711               1517841789.734            0                         963                       5.0000892715E+01          8.0000729065E+01          4.4999966736E+01          4.1973750000E+01          4.5003888855E+01          0.0000000000E+00          3.3045916172E+04          0.0000000000E+00          3.7373829418E+03          -1.8461388074E+01         -1.1007335239E+02         5.0837533354E-02          1.0000000000E+00          1.3759592803E+02          5.4758572030E+00          3.3489876900E-01          
2018-02-05                14:43:10.586              35.61331698               854.719607                36.61331698               1517841790.587            0                         963                       4.9993679047E+01          8.0000511169E+01          4.4999992371E+01          4.1981250000E+01          4.5003837585E+01          0.0000000000E+00          3.3042650391E+04          0.0000000000E+00          3.7201183846E+03          -1.8245139582E+01         -1.0981450412E+02         -1.0984108043E-01         1.0000000000E+00          1.3737653131E+02          4.4623680687E+00          3.2660538751E-01          
2018-02-05                14:43:11.441              35.61332687               854.719845                36.61332687               1517841791.442            0                         963                       4.9993712362E+01          8.0000511169E+01          4.4999992371E+01          4.1941666667E+01          4.5003837585E+01          0.0000000000E+00          3.3041470573E+04          0.0000000000E+00          3.7000133707E+03          -1.7930302360E+01         -1.0820586603E+02         -1.9161016580E-01         1.0000000000E+00          1.3739111842E+02          4.5254643565E+00          3.4459855059E-01          
2018-02-05                14:43:12.299              35.61333681               854.720083                36.61333681               1517841792.300            0                         963                       5.0002270508E+01          8.0000511169E+01          4.4999992371E+01          4.1972500000E+01          4.5003837585E+01          0.0000000000E+00          3.3048065000E+04          0.0000000000E+00          3.6831055548E+03          -1.8129865299E+01         -1.0901957194E+02         -2.1587430099E-01         1.0000000000E+00          1.3727938482E+02          5.4719724246E+00          4.3674420993E-01          
2018-02-05                14:43:13.153              35.61334668               854.720320                36.61334668               1517841793.153            0                         963                       5.0006015905E+01          8.0000511169E+01          4.4999992371E+01          4.1937500000E+01          4.5003837585E+01          0.0000000000E+00          3.3049677422E+04          0.0000000000E+00          3.6659669867E+03          -1.8306934562E+01         -1.0774483442E+02         -9.8530887432E-01         1.0000000000E+00          1.3760673260E+02          4.9706540964E+00          2.2595745955E-01          
2018-02-05                14:43:14.009              35.61335660               854.720558                36.61335660               1517841794.010            0                         963                       4.9997814178E+01          8.0000511169E+01          4.4999992371E+01          4.1987500000E+01          4.5003837585E+01          0.0000000000E+00          3.3041871094E+04          0.0000000000E+00          3.6488256412E+03          -1.7993356949E+01         -1.1153403539E+02         2.9061529310E-01          1.0000000000E+00          1.3670998894E+02          4.5306180191E+00          4.9163279956E-01          
2018-02-05                14:43:14.869              35.61336655               854.720797                36.61336655               1517841794.870            0                         963                       5.0015233917E+01          8.0000545349E+01          4.5000077820E+01          4.2000000000E+01          4.5003957214E+01          0.0000000000E+00          3.3054335625E+04          0.0000000000E+00          3.6319884648E+03          -1.7971088415E+01         -1.1009217099E+02         -6.9280502697E-01         1.0000000000E+00          1.3711365572E+02          6.1784547278E+00          4.1534407763E-01          
2018-02-05                14:43:15.724              35.61337645               854.721035                36.61337645               1517841795.725            0                         963                       5.0008228277E+01          8.0000572205E+01          4.5000144958E+01          4.2000000000E+01          4.5004051208E+01          0.0000000000E+00          3.3058756484E+04          0.0000000000E+00          3.6155203895E+03          -1.8469480906E+01         -1.1048670741E+02         -5.2260200581E-01         1.0000000000E+00          1.3721483755E+02          4.5528019404E+00          4.3548413196E-01          
2018-02-05                14:43:16.578              35.61338632               854.721272                36.61338632               1517841796.578            0                         963                       4.9990035756E+01          8.0000572205E+01          4.5000144958E+01          4.2000000000E+01          4.5004051208E+01          0.0000000000E+00          3.3053786797E+04          0.0000000000E+00          3.5953810098E+03          -1.7803776857E+01         -1.0987856510E+02         -8.1774355500E-01         1.0000000000E+00          1.3696568844E+02          5.2340985538E+00          3.6486670650E-01          
2018-02-05                14:43:17.431              35.61339620               854.721509                36.61339620               1517841797.432            0                         963                       4.9983407466E+01          8.0000572205E+01          4.5000144958E+01          4.2000000000E+01          4.5004051208E+01          0.0000000000E+00          3.3045001458E+04          0.0000000000E+00          3.5787730667E+03          -1.8216047985E+01         -1.1111900607E+02         -8.7010351492E-01         1.0000000000E+00          1.3706694770E+02          5.8446727508E+00          4.2313916700E-01          
2018-02-05                14:43:18.285              35.61340608               854.721746                36.61340608               1517841798.285            0                         963                       4.9996647517E+01          8.0000572205E+01          4.5000144958E+01          4.2000000000E+01          4.5004051208E+01          0.0000000000E+00          3.3050800130E+04          0.0000000000E+00          3.5625754045E+03          -1.8361055142E+01         -1.0964581284E+02         -9.5756249258E-02         1.0000000000E+00          1.3714489057E+02          5.7756297619E+00          3.1767534442E-01          
2018-02-05                14:43:19.138              35.61341595               854.721983                36.61341595               1517841799.138            0                         963                       4.9988574575E+01          8.0000572205E+01          4.5000144958E+01          4.2000000000E+01          4.5004051208E+01          0.0000000000E+00          3.3047758177E+04          0.0000000000E+00          3.5447305768E+03          -1.8562077516E+01         -1.0936445675E+02         -6.3537287270E-01         1.0000000000E+00          1.3643956274E+02          5.5517570737E+00          4.8807898377E-01          
2018-02-05                14:43:19.992              35.61342583               854.722220                36.61342583               1517841799.992            0                         963                       4.9988262024E+01          8.0000162048E+01          4.5000291443E+01          4.2000000000E+01          4.5004344177E+01          0.0000000000E+00          3.3041885990E+04          0.0000000000E+00          3.5264105889E+03          -1.8594949555E+01         -1.1053421436E+02         -1.5700982573E+00         1.0000000000E+00          1.3719858655E+02          4.7201817132E+00          4.3156643524E-01          
2018-02-05                14:43:20.845              35.61343571               854.722457                36.61343571               1517841800.845            0                         963                       5.0009819387E+01          8.0000144958E+01          4.5000297546E+01          4.2000000000E+01          4.5004356384E+01          0.0000000000E+00          3.3051639948E+04          0.0000000000E+00          3.5094079465E+03          -1.8432108901E+01         -1.1041631590E+02         -8.7048482997E-01         1.0000000000E+00          1.3712634828E+02          4.6134159163E+00          3.9583775350E-01          
2018-02-05                14:43:21.698              35.61344559               854.722694                36.61344559               1517841801.699            0                         963                       5.0016363525E+01          8.0000144958E+01          4.5000297546E+01          4.2000000000E+01          4.5004356384E+01          0.0000000000E+00          3.3059549479E+04          0.0000000000E+00          3.4944066718E+03          -1.8629702784E+01         -1.1133273550E+02         1.1330874805E-01          1.0000000000E+00          1.3651971831E+02          5.4716596522E+00          3.0664994055E-01          
2018-02-05                14:43:22.552              35.61345546               854.722931                36.61345546               1517841802.552            0                         963                       5.0022766876E+01          8.0000144958E+01          4.5000297546E+01          4.2000000000E+01          4.5004356384E+01          0.0000000000E+00          3.3071481562E+04          0.0000000000E+00          3.4764543387E+03          -1.8533339694E+01         -1.1022217986E+02         4.2732951855E-01          1.0000000000E+00          1.3575738024E+02          6.5668784102E+00          4.4740534871E-01          
2018-02-05                14:43:23.405              35.61346535               854.723168                36.61346535               1517841803.406            0                         963                       5.0008590698E+01          8.0000144958E+01          4.5000297546E+01          4.2000000000E+01          4.5004356384E+01          0.0000000000E+00          3.3059504687E+04          0.0000000000E+00          3.4572214648E+03          -1.8623805700E+01         -1.1251282808E+02         -2.3686861310E-01         1.0000000000E+00          1.3627762045E+02          4.9566789992E+00          2.5363477756E-01          
2018-02-05                14:43:24.259              35.61347522               854.723405                36.61347522               1517841804.259            0                         963                       4.9999926351E+01          8.0000144958E+01          4.5000297546E+01          4.2000000000E+01          4.5004356384E+01          0.0000000000E+00          3.3049450964E+04          0.0000000000E+00          3.4432959972E+03          -1.8469409038E+01         -1.1131648922E+02         2.2759985788E-01          1.0000000000E+00          1.3655480662E+02          5.5732771733E+00          4.0054760217E-01          
2018-02-05                14:43:25.111              35.61348509               854.723642                36.61348509               1517841805.112            0                         963                       5.0010138092E+01          8.0000415955E+01          4.5000252380E+01          4.2000000000E+01          4.5004243469E+01          0.0000000000E+00          3.3059044089E+04          0.0000000000E+00          3.4266784859E+03          -1.8498295939E+01         -1.1352494829E+02         1.1972911795E+00          1.0000000000E+00          1.3569704242E+02          5.8755237398E+00          3.4517320325E-01          
2018-02-05                14:43:25.966              35.61349498               854.723879                36.61349498               1517841805.966            0                         963                       4.9995514577E+01          8.0000511169E+01          4.5000236511E+01          4.2000000000E+01          4.5004203796E+01          0.0000000000E+00          3.3051131354E+04          0.0000000000E+00          3.4103799205E+03          -1.8468291564E+01         -1.1206668285E+02         4.3837380207E-01          1.0000000000E+00          1.3537709434E+02          4.8078784124E+00          4.5571834807E-01          
2018-02-05                14:43:26.821              35.61350487               854.724117                36.61350487               1517841806.821            0                         963                       4.9994334564E+01          8.0000511169E+01          4.5000236511E+01          4.2000000000E+01          4.5004203796E+01          0.0000000000E+00          3.3049271250E+04          0.0000000000E+00          3.3954637610E+03          -1.8622487775E+01         -1.1110488885E+02         2.6473030148E-01          1.0000000000E+00          1.3618896521E+02          4.9622064213E+00          4.5252889441E-01          
2018-02-05                14:43:27.680              35.61351481               854.724356                36.61351481               1517841807.680            0                         963                       4.9980122121E+01          8.0000511169E+01          4.5000236511E+01          4.2000000000E+01          4.5004203796E+01          0.0000000000E+00          3.3040355208E+04          0.0000000000E+00          3.3803449178E+03          -1.9181886773E+01         -1.0785422838E+02         3.5721702076E-01          1.0000000000E+00          1.3560414672E+02          5.1444896678E+00          3.6858499777E-01          
2018-02-05                14:43:28.538              35.61352475               854.724594                36.61352475               1517841808.538            0                         963                       5.0012594655E+01          8.0000511169E+01          4.5000236511E+01          4.2000000000E+01          4.5004203796E+01          0.0000000000E+00          3.3052236719E+04          0.0000000000E+00          3.3649757099E+03          -1.9076318440E+01         -1.1255048428E+02         2.1267899621E-01          1.0000000000E+00          1.3571135845E+02          5.5518775466E+00          3.9412198568E-01          
2018-02-05                14:43:29.391              35.61353462               854.724831                36.61353462               1517841809.391            0                         963                       4.9998824666E+01          8.0000480652E+01          4.5000236511E+01          4.2000000000E+01          4.5004224141E+01          0.0000000000E+00          3.3045233464E+04          0.0000000000E+00          3.3485663065E+03          -1.9087431640E+01         -1.0939677129E+02         1.1328200014E-01          1.0000000000E+00          1.3625230069E+02          5.8871510045E+00          3.5589166562E-01          
2018-02-05                14:43:30.243              35.61354449               854.725068                36.61354449               1517841810.244            0                         963                       5.0006773376E+01          8.0000328064E+01          4.5000236511E+01          4.2000000000E+01          4.5004325867E+01          0.0000000000E+00          3.3051269896E+04          0.0000000000E+00          3.3319477547E+03          -1.8601415842E+01         -1.1141882709E+02         -1.4357431895E+00         1.0000000000E+00          1.3655389013E+02          5.0140905382E+00          3.8263320256E-01          
2018-02-05                14:43:31.098              35.61355438               854.725305                36.61355438               1517841811.098            0                         963                       5.0001572113E+01          8.0000328064E+01          4.5000236511E+01          4.2000000000E+01          4.5004325867E+01          0.0000000000E+00          3.3049760547E+04          0.0000000000E+00          3.3142588294E+03          -1.8886649890E+01         -1.1150377593E+02         1.0930390004E-01          1.0000000000E+00          1.3604825402E+02          3.4625131566E+00          4.4239573233E-01          
2018-02-05                14:43:31.954              35.61356429               854.725543                36.61356429               1517841811.955            0                         963                       5.0010153656E+01          8.0000328064E+01          4.5000236511E+01          4.2000000000E+01          4.5004325867E+01          0.0000000000E+00          3.3049012135E+04          0.0000000000E+00          3.3022151365E+03          -1.9418821247E+01         -1.1278593404E+02         -8.7580467632E-01         1.0000000000E+00          1.3594471988E+02          5.5127014615E+00          4.1794562442E-01          
2018-02-05                14:43:32.809              35.61357419               854.725781                36.61357419               1517841812.810            0                         963                       5.0019365972E+01          8.0000328064E+01          4.5000236511E+01          4.1961666667E+01          4.5004325867E+01          0.0000000000E+00          3.3058660729E+04          0.0000000000E+00          3.2842434997E+03          -1.9147783989E+01         -1.1253184373E+02         -4.0223092751E-01         1.0000000000E+00          1.3608153774E+02          5.3043088141E+00          3.1086841380E-01          
2018-02-05                14:43:33.664              35.61358407               854.726018                36.61358407               1517841813.664            0                         963                       4.9988214162E+01          8.0000328064E+01          4.5000236511E+01          4.1994583333E+01          4.5004325867E+01          0.0000000000E+00          3.3043866094E+04          0.0000000000E+00          3.2673910953E+03          -1.8186857344E+01         -1.1258014619E+02         -2.8514272813E-01         1.0000000000E+00          1.3535396132E+02          5.7690661024E+00          3.3846338131E-01          
2018-02-05                14:43:34.516              35.61359395               854.726255                36.61359395               1517841814.517            0                         963                       5.0013381551E+01          8.0000203552E+01          4.5000361023E+01          4.1937500000E+01          4.5004339701E+01          0.0000000000E+00          3.3059541302E+04          0.0000000000E+00          3.2537244652E+03          -1.9250589392E+01         -1.0994491394E+02         2.9513054011E-01          1.0000000000E+00          1.3624034224E+02          2.8380164723E+00          3.1411901528E-01          
2018-02-05                14:43:35.371              35.61360383               854.726492                36.61360383               1517841815.371            0                         963                       5.0002801895E+01          8.0000053406E+01          4.5000511169E+01          4.1937500000E+01          4.5004356384E+01          0.0000000000E+00          3.3055929427E+04          0.0000000000E+00          3.2364542754E+03          -1.8650550596E+01         -1.0887051036E+02         -1.7991068703E+00         1.0000000000E+00          1.3619256753E+02          4.7241659251E+00          4.0457452571E-01          
2018-02-05                14:43:36.223              35.61361370               854.726729                36.61361370               1517841816.224            0                         963                       5.0010446014E+01          8.0000053406E+01          4.5000511169E+01          4.1937500000E+01          4.5004356384E+01          0.0000000000E+00          3.3063370573E+04          0.0000000000E+00          3.2233195477E+03          -1.8994822220E+01         -1.1099548016E+02         -4.4758764955E-01         1.0000000000E+00          1.3562490700E+02          5.4239981754E+00          3.0855808657E-01          
2018-02-05                14:43:37.078              35.61362359               854.726966                36.61362359               1517841817.078            0                         963                       4.9993771973E+01          8.0000053406E+01          4.5000511169E+01          4.1998333333E+01          4.5004356384E+01          0.0000000000E+00          3.3054276667E+04          0.0000000000E+00          3.2055454035E+03          -1.8483070234E+01         -1.1162591482E+02         -2.1843857267E-01         1.0000000000E+00          1.3526956575E+02          6.0765848017E+00          4.1007356777E-01          
2018-02-05                14:43:37.934              35.61363351               854.727204                36.61363351               1517841817.935            0                         963                       4.9992732315E+01          8.0000053406E+01          4.5000511169E+01          4.2000000000E+01          4.5004356384E+01          0.0000000000E+00          3.3049386719E+04          0.0000000000E+00          3.1918618966E+03          -1.8943866701E+01         -1.1160216603E+02         -2.7714978288E-01         1.0000000000E+00          1.3577745880E+02          4.7131288527E+00          4.3685432346E-01          
2018-02-05                14:43:38.793              35.61364345               854.727443                36.61364345               1517841818.794            0                         963                       5.0003135529E+01          8.0000053406E+01          4.5000511169E+01          4.2000000000E+01          4.5004356384E+01          0.0000000000E+00          3.3054690026E+04          0.0000000000E+00          3.1764067198E+03          -1.8409773743E+01         -1.0904900796E+02         5.8697079633E-01          1.0000000000E+00          1.3482925966E+02          4.6766623102E+00          2.8732002519E-01          
2018-02-05                14:43:39.648              35.61365334               854.727680                36.61365334               1517841819.649            0                         963                       4.9988502960E+01          8.0000031433E+01          4.5000511169E+01          4.2000000000E+01          4.5004378357E+01          0.0000000000E+00          3.3045281016E+04          0.0000000000E+00          3.1640989604E+03          -1.9388097130E+01         -1.1695637279E+02         5.6027703489E-01          1.0000000000E+00          1.3514418674E+02          5.0450036139E+00          4.3148382187E-01          
2018-02-05                14:43:40.503              35.61366323               854.727918                36.61366323               1517841820.503            0                         963                       4.9985217336E+01          7.9999961853E+01          4.5000511169E+01          4.2000000000E+01          4.5004447937E+01          0.0000000000E+00          3.3039990156E+04          0.0000000000E+00          3.1493264629E+03          -1.9747179565E+01         -1.0799919006E+02         -1.3781989870E+00         1.0000000000E+00          1.3582740988E+02          5.0563168533E+00          3.1661811914E-01          
2018-02-05                14:43:41.355              35.61367310               854.728154                36.61367310               1517841821.356            0                         963                       5.0010245132E+01          7.9999961853E+01          4.5000511169E+01          4.2000000000E+01          4.5004447937E+01          0.0000000000E+00          3.3052597891E+04          0.0000000000E+00          3.1350143980E+03          -1.9421528270E+01         -1.1722760001E+02         -1.3040707044E+00         1.0000000000E+00          1.3581730745E+02          4.7584650900E+00          2.9692206579E-01          
2018-02-05                14:43:42.210              35.61368299               854.728392                36.61368299               1517841822.210            0                         963                       5.0003208567E+01          7.9999961853E+01          4.5000511169E+01          4.2000000000E+01          4.5004447937E+01          0.0000000000E+00          3.3048894323E+04          0.0000000000E+00          3.1214774326E+03          -1.9468264905E+01         -1.1046496279E+02         5.0200944296E-01          1.0000000000E+00          1.3491528630E+02          3.9721403734E+00          4.4759151176E-01          
2018-02-05                14:43:43.062              35.61369286               854.728629                36.61369286               1517841823.063            0                         963                       5.0022978846E+01          7.9999961853E+01          4.5000511169E+01          4.2000000000E+01          4.5004447937E+01          0.0000000000E+00          3.3058968255E+04          0.0000000000E+00          3.1071385977E+03          -1.9739627115E+01         -1.1190633839E+02         -1.0227413501E+00         1.0000000000E+00          1.3566653226E+02          3.9171220777E+00          3.4777756152E-01          
2018-02-05                14:43:43.917              35.61370274               854.728866                36.61370274               1517841823.917            0                         963                       4.9988594996E+01          7.9999961853E+01          4.5000511169E+01          4.2000000000E+01          4.5004447937E+01          0.0000000000E+00          3.3042840677E+04          0.0000000000E+00          3.0913792454E+03          -1.8885065689E+01         -1.0998360313E+02         -9.1814906952E-01         1.0000000000E+00          1.3532534580E+02          5.1515962478E+00          4.7802500213E-01          
2018-02-05                14:43:44.769              35.61371262               854.729103                36.61371262               1517841824.770            0                         963                       4.9997285919E+01          8.0000024923E+01          4.5000511169E+01          4.2000000000E+01          4.5004441630E+01          0.0000000000E+00          3.3047336432E+04          0.0000000000E+00          3.0776926920E+03          -1.9440352983E+01         -1.0988973116E+02         8.6537386025E-01          1.0000000000E+00          1.3460328560E+02          3.6376495918E+00          4.2427790418E-01          
2018-02-05                14:43:45.622              35.61372249               854.729340                36.61372249               1517841825.623            0                         963                       5.0015299988E+01          8.0000267029E+01          4.5000511169E+01          4.2000000000E+01          4.5004417419E+01          0.0000000000E+00          3.3059313333E+04          0.0000000000E+00          3.0638940031E+03          -1.9865789996E+01         -1.0827167956E+02         2.2593405007E-01          1.0000000000E+00          1.3469231031E+02          5.0142205983E+00          4.8780219385E-01          
2018-02-05                14:43:46.480              35.61373242               854.729578                36.61373242               1517841826.481            0                         963                       4.9984041061E+01          8.0000267029E+01          4.5000511169E+01          4.2000000000E+01          4.5004417419E+01          0.0000000000E+00          3.3043578438E+04          0.0000000000E+00          3.0504981748E+03          -2.0099367082E+01         -1.1414016311E+02         1.4131244389E-01          1.0000000000E+00          1.3497239783E+02          4.8647213876E+00          3.9623246511E-01          
2018-02-05                14:43:47.335              35.61374231               854.729816                36.61374231               1517841827.336            0                         963                       4.9998791911E+01          8.0000267029E+01          4.5000511169E+01          4.2000000000E+01          4.5004417419E+01          0.0000000000E+00          3.3047382969E+04          0.0000000000E+00          3.0349406232E+03          -2.0337650740E+01         -1.0938706229E+02         1.3747354865E+00          1.0000000000E+00          1.3453825194E+02          2.5348314762E+00          4.6199272698E-01          
2018-02-05                14:43:48.194              35.61375226               854.730054                36.61375226               1517841828.195            0                         963                       5.0018970083E+01          8.0000267029E+01          4.5000511169E+01          4.2000000000E+01          4.5004417419E+01          0.0000000000E+00          3.3060774818E+04          0.0000000000E+00          3.0219164428E+03          -1.9924526500E+01         -1.0897795158E+02         5.4010596414E-01          1.0000000000E+00          1.3426532532E+02          5.2420932109E+00          4.3507214088E-01          
2018-02-05                14:43:49.048              35.61376213               854.730291                36.61376213               1517841829.048            0                         963                       4.9976807200E+01          8.0000267029E+01          4.5000511169E+01          4.1945416667E+01          4.5004417419E+01          0.0000000000E+00          3.3033571589E+04          0.0000000000E+00          3.0068326730E+03          -1.9712267291E+01         -1.1150615334E+02         5.0787157236E-01          1.0000000000E+00          1.3470105600E+02          3.8773182724E+00          3.9945783592E-01          
2018-02-05                14:43:49.901              35.61377201               854.730528                36.61377201               1517841829.902            0                         963                       5.0002311808E+01          7.9999980164E+01          4.5000587667E+01          4.1976666667E+01          4.5004570414E+01          0.0000000000E+00          3.3043080156E+04          0.0000000000E+00          2.9936792728E+03          -1.9607835348E+01         -1.1513432812E+02         -3.3568235641E-01         1.0000000000E+00          1.3444165527E+02          5.2500098803E+00          3.4614839930E-01          
2018-02-05                14:43:50.755              35.61378189               854.730765                36.61378189               1517841830.755            2                         963                       5.0009387334E+01          7.9999809265E+01          4.5000633240E+01          4.1946250000E+01          4.5004661560E+01          0.0000000000E+00          3.3048970260E+04          0.0000000000E+00          2.9791343641E+03          -1.8949063430E+01         -1.1395096226E+02         7.5791415525E-01          1.0000000000E+00          1.3393118547E+02          5.9599777556E+00          3.3918775853E-01          
2018-02-05                14:43:51.612              35.61379182               854.731004                36.61379182               1517841831.613            2                         963                       5.0029024378E+01          7.9999809265E+01          4.5000633240E+01          4.1937916667E+01          4.5004661560E+01          0.0000000000E+00          3.3068750391E+04          0.0000000000E+00          2.9664611151E+03          -2.0047585027E+01         -1.0898056969E+02         5.2198168107E-01          1.0000000000E+00          1.3432279745E+02          4.0875886833E+00          3.6788413354E-01          
2018-02-05                14:43:52.473              35.61380177               854.731243                36.61380177               1517841832.473            2                         963                       4.9980865479E+01          7.9999809265E+01          4.5000633240E+01          4.2000000000E+01          4.5004661560E+01          0.0000000000E+00          3.3046278125E+04          0.0000000000E+00          2.9535242584E+03          -1.9934435929E+01         -1.1063130045E+02         -4.1270084167E-02         1.0000000000E+00          1.3404377624E+02          4.2375598393E+00          3.1703383560E-01          
2018-02-05                14:43:53.326              35.61381166               854.731480                36.61381166               1517841833.327            2                         963                       5.0010771408E+01          7.9999809265E+01          4.5000633240E+01          4.2000000000E+01          4.5004661560E+01          0.0000000000E+00          3.3059563750E+04          0.0000000000E+00          2.9403430666E+03          -2.0224995980E+01         -1.0657869202E+02         -3.8686368043E-01         1.0000000000E+00          1.3438813347E+02          4.7552467726E+00          3.5503800680E-01          
2018-02-05                14:43:54.180              35.61382154               854.731717                36.61382154               1517841834.181            2                         963                       5.0007058716E+01          7.9999809265E+01          4.5000633240E+01          4.2000000000E+01          4.5004661560E+01          0.0000000000E+00          3.3064345052E+04          0.0000000000E+00          2.9266157389E+03          -1.9883857082E+01         -1.0985975290E+02         1.3526689284E+00          1.0000000000E+00          1.3388083854E+02          4.5036243684E+00          3.8648702192E-01          
2018-02-05                14:43:55.039              35.61383148               854.731956                36.61383148               1517841835.040            2                         963                       5.0010100657E+01          7.9999472351E+01          4.5000829773E+01          4.2000000000E+01          4.5004633484E+01          0.0000000000E+00          3.3071365104E+04          0.0000000000E+00          2.9125348481E+03          -2.0345453823E+01         -1.0883898343E+02         1.3446947152E-01          1.0000000000E+00          1.3432497181E+02          5.1678491898E+00          2.6383830430E-01          
2018-02-05                14:43:55.892              35.61384135               854.732192                36.61384135               1517841835.893            2                         963                       5.0006556117E+01          7.9999443054E+01          4.5000846863E+01          4.2000000000E+01          4.5004631042E+01          0.0000000000E+00          3.3074627656E+04          0.0000000000E+00          2.8976864873E+03          -1.9684860737E+01         -1.1316940851E+02         -8.5318303657E-01         1.0000000000E+00          1.3495184269E+02          3.2656762808E+00          3.3728938188E-01          
2018-02-05                14:43:56.746              35.61385123               854.732429                36.61385123               1517841836.746            2                         963                       4.9984809240E+01          7.9999443054E+01          4.5000846863E+01          4.2000000000E+01          4.5004631042E+01          0.0000000000E+00          3.3060643620E+04          0.0000000000E+00          2.8845530143E+03          -1.9407216519E+01         -1.1256173777E+02         -2.6647723760E-01         1.0000000000E+00          1.3452258342E+02          4.7561139695E+00          3.6476553943E-01          
2018-02-05                14:43:57.599              35.61386111               854.732667                36.61386111               1517841837.600            2                         963                       4.9987870458E+01          7.9999443054E+01          4.5000846863E+01          4.1949583333E+01          4.5004631042E+01          0.0000000000E+00          3.3056390885E+04          0.0000000000E+00          2.8729042757E+03          -2.0156953428E+01         -1.1339123912E+02         -7.7853280681E-01         1.0000000000E+00          1.3442558506E+02          3.9782392706E+00          4.6632286286E-01          
2018-02-05                14:43:58.453              35.61387098               854.732904                36.61387098               1517841838.453            2                         963                       5.0001302846E+01          7.9999443054E+01          4.5000846863E+01          4.1972916667E+01          4.5004631042E+01          0.0000000000E+00          3.3060195573E+04          0.0000000000E+00          2.8604535493E+03          -2.0506374010E+01         -1.1066140426E+02         -6.1142580219E-01         1.0000000000E+00          1.3376547887E+02          5.2713862765E+00          3.1640038398E-01          
2018-02-05                14:43:59.306              35.61388087               854.733141                36.61388087               1517841839.307            2                         963                       4.9995157878E+01          7.9999443054E+01          4.5000846863E+01          4.2000000000E+01          4.5004631042E+01          0.0000000000E+00          3.3057305260E+04          0.0000000000E+00          2.8464279969E+03          -1.9832720247E+01         -1.1029031363E+02         -6.5939517291E-01         1.0000000000E+00          1.3413877627E+02          5.5098671626E+00          3.5717835716E-01          
2018-02-05                14:44:00.164              35.61389080               854.733379                36.61389080               1517841840.165            2                         963                       4.9999172160E+01          7.9999654643E+01          4.5000846863E+01          4.1956666667E+01          4.5004694519E+01          0.0000000000E+00          3.3055559219E+04          0.0000000000E+00          2.8332958614E+03          -2.0195459614E+01         -1.0655317479E+02         -1.5512512258E-01         1.0000000000E+00          1.3378642839E+02          3.8752543175E+00          3.8488593590E-01          
2018-02-05                14:44:01.019              35.61390068               854.733616                36.61390068               1517841841.019            2                         963                       4.9998542786E+01          7.9999748230E+01          4.5000846863E+01          4.1937500000E+01          4.5004722595E+01          0.0000000000E+00          3.3053140625E+04          0.0000000000E+00          2.8219324352E+03          -1.9965020457E+01         -1.0853189480E+02         9.3976748586E-02          1.0000000000E+00          1.3375085944E+02          3.7253680095E+00          3.9156707041E-01          
2018-02-05                14:44:01.872              35.61391057               854.733854                36.61391057               1517841841.873            2                         963                       5.0001242854E+01          7.9999748230E+01          4.5000846863E+01          4.2000000000E+01          4.5004722595E+01          0.0000000000E+00          3.3052947474E+04          0.0000000000E+00          2.8105481686E+03          -2.0787191959E+01         -1.0869014045E+02         -7.0089389589E-01         1.0000000000E+00          1.3406255440E+02          4.9255103921E+00          3.3351533983E-01          
2018-02-05                14:44:02.726              35.61392044               854.734091                36.61392044               1517841842.726            2                         963                       4.9984784241E+01          7.9999748230E+01          4.5000846863E+01          4.2000000000E+01          4.5004722595E+01          0.0000000000E+00          3.3042488385E+04          0.0000000000E+00          2.7983073843E+03          -2.0863066000E+01         -1.0994053093E+02         4.6317654500E-03          1.0000000000E+00          1.3380944778E+02          4.6439110126E+00          2.7726135006E-01          
2018-02-05                14:44:03.579              35.61393032               854.734328                36.61393032               1517841843.580            2                         963                       5.0003728104E+01          7.9999748230E+01          4.5000846863E+01          4.2000000000E+01          4.5004722595E+01          0.0000000000E+00          3.3051443516E+04          0.0000000000E+00          2.7830362088E+03          -2.0258403624E+01         -1.1076046278E+02         -1.5847507264E-02         1.0000000000E+00          1.3397952818E+02          4.0736114504E+00          3.6614301606E-01          
2018-02-05                14:44:04.437              35.61394024               854.734566                36.61394024               1517841844.437            2                         963                       4.9995491282E+01          7.9999707540E+01          4.5000846863E+01          4.2000000000E+01          4.5004737854E+01          0.0000000000E+00          3.3048936068E+04          0.0000000000E+00          2.7692978573E+03          -2.0223556193E+01         -1.0482520677E+02         -3.6779309255E-01         1.0000000000E+00          1.3406110526E+02          2.3113108452E+00          3.8226400201E-01          
2018-02-05                14:44:05.292              35.61395014               854.734803                36.61395014               1517841845.292            2                         963                       4.9970476023E+01          7.9999504089E+01          4.5000846863E+01          4.2000000000E+01          4.5004814148E+01          0.0000000000E+00          3.3026406510E+04          0.0000000000E+00          2.7598942133E+03          -2.0659841143E+01         -1.0599096862E+02         -4.0726285837E-01         1.0000000000E+00          1.3402018574E+02          3.6357139538E+00          3.3604879548E-01          
2018-02-05                14:44:06.144              35.61396001               854.735040                36.61396001               1517841846.145            2                         963                       4.9987303925E+01          7.9999504089E+01          4.5000846863E+01          4.2000000000E+01          4.5004814148E+01          0.0000000000E+00          3.3034349687E+04          0.0000000000E+00          2.7487575190E+03          -2.0513432339E+01         -1.0895587757E+02         -2.8925091628E-01         1.0000000000E+00          1.3355204462E+02          3.6584189639E+00          3.9111571323E-01          
2018-02-05                14:44:06.999              35.61396990               854.735278                36.61396990               1517841846.999            2                         963                       4.9995659231E+01          7.9999504089E+01          4.5000846863E+01          4.2000000000E+01          4.5004814148E+01          0.0000000000E+00          3.3046953281E+04          0.0000000000E+00          2.7352369677E+03          -2.0131656949E+01         -1.0850315812E+02         5.8912694773E-01          1.0000000000E+00          1.3326673650E+02          3.6262060645E+00          4.7630883172E-01          
2018-02-05                14:44:07.851              35.61397977               854.735514                36.61397977               1517841847.852            2                         963                       5.0006247406E+01          7.9999504089E+01          4.5000846863E+01          4.2000000000E+01          4.5004814148E+01          0.0000000000E+00          3.3053060312E+04          0.0000000000E+00          2.7241206205E+03          -2.0652800671E+01         -1.0843856748E+02         -6.2093936925E-02         1.0000000000E+00          1.3345989147E+02          4.7520489497E+00          3.2574664514E-01          
2018-02-05                14:44:08.706              35.61398965               854.735752                36.61398965               1517841848.706            2                         963                       5.0008843231E+01          7.9999504089E+01          4.5000846863E+01          4.2000000000E+01          4.5004814148E+01          0.0000000000E+00          3.3057598568E+04          0.0000000000E+00          2.7109570157E+03          -2.0511644404E+01         -1.1282731416E+02         6.6037802594E-02          1.0000000000E+00          1.3336404781E+02          4.2324909476E+00          2.7471326991E-01          
2018-02-05                14:44:09.562              35.61399957               854.735990                36.61399957               1517841849.563            2                         963                       5.0019499054E+01          7.9999504089E+01          4.5000846863E+01          4.2000000000E+01          4.5004814148E+01          0.0000000000E+00          3.3069922422E+04          0.0000000000E+00          2.6997455106E+03          -2.0667351034E+01         -1.0538906977E+02         8.3007868916E-01          1.0000000000E+00          1.3326803629E+02          3.1469497642E+00          3.5589908463E-01          
2018-02-05                14:44:10.417              35.61400947               854.736227                36.61400947               1517841850.418            2                         963                       4.9996278763E+01          7.9999651591E+01          4.5000935364E+01          4.2000000000E+01          4.5004755147E+01          0.0000000000E+00          3.3059689193E+04          0.0000000000E+00          2.6857801010E+03          -1.9900482678E+01         -1.1366825853E+02         -2.9395770349E-01         1.0000000000E+00          1.3349814675E+02          4.7570231452E+00          3.7683380061E-01          
2018-02-05                14:44:11.272              35.61401935               854.736464                36.61401935               1517841851.272            2                         963                       5.0001790466E+01          7.9999656677E+01          4.5000938416E+01          4.2000000000E+01          4.5004753113E+01          0.0000000000E+00          3.3064088047E+04          0.0000000000E+00          2.6773368104E+03          -2.1005423018E+01         -1.0770051227E+02         5.4471044467E-01          1.0000000000E+00          1.3301860951E+02          3.0189731488E+00          4.0253633963E-01          
2018-02-05                14:44:12.125              35.61402922               854.736701                36.61402922               1517841852.125            2                         963                       5.0012037557E+01          7.9999656677E+01          4.5000938416E+01          4.2000000000E+01          4.5004753113E+01          0.0000000000E+00          3.3068715260E+04          0.0000000000E+00          2.6635014551E+03          -2.0780890761E+01         -1.1084221233E+02         -2.6982118481E-01         1.0000000000E+00          1.3361637638E+02          3.7774090105E+00          3.0688307509E-01          
2018-02-05                14:44:12.979              35.61403911               854.736939                36.61403911               1517841852.979            2                         963                       4.9984874725E+01          7.9999656677E+01          4.5000938416E+01          4.2000000000E+01          4.5004753113E+01          0.0000000000E+00          3.3055741146E+04          0.0000000000E+00          2.6517071154E+03          -2.0805256935E+01         -1.1218847653E+02         -1.3103594976E+00         1.0000000000E+00          1.3350607521E+02          4.3980741975E+00          4.6670108704E-01          
2018-02-05                14:44:13.832              35.61404898               854.737176                36.61404898               1517841853.832            2                         963                       4.9974411265E+01          7.9999656677E+01          4.5000938416E+01          4.2000000000E+01          4.5004753113E+01          0.0000000000E+00          3.3043654844E+04          0.0000000000E+00          2.6404199630E+03          -2.1148173011E+01         -1.1012485098E+02         -7.6611146042E-01         1.0000000000E+00          1.3352652614E+02          3.8526549929E+00          3.1465774617E-01          
2018-02-05                14:44:14.684              35.61405885               854.737412                36.61405885               1517841854.685            2                         963                       5.0003800201E+01          7.9999827576E+01          4.5000989685E+01          4.2000000000E+01          4.5004872742E+01          0.0000000000E+00          3.3053918437E+04          0.0000000000E+00          2.6298267878E+03          -2.1017928288E+01         -1.1316398412E+02         4.7264324884E-01          1.0000000000E+00          1.3347584756E+02          2.1549735729E+00          3.7467427631E-01          
2018-02-05                14:44:15.539              35.61406874               854.737650                36.61406874               1517841855.539            2                         963                       5.0014962184E+01          7.9999961853E+01          4.5001029968E+01          4.2000000000E+01          4.5004966736E+01          0.0000000000E+00          3.3064668646E+04          0.0000000000E+00          2.6184322632E+03          -2.0300905667E+01         -1.0570308832E+02         -3.0332074357E-01         1.0000000000E+00          1.3310386800E+02          4.8079012079E+00          4.3642496654E-01          
2018-02-05                14:44:16.391              35.61407861               854.737887                36.61407861               1517841856.392            2                         963                       5.0002303314E+01          7.9999961853E+01          4.5001029968E+01          4.2000000000E+01          4.5004966736E+01          0.0000000000E+00          3.3058427786E+04          0.0000000000E+00          2.6068710638E+03          -2.0418617653E+01         -1.0729089432E+02         -7.1799898741E-01         1.0000000000E+00          1.3336835866E+02          3.8642231497E+00          3.8776248347E-01          
2018-02-05                14:44:17.246              35.61408850               854.738124                36.61408850               1517841857.246            2                         963                       5.0003760376E+01          7.9999961853E+01          4.5001029968E+01          4.2000000000E+01          4.5004966736E+01          0.0000000000E+00          3.3058595938E+04          0.0000000000E+00          2.5953300024E+03          -2.0909925472E+01         -1.0737610421E+02         -9.1118158678E-01         1.0000000000E+00          1.3355492512E+02          4.0670238388E+00          2.7052402108E-01          
2018-02-05                14:44:18.098              35.61409837               854.738361                36.61409837               1517841858.099            2                         963                       4.9993135986E+01          7.9999961853E+01          4.5001029968E+01          4.2000000000E+01          4.5004966736E+01          0.0000000000E+00          3.3051650833E+04          0.0000000000E+00          2.5852618023E+03          -2.0761104486E+01         -1.1328546685E+02         -3.9013849637E-01         1.0000000000E+00          1.3299335008E+02          3.7925607204E+00          2.7284607172E-01          
2018-02-05                14:44:18.957              35.61410831               854.738599                36.61410831               1517841858.958            2                         963                       4.9980376943E+01          7.9999961853E+01          4.5001029968E+01          4.2000000000E+01          4.5004966736E+01          0.0000000000E+00          3.3043815052E+04          0.0000000000E+00          2.5754491948E+03          -2.1486293222E+01         -1.0641453804E+02         -7.3776382387E-01         1.0000000000E+00          1.3338277410E+02          3.6158249623E+00          2.8593842705E-01          
2018-02-05                14:44:19.812              35.61411819               854.738837                36.61411819               1517841859.812            2                         963                       5.0001915131E+01          8.0000552673E+01          4.5001029968E+01          4.2000000000E+01          4.5004966736E+01          0.0000000000E+00          3.3055179010E+04          0.0000000000E+00          2.5611330520E+03          -2.0449923586E+01         -1.0890515930E+02         -5.5031328117E-01         1.0000000000E+00          1.3285497348E+02          4.8767582430E+00          4.1683649975E-01          
2018-02-05                14:44:20.664              35.61412807               854.739074                36.61412807               1517841860.665            2                         963                       4.9993890813E+01          8.0000694275E+01          4.5001029968E+01          4.2000000000E+01          4.5004966736E+01          0.0000000000E+00          3.3052957708E+04          0.0000000000E+00          2.5517501812E+03          -2.0385251596E+01         -1.0785372998E+02         -3.3903005757E-02         1.0000000000E+00          1.3305959089E+02          4.2782436608E+00          2.9677402446E-01          
2018-02-05                14:44:21.519              35.61413795               854.739311                36.61413795               1517841861.519            2                         963                       4.9987676773E+01          8.0000694275E+01          4.5001029968E+01          4.2000000000E+01          4.5004966736E+01          0.0000000000E+00          3.3049750078E+04          0.0000000000E+00          2.5424378764E+03          -2.1134109711E+01         -1.0822693429E+02         -2.3751269620E-01         1.0000000000E+00          1.3320106660E+02          3.5528970862E+00          3.5508518460E-01          
2018-02-05                14:44:22.371              35.61414782               854.739548                36.61414782               1517841862.372            2                         963                       4.9990575867E+01          8.0000694275E+01          4.5001029968E+01          4.2000000000E+01          4.5004966736E+01          0.0000000000E+00          3.3052294687E+04          0.0000000000E+00          2.5304748265E+03          -2.1324235322E+01         -1.0894999153E+02         -1.2723666635E+00         1.0000000000E+00          1.3350688418E+02          3.2778458613E+00          2.8102190204E-01          
2018-02-05                14:44:23.226              35.61415771               854.739785                36.61415771               1517841863.226            2                         963                       5.0025846074E+01          8.0000694275E+01          4.5001029968E+01          4.1961250000E+01          4.5004966736E+01          0.0000000000E+00          3.3074128568E+04          0.0000000000E+00          2.5208734825E+03          -2.1485025124E+01         -1.0809393982E+02         -2.4041767522E-01         1.0000000000E+00          1.3306016445E+02          5.0375762347E+00          3.5556238211E-01          
2018-02-05                14:44:24.082              35.61416762               854.740023                36.61416762               1517841864.082            2                         963                       5.0015285085E+01          8.0000694275E+01          4.5001029968E+01          4.1961666667E+01          4.5004966736E+01          0.0000000000E+00          3.3072439740E+04          0.0000000000E+00          2.5098972395E+03          -2.1575447048E+01         -1.1218951581E+02         9.0755111949E-01          1.0000000000E+00          1.3307957258E+02          1.5205896065E+00          4.2886671410E-01          
2018-02-05                14:44:24.937              35.61417752               854.740261                36.61417752               1517841864.938            2                         963                       4.9992882843E+01          8.0000679626E+01          4.5001161804E+01          4.2000000000E+01          4.5005039978E+01          0.0000000000E+00          3.3061082344E+04          0.0000000000E+00          2.4966775689E+03          -2.0964440108E+01         -1.1040890037E+02         -8.7475914303E-01         1.0000000000E+00          1.3322264366E+02          3.4559637116E+00          3.1812628340E-01          
2018-02-05                14:44:25.792              35.61418741               854.740498                36.61418741               1517841865.792            2                         963                       5.0007070236E+01          8.0000663757E+01          4.5001304626E+01          4.2000000000E+01          4.5005119324E+01          0.0000000000E+00          3.3066864115E+04          0.0000000000E+00          2.4869815329E+03          -2.0901931672E+01         -1.0727457231E+02         1.1267565811E-01          1.0000000000E+00          1.3264291439E+02          3.9529394151E+00          3.9046221739E-01          
2018-02-05                14:44:26.644              35.61419728               854.740735                36.61419728               1517841866.645            2                         963                       5.0006402181E+01          8.0000663757E+01          4.5001304626E+01          4.2000000000E+01          4.5005119324E+01          0.0000000000E+00          3.3069510182E+04          0.0000000000E+00          2.4776134646E+03          -2.1632174931E+01         -1.1218822554E+02         4.7278396565E-01          1.0000000000E+00          1.3278808693E+02          2.7647864690E+00          2.4345269068E-01          
2018-02-05                14:44:27.497              35.61420715               854.740972                36.61420715               1517841867.498            2                         963                       4.9997731934E+01          8.0000663757E+01          4.5001304626E+01          4.2000000000E+01          4.5005119324E+01          0.0000000000E+00          3.3065180938E+04          0.0000000000E+00          2.4660098736E+03          -2.0720665742E+01         -1.1219582917E+02         1.0430885950E+00          1.0000000000E+00          1.3222987612E+02          3.5684346206E+00          4.0977759696E-01          
2018-02-05                14:44:28.351              35.61421704               854.741209                36.61421704               1517841868.352            2                         963                       5.0002441813E+01          8.0000663757E+01          4.5001304626E+01          4.1953750000E+01          4.5005119324E+01          0.0000000000E+00          3.3066852500E+04          0.0000000000E+00          2.4583520209E+03          -2.1524613338E+01         -1.0822541436E+02         1.7846051914E-01          1.0000000000E+00          1.3221126714E+02          3.8967846113E+00          4.0189672332E-01          
2018-02-05                14:44:29.204              35.61422691               854.741446                36.61422691               1517841869.205            2                         963                       4.9998877360E+01          8.0000663757E+01          4.5001304626E+01          4.1937500000E+01          4.5005119324E+01          0.0000000000E+00          3.3062949349E+04          0.0000000000E+00          2.4467654555E+03          -2.1788920734E+01         -1.0293109603E+02         9.3376713355E-02          1.0000000000E+00          1.3256691733E+02          2.8612056458E+00          3.6734522889E-01          
2018-02-05                14:44:30.063              35.61423685               854.741684                36.61423685               1517841870.064            2                         963                       5.0004633433E+01          8.0000610453E+01          4.5001224670E+01          4.1992083333E+01          4.5005039368E+01          0.0000000000E+00          3.3072103125E+04          0.0000000000E+00          2.4366016121E+03          -2.1227697289E+01         -1.0860566581E+02         2.3993613200E-02          1.0000000000E+00          1.3249489234E+02          4.7672894724E+00          2.1561885204E-01          
2018-02-05                14:44:30.917              35.61424674               854.741922                36.61424674               1517841870.918            2                         963                       5.0001372681E+01          8.0000602722E+01          4.5001213074E+01          4.1970000000E+01          4.5005027771E+01          0.0000000000E+00          3.3071637344E+04          0.0000000000E+00          2.4263326573E+03          -2.1310612427E+01         -1.0833920698E+02         -2.4209598041E-02         1.0000000000E+00          1.3247031236E+02          3.1115855208E+00          5.0205863717E-01          
2018-02-05                14:44:31.770              35.61425661               854.742159                36.61425661               1517841871.771            2                         963                       5.0001162008E+01          8.0000602722E+01          4.5001213074E+01          4.1952916667E+01          4.5005027771E+01          0.0000000000E+00          3.3074060781E+04          0.0000000000E+00          2.4164820694E+03          -2.1813229308E+01         -1.0796761265E+02         -4.1970979207E-01         1.0000000000E+00          1.3267210427E+02          3.1600156138E+00          3.3514719255E-01          
2018-02-05                14:44:32.625              35.61426649               854.742396                36.61426649               1517841872.625            2                         963                       4.9991214752E+01          8.0000602722E+01          4.5001213074E+01          4.2000000000E+01          4.5005027771E+01          0.0000000000E+00          3.3069816406E+04          0.0000000000E+00          2.4049425098E+03          -2.1208601444E+01         -1.0873621878E+02         -2.1249631579E-01         1.0000000000E+00          1.3246437150E+02          2.6112152406E+00          3.8295109544E-01          
2018-02-05                14:44:33.477              35.61427637               854.742633                36.61427637               1517841873.478            2                         963                       4.9988845723E+01          8.0000602722E+01          4.5001213074E+01          4.1967500000E+01          4.5005027771E+01          0.0000000000E+00          3.3065756302E+04          0.0000000000E+00          2.3967041958E+03          -2.2187002554E+01         -1.0852478722E+02         3.2988181977E-02          1.0000000000E+00          1.3262141989E+02          2.4671429644E+00          3.8961474754E-01          
2018-02-05                14:44:34.334              35.61428627               854.742871                36.61428627               1517841874.334            2                         963                       4.9987994563E+01          8.0000635274E+01          4.5001225281E+01          4.2000000000E+01          4.5005031840E+01          0.0000000000E+00          3.3058258646E+04          0.0000000000E+00          2.3887471546E+03          -2.2439426024E+01         -1.0693099378E+02         -4.8009455202E-01         1.0000000000E+00          1.3200697122E+02          3.8653781820E+00          5.2711686041E-01          
2018-02-05                14:44:35.190              35.61429619               854.743109                36.61429619               1517841875.191            2                         963                       4.9991058350E+01          8.0000846863E+01          4.5001304626E+01          4.1968333333E+01          4.5005058289E+01          0.0000000000E+00          3.3056761979E+04          0.0000000000E+00          2.3756248020E+03          -2.1218261172E+01         -1.1058553452E+02         3.1438951319E-01          1.0000000000E+00          1.3212780546E+02          2.2650760222E+00          3.7706055844E-01          
2018-02-05                14:44:36.043              35.61430606               854.743346                36.61430606               1517841876.044            2                         963                       5.0002325134E+01          8.0000846863E+01          4.5001304626E+01          4.1937500000E+01          4.5005058289E+01          0.0000000000E+00          3.3061046953E+04          0.0000000000E+00          2.3650994808E+03          -2.0971454268E+01         -1.1216428280E+02         7.8410309065E-01          1.0000000000E+00          1.3200934214E+02          3.4288881292E+00          3.8422862222E-01          
2018-02-05                14:44:36.897              35.61431594               854.743583                36.61431594               1517841876.897            2                         963                       4.9990608546E+01          8.0000846863E+01          4.5001304626E+01          4.1937500000E+01          4.5005058289E+01          0.0000000000E+00          3.3055030781E+04          0.0000000000E+00          2.3561611283E+03          -2.1628124912E+01         -1.0836827672E+02         -6.7253238361E-02         1.0000000000E+00          1.3208026686E+02          4.0417187361E+00          2.6817974800E-01          
2018-02-05                14:44:37.750              35.61432582               854.743820                36.61432582               1517841877.751            2                         963                       4.9976672668E+01          8.0000846863E+01          4.5001304626E+01          4.1937500000E+01          4.5005058289E+01          0.0000000000E+00          3.3044926484E+04          0.0000000000E+00          2.3470670765E+03          -2.1711605673E+01         -1.0496918867E+02         -7.6214733338E-01         1.0000000000E+00          1.3221027621E+02          3.9970180687E+00          2.5921856579E-01          
2018-02-05                14:44:38.604              35.61433569               854.744057                36.61433569               1517841878.604            2                         963                       4.9989929504E+01          8.0000846863E+01          4.5001304626E+01          4.1945000000E+01          4.5005058289E+01          0.0000000000E+00          3.3047675937E+04          0.0000000000E+00          2.3365151475E+03          -2.1536771814E+01         -1.1304271359E+02         3.8630189325E-01          1.0000000000E+00          1.3234878816E+02          3.1800280409E+00          3.4727397603E-01          
2018-02-05                14:44:39.457              35.61434558               854.744294                36.61434558               1517841879.458            2                         963                       5.0010126495E+01          8.0000846863E+01          4.5001304626E+01          4.2000000000E+01          4.5005058289E+01          0.0000000000E+00          3.3058662604E+04          0.0000000000E+00          2.3265813194E+03          -2.0531032193E+01         -1.0817004321E+02         -8.0001867959E-01         1.0000000000E+00          1.3205863169E+02          3.3112056342E+00          3.2232564716E-01          
2018-02-05                14:44:40.311              35.61435545               854.744531                36.61435545               1517841880.311            2                         963                       4.9981209513E+01          8.0000578308E+01          4.5001304626E+01          4.2000000000E+01          4.5005219421E+01          0.0000000000E+00          3.3041778854E+04          0.0000000000E+00          2.3172840546E+03          -2.1260532007E+01         -1.1314938223E+02         -1.1071053553E-01         1.0000000000E+00          1.3233561036E+02          4.2024450746E+00          2.8632096060E-01          
2018-02-05                14:44:41.164              35.61436534               854.744768                36.61436534               1517841881.165            2                         963                       5.0011583328E+01          8.0000541687E+01          4.5001304626E+01          4.2000000000E+01          4.5005241394E+01          0.0000000000E+00          3.3058679688E+04          0.0000000000E+00          2.3103528188E+03          -2.1821522063E+01         -1.1001696696E+02         -8.0802003908E-01         1.0000000000E+00          1.3209155286E+02          4.7343419003E+00          2.9351074331E-01          
2018-02-05                14:44:42.017              35.61437521               854.745005                36.61437521               1517841882.018            2                         963                       5.0005925878E+01          8.0000541687E+01          4.5001304626E+01          4.2000000000E+01          4.5005241394E+01          0.0000000000E+00          3.3058834062E+04          0.0000000000E+00          2.2991271586E+03          -2.1473248055E+01         -1.0559536543E+02         -6.2828115677E-01         1.0000000000E+00          1.3206536537E+02          4.4768485874E+00          3.1018630382E-01          
2018-02-05                14:44:42.871              35.61438509               854.745242                36.61438509               1517841882.872            2                         963                       4.9992204692E+01          8.0000541687E+01          4.5001304626E+01          4.2000000000E+01          4.5005241394E+01          0.0000000000E+00          3.3046005000E+04          0.0000000000E+00          2.2900376912E+03          -2.1452505210E+01         -1.0770813169E+02         -4.4874670180E-01         1.0000000000E+00          1.3229879399E+02          1.0767929779E+00          3.5727272096E-01          
2018-02-05                14:44:43.724              35.61439497               854.745479                36.61439497               1517841883.725            2                         963                       4.9980703278E+01          8.0000541687E+01          4.5001304626E+01          4.2000000000E+01          4.5005241394E+01          0.0000000000E+00          3.3035493516E+04          0.0000000000E+00          2.2808984618E+03          -2.1929175611E+01         -1.1001624060E+02         -2.5819172990E-01         1.0000000000E+00          1.3195369961E+02          3.6309185836E+00          3.2244928753E-01          
2018-02-05                14:44:44.578              35.61440484               854.745716                36.61440484               1517841884.578            2                         963                       5.0013027445E+01          8.0000541687E+01          4.5001304626E+01          4.2000000000E+01          4.5005241394E+01          0.0000000000E+00          3.3051749740E+04          0.0000000000E+00          2.2747302355E+03          -2.2060889128E+01         -1.0484808793E+02         -1.1152418718E+00         1.0000000000E+00          1.3202476025E+02          4.5993911392E+00          3.0721612049E-01          
2018-02-05                14:44:45.431              35.61441472               854.745953                36.61441472               1517841885.432            2                         963                       5.0009530334E+01          8.0000717468E+01          4.5001304626E+01          4.2000000000E+01          4.5005260925E+01          0.0000000000E+00          3.3052529036E+04          0.0000000000E+00          2.2660105449E+03          -2.2381566289E+01         -1.1232812583E+02         3.9210019808E-01          1.0000000000E+00          1.3179671293E+02          3.0416086247E+00          3.5774624227E-01          
2018-02-05                14:44:46.289              35.61442465               854.746192                36.61442465               1517841886.290            2                         963                       4.9997168172E+01          8.0000816345E+01          4.5001304626E+01          4.2000000000E+01          4.5005271912E+01          0.0000000000E+00          3.3046930313E+04          0.0000000000E+00          2.2557550812E+03          -2.2201293193E+01         -1.1054838810E+02         -3.3230433961E-01         1.0000000000E+00          1.3169462000E+02          4.2500831488E+00          2.5096855609E-01          
2018-02-05                14:44:47.144              35.61443454               854.746429                36.61443454               1517841887.144            2                         963                       4.9993442586E+01          8.0000816345E+01          4.5001304626E+01          4.1988333333E+01          4.5005271912E+01          0.0000000000E+00          3.3043408021E+04          0.0000000000E+00          2.2450744314E+03          -2.1349175780E+01         -1.0553090838E+02         -4.5020126334E-01         1.0000000000E+00          1.3213487642E+02          3.0429851160E+00          2.6823211821E-01          
2018-02-05                14:44:48.002              35.61444447               854.746667                36.61444447               1517841888.002            2                         963                       5.0006851654E+01          8.0000816345E+01          4.5001304626E+01          4.1972500000E+01          4.5005271912E+01          0.0000000000E+00          3.3053696094E+04          0.0000000000E+00          2.2363655626E+03          -2.1824819741E+01         -1.0696590113E+02         -6.6220713514E-01         1.0000000000E+00          1.3202302019E+02          2.6123331820E+00          2.3392707971E-01          
2018-02-05                14:44:48.857              35.61445436               854.746905                36.61445436               1517841888.857            2                         963                       4.9994085795E+01          8.0000816345E+01          4.5001304626E+01          4.2000000000E+01          4.5005271912E+01          0.0000000000E+00          3.3048007370E+04          0.0000000000E+00          2.2269631822E+03          -2.1794835653E+01         -1.0668735235E+02         -4.9745545223E-02         1.0000000000E+00          1.3157226373E+02          2.9840591195E+00          3.9234777671E-01          
2018-02-05                14:44:49.710              35.61446424               854.747142                36.61446424               1517841889.710            2                         963                       4.9992410685E+01          8.0000799052E+01          4.5001308085E+01          4.2000000000E+01          4.5005268453E+01          0.0000000000E+00          3.3044832396E+04          0.0000000000E+00          2.2190964768E+03          -2.2252420666E+01         -1.0750901476E+02         -6.4915502295E-01         1.0000000000E+00          1.3212105607E+02          3.9477850127E+00          2.3037303577E-01          
2018-02-05                14:44:50.563              35.61447412               854.747379                36.61447412               1517841890.564            2                         963                       5.0004208425E+01          8.0000663757E+01          4.5001335144E+01          4.2000000000E+01          4.5005241394E+01          0.0000000000E+00          3.3050002031E+04          0.0000000000E+00          2.2088990325E+03          -2.1167130293E+01         -1.0981431718E+02         -5.5399137608E-01         1.0000000000E+00          1.3185215705E+02          2.7347041057E+00          2.8609027187E-01          
2018-02-05                14:44:51.421              35.61448405               854.747617                36.61448405               1517841891.422            2                         963                       5.0012918574E+01          8.0000663757E+01          4.5001335144E+01          4.2000000000E+01          4.5005241394E+01          0.0000000000E+00          3.3056686562E+04          0.0000000000E+00          2.1996238042E+03          -2.1619358279E+01         -1.0263664233E+02         -1.6594806611E+00         1.0000000000E+00          1.3226867368E+02          3.0581373773E+00          3.2493548332E-01          
2018-02-05                14:44:52.276              35.61449394               854.747854                36.61449394               1517841892.276            2                         963                       4.9981563568E+01          8.0000663757E+01          4.5001335144E+01          4.2000000000E+01          4.5005241394E+01          0.0000000000E+00          3.3038468750E+04          0.0000000000E+00          2.1928303602E+03          -2.2378912092E+01         -1.0872274112E+02         -2.3627130127E-01         1.0000000000E+00          1.3120231407E+02          3.9977587365E+00          2.5360324298E-01          
2018-02-05                14:44:53.130              35.61450382               854.748092                36.61450382               1517841893.130            2                         963                       4.9996019516E+01          8.0000663757E+01          4.5001335144E+01          4.2000000000E+01          4.5005241394E+01          0.0000000000E+00          3.3043435573E+04          0.0000000000E+00          2.1839290596E+03          -2.2306932131E+01         -1.1532145319E+02         5.2473587885E-01          1.0000000000E+00          1.3132284104E+02          3.0558780077E+00          4.3841332453E-01          
2018-02-05                14:44:53.983              35.61451369               854.748329                36.61451369               1517841893.983            2                         963                       5.0001124573E+01          8.0000663757E+01          4.5001335144E+01          4.2000000000E+01          4.5005241394E+01          0.0000000000E+00          3.3041842552E+04          0.0000000000E+00          2.1763053153E+03          -2.2398171598E+01         -1.1034970532E+02         -8.3048071702E-03         1.0000000000E+00          1.3136921967E+02          2.5973636281E+00          2.6558056177E-01          
2018-02-05                14:44:54.841              35.61452362               854.748567                36.61452362               1517841894.841            2                         963                       5.0014437561E+01          8.0000663757E+01          4.5001414897E+01          4.2000000000E+01          4.5005286967E+01          0.0000000000E+00          3.3054801198E+04          0.0000000000E+00          2.1670729917E+03          -2.1980196300E+01         -1.0345669611E+02         1.4857514648E-01          1.0000000000E+00          1.3153488175E+02          3.7374193745E+00          2.6673366157E-01          
2018-02-05                14:44:55.696              35.61453352               854.748804                36.61453352               1517841895.696            2                         963                       4.9996367544E+01          8.0000663757E+01          4.5001548767E+01          4.2000000000E+01          4.5005363464E+01          0.0000000000E+00          3.3049325859E+04          0.0000000000E+00          2.1587627891E+03          -2.1724323252E+01         -1.0581933508E+02         7.0820279906E-01          1.0000000000E+00          1.3124758552E+02          2.9947756613E+00          4.8111412217E-01          
2018-02-05                14:44:56.549              35.61454339               854.749041                36.61454339               1517841896.549            2                         963                       4.9989299774E+01          8.0000663757E+01          4.5001548767E+01          4.2000000000E+01          4.5005363464E+01          0.0000000000E+00          3.3046710938E+04          0.0000000000E+00          2.1518494086E+03          -2.2287860552E+01         -1.0910814717E+02         2.9855496708E-02          1.0000000000E+00          1.3118569205E+02          3.8946327161E+00          2.6908693680E-01          
2018-02-05                14:44:57.405              35.61455331               854.749279                36.61455331               1517841897.406            2                         963                       4.9980323054E+01          8.0000663757E+01          4.5001548767E+01          4.2000000000E+01          4.5005363464E+01          0.0000000000E+00          3.3032795208E+04          0.0000000000E+00          2.1414585448E+03          -2.1719430154E+01         -1.1158900774E+02         -4.8899362975E-01         1.0000000000E+00          1.3159601130E+02          3.3322415385E+00          3.5845204817E-01          
2018-02-05                14:44:58.266              35.61456326               854.749518                36.61456326               1517841898.266            2                         963                       4.9980884298E+01          8.0000663757E+01          4.5001548767E+01          4.2000000000E+01          4.5005363464E+01          0.0000000000E+00          3.3026040156E+04          0.0000000000E+00          2.1352495228E+03          -2.2881582999E+01         -1.0372349205E+02         -9.4252015270E-02         1.0000000000E+00          1.3167909339E+02          2.0666767363E+00          1.9881913430E-01          
2018-02-05                14:44:59.122              35.61457318               854.749756                36.61457318               1517841899.123            2                         963                       5.0008391876E+01          8.0000663757E+01          4.5001548767E+01          4.2000000000E+01          4.5005363464E+01          0.0000000000E+00          3.3037667500E+04          0.0000000000E+00          2.1250051216E+03          -2.2052454529E+01         -1.0886210658E+02         -9.7963883645E-01         1.0000000000E+00          1.3176006018E+02          3.8449725529E+00          2.6514961680E-01          
2018-02-05                14:44:59.980              35.61458310               854.749994                36.61458310               1517841899.980            2                         963                       5.0001660792E+01          8.0000384013E+01          4.5001523336E+01          4.2000000000E+01          4.5005414327E+01          0.0000000000E+00          3.3038492943E+04          0.0000000000E+00          2.1164565674E+03          -2.1782756185E+01         -1.0788215444E+02         3.3618846731E-02          1.0000000000E+00          1.3134539141E+02          2.9054095725E+00          3.2037203052E-01          
2018-02-05                14:45:00.832              35.61459297               854.750231                36.61459297               1517841900.833            2                         963                       4.9993912862E+01          8.0000328064E+01          4.5001518250E+01          4.2000000000E+01          4.5005424500E+01          0.0000000000E+00          3.3033975469E+04          0.0000000000E+00          2.1106066591E+03          -2.2871179703E+01         -1.0491883589E+02         -5.4642760210E-01         1.0000000000E+00          1.3143669166E+02          2.6676253800E+00          2.6046392496E-01          
2018-02-05                14:45:01.687              35.61460286               854.750469                36.61460286               1517841901.687            2                         963                       5.0002187195E+01          8.0000328064E+01          4.5001518250E+01          4.2000000000E+01          4.5005424500E+01          0.0000000000E+00          3.3038829948E+04          0.0000000000E+00          2.1008442086E+03          -2.2236408500E+01         -1.0786561173E+02         -3.4062047454E-01         1.0000000000E+00          1.3122004511E+02          3.0434309726E+00          3.9388426413E-01          
2018-02-05                14:45:02.539              35.61461273               854.750706                36.61461273               1517841902.540            2                         963                       5.0000297038E+01          8.0000328064E+01          4.5001518250E+01          4.1992916667E+01          4.5005424500E+01          0.0000000000E+00          3.3035723307E+04          0.0000000000E+00          2.0927110983E+03          -2.2295478315E+01         -1.1002146912E+02         1.0633322179E-02          1.0000000000E+00          1.3122220411E+02          3.9185545311E+00          2.3609681722E-01          
2018-02-05                14:45:03.394              35.61462262               854.750943                36.61462262               1517841903.394            2                         963                       4.9996255315E+01          8.0000328064E+01          4.5001518250E+01          4.1937500000E+01          4.5005424500E+01          0.0000000000E+00          3.3032181745E+04          0.0000000000E+00          2.0838420177E+03          -2.1974554901E+01         -1.0756755672E+02         5.3956403414E-01          1.0000000000E+00          1.3081037528E+02          3.2051819862E+00          4.5416686839E-01          
2018-02-05                14:45:04.246              35.61463249               854.751180                36.61463249               1517841904.247            2                         963                       5.0008505707E+01          8.0000328064E+01          4.5001518250E+01          4.1992083333E+01          4.5005424500E+01          0.0000000000E+00          3.3042325859E+04          0.0000000000E+00          2.0770098278E+03          -2.2090478474E+01         -1.1662073340E+02         -8.2742599761E-02         1.0000000000E+00          1.3117254395E+02          3.1431341446E+00          2.6502333308E-01          
2018-02-05                14:45:05.101              35.61464237               854.751417                36.61464237               1517841905.101            2                         963                       4.9994838918E+01          8.0000098572E+01          4.5001480001E+01          4.2000000000E+01          4.5005386251E+01          0.0000000000E+00          3.3033508385E+04          0.0000000000E+00          2.0697156926E+03          -2.2757209140E+01         -1.0974978771E+02         -7.6329888771E-01         1.0000000000E+00          1.3160779008E+02          3.2952455939E+00          3.9090232255E-01          
2018-02-05                14:45:05.953              35.61465225               854.751654                36.61465225               1517841905.954            2                         963                       4.9995061289E+01          7.9999961853E+01          4.5001457214E+01          4.2000000000E+01          4.5005363464E+01          0.0000000000E+00          3.3033552969E+04          0.0000000000E+00          2.0595770990E+03          -2.1193177663E+01         -1.1013116405E+02         1.6025063831E-01          1.0000000000E+00          1.3108796516E+02          2.9612239819E+00          2.7227842826E-01          
2018-02-05                14:45:06.806              35.61466212               854.751891                36.61466212               1517841906.807            2                         963                       4.9988778763E+01          7.9999961853E+01          4.5001457214E+01          4.2000000000E+01          4.5005363464E+01          0.0000000000E+00          3.3029748750E+04          0.0000000000E+00          2.0522578208E+03          -2.1360043275E+01         -1.1270122057E+02         -2.2060740221E-01         1.0000000000E+00          1.3110939773E+02          3.7046309533E+00          3.8764838860E-01          
2018-02-05                14:45:07.661              35.61467200               854.752128                36.61467200               1517841907.661            2                         963                       4.9983576202E+01          7.9999961853E+01          4.5001457214E+01          4.2000000000E+01          4.5005363464E+01          0.0000000000E+00          3.3020947656E+04          0.0000000000E+00          2.0455835368E+03          -2.2779753574E+01         -1.0781002391E+02         -5.9255186076E-01         1.0000000000E+00          1.3129265783E+02          1.8804696481E+00          2.3966286804E-01          
2018-02-05                14:45:08.513              35.61468187               854.752365                36.61468187               1517841908.514            2                         963                       5.0005947037E+01          7.9999961853E+01          4.5001457214E+01          4.2000000000E+01          4.5005363464E+01          0.0000000000E+00          3.3029671979E+04          0.0000000000E+00          2.0389442624E+03          -2.3258782656E+01         -1.1075469225E+02         -4.7555096803E-01         1.0000000000E+00          1.3122577474E+02          3.7764541911E+00          4.1685865188E-01          
2018-02-05                14:45:09.368              35.61469176               854.752602                36.61469176               1517841909.368            2                         963                       5.0005855815E+01          7.9999976501E+01          4.5001465759E+01          4.2000000000E+01          4.5005365906E+01          0.0000000000E+00          3.3032140938E+04          0.0000000000E+00          2.0312429452E+03          -2.2551460028E+01         -1.0921295322E+02         -3.8183019517E-01         1.0000000000E+00          1.3087094502E+02          4.3498313996E+00          1.8701235952E-01          
2018-02-05                14:45:10.224              35.61470168               854.752840                36.61470168               1517841910.225            2                         963                       4.9989541245E+01          8.0000328064E+01          4.5001670837E+01          4.2000000000E+01          4.5005424500E+01          0.0000000000E+00          3.3024530964E+04          0.0000000000E+00          2.0202513769E+03          -2.1489752369E+01         -1.0438382219E+02         -7.3884199427E-01         1.0000000000E+00          1.3122160525E+02          2.2416521225E+00          2.6614349482E-01          
2018-02-05                14:45:11.079              35.61471157               854.753078                36.61471157               1517841911.080            2                         963                       4.9987475255E+01          8.0000328064E+01          4.5001670837E+01          4.2000000000E+01          4.5005424500E+01          0.0000000000E+00          3.3019165677E+04          0.0000000000E+00          2.0164612158E+03          -2.2849421643E+01         -1.0666386648E+02         -6.5070943872E-01         1.0000000000E+00          1.3121853947E+02          3.9927458648E+00          3.5715360067E-01          
2018-02-05                14:45:11.934              35.61472146               854.753315                36.61472146               1517841911.934            2                         963                       5.0007808151E+01          8.0000328064E+01          4.5001670837E+01          4.2000000000E+01          4.5005424500E+01          0.0000000000E+00          3.3025717734E+04          0.0000000000E+00          2.0062958674E+03          -2.2065371191E+01         -1.1270865719E+02         -2.5633989739E-01         1.0000000000E+00          1.3085347961E+02          2.4324541173E+00          2.9489810515E-01          
2018-02-05                14:45:12.786              35.61473133               854.753552                36.61473133               1517841912.787            2                         963                       5.0013051147E+01          8.0000328064E+01          4.5001670837E+01          4.2000000000E+01          4.5005424500E+01          0.0000000000E+00          3.3029837760E+04          0.0000000000E+00          1.9982983489E+03          -2.1604203535E+01         -1.0864355377E+02         1.1175862771E+00          1.0000000000E+00          1.3092774385E+02          2.5924903869E+00          3.9963857715E-01          
2018-02-05                14:45:13.641              35.61474122               854.753789                36.61474122               1517841913.641            2                         963                       4.9998231659E+01          8.0000328064E+01          4.5001670837E+01          4.2000000000E+01          4.5005424500E+01          0.0000000000E+00          3.3026590885E+04          0.0000000000E+00          1.9916564077E+03          -2.2637624485E+01         -1.0250260135E+02         -6.7392495852E-01         1.0000000000E+00          1.3123116119E+02          2.9593568088E+00          2.6693925084E-01          
2018-02-05                14:45:14.493              35.61475109               854.754026                36.61475109               1517841914.494            2                         963                       4.9977043152E+01          8.0000328064E+01          4.5001670837E+01          4.2000000000E+01          4.5005424500E+01          0.0000000000E+00          3.3014066406E+04          0.0000000000E+00          1.9849756622E+03          -2.2923637903E+01         -1.0673171751E+02         -9.7274678751E-01         1.0000000000E+00          1.3130793948E+02          2.6182229428E+00          3.5274224685E-01          
2018-02-05                14:45:15.346              35.61476096               854.754263                36.61476096               1517841915.347            2                         963                       4.9975314000E+01          8.0000018005E+01          4.5001567485E+01          4.2000000000E+01          4.5005553691E+01          0.0000000000E+00          3.3005758073E+04          0.0000000000E+00          1.9761088868E+03          -2.2070902133E+01         -1.0768121792E+02         -2.7885079648E-01         1.0000000000E+00          1.3052148956E+02          4.2960084161E+00          2.5901088346E-01          
2018-02-05                14:45:16.200              35.61477084               854.754500                36.61477084               1517841916.201            2                         963                       4.9988935623E+01          7.9999961853E+01          4.5001548767E+01          4.2000000000E+01          4.5005577087E+01          0.0000000000E+00          3.3004198359E+04          0.0000000000E+00          1.9710223534E+03          -2.1927243104E+01         -1.1180628913E+02         1.1016477020E-01          1.0000000000E+00          1.3053026899E+02          3.8951166086E+00          4.1469129740E-01          
2018-02-05                14:45:17.053              35.61478072               854.754737                36.61478072               1517841917.054            2                         963                       5.0008686701E+01          7.9999961853E+01          4.5001548767E+01          4.2000000000E+01          4.5005577087E+01          0.0000000000E+00          3.3014719375E+04          0.0000000000E+00          1.9632276853E+03          -2.2599461374E+01         -1.0673158855E+02         -2.7005758571E-01         1.0000000000E+00          1.3079917881E+02          1.8722996705E+00          2.3859749918E-01          
2018-02-05                14:45:17.907              35.61479060               854.754974                36.61479060               1517841917.908            2                         963                       5.0009318085E+01          7.9999961853E+01          4.5001548767E+01          4.2000000000E+01          4.5005577087E+01          0.0000000000E+00          3.3020788906E+04          0.0000000000E+00          1.9571961981E+03          -2.3265196629E+01         -1.0800560328E+02         -1.3340534613E+00         1.0000000000E+00          1.3129977787E+02          3.3810699392E+00          3.0213487160E-01          
2018-02-05                14:45:18.760              35.61480047               854.755211                36.61480047               1517841918.761            2                         963                       5.0000526428E+01          7.9999961853E+01          4.5001548767E+01          4.2000000000E+01          4.5005577087E+01          0.0000000000E+00          3.3020060547E+04          0.0000000000E+00          1.9512209359E+03          -2.3538253633E+01         -1.0928521670E+02         -2.8178228668E-01         1.0000000000E+00          1.3083575887E+02          2.6240952014E+00          2.6653764488E-01          
2018-02-05                14:45:19.615              35.61481036               854.755449                36.61481036               1517841919.615            2                         963                       4.9999237722E+01          7.9999970194E+01          4.5001548767E+01          4.2000000000E+01          4.5005593770E+01          0.0000000000E+00          3.3021640208E+04          0.0000000000E+00          1.9451091957E+03          -2.3427485821E+01         -1.0684545506E+02         -5.1287682013E-01         1.0000000000E+00          1.3085087410E+02          2.7539849780E+00          3.6100530362E-01          
2018-02-05                14:45:20.467              35.61482023               854.755686                36.61482023               1517841920.468            2                         963                       5.0000456899E+01          7.9999992371E+01          4.5001548767E+01          4.2000000000E+01          4.5005638123E+01          0.0000000000E+00          3.3025194635E+04          0.0000000000E+00          1.9350253410E+03          -2.2372707770E+01         -1.0877178865E+02         -5.3431327295E-02         1.0000000000E+00          1.3053836581E+02          2.9582720154E+00          2.1676238488E-01          
2018-02-05                14:45:21.321              35.61483010               854.755923                36.61483010               1517841921.321            2                         963                       5.0001758728E+01          7.9999992371E+01          4.5001548767E+01          4.2000000000E+01          4.5005638123E+01          0.0000000000E+00          3.3028186380E+04          0.0000000000E+00          1.9280797445E+03          -2.3049679392E+01         -1.1566230523E+02         -1.1160842845E+00         1.0000000000E+00          1.3114420857E+02          2.5950358727E+00          3.7942633139E-01          
2018-02-05                14:45:22.174              35.61483999               854.756160                36.61483999               1517841922.175            2                         963                       4.9990631714E+01          7.9999992371E+01          4.5001548767E+01          4.2000000000E+01          4.5005638123E+01          0.0000000000E+00          3.3021521250E+04          0.0000000000E+00          1.9219754298E+03          -2.3555663253E+01         -1.0662833917E+02         5.6757604368E-01          1.0000000000E+00          1.3032838014E+02          2.2108010440E+00          3.0668181385E-01          
2018-02-05                14:45:23.028              35.61484986               854.756397                36.61484986               1517841923.028            2                         963                       4.9990907542E+01          7.9999992371E+01          4.5001548767E+01          4.2000000000E+01          4.5005638123E+01          0.0000000000E+00          3.3017681771E+04          0.0000000000E+00          1.9126519060E+03          -2.1968091824E+01         -1.1316394371E+02         4.6913669065E-01          1.0000000000E+00          1.3049834187E+02          3.2323233178E+00          3.8517654893E-01          
2018-02-05                14:45:23.881              35.61485975               854.756634                36.61485975               1517841923.882            2                         963                       4.9988483226E+01          7.9999992371E+01          4.5001548767E+01          4.2000000000E+01          4.5005638123E+01          0.0000000000E+00          3.3011340990E+04          0.0000000000E+00          1.9077449799E+03          -2.2814959796E+01         -1.1050427085E+02         -3.2547409493E-01         1.0000000000E+00          1.3042080309E+02          3.2926577871E+00          2.7045849754E-01          
2018-02-05                14:45:24.734              35.61486962               854.756871                36.61486962               1517841924.735            2                         963                       5.0008246206E+01          8.0000202332E+01          4.5001618754E+01          4.2000000000E+01          4.5005480652E+01          0.0000000000E+00          3.3022037187E+04          0.0000000000E+00          1.9003829512E+03          -2.2800357293E+01         -1.0736529795E+02         -4.8642138740E-01         1.0000000000E+00          1.3065174854E+02          3.0493308143E+00          3.7510363790E-01          
2018-02-05                14:45:25.588              35.61487950               854.757108                36.61487950               1517841925.589            2                         963                       4.9991909485E+01          8.0000358582E+01          4.5001670837E+01          4.2000000000E+01          4.5005363464E+01          0.0000000000E+00          3.3013705182E+04          0.0000000000E+00          1.8930953824E+03          -2.2841775486E+01         -1.1440942451E+02         -3.0625160951E-02         1.0000000000E+00          1.3027320040E+02          3.5949163993E+00          3.6283177412E-01          
2018-02-05                14:45:26.441              35.61488937               854.757345                36.61488937               1517841926.442            2                         963                       5.0006341629E+01          8.0000358582E+01          4.5001670837E+01          4.2000000000E+01          4.5005363464E+01          0.0000000000E+00          3.3021708828E+04          0.0000000000E+00          1.8875632733E+03          -2.3731272014E+01         -1.0540154557E+02         7.2761417952E-02          1.0000000000E+00          1.3032322275E+02          2.3624174969E+00          3.2743420901E-01          
2018-02-05                14:45:27.295              35.61489925               854.757582                36.61489925               1517841927.295            2                         963                       4.9992172241E+01          8.0000358582E+01          4.5001670837E+01          4.2000000000E+01          4.5005363464E+01          0.0000000000E+00          3.3015304688E+04          0.0000000000E+00          1.8787602943E+03          -2.2186332485E+01         -1.0624959826E+02         1.3595812844E-01          1.0000000000E+00          1.3055848131E+02          2.7365622365E+00          2.6531217417E-01          
2018-02-05                14:45:28.151              35.61490917               854.757820                36.61490917               1517841928.152            2                         963                       5.0001031977E+01          8.0000358582E+01          4.5001670837E+01          4.2000000000E+01          4.5005363464E+01          0.0000000000E+00          3.3015476198E+04          0.0000000000E+00          1.8742696666E+03          -2.2747535442E+01         -1.0556089379E+02         -4.8491583691E-01         1.0000000000E+00          1.3085366503E+02          2.4127893531E+00          3.3458720932E-01          
2018-02-05                14:45:29.007              35.61491907               854.758058                36.61491907               1517841929.008            2                         963                       5.0006118011E+01          8.0000358582E+01          4.5001670837E+01          4.2000000000E+01          4.5005363464E+01          0.0000000000E+00          3.3019216693E+04          0.0000000000E+00          1.8670199351E+03          -2.2984020909E+01         -1.0352601841E+02         5.8446650507E-01          1.0000000000E+00          1.3030331664E+02          2.0858816488E+00          3.2654835914E-01          
2018-02-05                14:45:29.861              35.61492896               854.758295                36.61492896               1517841929.862            2                         963                       5.0004596024E+01          8.0000454610E+01          4.5001610819E+01          4.2000000000E+01          4.5005471497E+01          0.0000000000E+00          3.3017512292E+04          0.0000000000E+00          1.8602820331E+03          -2.2601186985E+01         -1.0735995274E+02         1.4856568891E-01          1.0000000000E+00          1.3007411619E+02          3.4352985570E+00          2.5999316072E-01          
2018-02-05                14:45:30.714              35.61493883               854.758532                36.61493883               1517841930.715            2                         963                       5.0004662425E+01          8.0000602722E+01          4.5001518250E+01          4.2000000000E+01          4.5005638123E+01          0.0000000000E+00          3.3016605807E+04          0.0000000000E+00          1.8548144733E+03          -2.2679759901E+01         -1.0786157550E+02         -9.3906296300E-01         1.0000000000E+00          1.3086754093E+02          3.5387829880E+00          2.8515139505E-01          
2018-02-05                14:45:31.568              35.61494870               854.758769                36.61494870               1517841931.568            2                         963                       5.0028594971E+01          8.0000602722E+01          4.5001518250E+01          4.2000000000E+01          4.5005638123E+01          0.0000000000E+00          3.3034304688E+04          0.0000000000E+00          1.8480609263E+03          -2.3077712458E+01         -1.0472984516E+02         -9.6518341199E-01         1.0000000000E+00          1.3078249428E+02          2.7260977649E+00          2.4262247222E-01          
2018-02-05                14:45:32.421              35.61495859               854.759006                36.61495859               1517841932.422            2                         963                       4.9988592758E+01          8.0000602722E+01          4.5001518250E+01          4.2000000000E+01          4.5005638123E+01          0.0000000000E+00          3.3015324453E+04          0.0000000000E+00          1.8394500756E+03          -2.1808958530E+01         -1.0478620051E+02         -4.8369801787E-01         1.0000000000E+00          1.3058245346E+02          2.1969418761E+00          3.1730445125E-01          
2018-02-05                14:45:33.276              35.61496847               854.759243                36.61496847               1517841933.276            2                         963                       5.0008628616E+01          8.0000602722E+01          4.5001518250E+01          4.2000000000E+01          4.5005638123E+01          0.0000000000E+00          3.3028650234E+04          0.0000000000E+00          1.8379246955E+03          -2.4241271642E+01         -1.1025622635E+02         -8.2490358882E-02         1.0000000000E+00          1.2993062222E+02          4.7054847103E+00          3.1316093044E-01          
2018-02-05                14:45:34.138              35.61497846               854.759483                36.61497846               1517841934.139            2                         963                       4.9991598969E+01          8.0000602722E+01          4.5001518250E+01          4.2000000000E+01          4.5005638123E+01          0.0000000000E+00          3.3020452969E+04          0.0000000000E+00          1.8257145657E+03          -2.2130852227E+01         -1.0922943569E+02         4.5038036871E-03          1.0000000000E+00          1.3058787213E+02          2.9164790884E+00          3.3824478035E-01          
2018-02-05                14:45:34.993              35.61498836               854.759721                36.61498836               1517841934.994            2                         963                       5.0006684062E+01          8.0000577494E+01          4.5001467794E+01          4.2000000000E+01          4.5005587667E+01          0.0000000000E+00          3.3027964089E+04          0.0000000000E+00          1.8213279299E+03          -2.3452261862E+01         -1.1231272197E+02         -2.8318716323E-01         1.0000000000E+00          1.3039310143E+02          3.6788245459E+00          2.3680338383E-01          
2018-02-05                14:45:35.846              35.61499823               854.759957                36.61499823               1517841935.847            2                         963                       5.0020244598E+01          8.0000572205E+01          4.5001457214E+01          4.2000000000E+01          4.5005577087E+01          0.0000000000E+00          3.3038480469E+04          0.0000000000E+00          1.8140503803E+03          -2.2728675974E+01         -1.0371700850E+02         -4.6562279978E-01         1.0000000000E+00          1.3045476847E+02          3.6318089327E+00          3.6289770517E-01          
2018-02-05                14:45:36.700              35.61500811               854.760195                36.61500811               1517841936.701            2                         963                       4.9997441762E+01          8.0000572205E+01          4.5001457214E+01          4.2000000000E+01          4.5005577087E+01          0.0000000000E+00          3.3028380365E+04          0.0000000000E+00          1.8095498292E+03          -2.3615311075E+01         -1.0678687812E+02         -2.3705182250E-01         1.0000000000E+00          1.3036366143E+02          2.5014158336E+00          2.2871033787E-01          
2018-02-05                14:45:37.553              35.61501799               854.760432                36.61501799               1517841937.554            2                         963                       4.9994584376E+01          8.0000572205E+01          4.5001457214E+01          4.2000000000E+01          4.5005577087E+01          0.0000000000E+00          3.3025684609E+04          0.0000000000E+00          1.8016689574E+03          -2.2891134573E+01         -1.1042860724E+02         -2.5417665131E-01         1.0000000000E+00          1.3033852811E+02          3.1740755810E+00          3.6246850251E-01          
2018-02-05                14:45:38.411              35.61502792               854.760670                36.61502792               1517841938.412            2                         963                       5.0004705353E+01          8.0000572205E+01          4.5001457214E+01          4.2000000000E+01          4.5005577087E+01          0.0000000000E+00          3.3030689115E+04          0.0000000000E+00          1.7974006054E+03          -2.3653501237E+01         -1.0923406275E+02         -7.8765396445E-01         1.0000000000E+00          1.3031837211E+02          2.6507779552E+00          4.1945695554E-01          
2018-02-05                14:45:39.266              35.61503780               854.760907                36.61503780               1517841939.266            2                         963                       4.9991220856E+01          8.0000572205E+01          4.5001457214E+01          4.2000000000E+01          4.5005577087E+01          0.0000000000E+00          3.3024066797E+04          0.0000000000E+00          1.7883057495E+03          -2.1949025337E+01         -1.0625124747E+02         2.8408323760E-01          1.0000000000E+00          1.3002559396E+02          2.6182345932E+00          2.2660250076E-01          
2018-02-05                14:45:40.119              35.61504769               854.761144                36.61504769               1517841940.120            2                         963                       4.9983526484E+01          8.0000552877E+01          4.5001495870E+01          4.2000000000E+01          4.5005480448E+01          0.0000000000E+00          3.3016948568E+04          0.0000000000E+00          1.7830041864E+03          -2.2047287257E+01         -1.0718647959E+02         2.1121639900E-01          1.0000000000E+00          1.2981943677E+02          2.9142379308E+00          3.5405534388E-01          
2018-02-05                14:45:40.973              35.61505756               854.761381                36.61505756               1517841940.973            2                         963                       4.9993710505E+01          8.0000541687E+01          4.5001518250E+01          4.2000000000E+01          4.5005424500E+01          0.0000000000E+00          3.3019722292E+04          0.0000000000E+00          1.7780132785E+03          -2.3336331238E+01         -1.0530744575E+02         -6.7916773393E-01         1.0000000000E+00          1.3016381918E+02          2.8536080484E+00          2.4812250457E-01          
2018-02-05                14:45:41.826              35.61506744               854.761619                36.61506744               1517841941.827            2                         963                       4.9996467946E+01          8.0000541687E+01          4.5001518250E+01          4.2000000000E+01          4.5005424500E+01          0.0000000000E+00          3.3019251719E+04          0.0000000000E+00          1.7726103939E+03          -2.3334394038E+01         -1.0277721346E+02         -3.8778343754E-01         1.0000000000E+00          1.3005525645E+02          2.7482775700E+00          4.7391406184E-01          
2018-02-05                14:45:42.680              35.61507731               854.761856                36.61507731               1517841942.680            2                         963                       5.0000150096E+01          8.0000541687E+01          4.5001518250E+01          4.2000000000E+01          4.5005424500E+01          0.0000000000E+00          3.3019089271E+04          0.0000000000E+00          1.7663249892E+03          -2.2968711574E+01         -1.1148298045E+02         -3.1279792724E-01         1.0000000000E+00          1.2995222178E+02          3.4939841629E+00          2.0770270250E-01          
2018-02-05                14:45:43.533              35.61508720               854.762093                36.61508720               1517841943.534            2                         963                       4.9982816645E+01          8.0000541687E+01          4.5001518250E+01          4.2000000000E+01          4.5005424500E+01          0.0000000000E+00          3.3010767839E+04          0.0000000000E+00          1.7603768492E+03          -2.2820438445E+01         -9.8943289326E+01         -5.1001826179E-01         1.0000000000E+00          1.3022584106E+02          1.7695349169E+00          3.6545171549E-01          
2018-02-05                14:45:44.391              35.61509713               854.762331                36.61509713               1517841944.392            2                         963                       4.9984449081E+01          8.0000375468E+01          4.5001492004E+01          4.2000000000E+01          4.5005468241E+01          0.0000000000E+00          3.3010324375E+04          0.0000000000E+00          1.7542879805E+03          -2.2794171041E+01         -1.0279560117E+02         -1.7013781961E+00         1.0000000000E+00          1.3073976038E+02          3.5132514030E+00          3.2756398713E-01          
2018-02-05                14:45:45.246              35.61510701               854.762568                36.61510701               1517841945.246            2                         963                       4.9998701655E+01          7.9999961853E+01          4.5001426697E+01          4.2000000000E+01          4.5005577087E+01          0.0000000000E+00          3.3011321198E+04          0.0000000000E+00          1.7475471680E+03          -2.2432107081E+01         -1.1174723392E+02         4.1244669978E-01          1.0000000000E+00          1.2965382911E+02          3.5659480136E+00          3.4151256163E-01          
2018-02-05                14:45:46.099              35.61511690               854.762806                36.61511690               1517841946.100            2                         963                       5.0001248627E+01          7.9999961853E+01          4.5001426697E+01          4.2000000000E+01          4.5005577087E+01          0.0000000000E+00          3.3012117448E+04          0.0000000000E+00          1.7426310786E+03          -2.2654395160E+01         -1.1344764990E+02         -2.6529229695E-01         1.0000000000E+00          1.3002739364E+02          2.9045052808E+00          3.3296940203E-01          
2018-02-05                14:45:46.957              35.61512683               854.763044                36.61512683               1517841946.958            2                         963                       5.0003757197E+01          7.9999961853E+01          4.5001426697E+01          4.2000000000E+01          4.5005577087E+01          0.0000000000E+00          3.3016585234E+04          0.0000000000E+00          1.7358365826E+03          -2.2113369412E+01         -1.0762262615E+02         3.4138910506E-01          1.0000000000E+00          1.2987611699E+02          3.1590562468E+00          3.0920638160E-01          
2018-02-05                14:45:47.812              35.61513671               854.763281                36.61513671               1517841947.812            2                         963                       5.0001853943E+01          7.9999961853E+01          4.5001426697E+01          4.2000000000E+01          4.5005577087E+01          0.0000000000E+00          3.3015183438E+04          0.0000000000E+00          1.7316111147E+03          -2.3244499824E+01         -1.0898283774E+02         1.9875721899E-01          1.0000000000E+00          1.2964319090E+02          3.5357636791E+00          3.6879029965E-01          
2018-02-05                14:45:48.665              35.61514660               854.763518                36.61514660               1517841948.666            2                         963                       4.9999074554E+01          7.9999961853E+01          4.5001426697E+01          4.2000000000E+01          4.5005577087E+01          0.0000000000E+00          3.3013474062E+04          0.0000000000E+00          1.7256877875E+03          -2.3296438307E+01         -1.1054110356E+02         3.0658359672E-01          1.0000000000E+00          1.2974299896E+02          2.3908101469E+00          3.3276672498E-01          
2018-02-05                14:45:49.520              35.61515649               854.763756                36.61515649               1517841949.521            2                         963                       4.9988731537E+01          7.9999930522E+01          4.5001415304E+01          4.2000000000E+01          4.5005577087E+01          0.0000000000E+00          3.3007104635E+04          0.0000000000E+00          1.7182687738E+03          -2.2638672818E+01         -1.1441887195E+02         -2.3636921434E-01         1.0000000000E+00          1.2960868095E+02          3.8314260320E+00          3.7431373961E-01          
2018-02-05                14:45:50.378              35.61516641               854.763994                36.61516641               1517841950.378            2                         963                       4.9996212006E+01          7.9999626160E+01          4.5001304626E+01          4.2000000000E+01          4.5005577087E+01          0.0000000000E+00          3.3009589844E+04          0.0000000000E+00          1.7141129566E+03          -2.3824605741E+01         -1.0764048064E+02         -2.6015021980E-02         1.0000000000E+00          1.2955431867E+02          2.3486479171E+00          3.0871559131E-01          
2018-02-05                14:45:51.230              35.61517628               854.764231                36.61517628               1517841951.231            2                         963                       4.9996464640E+01          7.9999626160E+01          4.5001304626E+01          4.1985416667E+01          4.5005577087E+01          0.0000000000E+00          3.3011494531E+04          0.0000000000E+00          1.7073798430E+03          -2.3390645744E+01         -1.0706509858E+02         -2.2865654209E-01         1.0000000000E+00          1.2979694426E+02          2.3570960593E+00          3.1949579470E-01          
2018-02-05                14:45:52.086              35.61518619               854.764469                36.61518619               1517841952.087            2                         963                       4.9992680461E+01          7.9999626160E+01          4.5001304626E+01          4.1975416667E+01          4.5005577087E+01          0.0000000000E+00          3.3005678229E+04          0.0000000000E+00          1.7003624356E+03          -2.2412068242E+01         -1.0987246152E+02         -7.4508237528E-01         1.0000000000E+00          1.3005826617E+02          3.4681481335E+00          3.5435738064E-01          
2018-02-05                14:45:52.948              35.61519617               854.764708                36.61519617               1517841952.949            2                         963                       5.0006191330E+01          7.9999626160E+01          4.5001304626E+01          4.2000000000E+01          4.5005577087E+01          0.0000000000E+00          3.3011979141E+04          0.0000000000E+00          1.6980635691E+03          -2.3888315138E+01         -1.0645295988E+02         -4.0238982090E-01         1.0000000000E+00          1.2991468145E+02          1.8428692293E+00          2.9966485731E-01          
2018-02-05                14:45:53.802              35.61520605               854.764945                36.61520605               1517841953.803            2                         963                       4.9985283890E+01          7.9999626160E+01          4.5001304626E+01          4.2000000000E+01          4.5005577087E+01          0.0000000000E+00          3.2995662214E+04          0.0000000000E+00          1.6887920703E+03          -2.2595883941E+01         -1.0572780633E+02         -8.3341000742E-01         1.0000000000E+00          1.3028984377E+02          2.6815417171E+00          3.8004534849E-01          
2018-02-05                14:45:54.657              35.61521595               854.765183                36.61521595               1517841954.658            2                         963                       4.9999774933E+01          7.9999534607E+01          4.5001274109E+01          4.2000000000E+01          4.5005500793E+01          0.0000000000E+00          3.2998806641E+04          0.0000000000E+00          1.6827175876E+03          -2.2266931415E+01         -1.1078772357E+02         -1.3025087273E+00         1.0000000000E+00          1.3003164224E+02          2.8250072246E+00          2.8753125835E-01          
2018-02-05                14:45:55.516              35.61522588               854.765421                36.61522588               1517841955.516            2                         963                       5.0011961212E+01          7.9999443054E+01          4.5001243591E+01          4.1982916667E+01          4.5005424500E+01          0.0000000000E+00          3.3014085417E+04          0.0000000000E+00          1.6807474129E+03          -2.4614010692E+01         -1.1069046487E+02         2.7121376664E-01          1.0000000000E+00          1.2937546928E+02          3.5588856467E+00          3.3218057622E-01          
2018-02-05                14:45:56.368              35.61523575               854.765658                36.61523575               1517841956.369            2                         963                       4.9976019745E+01          7.9999443054E+01          4.5001243591E+01          4.1937500000E+01          4.5005424500E+01          0.0000000000E+00          3.2992735885E+04          0.0000000000E+00          1.6735089948E+03          -2.3307404265E+01         -1.0347991607E+02         -6.7798544774E-01         1.0000000000E+00          1.2978623422E+02          3.0002889753E+00          3.6258962142E-01          
2018-02-05                14:45:57.223              35.61524564               854.765895                36.61524564               1517841957.223            2                         963                       4.9985929108E+01          7.9999443054E+01          4.5001243591E+01          4.1937500000E+01          4.5005424500E+01          0.0000000000E+00          3.2996041406E+04          0.0000000000E+00          1.6684667046E+03          -2.3731456718E+01         -1.1002347497E+02         -3.4990151198E-01         1.0000000000E+00          1.2989346258E+02          2.7100021608E+00          2.0926256967E-01          
2018-02-05                14:45:58.075              35.61525551               854.766132                36.61525551               1517841958.076            2                         963                       4.9991594543E+01          7.9999443054E+01          4.5001243591E+01          4.1937500000E+01          4.5005424500E+01          0.0000000000E+00          3.2995184505E+04          0.0000000000E+00          1.6630962510E+03          -2.3152052018E+01         -1.0572958805E+02         -5.3264950554E-01         1.0000000000E+00          1.2989545320E+02          2.7359582442E+00          4.2623005698E-01          
2018-02-05                14:45:58.930              35.61526539               854.766369                36.61526539               1517841958.930            2                         963                       5.0001621373E+01          7.9999443054E+01          4.5001243591E+01          4.1937500000E+01          4.5005424500E+01          0.0000000000E+00          3.2999565208E+04          0.0000000000E+00          1.6557335551E+03          -2.2446143298E+01         -1.1200816728E+02         -3.1199196666E-01         1.0000000000E+00          1.2972588511E+02          2.6994569627E+00          2.5571240866E-01          
2018-02-05                14:45:59.782              35.61527527               854.766606                36.61527527               1517841959.783            2                         963                       5.0018574778E+01          7.9999534607E+01          4.5001234436E+01          4.1937500000E+01          4.5005378723E+01          0.0000000000E+00          3.3008169792E+04          0.0000000000E+00          1.6533001337E+03          -2.4245473504E+01         -1.0384610059E+02         -9.8512577134E-02         1.0000000000E+00          1.2949358238E+02          3.1016400606E+00          3.9715839173E-01          
2018-02-05                14:46:00.635              35.61528514               854.766843                36.61528514               1517841960.636            2                         963                       5.0009055278E+01          7.9999748230E+01          4.5001213074E+01          4.1937500000E+01          4.5005271912E+01          0.0000000000E+00          3.3005961875E+04          0.0000000000E+00          1.6459860944E+03          -2.2746295581E+01         -1.0741747129E+02         6.1206112153E-01          1.0000000000E+00          1.2942189569E+02          2.6107518031E+00          2.1788974961E-01          
2018-02-05                14:46:01.490              35.61529502               854.767081                36.61529502               1517841961.490            2                         963                       4.9978423716E+01          7.9999748230E+01          4.5001213074E+01          4.1937500000E+01          4.5005271912E+01          0.0000000000E+00          3.2987915417E+04          0.0000000000E+00          1.6420709849E+03          -2.3077599576E+01         -1.0547897145E+02         6.1013773144E-01          1.0000000000E+00          1.2938352691E+02          1.3868504852E+00          3.5813733306E-01          
2018-02-05                14:46:02.342              35.61530490               854.767317                36.61530490               1517841962.343            2                         963                       5.0025310516E+01          7.9999748230E+01          4.5001213074E+01          4.1937500000E+01          4.5005271912E+01          0.0000000000E+00          3.3012566406E+04          0.0000000000E+00          1.6363648243E+03          -2.2973135198E+01         -1.1279318823E+02         -6.7977368288E-01         1.0000000000E+00          1.2966669908E+02          2.4598180550E+00          2.6807987659E-01          
2018-02-05                14:46:03.197              35.61531478               854.767555                36.61531478               1517841963.197            2                         963                       4.9999355367E+01          7.9999748230E+01          4.5001213074E+01          4.1937500000E+01          4.5005271912E+01          0.0000000000E+00          3.3001731302E+04          0.0000000000E+00          1.6318830500E+03          -2.4442359651E+01         -1.1026145234E+02         2.3568679246E-01          1.0000000000E+00          1.2943857167E+02          2.9456160302E+00          3.6831042086E-01          
2018-02-05                14:46:04.049              35.61532465               854.767792                36.61532465               1517841964.050            2                         963                       4.9992181396E+01          7.9999708557E+01          4.5001207784E+01          4.1937500000E+01          4.5005295715E+01          0.0000000000E+00          3.2999593542E+04          0.0000000000E+00          1.6251351305E+03          -2.2563027126E+01         -1.1206550522E+02         -1.0554148357E+00         1.0000000000E+00          1.3003804232E+02          3.5793780373E+00          2.4208689447E-01          
2018-02-05                14:46:04.905              35.61533456               854.768029                36.61533456               1517841964.906            2                         963                       5.0002170563E+01          7.9999290466E+01          4.5001152039E+01          4.1937500000E+01          4.5005546570E+01          0.0000000000E+00          3.3006050781E+04          0.0000000000E+00          1.6185709634E+03          -2.2034674705E+01         -1.1463186756E+02         -4.6455755164E-01         1.0000000000E+00          1.2976604059E+02          3.1305111806E+00          1.7892647094E-01          
2018-02-05                14:46:05.763              35.61534448               854.768268                36.61534448               1517841965.763            2                         963                       5.0003669637E+01          7.9999290466E+01          4.5001152039E+01          4.1952083333E+01          4.5005546570E+01          0.0000000000E+00          3.3007957005E+04          0.0000000000E+00          1.6162934176E+03          -2.3359559666E+01         -1.0758017040E+02         -5.1040749181E-01         1.0000000000E+00          1.2939438691E+02          2.8144320021E+00          3.2954867281E-01          
2018-02-05                14:46:06.615              35.61535435               854.768504                36.61535435               1517841966.616            2                         963                       4.9989162445E+01          7.9999290466E+01          4.5001152039E+01          4.2000000000E+01          4.5005546570E+01          0.0000000000E+00          3.3004085938E+04          0.0000000000E+00          1.6093695262E+03          -2.2978903990E+01         -1.1331336320E+02         -2.1911925893E-01         1.0000000000E+00          1.2964593805E+02          2.4438407642E+00          3.1782651820E-01          
2018-02-05                14:46:07.470              35.61536424               854.768742                36.61536424               1517841967.470            2                         963                       5.0013413010E+01          7.9999290466E+01          4.5001152039E+01          4.2000000000E+01          4.5005546570E+01          0.0000000000E+00          3.3021607708E+04          0.0000000000E+00          1.6058747173E+03          -2.3566305662E+01         -1.0617001131E+02         5.9346044775E-01          1.0000000000E+00          1.2927527027E+02          2.1009193608E+00          3.8666406895E-01          
2018-02-05                14:46:08.322              35.61537411               854.768979                36.61537411               1517841968.323            2                         963                       4.9997493515E+01          7.9999290466E+01          4.5001152039E+01          4.2000000000E+01          4.5005546570E+01          0.0000000000E+00          3.3016105417E+04          0.0000000000E+00          1.5999065540E+03          -2.3342462229E+01         -1.0552103092E+02         6.5241303768E-01          1.0000000000E+00          1.2921813410E+02          3.7342239000E+00          2.5369089548E-01          
2018-02-05                14:46:09.178              35.61538402               854.769216                36.61538402               1517841969.179            2                         963                       5.0000082016E+01          7.9999290466E+01          4.5001152039E+01          4.2000000000E+01          4.5005546570E+01          0.0000000000E+00          3.3014345703E+04          0.0000000000E+00          1.5937033730E+03          -2.3118440609E+01         -1.0127730741E+02         -6.5433183871E-01         1.0000000000E+00          1.2945069741E+02          2.1976186187E+00          2.9480121460E-01          
2018-02-05                14:46:10.036              35.61539394               854.769454                36.61539394               1517841970.036            2                         963                       5.0009787140E+01          7.9999021912E+01          4.5001044617E+01          4.2000000000E+01          4.5005385437E+01          0.0000000000E+00          3.3018747500E+04          0.0000000000E+00          1.5907597276E+03          -2.2959291040E+01         -1.0700071644E+02         -2.6069918005E-01         1.0000000000E+00          1.2941990090E+02          2.6666340252E+00          3.4018348513E-01          
2018-02-05                14:46:10.888              35.61540381               854.769691                36.61540381               1517841970.889            2                         963                       5.0010160166E+01          7.9998985291E+01          4.5001029968E+01          4.2000000000E+01          4.5005363464E+01          0.0000000000E+00          3.3018883333E+04          0.0000000000E+00          1.5859816145E+03          -2.3598856196E+01         -1.0101523529E+02         -2.3691844654E-01         1.0000000000E+00          1.2947629366E+02          2.3340698897E+00          3.2521671290E-01          
2018-02-05                14:46:11.742              35.61541368               854.769928                36.61541368               1517841971.742            2                         963                       5.0000796204E+01          7.9998985291E+01          4.5001029968E+01          4.2000000000E+01          4.5005363464E+01          0.0000000000E+00          3.3015984896E+04          0.0000000000E+00          1.5792439282E+03          -2.2384520331E+01         -1.0464714125E+02         -1.9019299035E-01         1.0000000000E+00          1.2941736971E+02          1.6702543341E+00          2.3172823701E-01          
2018-02-05                14:46:12.595              35.61542356               854.770166                36.61542356               1517841972.596            2                         963                       4.9997715505E+01          7.9998985291E+01          4.5001029968E+01          4.2000000000E+01          4.5005363464E+01          0.0000000000E+00          3.3020665573E+04          0.0000000000E+00          1.5738059404E+03          -2.2768519388E+01         -1.1511814683E+02         2.2435409708E-01          1.0000000000E+00          1.2944450279E+02          1.2920820233E+00          3.1257409008E-01          
2018-02-05                14:46:13.448              35.61543344               854.770402                36.61543344               1517841973.449            2                         963                       5.0004986725E+01          7.9998985291E+01          4.5001029968E+01          4.2000000000E+01          4.5005363464E+01          0.0000000000E+00          3.3025232031E+04          0.0000000000E+00          1.5686309499E+03          -2.3002461201E+01         -1.0658125481E+02         -1.5850266449E-01         1.0000000000E+00          1.2948190386E+02          1.6755932445E+00          2.3870693726E-01          
2018-02-05                14:46:14.302              35.61544332               854.770640                36.61544332               1517841974.303            2                         963                       5.0000373179E+01          7.9998985291E+01          4.5001029968E+01          4.2000000000E+01          4.5005363464E+01          0.0000000000E+00          3.3020485469E+04          0.0000000000E+00          1.5652821948E+03          -2.4059675354E+01         -1.0162651065E+02         3.8731536506E-01          1.0000000000E+00          1.2924172692E+02          2.1633777790E+00          2.7905449970E-01          
2018-02-05                14:46:15.155              35.61545319               854.770877                36.61545319               1517841975.156            2                         963                       5.0005776240E+01          7.9998932800E+01          4.5000977478E+01          4.2000000000E+01          4.5005337219E+01          0.0000000000E+00          3.3022587135E+04          0.0000000000E+00          1.5594045939E+03          -2.3245067906E+01         -1.0869722779E+02         -1.0058707729E+00         1.0000000000E+00          1.2982324482E+02          3.2876184983E+00          2.2460250413E-01          
2018-02-05                14:46:16.009              35.61546308               854.771114                36.61546308               1517841976.010            2                         963                       4.9995797348E+01          7.9998924255E+01          4.5000968933E+01          4.2000000000E+01          4.5005332947E+01          0.0000000000E+00          3.3016914740E+04          0.0000000000E+00          1.5558841501E+03          -2.3716337517E+01         -9.9635699902E+01         -1.8803414718E-01         1.0000000000E+00          1.2925259271E+02          1.4720492991E+00          2.6500417697E-01          
2018-02-05                14:46:16.862              35.61547295               854.771351                36.61547295               1517841976.863            2                         963                       4.9994634857E+01          7.9998924255E+01          4.5000968933E+01          4.2000000000E+01          4.5005332947E+01          0.0000000000E+00          3.3015906406E+04          0.0000000000E+00          1.5490435154E+03          -2.2587644436E+01         -1.1167967469E+02         6.0164295976E-01          1.0000000000E+00          1.2899348234E+02          2.2524960741E+00          3.7706963341E-01          
2018-02-05                14:46:17.716              35.61548282               854.771588                36.61548282               1517841977.716            2                         963                       4.9981576894E+01          7.9998924255E+01          4.5000968933E+01          4.2000000000E+01          4.5005332947E+01          0.0000000000E+00          3.3006204401E+04          0.0000000000E+00          1.5454114741E+03          -2.2978531301E+01         -1.0977414757E+02         -6.7214741333E-01         1.0000000000E+00          1.2913154681E+02          2.7413414965E+00          3.7864738009E-01          
2018-02-05                14:46:18.569              35.61549271               854.771825                36.61549271               1517841978.570            2                         963                       4.9990188599E+01          7.9998924255E+01          4.5000968933E+01          4.2000000000E+01          4.5005332947E+01          0.0000000000E+00          3.3007679688E+04          0.0000000000E+00          1.5422718231E+03          -2.4123881882E+01         -1.0319619676E+02         2.0970799658E-01          1.0000000000E+00          1.2915481395E+02          2.3244055797E+00          3.0728099798E-01          
2018-02-05                14:46:19.423              35.61550258               854.772062                36.61550258               1517841979.423            2                         963                       5.0016548996E+01          7.9999149475E+01          4.5000927226E+01          4.2000000000E+01          4.5005374654E+01          0.0000000000E+00          3.3026742292E+04          0.0000000000E+00          1.5371946423E+03          -2.3925987453E+01         -1.0815264132E+02         8.7994386374E-01          1.0000000000E+00          1.2880556266E+02          2.4652512602E+00          3.7839730681E-01          
2018-02-05                14:46:20.276              35.61551247               854.772299                36.61551247               1517841980.277            2                         963                       5.0006267242E+01          7.9999748230E+01          4.5000816345E+01          4.2000000000E+01          4.5005485535E+01          0.0000000000E+00          3.3024887057E+04          0.0000000000E+00          1.5308631788E+03          -2.3215344309E+01         -1.0829893292E+02         -2.6321979094E-01         1.0000000000E+00          1.2911559609E+02          1.6162202767E+00          2.9815264687E-01          
2018-02-05                14:46:21.130              35.61552234               854.772536                36.61552234               1517841981.130            2                         963                       5.0002921143E+01          7.9999748230E+01          4.5000816345E+01          4.2000000000E+01          4.5005485535E+01          0.0000000000E+00          3.3024481719E+04          0.0000000000E+00          1.5266372166E+03          -2.3235829259E+01         -1.1044828914E+02         -1.0187811128E+00         1.0000000000E+00          1.2928612474E+02          2.7951020840E+00          3.1079280132E-01          
2018-02-05                14:46:21.983              35.61553221               854.772773                36.61553221               1517841981.983            2                         963                       5.0016284866E+01          7.9999748230E+01          4.5000816345E+01          4.2000000000E+01          4.5005485535E+01          0.0000000000E+00          3.3037741510E+04          0.0000000000E+00          1.5221323388E+03          -2.3165308809E+01         -1.0646409893E+02         -4.9473810032E-01         1.0000000000E+00          1.2936312558E+02          2.0918705484E+00          2.4430527061E-01          
2018-02-05                14:46:22.836              35.61554209               854.773010                36.61554209               1517841982.837            2                         963                       5.0008222961E+01          7.9999748230E+01          4.5000816345E+01          4.2000000000E+01          4.5005485535E+01          0.0000000000E+00          3.3035439844E+04          0.0000000000E+00          1.5160453204E+03          -2.3797834615E+01         -1.0441187398E+02         3.7721949159E-01          1.0000000000E+00          1.2918546360E+02          1.7486175278E+00          3.3087211139E-01          
2018-02-05                14:46:23.696              35.61555204               854.773249                36.61555204               1517841983.696            2                         963                       5.0007572327E+01          7.9999748230E+01          4.5000816345E+01          4.2000000000E+01          4.5005485535E+01          0.0000000000E+00          3.3035357865E+04          0.0000000000E+00          1.5131950492E+03          -2.2969430391E+01         -1.0351796869E+02         -9.8556883372E-01         1.0000000000E+00          1.2914206869E+02          2.4990684840E+00          2.9382171018E-01          
2018-02-05                14:46:24.549              35.61556191               854.773486                36.61556191               1517841984.549            2                         963                       5.0008492126E+01          7.9999748230E+01          4.5000816345E+01          4.2000000000E+01          4.5005485535E+01          0.0000000000E+00          3.3037650625E+04          0.0000000000E+00          1.5079005654E+03          -2.2954954663E+01         -1.1383574377E+02         -1.0026785585E+00         1.0000000000E+00          1.2926133963E+02          2.5634603653E+00          3.1759468346E-01          
2018-02-05                14:46:25.403              35.61557179               854.773723                36.61557179               1517841985.403            2                         963                       4.9986774546E+01          7.9999632670E+01          4.5000816345E+01          4.2000000000E+01          4.5005283305E+01          0.0000000000E+00          3.3024099271E+04          0.0000000000E+00          1.5042263658E+03          -2.3872956403E+01         -1.0531075334E+02         4.2633087211E-01          1.0000000000E+00          1.2886670307E+02          2.8444286776E+00          2.6112420344E-01          
2018-02-05                14:46:26.256              35.61558167               854.773960                36.61558167               1517841986.256            2                         963                       4.9995590057E+01          7.9999626160E+01          4.5000816345E+01          4.2000000000E+01          4.5005271912E+01          0.0000000000E+00          3.3031034844E+04          0.0000000000E+00          1.4985727575E+03          -2.3592143070E+01         -1.0138194858E+02         5.2175576910E-01          1.0000000000E+00          1.2899447222E+02          3.1690318874E+00          2.5099644338E-01          
2018-02-05                14:46:27.109              35.61559155               854.774197                36.61559155               1517841987.110            2                         963                       5.0006976191E+01          7.9999626160E+01          4.5000816345E+01          4.2000000000E+01          4.5005271912E+01          0.0000000000E+00          3.3040475833E+04          0.0000000000E+00          1.4952317269E+03          -2.4400002824E+01         -1.0862701540E+02         -6.1876898395E-01         1.0000000000E+00          1.2911640351E+02          2.7578539516E+00          2.8193839999E-01          
2018-02-05                14:46:27.963              35.61560142               854.774434                36.61560142               1517841987.963            2                         963                       4.9993905258E+01          7.9999626160E+01          4.5000816345E+01          4.2000000000E+01          4.5005271912E+01          0.0000000000E+00          3.3032292474E+04          0.0000000000E+00          1.4921405159E+03          -2.4468368550E+01         -1.0473557884E+02         8.7072199031E-03          1.0000000000E+00          1.2917067074E+02          3.2930435245E+00          2.5411939677E-01          
2018-02-05                14:46:28.816              35.61561131               854.774671                36.61561131               1517841988.817            2                         963                       5.0034376272E+01          7.9999626160E+01          4.5000816345E+01          4.1961666667E+01          4.5005271912E+01          0.0000000000E+00          3.3056133073E+04          0.0000000000E+00          1.4860612032E+03          -2.3512426967E+01         -1.0381856102E+02         -2.3318144560E-03         1.0000000000E+00          1.2900318417E+02          1.4161435052E+00          4.6056248420E-01          
2018-02-05                14:46:29.670              35.61562118               854.774908                36.61562118               1517841989.670            2                         963                       5.0023295644E+01          7.9999819845E+01          4.5000793559E+01          4.1960833333E+01          4.5005260518E+01          0.0000000000E+00          3.3062881615E+04          0.0000000000E+00          1.4810353569E+03          -2.3323585540E+01         -1.0866278270E+02         -4.5027019168E-01         1.0000000000E+00          1.2894609152E+02          2.4799160876E+00          4.5279800650E-01          
2018-02-05                14:46:30.523              35.61563105               854.775145                36.61563105               1517841990.523            2                         963                       5.0014107971E+01          8.0000144958E+01          4.5000755310E+01          4.2000000000E+01          4.5005241394E+01          0.0000000000E+00          3.3063807734E+04          0.0000000000E+00          1.4766208686E+03          -2.4097248376E+01         -1.1284056618E+02         3.2861183636E-01          1.0000000000E+00          1.2891730366E+02          3.3971082517E+00          3.3977140100E-01          
2018-02-05                14:46:31.377              35.61564094               854.775383                36.61564094               1517841991.377            2                         963                       4.9986927923E+01          8.0000144958E+01          4.5000755310E+01          4.2000000000E+01          4.5005241394E+01          0.0000000000E+00          3.3049967578E+04          0.0000000000E+00          1.4717227158E+03          -2.3366134711E+01         -1.0765646626E+02         -4.9431553676E-01         1.0000000000E+00          1.2888197582E+02          2.3796761543E+00          2.7982826600E-01          
2018-02-05                14:46:32.230              35.61565081               854.775619                36.61565081               1517841992.230            2                         963                       4.9993031057E+01          8.0000144958E+01          4.5000755310E+01          4.1961250000E+01          4.5005241394E+01          0.0000000000E+00          3.3048609297E+04          0.0000000000E+00          1.4664596044E+03          -2.2212913049E+01         -1.1027769707E+02         -1.1710188870E+00         1.0000000000E+00          1.2931669671E+02          2.1218848744E+00          3.4781075755E-01          
2018-02-05                14:46:33.084              35.61566069               854.775857                36.61566069               1517841993.084            2                         963                       4.9990520121E+01          8.0000144958E+01          4.5000755310E+01          4.2000000000E+01          4.5005241394E+01          0.0000000000E+00          3.3046286172E+04          0.0000000000E+00          1.4619304780E+03          -2.2811925807E+01         -1.1088177293E+02         6.8904896681E-01          1.0000000000E+00          1.2849376242E+02          2.3692552912E+00          3.3267832918E-01          
2018-02-05                14:46:33.937              35.61567057               854.776094                36.61567057               1517841993.937            2                         963                       4.9992804209E+01          8.0000144958E+01          4.5000755310E+01          4.2000000000E+01          4.5005241394E+01          0.0000000000E+00          3.3043967448E+04          0.0000000000E+00          1.4578482374E+03          -2.3574182069E+01         -1.0980392077E+02         1.0986431266E-01          1.0000000000E+00          1.2879887787E+02          2.2922896825E+00          3.3837467274E-01          
2018-02-05                14:46:34.790              35.61568045               854.776331                36.61568045               1517841994.791            2                         963                       5.0007821198E+01          8.0000121358E+01          4.5000731710E+01          4.2000000000E+01          4.5005217794E+01          0.0000000000E+00          3.3050555833E+04          0.0000000000E+00          1.4555896729E+03          -2.3640807417E+01         -1.0034480060E+02         -3.3894116908E-01         1.0000000000E+00          1.2888797734E+02          2.2141384192E+00          2.5437012696E-01          
2018-02-05                14:46:35.644              35.61569032               854.776568                36.61569032               1517841995.644            2                         963                       4.9978634186E+01          8.0000022888E+01          4.5000633240E+01          4.2000000000E+01          4.5005119324E+01          0.0000000000E+00          3.3036765312E+04          0.0000000000E+00          1.4521721549E+03          -2.4367111618E+01         -1.1233013261E+02         3.4189581442E-01          1.0000000000E+00          1.2843553558E+02          2.1219134848E+00          3.2863063018E-01          
2018-02-05                14:46:36.500              35.61570024               854.776806                36.61570024               1517841996.501            2                         963                       4.9990804240E+01          8.0000022888E+01          4.5000633240E+01          4.2000000000E+01          4.5005119324E+01          0.0000000000E+00          3.3039927214E+04          0.0000000000E+00          1.4461704807E+03          -2.2699552771E+01         -1.0812706595E+02         5.3268123037E-02          1.0000000000E+00          1.2863774444E+02          2.1890094847E+00          2.8399772992E-01          
2018-02-05                14:46:37.357              35.61571015               854.777044                36.61571015               1517841997.357            2                         963                       4.9988364766E+01          8.0000022888E+01          4.5000633240E+01          4.2000000000E+01          4.5005119324E+01          0.0000000000E+00          3.3035898464E+04          0.0000000000E+00          1.4411546617E+03          -2.3520960202E+01         -1.1354032259E+02         -2.0433753580E-01         1.0000000000E+00          1.2930626058E+02          3.1359579181E+00          2.6891494984E-01          
2018-02-05                14:46:38.216              35.61572009               854.777282                36.61572009               1517841998.216            2                         963                       5.0009650218E+01          8.0000022888E+01          4.5000633240E+01          4.2000000000E+01          4.5005119324E+01          0.0000000000E+00          3.3048799766E+04          0.0000000000E+00          1.4360988762E+03          -2.2811644501E+01         -1.0626417182E+02         -8.9397764967E-02         1.0000000000E+00          1.2885927273E+02          1.7051974622E+00          2.3299376048E-01          
2018-02-05                14:46:39.069              35.61572997               854.777519                36.61572997               1517841999.069            2                         963                       4.9996345876E+01          8.0000022888E+01          4.5000633240E+01          4.2000000000E+01          4.5005119324E+01          0.0000000000E+00          3.3044540703E+04          0.0000000000E+00          1.4347711942E+03          -2.4828533158E+01         -1.0933752238E+02         -1.2671496024E+00         1.0000000000E+00          1.2917714166E+02          2.6990183762E+00          3.2934896548E-01          
2018-02-05                14:46:39.923              35.61573985               854.777756                36.61573985               1517841999.923            2                         963                       4.9994587631E+01          8.0000323792E+01          4.5000527039E+01          4.2000000000E+01          4.5005066223E+01          0.0000000000E+00          3.3048672188E+04          0.0000000000E+00          1.4319085322E+03          -2.4312112082E+01         -1.0811346638E+02         -8.0772037848E-01         1.0000000000E+00          1.2880411831E+02          2.8382652809E+00          2.7454626542E-01          
2018-02-05                14:46:40.776              35.61574972               854.777993                36.61574972               1517842000.776            2                         963                       5.0005361201E+01          8.0000541687E+01          4.5000450134E+01          4.2000000000E+01          4.5005027771E+01          0.0000000000E+00          3.3053606745E+04          0.0000000000E+00          1.4249127643E+03          -2.2747016394E+01         -1.0419769371E+02         -3.0134572131E-02         1.0000000000E+00          1.2880017308E+02          1.6902575799E+00          3.6473626172E-01          
2018-02-05                14:46:41.630              35.61575961               854.778231                36.61575961               1517842001.630            2                         963                       5.0001874746E+01          8.0000541687E+01          4.5000450134E+01          4.2000000000E+01          4.5005027771E+01          0.0000000000E+00          3.3055000234E+04          0.0000000000E+00          1.4211124384E+03          -2.2999744623E+01         -1.0408589695E+02         -3.5672319943E-02         1.0000000000E+00          1.2864406253E+02          1.8070491335E+00          2.1104888050E-01          
2018-02-05                14:46:42.483              35.61576948               854.778468                36.61576948               1517842002.483            2                         963                       4.9996231588E+01          8.0000541687E+01          4.5000450134E+01          4.2000000000E+01          4.5005027771E+01          0.0000000000E+00          3.3052745313E+04          0.0000000000E+00          1.4161097465E+03          -2.3111319699E+01         -1.0781839250E+02         -1.4795017996E-01         1.0000000000E+00          1.2874802297E+02          3.2902179800E+00          2.2960165693E-01          
2018-02-05                14:46:43.335              35.61577935               854.778704                36.61577935               1517842003.336            2                         963                       5.0005096436E+01          8.0000541687E+01          4.5000450134E+01          4.2000000000E+01          4.5005027771E+01          0.0000000000E+00          3.3058690000E+04          0.0000000000E+00          1.4117267474E+03          -2.3371114173E+01         -1.1556067592E+02         -1.2586656556E+00         1.0000000000E+00          1.2888411203E+02          1.9912808530E+00          2.3000389188E-01          
2018-02-05                14:46:44.191              35.61578926               854.778942                36.61578926               1517842004.192            2                         963                       5.0009367523E+01          8.0000541687E+01          4.5000450134E+01          4.2000000000E+01          4.5005027771E+01          0.0000000000E+00          3.3062491094E+04          0.0000000000E+00          1.4067278607E+03          -2.2079548954E+01         -1.1149474711E+02         -7.5643906768E-01         1.0000000000E+00          1.2871940726E+02          2.5043551462E+00          3.6032985434E-01          
2018-02-05                14:46:45.049              35.61579918               854.779180                36.61579918               1517842005.049            2                         963                       5.0000245819E+01          8.0000324809E+01          4.5000333354E+01          4.2000000000E+01          4.5005044454E+01          0.0000000000E+00          3.3056031406E+04          0.0000000000E+00          1.4056396809E+03          -2.4713524406E+01         -1.0085621480E+02         6.8108623362E-02          1.0000000000E+00          1.2849636465E+02          2.4281668714E+00          3.8440800432E-01          
2018-02-05                14:46:45.901              35.61580905               854.779417                36.61580905               1517842005.902            2                         963                       5.0001410675E+01          8.0000144958E+01          4.5000236511E+01          4.2000000000E+01          4.5005058289E+01          0.0000000000E+00          3.3055567187E+04          0.0000000000E+00          1.4007841847E+03          -2.4095514853E+01         -1.0752925427E+02         1.0499709426E-01          1.0000000000E+00          1.2847909033E+02          2.3662175099E+00          2.1233655706E-01          
2018-02-05                14:46:46.756              35.61581894               854.779654                36.61581894               1517842006.756            2                         963                       5.0011374664E+01          8.0000144958E+01          4.5000236511E+01          4.2000000000E+01          4.5005058289E+01          0.0000000000E+00          3.3060656979E+04          0.0000000000E+00          1.3954316104E+03          -2.3978040305E+01         -1.1116669974E+02         -2.9265227169E-01         1.0000000000E+00          1.2888032398E+02          1.0729777716E+00          3.0972273744E-01          
2018-02-05                14:46:47.614              35.61582887               854.779893                36.61582887               1517842007.614            2                         963                       5.0011823171E+01          8.0000144958E+01          4.5000236511E+01          4.2000000000E+01          4.5005058289E+01          0.0000000000E+00          3.3063724714E+04          0.0000000000E+00          1.3934791948E+03          -2.4869727503E+01         -1.0490709816E+02         -4.8805069799E-01         1.0000000000E+00          1.2878409201E+02          7.2645815589E-01          2.9431745349E-01          
2018-02-05                14:46:48.467              35.61583875               854.780130                36.61583875               1517842008.468            2                         963                       5.0008613180E+01          8.0000144958E+01          4.5000236511E+01          4.2000000000E+01          4.5005058289E+01          0.0000000000E+00          3.3069260573E+04          0.0000000000E+00          1.3870161885E+03          -2.3645273988E+01         -9.6692620626E+01         -3.2120074630E-01         1.0000000000E+00          1.2876330449E+02          1.3225064287E+00          1.9501549857E-01          
2018-02-05                14:46:49.322              35.61584863               854.780367                36.61584863               1517842009.322            2                         963                       4.9994274775E+01          8.0000144958E+01          4.5000236511E+01          4.2000000000E+01          4.5005058289E+01          0.0000000000E+00          3.3063990495E+04          0.0000000000E+00          1.3835722598E+03          -2.3561744647E+01         -1.0059653125E+02         -1.8074528134E-01         1.0000000000E+00          1.2870461902E+02          1.2672388880E+00          3.5869468869E-01          
2018-02-05                14:46:50.174              35.61585851               854.780604                36.61585851               1517842010.175            2                         963                       4.9990459900E+01          7.9999971619E+01          4.5000236511E+01          4.1980000000E+01          4.5004971619E+01          0.0000000000E+00          3.3059999687E+04          0.0000000000E+00          1.3800619908E+03          -2.2880553507E+01         -1.1255567345E+02         -5.6542940345E-01         1.0000000000E+00          1.2866097718E+02          3.1896354040E+00          1.9831544807E-01          
2018-02-05                14:46:51.029              35.61586839               854.780841                36.61586839               1517842011.029            2                         963                       5.0014794922E+01          7.9999961853E+01          4.5000236511E+01          4.1937500000E+01          4.5004966736E+01          0.0000000000E+00          3.3073948750E+04          0.0000000000E+00          1.3760147405E+03          -2.3909826373E+01         -1.0534539557E+02         -3.1269748285E-01         1.0000000000E+00          1.2835747544E+02          3.6976693332E+00          3.2038907279E-01          
2018-02-05                14:46:51.881              35.61587826               854.781078                36.61587826               1517842011.882            2                         963                       4.9995094045E+01          7.9999961853E+01          4.5000236511E+01          4.1937500000E+01          4.5004966736E+01          0.0000000000E+00          3.3061644271E+04          0.0000000000E+00          1.3712858480E+03          -2.3333176551E+01         -1.1561121452E+02         -1.4786323500E+00         1.0000000000E+00          1.2890262824E+02          2.3114203320E+00          2.2040614860E-01          
2018-02-05                14:46:52.740              35.61588821               854.781317                36.61588821               1517842012.741            2                         963                       5.0009101283E+01          7.9999961853E+01          4.5000236511E+01          4.1937500000E+01          4.5004966736E+01          0.0000000000E+00          3.3067823932E+04          0.0000000000E+00          1.3707477215E+03          -2.4873131859E+01         -1.0639726661E+02         8.1393058890E-01          1.0000000000E+00          1.2811560835E+02          3.0653353316E+00          2.3479597853E-01          
2018-02-05                14:46:53.595              35.61589809               854.781554                36.61589809               1517842013.595            2                         963                       4.9982657318E+01          7.9999961853E+01          4.5000236511E+01          4.1937500000E+01          4.5004966736E+01          0.0000000000E+00          3.3049994349E+04          0.0000000000E+00          1.3664559690E+03          -2.4984495023E+01         -1.0398358501E+02         -5.8657954083E-01         1.0000000000E+00          1.2873754679E+02          1.5849637321E+00          2.5410447987E-01          
2018-02-05                14:46:54.447              35.61590796               854.781791                36.61590796               1517842014.448            2                         963                       4.9991695251E+01          7.9999901428E+01          4.5000229797E+01          4.1937500000E+01          4.5004960022E+01          0.0000000000E+00          3.3052255964E+04          0.0000000000E+00          1.3605627476E+03          -2.3482376588E+01         -1.1145818315E+02         -1.8757055577E+00         1.0000000000E+00          1.2896700830E+02          3.1887498662E+00          2.2305568314E-01          
2018-02-05                14:46:55.301              35.61591784               854.782028                36.61591784               1517842015.301            2                         963                       5.0006685003E+01          7.9999687195E+01          4.5000205994E+01          4.1937500000E+01          4.5004936218E+01          0.0000000000E+00          3.3055806849E+04          0.0000000000E+00          1.3583359317E+03          -2.4466190847E+01         -1.0834672513E+02         5.9203280875E-01          1.0000000000E+00          1.2836385117E+02          1.5630190014E+00          3.6458478904E-01          
2018-02-05                14:46:56.154              35.61592772               854.782265                36.61592772               1517842016.155            2                         963                       5.0002425766E+01          7.9999687195E+01          4.5000205994E+01          4.1937500000E+01          4.5004936218E+01          0.0000000000E+00          3.3059203672E+04          0.0000000000E+00          1.3531462080E+03          -2.3270481608E+01         -1.0841897747E+02         -4.7812817965E-01         1.0000000000E+00          1.2847747701E+02          1.5796751607E+00          2.1692573018E-01          
2018-02-05                14:46:57.007              35.61593759               854.782502                36.61593759               1517842017.008            2                         963                       4.9989242350E+01          7.9999687195E+01          4.5000205994E+01          4.1937500000E+01          4.5004936218E+01          0.0000000000E+00          3.3049473385E+04          0.0000000000E+00          1.3499550110E+03          -2.4433404537E+01         -1.0139328961E+02         -5.6190396112E-01         1.0000000000E+00          1.2889420463E+02          1.4744728768E+00          4.1662004925E-01          
2018-02-05                14:46:57.861              35.61594748               854.782739                36.61594748               1517842017.862            2                         963                       5.0004211884E+01          7.9999687195E+01          4.5000205994E+01          4.1937500000E+01          4.5004936218E+01          0.0000000000E+00          3.3051705000E+04          0.0000000000E+00          1.3451185086E+03          -2.2896030255E+01         -1.0720874227E+02         1.2013577606E-01          1.0000000000E+00          1.2842152263E+02          2.2901191956E+00          2.5168254594E-01          
2018-02-05                14:46:58.714              35.61595735               854.782976                36.61595735               1517842018.715            2                         963                       4.9998713837E+01          7.9999687195E+01          4.5000205994E+01          4.1952500000E+01          4.5004936218E+01          0.0000000000E+00          3.3051149740E+04          0.0000000000E+00          1.3427025168E+03          -2.3914027006E+01         -1.0754023648E+02         5.1360345811E-02          1.0000000000E+00          1.2823406146E+02          1.2170899338E+00          3.8533281538E-01          
2018-02-05                14:46:59.569              35.61596723               854.783214                36.61596723               1517842019.569            2                         963                       4.9989436976E+01          7.9999686584E+01          4.5000205587E+01          4.1999583333E+01          4.5004936218E+01          0.0000000000E+00          3.3047979479E+04          0.0000000000E+00          1.3386090170E+03          -2.2884858111E+01         -1.0441825484E+02         -3.8821502838E-01         1.0000000000E+00          1.2852381156E+02          2.2911065163E+00          2.7206158551E-01          
2018-02-05                14:47:00.421              35.61597711               854.783451                36.61597711               1517842020.422            2                         963                       4.9998114014E+01          7.9999595642E+01          4.5000144958E+01          4.1937500000E+01          4.5004936218E+01          0.0000000000E+00          3.3049249531E+04          0.0000000000E+00          1.3357484837E+03          -2.4418474733E+01         -1.0252911367E+02         -1.0773326669E+00         1.0000000000E+00          1.2864905306E+02          2.4496905355E+00          3.5237544419E-01          
2018-02-05                14:47:01.276              35.61598699               854.783688                36.61598699               1517842021.276            2                         963                       5.0000422465E+01          7.9999595642E+01          4.5000144958E+01          4.1985000000E+01          4.5004936218E+01          0.0000000000E+00          3.3054397682E+04          0.0000000000E+00          1.3312782285E+03          -2.3733859366E+01         -9.9643941648E+01         -9.2577211174E-02         1.0000000000E+00          1.2857531552E+02          1.2774296593E+00          2.3229885678E-01          
2018-02-05                14:47:02.128              35.61599686               854.783925                36.61599686               1517842022.129            2                         963                       5.0004047394E+01          7.9999595642E+01          4.5000144958E+01          4.2000000000E+01          4.5004936218E+01          0.0000000000E+00          3.3054398490E+04          0.0000000000E+00          1.3269270660E+03          -2.3616044430E+01         -1.0949500904E+02         4.5719881915E-01          1.0000000000E+00          1.2815564742E+02          2.6361674587E+00          4.0061367052E-01          
2018-02-05                14:47:02.982              35.61600674               854.784162                36.61600674               1517842022.982            2                         963                       4.9998441289E+01          7.9999595642E+01          4.5000144958E+01          4.1983333333E+01          4.5004936218E+01          0.0000000000E+00          3.3048621536E+04          0.0000000000E+00          1.3236727698E+03          -2.2896513784E+01         -1.0914673384E+02         -4.1557289749E-01         1.0000000000E+00          1.2827196447E+02          2.1129446024E+00          2.4811230829E-01          
2018-02-05                14:47:03.835              35.61601662               854.784399                36.61601662               1517842023.836            2                         963                       4.9992419128E+01          7.9999595642E+01          4.5000144958E+01          4.1976250000E+01          4.5004936218E+01          0.0000000000E+00          3.3041215078E+04          0.0000000000E+00          1.3220148303E+03          -2.3917408371E+01         -1.1788102539E+02         -6.5367123059E-01         1.0000000000E+00          1.2859684817E+02          3.0728429396E+00          2.6562501326E-01          
2018-02-05                14:47:04.688              35.61602649               854.784636                36.61602649               1517842024.689            2                         963                       4.9991146088E+01          7.9999595642E+01          4.5000144958E+01          4.1937500000E+01          4.5004936218E+01          0.0000000000E+00          3.3037570312E+04          0.0000000000E+00          1.3164673764E+03          -2.3196135626E+01         -1.1311427977E+02         -3.0279137218E-01         1.0000000000E+00          1.2814237997E+02          3.0594076371E+00          2.2276603099E-01          
2018-02-05                14:47:05.542              35.61603638               854.784873                36.61603638               1517842025.543            2                         963                       5.0000600637E+01          7.9999430440E+01          4.5000097758E+01          4.1975833333E+01          4.5004771016E+01          0.0000000000E+00          3.3042708542E+04          0.0000000000E+00          1.3144601418E+03          -2.4175379061E+01         -1.1328297202E+02         -3.8616704835E-01         1.0000000000E+00          1.2839805186E+02          1.7706542433E+00          3.3542555138E-01          
2018-02-05                14:47:06.395              35.61604625               854.785110                36.61604625               1517842026.396            2                         963                       4.9988327738E+01          7.9999382019E+01          4.5000083923E+01          4.1937500000E+01          4.5004722595E+01          0.0000000000E+00          3.3033627031E+04          0.0000000000E+00          1.3102342804E+03          -2.4345437401E+01         -1.0493682433E+02         -3.2839646484E-01         1.0000000000E+00          1.2866537316E+02          8.4784397821E-01          2.6941080862E-01          
2018-02-05                14:47:07.250              35.61605613               854.785347                36.61605613               1517842027.250            2                         963                       5.0010904922E+01          7.9999382019E+01          4.5000083923E+01          4.1957083333E+01          4.5004722595E+01          0.0000000000E+00          3.3044393620E+04          0.0000000000E+00          1.3075384023E+03          -2.4542488152E+01         -1.1238442746E+02         7.9858398995E-02          1.0000000000E+00          1.2799879305E+02          3.2982794174E+00          3.1388905592E-01          
2018-02-05                14:47:08.102              35.61606601               854.785584                36.61606601               1517842028.103            2                         963                       5.0004333903E+01          7.9999382019E+01          4.5000083923E+01          4.2000000000E+01          4.5004722595E+01          0.0000000000E+00          3.3038987161E+04          0.0000000000E+00          1.3023243298E+03          -2.2297786914E+01         -9.9541975509E+01         4.7316147960E-01          1.0000000000E+00          1.2789541011E+02          3.2324322775E+00          2.2858320922E-01          
2018-02-05                14:47:08.961              35.61607595               854.785823                36.61607595               1517842028.962            2                         963                       5.0017569453E+01          7.9999382019E+01          4.5000083923E+01          4.2000000000E+01          4.5004722595E+01          0.0000000000E+00          3.3052075417E+04          0.0000000000E+00          1.2999028661E+03          -2.3518651153E+01         -1.0590232239E+02         -2.2077005545E-01         1.0000000000E+00          1.2810949622E+02          2.7865239692E+00          2.2091593737E-01          
2018-02-05                14:47:09.816              35.61608584               854.786060                36.61608584               1517842029.817            2                         963                       5.0002714717E+01          7.9999264832E+01          4.5000162048E+01          4.2000000000E+01          4.5004742126E+01          0.0000000000E+00          3.3047042500E+04          0.0000000000E+00          1.2959288487E+03          -2.3769385402E+01         -1.0850335755E+02         -6.1165097603E-01         1.0000000000E+00          1.2834032335E+02          2.6255557582E+00          3.4223240623E-01          
2018-02-05                14:47:10.674              35.61609578               854.786299                36.61609578               1517842030.675            2                         963                       4.9999843597E+01          7.9999198914E+01          4.5000205994E+01          4.2000000000E+01          4.5004753113E+01          0.0000000000E+00          3.3043105469E+04          0.0000000000E+00          1.2922532906E+03          -2.3371879574E+01         -1.1208265716E+02         1.8514109522E-01          1.0000000000E+00          1.2826160688E+02          1.8698526227E+00          3.7764779909E-01          
2018-02-05                14:47:11.529              35.61610567               854.786536                36.61610567               1517842031.530            2                         963                       4.9991242065E+01          7.9999198914E+01          4.5000205994E+01          4.2000000000E+01          4.5004753113E+01          0.0000000000E+00          3.3035364219E+04          0.0000000000E+00          1.2882165424E+03          -2.3409356844E+01         -1.0517709063E+02         6.7911531554E-02          1.0000000000E+00          1.2806545369E+02          2.4234297497E+00          3.2541567196E-01          
2018-02-05                14:47:12.387              35.61611559               854.786774                36.61611559               1517842032.387            2                         963                       4.9997947006E+01          7.9999198914E+01          4.5000205994E+01          4.2000000000E+01          4.5004753113E+01          0.0000000000E+00          3.3037385625E+04          0.0000000000E+00          1.2837070282E+03          -2.1474938612E+01         -1.0741013867E+02         3.6259813366E-01          1.0000000000E+00          1.2813457927E+02          2.4589777034E+00          2.6909785632E-01          
2018-02-05                14:47:13.240              35.61612547               854.787011                36.61612547               1517842033.241            2                         963                       4.9983249969E+01          7.9999198914E+01          4.5000205994E+01          4.2000000000E+01          4.5004753113E+01          0.0000000000E+00          3.3023846719E+04          0.0000000000E+00          1.2814473015E+03          -2.3410067797E+01         -1.1673838209E+02         -7.9542985141E-01         1.0000000000E+00          1.2846353457E+02          2.2274565580E+00          2.8824137939E-01          
2018-02-05                14:47:14.094              35.61613535               854.787248                36.61613535               1517842034.094            2                         963                       4.9993221537E+01          7.9999198914E+01          4.5000205994E+01          4.2000000000E+01          4.5004753113E+01          0.0000000000E+00          3.3029569401E+04          0.0000000000E+00          1.2766540743E+03          -2.1943660059E+01         -1.1226155351E+02         -4.2286242073E-01         1.0000000000E+00          1.2837085812E+02          2.6751510993E+00          2.2098197667E-01          
2018-02-05                14:47:14.947              35.61614523               854.787486                36.61614523               1517842034.948            2                         963                       5.0014514872E+01          7.9999465230E+01          4.5000205994E+01          4.2000000000E+01          4.5004680481E+01          0.0000000000E+00          3.3042131615E+04          0.0000000000E+00          1.2741690925E+03          -2.2952122345E+01         -1.0344531682E+02         2.7170026907E-01          1.0000000000E+00          1.2811559613E+02          2.6697195453E+00          3.3068950231E-01          
2018-02-05                14:47:15.801              35.61615510               854.787723                36.61615510               1517842035.801            2                         963                       5.0012494100E+01          7.9999534607E+01          4.5000205994E+01          4.2000000000E+01          4.5004661560E+01          0.0000000000E+00          3.3046240781E+04          0.0000000000E+00          1.2714725788E+03          -2.4310899198E+01         -9.4544585391E+01         -3.0231997582E-01         1.0000000000E+00          1.2816930001E+02          1.2742008409E+00          2.2469602230E-01          
2018-02-05                14:47:16.654              35.61616498               854.787959                36.61616498               1517842036.654            2                         963                       4.9992620773E+01          7.9999534607E+01          4.5000205994E+01          4.2000000000E+01          4.5004661560E+01          0.0000000000E+00          3.3034675339E+04          0.0000000000E+00          1.2674335217E+03          -2.2686495009E+01         -1.0494402394E+02         -1.6896103898E-01         1.0000000000E+00          1.2799413156E+02          1.7571241436E+00          4.2525225740E-01          
2018-02-05                14:47:17.507              35.61617486               854.788197                36.61617486               1517842037.508            2                         963                       5.0008598684E+01          7.9999534607E+01          4.5000205994E+01          4.2000000000E+01          4.5004661560E+01          0.0000000000E+00          3.3040119063E+04          0.0000000000E+00          1.2648732762E+03          -2.4414274894E+01         -1.0208831689E+02         -4.5463896349E-01         1.0000000000E+00          1.2833647534E+02          1.6498609505E+00          2.3824833015E-01          
2018-02-05                14:47:18.361              35.61618473               854.788434                36.61618473               1517842038.361            2                         963                       4.9985837097E+01          7.9999534607E+01          4.5000205994E+01          4.2000000000E+01          4.5004661560E+01          0.0000000000E+00          3.3027344375E+04          0.0000000000E+00          1.2611793814E+03          -2.3679585065E+01         -1.0234688977E+02         -4.0540921461E-01         1.0000000000E+00          1.2826587293E+02          2.2795695851E+00          3.0852176157E-01          
2018-02-05                14:47:19.214              35.61619462               854.788671                36.61619462               1517842039.215            2                         963                       5.0000413615E+01          7.9999534607E+01          4.5000205994E+01          4.2000000000E+01          4.5004661560E+01          0.0000000000E+00          3.3030959297E+04          0.0000000000E+00          1.2592244745E+03          -2.4757332982E+01         -1.0963595546E+02         -7.7003247423E-01         1.0000000000E+00          1.2821682575E+02          2.1415368144E+00          1.8231324407E-01          
2018-02-05                14:47:20.068              35.61620449               854.788908                36.61620449               1517842040.068            2                         963                       5.0001755244E+01          7.9999462179E+01          4.5000224101E+01          4.2000000000E+01          4.5004697774E+01          0.0000000000E+00          3.3029608802E+04          0.0000000000E+00          1.2550636167E+03          -2.2988851401E+01         -1.0436738553E+02         2.8321895633E-01          1.0000000000E+00          1.2767003134E+02          2.2386900416E+00          2.9200522853E-01          
2018-02-05                14:47:20.921              35.61621437               854.789145                36.61621437               1517842040.922            2                         963                       5.0019418691E+01          7.9999412537E+01          4.5000236511E+01          4.2000000000E+01          4.5004722595E+01          0.0000000000E+00          3.3043602552E+04          0.0000000000E+00          1.2506067037E+03          -2.3191411572E+01         -1.0879928050E+02         1.1059817946E-01          1.0000000000E+00          1.2801198497E+02          2.8466295357E+00          2.0629594036E-01          
2018-02-05                14:47:21.775              35.61622425               854.789382                36.61622425               1517842041.775            2                         963                       4.9994820175E+01          7.9999412537E+01          4.5000236511E+01          4.2000000000E+01          4.5004722595E+01          0.0000000000E+00          3.3032602969E+04          0.0000000000E+00          1.2469776955E+03          -2.4273590056E+01         -1.0490110955E+02         -4.7303723061E-02         1.0000000000E+00          1.2824109934E+02          2.6166106117E+00          2.6135402675E-01          
2018-02-05                14:47:22.630              35.61623414               854.789619                36.61623414               1517842042.630            2                         963                       4.9997442856E+01          7.9999412537E+01          4.5000236511E+01          4.2000000000E+01          4.5004722595E+01          0.0000000000E+00          3.3033182760E+04          0.0000000000E+00          1.2451800648E+03          -2.4217586163E+01         -1.0800709385E+02         -6.3073905126E-01         1.0000000000E+00          1.2805650703E+02          2.6937675847E+00          1.7334853217E-01          
2018-02-05                14:47:23.496              35.61624417               854.789860                36.61624417               1517842043.496            2                         963                       4.9986722895E+01          7.9999412537E+01          4.5000236511E+01          4.2000000000E+01          4.5004722595E+01          0.0000000000E+00          3.3022496380E+04          0.0000000000E+00          1.2419174945E+03          -2.4046738257E+01         -1.1385108309E+02         -3.6581891480E-02         1.0000000000E+00          1.2826215673E+02          7.7858404973E-01          3.2526122762E-01          
2018-02-05                14:47:24.351              35.61625407               854.790098                36.61625407               1517842044.352            2                         963                       4.9994648031E+01          7.9999412537E+01          4.5000236511E+01          4.2000000000E+01          4.5004722595E+01          0.0000000000E+00          3.3023636563E+04          0.0000000000E+00          1.2390039039E+03          -2.2809519628E+01         -1.0793097360E+02         -3.3861172340E-02         1.0000000000E+00          1.2818907832E+02          1.8743252650E+00          3.3606219464E-01          
2018-02-05                14:47:25.206              35.61626396               854.790335                36.61626396               1517842045.206            2                         963                       5.0015465012E+01          7.9998680115E+01          4.5000358582E+01          4.2000000000E+01          4.5004661560E+01          0.0000000000E+00          3.3039161953E+04          0.0000000000E+00          1.2357215191E+03          -2.3644426713E+01         -1.0799686931E+02         -7.9973903789E-01         1.0000000000E+00          1.2827314639E+02          2.8459877024E+00          2.3932419541E-01          
2018-02-05                14:47:26.059              35.61627383               854.790572                36.61627383               1517842046.059            2                         963                       5.0001519292E+01          7.9998680115E+01          4.5000358582E+01          4.2000000000E+01          4.5004661560E+01          0.0000000000E+00          3.3032736198E+04          0.0000000000E+00          1.2316253569E+03          -2.3002297887E+01         -1.0607442934E+02         -7.0968571976E-01         1.0000000000E+00          1.2788891433E+02          3.3797624976E+00          3.2500068422E-01          
2018-02-05                14:47:26.913              35.61628372               854.790809                36.61628372               1517842046.913            2                         963                       5.0009858500E+01          7.9998680115E+01          4.5000358582E+01          4.2000000000E+01          4.5004661560E+01          0.0000000000E+00          3.3039480781E+04          0.0000000000E+00          1.2270480055E+03          -2.1760776248E+01         -1.1540451327E+02         3.3348016699E-01          1.0000000000E+00          1.2773250515E+02          3.1053119142E+00          2.6153168646E-01          
2018-02-05                14:47:27.766              35.61629359               854.791046                36.61629359               1517842047.766            2                         963                       4.9978376363E+01          7.9998680115E+01          4.5000358582E+01          4.2036666667E+01          4.5004661560E+01          0.0000000000E+00          3.3017932969E+04          0.0000000000E+00          1.2236943216E+03          -2.3148507996E+01         -1.0397372611E+02         -2.5401930065E-01         1.0000000000E+00          1.2765300760E+02          8.4871165809E-01          3.0352939552E-01          
2018-02-05                14:47:28.621              35.61630348               854.791284                36.61630348               1517842048.621            2                         963                       4.9979612350E+01          7.9998680115E+01          4.5000358582E+01          4.2000000000E+01          4.5004661560E+01          0.0000000000E+00          3.3010074219E+04          0.0000000000E+00          1.2220445525E+03          -2.2441008914E+01         -9.9395213452E+01         -5.8116588399E-01         1.0000000000E+00          1.2799855106E+02          2.7638217844E+00          3.1037861608E-01          
2018-02-05                14:47:29.479              35.61631341               854.791522                36.61631341               1517842049.479            2                         963                       5.0009342270E+01          7.9998846741E+01          4.5000374451E+01          4.2000000000E+01          4.5004701233E+01          0.0000000000E+00          3.3024032188E+04          0.0000000000E+00          1.2184106589E+03          -2.2437550746E+01         -1.0311079584E+02         -6.7452759715E-02         1.0000000000E+00          1.2794344141E+02          1.8056402297E+00          2.3067701588E-01          
2018-02-05                14:47:30.332              35.61632329               854.791759                36.61632329               1517842050.332            2                         963                       5.0018583221E+01          7.9999320984E+01          4.5000419617E+01          4.2000000000E+01          4.5004814148E+01          0.0000000000E+00          3.3033333594E+04          0.0000000000E+00          1.2161679330E+03          -2.4497660706E+01         -1.0383292544E+02         4.4213748992E-01          1.0000000000E+00          1.2793315181E+02          7.2369039781E-01          3.8534145559E-01          
2018-02-05                14:47:31.186              35.61633317               854.791996                36.61633317               1517842051.186            2                         963                       5.0007644653E+01          7.9999320984E+01          4.5000419617E+01          4.2000000000E+01          4.5004814148E+01          0.0000000000E+00          3.3030347656E+04          0.0000000000E+00          1.2130548092E+03          -2.3269518587E+01         -9.4806660939E+01         -1.8412937911E-01         1.0000000000E+00          1.2764849335E+02          2.6711393579E+00          2.7331834682E-01          
2018-02-05                14:47:32.039              35.61634304               854.792233                36.61634304               1517842052.039            2                         963                       5.0003162181E+01          7.9999320984E+01          4.5000419617E+01          4.1988750000E+01          4.5004814148E+01          0.0000000000E+00          3.3028314036E+04          0.0000000000E+00          1.2098559134E+03          -2.3680757470E+01         -1.1047495332E+02         -1.7001747756E-01         1.0000000000E+00          1.2812244929E+02          3.1933503630E+00          2.2686880221E-01          
2018-02-05                14:47:32.891              35.61635292               854.792470                36.61635292               1517842052.892            2                         963                       4.9978710022E+01          7.9999320984E+01          4.5000419617E+01          4.1970000000E+01          4.5004814148E+01          0.0000000000E+00          3.3011447656E+04          0.0000000000E+00          1.2082841641E+03          -2.5532140994E+01         -1.0425007643E+02         2.1927522746E-01          1.0000000000E+00          1.2781809925E+02          1.3318844828E+00          2.6447727149E-01          
2018-02-05                14:47:33.746              35.61636280               854.792707                36.61636280               1517842053.746            2                         963                       4.9998813934E+01          7.9999320984E+01          4.5000419617E+01          4.2000000000E+01          4.5004814148E+01          0.0000000000E+00          3.3018160937E+04          0.0000000000E+00          1.2022779412E+03          -2.2288686559E+01         -1.0139881322E+02         1.4343950917E-01          1.0000000000E+00          1.2797224955E+02          1.7272250279E+00          3.5657257936E-01          
2018-02-05                14:47:34.598              35.61637267               854.792944                36.61637267               1517842054.599            2                         963                       4.9999440257E+01          7.9999322205E+01          4.5000415955E+01          4.2000000000E+01          4.5004815369E+01          0.0000000000E+00          3.3020602865E+04          0.0000000000E+00          1.2003000838E+03          -2.2756570764E+01         -1.1029247532E+02         1.6016316165E-01          1.0000000000E+00          1.2803317980E+02          2.4252965613E+00          2.3632879620E-01          
2018-02-05                14:47:35.453              35.61638256               854.793181                36.61638256               1517842055.453            2                         963                       5.0016067505E+01          7.9999382019E+01          4.5000236511E+01          4.2000000000E+01          4.5004875183E+01          0.0000000000E+00          3.3032585938E+04          0.0000000000E+00          1.1969342724E+03          -2.3607125897E+01         -1.1454202438E+02         -3.2218083875E-01         1.0000000000E+00          1.2787109800E+02          3.1537882796E+00          3.7057958642E-01          
2018-02-05                14:47:36.305              35.61639243               854.793418                36.61639243               1517842056.306            2                         963                       5.0011231410E+01          7.9999382019E+01          4.5000236511E+01          4.2000000000E+01          4.5004875183E+01          0.0000000000E+00          3.3028353672E+04          0.0000000000E+00          1.1930182633E+03          -2.2594495163E+01         -1.0475042621E+02         -6.6966018229E-01         1.0000000000E+00          1.2828378022E+02          1.4428227843E+00          1.6691505541E-01          
2018-02-05                14:47:37.160              35.61640231               854.793656                36.61640231               1517842057.160            2                         963                       5.0005112101E+01          7.9999382019E+01          4.5000236511E+01          4.2000000000E+01          4.5004875183E+01          0.0000000000E+00          3.3021804245E+04          0.0000000000E+00          1.1895589662E+03          -2.2272879219E+01         -1.0893644857E+02         7.2300695485E-02          1.0000000000E+00          1.2795687598E+02          2.2577833590E+00          4.6463188143E-01          
2018-02-05                14:47:38.013              35.61641219               854.793893                36.61641219               1517842058.013            2                         963                       5.0003282242E+01          7.9999382019E+01          4.5000236511E+01          4.2000000000E+01          4.5004875183E+01          0.0000000000E+00          3.3021089375E+04          0.0000000000E+00          1.1868812071E+03          -2.2414954435E+01         -1.1325243914E+02         2.3990960611E-01          1.0000000000E+00          1.2803446087E+02          2.2418562598E+00          2.4726573778E-01          
2018-02-05                14:47:38.865              35.61642206               854.794129                36.61642206               1517842058.866            2                         963                       4.9988826014E+01          7.9999382019E+01          4.5000236511E+01          4.2000000000E+01          4.5004875183E+01          0.0000000000E+00          3.3008399141E+04          0.0000000000E+00          1.1865835335E+03          -2.4481200362E+01         -1.0626721129E+02         -3.7167844174E-01         1.0000000000E+00          1.2819484149E+02          2.3278078823E+00          3.6493410636E-01          
2018-02-05                14:47:39.720              35.61643194               854.794367                36.61643194               1517842059.720            2                         963                       4.9996212006E+01          7.9999382019E+01          4.5000236511E+01          4.2000000000E+01          4.5004875183E+01          0.0000000000E+00          3.3009078125E+04          0.0000000000E+00          1.1815727000E+03          -2.2284821503E+01         -1.0944624282E+02         -1.2287180056E-01         1.0000000000E+00          1.2813556427E+02          2.2172315586E+00          1.9581669539E-01          
2018-02-05                14:47:40.572              35.61644182               854.794604                36.61644182               1517842060.573            2                         963                       5.0014698283E+01          7.9999236755E+01          4.5000405986E+01          4.2000000000E+01          4.5004826762E+01          0.0000000000E+00          3.3027232734E+04          0.0000000000E+00          1.1777379225E+03          -2.2497476432E+01         -1.0877811682E+02         -2.2364310901E-01         1.0000000000E+00          1.2789329827E+02          1.6627326285E+00          2.9744336506E-01          
2018-02-05                14:47:41.430              35.61645174               854.794842                36.61645174               1517842061.430            2                         963                       5.0012054545E+01          7.9999198914E+01          4.5000450134E+01          4.2000000000E+01          4.5004814148E+01          0.0000000000E+00          3.3031252135E+04          0.0000000000E+00          1.1749220752E+03          -2.1657579395E+01         -1.0736647208E+02         -4.9925699967E-01         1.0000000000E+00          1.2799657638E+02          2.9584125125E+00          3.1180857892E-01          
2018-02-05                14:47:42.286              35.61646164               854.795079                36.61646164               1517842062.286            2                         963                       4.9986533610E+01          7.9999198914E+01          4.5000450134E+01          4.2000000000E+01          4.5004814148E+01          0.0000000000E+00          3.3018607708E+04          0.0000000000E+00          1.1738803027E+03          -2.3760919710E+01         -1.1238157888E+02         5.0352719491E-01          1.0000000000E+00          1.2749867526E+02          2.1102728830E+00          2.1023172792E-01          
2018-02-05                14:47:43.141              35.61647154               854.795317                36.61647154               1517842063.141            2                         963                       4.9999045970E+01          7.9999198914E+01          4.5000450134E+01          4.2000000000E+01          4.5004814148E+01          0.0000000000E+00          3.3022632552E+04          0.0000000000E+00          1.1710425525E+03          -2.4338018824E+01         -1.1055513708E+02         -2.3298606194E-01         1.0000000000E+00          1.2769671229E+02          2.7907056651E+00          3.0507255380E-01          
2018-02-05                14:47:44.000              35.61648149               854.795556                36.61648149               1517842064.001            2                         963                       4.9997081095E+01          7.9999198914E+01          4.5000450134E+01          4.2000000000E+01          4.5004814148E+01          0.0000000000E+00          3.3022216458E+04          0.0000000000E+00          1.1678504289E+03          -2.3259556354E+01         -9.8297909413E+01         -9.3293863855E-02         1.0000000000E+00          1.2801520047E+02          2.4493904466E+00          2.0396647044E-01          
2018-02-05                14:47:44.858              35.61649141               854.795794                36.61649141               1517842064.858            2                         963                       5.0002102254E+01          7.9999234314E+01          4.5000391134E+01          4.2000000000E+01          4.5004778748E+01          0.0000000000E+00          3.3027461615E+04          0.0000000000E+00          1.1645058507E+03          -2.3943558884E+01         -1.0465250506E+02         -1.5895712587E-01         1.0000000000E+00          1.2778825518E+02          7.6671337789E-01          3.4773053142E-01          
2018-02-05                14:47:45.710              35.61650128               854.796031                36.61650128               1517842065.711            2                         963                       4.9996077576E+01          7.9999290466E+01          4.5000297546E+01          4.2000000000E+01          4.5004722595E+01          0.0000000000E+00          3.3026761432E+04          0.0000000000E+00          1.1623265944E+03          -2.4031569051E+01         -1.1147521792E+02         5.9748860891E-01          1.0000000000E+00          1.2764484952E+02          2.4683736964E+00          2.2882410588E-01          
2018-02-05                14:47:46.565              35.61651117               854.796268                36.61651117               1517842066.565            2                         963                       4.9977043152E+01          7.9999290466E+01          4.5000297546E+01          4.2000000000E+01          4.5004722595E+01          0.0000000000E+00          3.3010453125E+04          0.0000000000E+00          1.1596621406E+03          -2.4120566270E+01         -1.0911452304E+02         -9.1921030283E-01         1.0000000000E+00          1.2808263230E+02          2.2875085833E+00          3.1589091792E-01          
2018-02-05                14:47:47.417              35.61652104               854.796505                36.61652104               1517842067.418            2                         963                       5.0020165634E+01          7.9999290466E+01          4.5000297546E+01          4.2000000000E+01          4.5004722595E+01          0.0000000000E+00          3.3040607943E+04          0.0000000000E+00          1.1574139573E+03          -2.4283269254E+01         -1.0267070310E+02         4.1509644105E-01          1.0000000000E+00          1.2750933381E+02          2.1114357637E+00          2.4572335370E-01          
2018-02-05                14:47:48.270              35.61653091               854.796742                36.61653091               1517842068.271            2                         963                       5.0008777161E+01          7.9999290466E+01          4.5000297546E+01          4.2000000000E+01          4.5004722595E+01          0.0000000000E+00          3.3039598698E+04          0.0000000000E+00          1.1539544319E+03          -2.3500101707E+01         -1.0919501283E+02         -1.2946129162E-01         1.0000000000E+00          1.2744017047E+02          2.6659171178E+00          3.3485580607E-01          
2018-02-05                14:47:49.125              35.61654080               854.796979                36.61654080               1517842069.125            2                         963                       4.9980168406E+01          7.9999290466E+01          4.5000297546E+01          4.2000000000E+01          4.5004722595E+01          0.0000000000E+00          3.3021884505E+04          0.0000000000E+00          1.1494880980E+03          -2.3538948608E+01         -1.0735077242E+02         -3.2642033246E-01         1.0000000000E+00          1.2756665141E+02          2.4389832048E+00          2.5211272673E-01          
2018-02-05                14:47:49.977              35.61655067               854.797216                36.61655067               1517842069.978            2                         963                       4.9963381805E+01          7.9999832052E+01          4.5000297546E+01          4.1960833333E+01          4.5004796448E+01          0.0000000000E+00          3.3002287786E+04          0.0000000000E+00          1.1474702293E+03          -2.2751485010E+01         -1.0269891268E+02         -1.3337311318E+00         1.0000000000E+00          1.2797831344E+02          2.3173717188E+00          2.7946182536E-01          
2018-02-05                14:47:50.832              35.61656056               854.797453                36.61656056               1517842070.832            2                         963                       4.9989368439E+01          7.9999961853E+01          4.5000297546E+01          4.2000000000E+01          4.5004814148E+01          0.0000000000E+00          3.3011140625E+04          0.0000000000E+00          1.1440503533E+03          -2.2958987091E+01         -1.0819251329E+02         -3.3772726664E-02         1.0000000000E+00          1.2791808598E+02          1.3202772129E+00          2.3347477145E-01          
2018-02-05                14:47:51.684              35.61657043               854.797690                36.61657043               1517842071.685            2                         963                       4.9996392390E+01          7.9999961853E+01          4.5000297546E+01          4.2000000000E+01          4.5004814148E+01          0.0000000000E+00          3.3018873776E+04          0.0000000000E+00          1.1423620448E+03          -2.2627930584E+01         -1.1482300797E+02         1.6775210019E-01          1.0000000000E+00          1.2741567444E+02          2.7136894261E+00          2.5126511263E-01          
2018-02-05                14:47:52.538              35.61658030               854.797927                36.61658030               1517842072.538            2                         963                       4.9994455134E+01          7.9999961853E+01          4.5000297546E+01          4.1995416667E+01          4.5004814148E+01          0.0000000000E+00          3.3018810156E+04          0.0000000000E+00          1.1382558241E+03          -2.2714115281E+01         -1.0103047084E+02         -1.2416083232E+00         1.0000000000E+00          1.2805432943E+02          1.8096013096E+00          2.5971199891E-01          
2018-02-05                14:47:53.391              35.61659019               854.798164                36.61659019               1517842073.392            2                         963                       5.0007038778E+01          7.9999961853E+01          4.5000297546E+01          4.1937500000E+01          4.5004814148E+01          0.0000000000E+00          3.3025948906E+04          0.0000000000E+00          1.1376352595E+03          -2.4741685884E+01         -1.0557986243E+02         -1.2736655848E+00         1.0000000000E+00          1.2796725839E+02          2.7157356628E+00          3.3832865936E-01          
2018-02-05                14:47:54.244              35.61660006               854.798401                36.61660006               1517842074.245            2                         963                       4.9995799052E+01          7.9999961853E+01          4.5000297546E+01          4.1976250000E+01          4.5004814148E+01          0.0000000000E+00          3.3020218411E+04          0.0000000000E+00          1.1338809267E+03          -2.2887970144E+01         -1.0212719965E+02         -1.7675007142E-01         1.0000000000E+00          1.2772999348E+02          2.0330240435E+00          2.4926431844E-01          
2018-02-05                14:47:55.098              35.61660994               854.798639                36.61660994               1517842075.099            2                         963                       4.9998336792E+01          7.9999961853E+01          4.5000297546E+01          4.1937500000E+01          4.5004814148E+01          0.0000000000E+00          3.3020281250E+04          0.0000000000E+00          1.1307673599E+03          -2.3073448787E+01         -1.0341612893E+02         5.8437626404E-01          1.0000000000E+00          1.2766484593E+02          1.5480184297E+00          3.3876621799E-01          
2018-02-05                14:47:55.951              35.61661981               854.798876                36.61661981               1517842075.952            2                         963                       5.0003340810E+01          8.0000256856E+01          4.5000504049E+01          4.1997916667E+01          4.5004814148E+01          0.0000000000E+00          3.3023744245E+04          0.0000000000E+00          1.1280688325E+03          -2.2746823131E+01         -1.0600363965E+02         -4.9828499306E-01         1.0000000000E+00          1.2747575917E+02          2.0553903749E+00          2.3370691245E-01          
2018-02-05                14:47:56.805              35.61662970               854.799113                36.61662970               1517842076.806            2                         963                       4.9991538747E+01          8.0000267029E+01          4.5000511169E+01          4.2000000000E+01          4.5004814148E+01          0.0000000000E+00          3.3020826198E+04          0.0000000000E+00          1.1260095653E+03          -2.4262498771E+01         -1.0188360796E+02         8.7488951955E-01          1.0000000000E+00          1.2725729314E+02          1.8809842429E+00          2.6914257637E-01          
2018-02-05                14:47:57.663              35.61663962               854.799351                36.61663962               1517842077.663            2                         963                       5.0003572617E+01          8.0000267029E+01          4.5000511169E+01          4.2000000000E+01          4.5004814148E+01          0.0000000000E+00          3.3027251536E+04          0.0000000000E+00          1.1218052294E+03          -2.2953216467E+01         -1.0256303903E+02         -2.1676699091E-01         1.0000000000E+00          1.2756593737E+02          3.8205772845E-01          2.6242813899E-01          
2018-02-05                14:47:58.517              35.61664951               854.799588                36.61664951               1517842078.518            2                         963                       5.0008231099E+01          8.0000267029E+01          4.5000511169E+01          4.2000000000E+01          4.5004814148E+01          0.0000000000E+00          3.3032216979E+04          0.0000000000E+00          1.1198289475E+03          -2.2864638988E+01         -1.0871274090E+02         -5.8108126519E-01         1.0000000000E+00          1.2789288395E+02          1.9643067881E+00          2.8255046424E-01          
2018-02-05                14:47:59.371              35.61665940               854.799826                36.61665940               1517842079.372            2                         963                       4.9999843597E+01          8.0000267029E+01          4.5000511169E+01          4.2000000000E+01          4.5004814148E+01          0.0000000000E+00          3.3027011719E+04          0.0000000000E+00          1.1181880408E+03          -2.4277826115E+01         -1.0008199338E+02         -1.8581390767E-01         1.0000000000E+00          1.2752764667E+02          2.2337431935E+00          2.6661578023E-01          
2018-02-05                14:48:00.224              35.61666927               854.800062                36.61666927               1517842080.225            2                         963                       5.0004235713E+01          8.0000316671E+01          4.5000424296E+01          4.2000000000E+01          4.5004814148E+01          0.0000000000E+00          3.3030143568E+04          0.0000000000E+00          1.1134054291E+03          -2.1107729020E+01         -9.3402417850E+01         2.3607395282E-01          1.0000000000E+00          1.2759605328E+02          1.5018442023E+00          2.0893525798E-01          
2018-02-05                14:48:01.078              35.61667914               854.800299                36.61667914               1517842081.078            2                         963                       4.9996601410E+01          8.0000389099E+01          4.5000297546E+01          4.2000000000E+01          4.5004814148E+01          0.0000000000E+00          3.3034762812E+04          0.0000000000E+00          1.1115676160E+03          -2.2583475656E+01         -1.0991260229E+02         -6.9258297791E-01         1.0000000000E+00          1.2777526618E+02          2.0262217527E+00          3.4086699564E-01          
2018-02-05                14:48:01.931              35.61668903               854.800537                36.61668903               1517842081.932            2                         963                       5.0014434662E+01          8.0000389099E+01          4.5000297546E+01          4.2000000000E+01          4.5004814148E+01          0.0000000000E+00          3.3047319062E+04          0.0000000000E+00          1.1108711657E+03          -2.4872592742E+01         -1.0777692555E+02         -8.8397187973E-01         1.0000000000E+00          1.2767338375E+02          2.4729140241E+00          2.1456953459E-01          
2018-02-05                14:48:02.785              35.61669890               854.800774                36.61669890               1517842082.785            2                         963                       4.9993168640E+01          8.0000389099E+01          4.5000297546E+01          4.2000000000E+01          4.5004814148E+01          0.0000000000E+00          3.3035340547E+04          0.0000000000E+00          1.1063777240E+03          -2.2967124859E+01         -9.8752837474E+01         -5.1820221971E-01         1.0000000000E+00          1.2748205864E+02          1.9974362246E+00          3.4627247075E-01
[truncated: 2,238,751 more chars]
