# Supplementary material for: Clay hydroxyl isotopes show an enhanced hydrologic cycle during the Paleocene-Eocene Thermal Maximum
Source: Nat Commun. 2022 Dec 22;13:7885. doi: 10.1038/s41467-022-35545-2 (PMC9780225; doi:10.1038/s41467-022-35545-2)
Supplement: Supplementary file 7 — Supplementary Software [file 41467_2022_35545_MOESM7_ESM.zip › supplementary_software/HIDS2183-20180205-153909Z-DataLog_User.dat]

DATE                      TIME                      FRAC_DAYS_SINCE_JAN1      FRAC_HRS_SINCE_JAN1       JULIAN_DAYS               EPOCH_TIME                ALARM_STATUS              INST_STATUS               CavityPressure            CavityTemp                WarmBoxTemp               DasTemp                   EtalonTemp                MPVPosition               OutletValve               ValveMask                 H2O                       Delta_18_16               Delta_D_H                 CH4                       n2_flag                   baseline_shift            slope_shift               residuals                 
2018-02-05                15:39:04.023              35.65212991               855.651118                36.65212991               1517845144.024            2                         963                       5.0008070119E+01          7.9999168396E+01          4.4999229431E+01          4.2125000000E+01          4.5004020691E+01          0.0000000000E+00          3.3051014844E+04          0.0000000000E+00          2.7870331350E+02          7.7913639311E+00          -7.3796051073E+01         5.1964423280E-01          1.0000000000E+00          1.2493456815E+02          1.1910453415E+00          2.8660890239E-01          
2018-02-05                15:39:04.877              35.65213978               855.651355                36.65213978               1517845144.877            2                         963                       4.9990891724E+01          7.9999030050E+01          4.4999091085E+01          4.2125000000E+01          4.5003771667E+01          0.0000000000E+00          3.3044058542E+04          0.0000000000E+00          2.7502368697E+02          1.2031490728E+01          -8.4562609507E+01         1.6403627101E+00          1.0000000000E+00          1.2457697007E+02          1.8908504939E+00          1.9736926663E-01          
2018-02-05                15:39:05.730              35.65214965               855.651592                36.65214965               1517845145.730            2                         963                       5.0003524653E+01          7.9999015808E+01          4.4999076843E+01          4.2178333333E+01          4.5003746033E+01          0.0000000000E+00          3.3058880365E+04          0.0000000000E+00          2.7230792623E+02          1.6268739384E+01          -9.2905348278E+01         9.7132227875E-02          1.0000000000E+00          1.2515482840E+02          7.6804617215E-01          3.3761690212E-01          
2018-02-05                15:39:06.585              35.65215956               855.651829                36.65215956               1517845146.586            2                         963                       5.0026817551E+01          7.9999015808E+01          4.4999076843E+01          4.2161250000E+01          4.5003746033E+01          0.0000000000E+00          3.3080063750E+04          0.0000000000E+00          2.7222016999E+02          7.2931395763E+00          -6.8249911238E+01         1.2293849784E+00          1.0000000000E+00          1.2479279697E+02          1.5340757073E+00          2.8948981964E-01          
2018-02-05                15:39:07.440              35.65216946               855.652067                36.65216946               1517845147.441            2                         963                       5.0029308777E+01          7.9999015808E+01          4.4999076843E+01          4.2163750000E+01          4.5003746033E+01          0.0000000000E+00          3.3093880312E+04          0.0000000000E+00          2.6921808924E+02          1.1711850131E+01          -8.5972388987E+01         8.6391268458E-01          1.0000000000E+00          1.2478351297E+02          -6.8540349934E-02         2.3703937571E-01          
2018-02-05                15:39:08.293              35.65217933               855.652304                36.65217933               1517845148.294            2                         963                       5.0022509613E+01          7.9999015808E+01          4.4999076843E+01          4.2125000000E+01          4.5003746033E+01          0.0000000000E+00          3.3102882292E+04          0.0000000000E+00          2.6789453301E+02          9.1801496795E+00          -9.2003293912E+01         1.0491729456E+00          1.0000000000E+00          1.2466656533E+02          6.6536334572E-01          3.1135653544E-01          
2018-02-05                15:39:09.147              35.65218920               855.652541                36.65218920               1517845149.147            2                         963                       5.0021999359E+01          7.9999015808E+01          4.4999076843E+01          4.2125000000E+01          4.5003746033E+01          0.0000000000E+00          3.3110096328E+04          0.0000000000E+00          2.6504844863E+02          1.4186596486E+01          -6.9088609979E+01         -1.2000267712E-01         1.0000000000E+00          1.2497909626E+02          1.4281074740E+00          2.3730504468E-01          
2018-02-05                15:39:10.000              35.65219909               855.652778                36.65219909               1517845150.001            2                         963                       4.9991455078E+01          7.9998650818E+01          4.4999132996E+01          4.2131666667E+01          4.5003717957E+01          0.0000000000E+00          3.3091409219E+04          0.0000000000E+00          2.6276423496E+02          9.7413064977E+00          -6.3796490347E+01         1.1952579447E-01          1.0000000000E+00          1.2489521176E+02          1.1237635913E+00          2.2804289851E-01          
2018-02-05                15:39:10.858              35.65220900               855.653016                36.65220900               1517845150.858            2                         963                       5.0003632050E+01          7.9998619080E+01          4.4999137878E+01          4.2187500000E+01          4.5003715515E+01          0.0000000000E+00          3.3093751823E+04          0.0000000000E+00          2.6315454830E+02          2.7800951206E+00          -3.2217285881E+01         1.4466447676E+00          1.0000000000E+00          1.2458015756E+02          5.4820112504E-01          3.1630931132E-01          
2018-02-05                15:39:11.713              35.65221890               855.653254                36.65221890               1517845151.713            2                         963                       5.0009060109E+01          7.9998619080E+01          4.4999137878E+01          4.2187500000E+01          4.5003715515E+01          0.0000000000E+00          3.3098129792E+04          0.0000000000E+00          2.6166699451E+02          6.6263168724E+00          -7.1838066485E+01         1.2022424261E+00          1.0000000000E+00          1.2459094691E+02          1.2342066452E+00          1.9105467928E-01          
2018-02-05                15:39:12.566              35.65222878               855.653491                36.65222878               1517845152.567            2                         963                       4.9999995499E+01          7.9998619080E+01          4.4999137878E+01          4.2187500000E+01          4.5003715515E+01          0.0000000000E+00          3.3092967500E+04          0.0000000000E+00          2.5814925618E+02          9.3283484563E+00          -8.8227190887E+01         8.4601717018E-02          1.0000000000E+00          1.2492843025E+02          7.5488230582E-01          2.4858563915E-01          
2018-02-05                15:39:13.420              35.65223866               855.653728                36.65223866               1517845153.420            2                         963                       4.9948766327E+01          7.9998619080E+01          4.4999137878E+01          4.2187500000E+01          4.5003715515E+01          0.0000000000E+00          3.3060144792E+04          0.0000000000E+00          2.5637138361E+02          1.2437796000E+01          -6.7626573781E+01         1.0371207611E+00          1.0000000000E+00          1.2444671505E+02          6.6668259085E-03          2.2620007477E-01          
2018-02-05                15:39:14.273              35.65224854               855.653965                36.65224854               1517845154.274            2                         963                       4.9964284261E+01          7.9998584493E+01          4.4999124044E+01          4.2187500000E+01          4.5003708598E+01          0.0000000000E+00          3.3052023958E+04          0.0000000000E+00          2.5512857960E+02          7.7595660386E+00          -8.6315922781E+01         1.5482287244E+00          1.0000000000E+00          1.2454063372E+02          1.3847621108E+00          2.4802073170E-01          
2018-02-05                15:39:15.127              35.65225841               855.654202                36.65225841               1517845155.127            2                         963                       5.0013802592E+01          7.9998313904E+01          4.4999015808E+01          4.2187500000E+01          4.5003654480E+01          0.0000000000E+00          3.3071328047E+04          0.0000000000E+00          2.5255036162E+02          1.3144926280E+01          -6.3720233561E+01         7.7248099101E-01          1.0000000000E+00          1.2471227616E+02          8.8176657598E-01          2.8840498496E-01          
2018-02-05                15:39:15.980              35.65226830               855.654439                36.65226830               1517845155.981            2                         963                       4.9989434204E+01          7.9998313904E+01          4.4999015808E+01          4.2187500000E+01          4.5003654480E+01          0.0000000000E+00          3.3056302552E+04          0.0000000000E+00          2.5179733518E+02          1.0489084769E+01          -1.1993307931E+02         9.6229351365E-01          1.0000000000E+00          1.2435690166E+02          1.7702857107E+00          2.2581368153E-01          
2018-02-05                15:39:16.839              35.65227824               855.654678                36.65227824               1517845156.840            2                         963                       4.9974618912E+01          7.9998313904E+01          4.4999015808E+01          4.2187500000E+01          4.5003654480E+01          0.0000000000E+00          3.3040245964E+04          0.0000000000E+00          2.4974599845E+02          1.3960904774E+01          -1.2174362953E+02         1.6980668264E-01          1.0000000000E+00          1.2469129083E+02          1.1675299188E+00          2.1396389960E-01          
2018-02-05                15:39:17.693              35.65228811               855.654915                36.65228811               1517845157.693            2                         963                       5.0012611796E+01          7.9998313904E+01          4.4999015808E+01          4.2187500000E+01          4.5003654480E+01          0.0000000000E+00          3.3056349896E+04          0.0000000000E+00          2.4917303760E+02          1.0183029935E+01          -3.4298336466E+01         1.1953287279E+00          1.0000000000E+00          1.2459319562E+02          1.1203674556E+00          3.1165616506E-01          
2018-02-05                15:39:18.546              35.65229800               855.655152                36.65229800               1517845158.547            2                         963                       5.0008273392E+01          7.9998313904E+01          4.4999015808E+01          4.2187500000E+01          4.5003654480E+01          0.0000000000E+00          3.3057536875E+04          0.0000000000E+00          2.4708997340E+02          1.6661856296E+01          -1.1788016882E+02         1.6501117748E-01          1.0000000000E+00          1.2467297494E+02          2.0119002329E+00          1.9952292499E-01          
2018-02-05                15:39:19.400              35.65230787               855.655389                36.65230787               1517845159.400            2                         963                       5.0004345983E+01          7.9998313904E+01          4.4999015808E+01          4.2187500000E+01          4.5003654480E+01          0.0000000000E+00          3.3057520495E+04          0.0000000000E+00          2.4487170724E+02          1.0870840753E+01          -5.1274633746E+01         2.1980018077E-01          1.0000000000E+00          1.2496065532E+02          3.5319602164E-02          2.6804702614E-01          
2018-02-05                15:39:20.253              35.65231774               855.655626                36.65231774               1517845160.253            2                         963                       5.0000533854E+01          7.9998395691E+01          4.4999043070E+01          4.2131666667E+01          4.5003654480E+01          0.0000000000E+00          3.3057049063E+04          0.0000000000E+00          2.4473870426E+02          8.6933983207E+00          -3.9365214821E+01         8.4291431793E-01          1.0000000000E+00          1.2479448887E+02          9.0904191018E-02          1.7809961995E-01          
2018-02-05                15:39:21.108              35.65232765               855.655864                36.65232765               1517845161.109            2                         963                       4.9988814290E+01          7.9998405457E+01          4.4999046326E+01          4.2125000000E+01          4.5003654480E+01          0.0000000000E+00          3.3048107318E+04          0.0000000000E+00          2.4260851566E+02          9.9889726765E+00          -7.5929326230E+01         1.3246059351E+00          1.0000000000E+00          1.2443858661E+02          1.6553800885E+00          3.0912403561E-01          
2018-02-05                15:39:21.966              35.65233757               855.656102                36.65233757               1517845161.966            2                         963                       5.0001007080E+01          7.9998405457E+01          4.4999046326E+01          4.2125000000E+01          4.5003654480E+01          0.0000000000E+00          3.3052203125E+04          0.0000000000E+00          2.4107421937E+02          1.3057947695E+01          -7.2499206848E+01         8.9040992000E-01          1.0000000000E+00          1.2454192442E+02          1.0753588270E+00          2.9457632638E-01          
2018-02-05                15:39:22.819              35.65234744               855.656339                36.65234744               1517845162.819            2                         963                       5.0002887472E+01          7.9998405457E+01          4.4999046326E+01          4.2125000000E+01          4.5003654480E+01          0.0000000000E+00          3.3051800703E+04          0.0000000000E+00          2.4150916487E+02          4.0886882725E+00          -8.5259488248E+01         1.3993960317E+00          1.0000000000E+00          1.2455068975E+02          1.5416777083E+00          1.4245270718E-01          
2018-02-05                15:39:23.673              35.65235733               855.656576                36.65235733               1517845163.673            2                         963                       5.0015291087E+01          7.9998405457E+01          4.4999046326E+01          4.2125000000E+01          4.5003654480E+01          0.0000000000E+00          3.3062024323E+04          0.0000000000E+00          2.3797143773E+02          1.5161335531E+01          -9.0205615963E+01         1.0821435747E+00          1.0000000000E+00          1.2452294773E+02          1.9706680491E+00          2.8008761414E-01          
2018-02-05                15:39:24.526              35.65236720               855.656813                36.65236720               1517845164.526            2                         963                       4.9996165009E+01          7.9998377380E+01          4.4999074402E+01          4.2125000000E+01          4.5003654480E+01          0.0000000000E+00          3.3054643229E+04          0.0000000000E+00          2.3681070483E+02          1.1884819690E+01          -5.6071221148E+01         4.5019870342E-01          1.0000000000E+00          1.2471093951E+02          5.6041384545E-01          1.7360726743E-01          
2018-02-05                15:39:25.380              35.65237708               855.657050                36.65237708               1517845165.380            2                         963                       4.9994516881E+01          7.9998313904E+01          4.4999137878E+01          4.2129583333E+01          4.5003654480E+01          0.0000000000E+00          3.3055598281E+04          0.0000000000E+00          2.3631938203E+02          9.7727316314E+00          -1.2033022689E+02         1.5281080677E+00          1.0000000000E+00          1.2439729886E+02          1.5915899965E+00          3.4125230030E-01          
2018-02-05                15:39:26.233              35.65238696               855.657287                36.65238696               1517845166.233            2                         963                       4.9984636332E+01          7.9998313904E+01          4.4999137878E+01          4.2187500000E+01          4.5003654480E+01          0.0000000000E+00          3.3048308698E+04          0.0000000000E+00          2.3315449731E+02          1.3722060334E+01          -3.6959852222E+01         4.8439587335E-01          1.0000000000E+00          1.2489734304E+02          7.8572218821E-01          2.0265739762E-01          
2018-02-05                15:39:27.086              35.65239684               855.657524                36.65239684               1517845167.087            2                         963                       4.9996570892E+01          7.9998313904E+01          4.4999137878E+01          4.2187500000E+01          4.5003654480E+01          0.0000000000E+00          3.3053523333E+04          0.0000000000E+00          2.3315016747E+02          8.6255627804E+00          -8.0988051831E+01         6.6296220108E-01          1.0000000000E+00          1.2467512413E+02          5.5093998696E-01          3.2770132856E-01          
2018-02-05                15:39:27.940              35.65240671               855.657761                36.65240671               1517845167.940            2                         963                       5.0017684174E+01          7.9998313904E+01          4.4999137878E+01          4.2187500000E+01          4.5003654480E+01          0.0000000000E+00          3.3064109375E+04          0.0000000000E+00          2.3334535418E+02          6.1089660894E+00          -6.4329378289E+01         9.7634432029E-01          1.0000000000E+00          1.2457026416E+02          9.2092266325E-01          2.5386199433E-01          
2018-02-05                15:39:28.795              35.65241661               855.657999                36.65241661               1517845168.795            2                         963                       5.0006325836E+01          7.9998313904E+01          4.4999137878E+01          4.2187500000E+01          4.5003654480E+01          0.0000000000E+00          3.3059287344E+04          0.0000000000E+00          2.2990355730E+02          1.3202730221E+01          -4.8185193475E+01         9.6871336701E-01          1.0000000000E+00          1.2456428154E+02          4.2399342688E-01          2.4951855143E-01          
2018-02-05                15:39:29.653              35.65242654               855.658237                36.65242654               1517845169.653            2                         963                       5.0001630274E+01          7.9998300069E+01          4.4999130961E+01          4.2187500000E+01          4.5003654480E+01          0.0000000000E+00          3.3057295339E+04          0.0000000000E+00          2.3124008804E+02          5.8520469715E+00          -8.0739950418E+01         8.6259466305E-01          1.0000000000E+00          1.2439459029E+02          6.1359017724E-01          2.5781050837E-01          
2018-02-05                15:39:30.506              35.65243641               855.658474                36.65243641               1517845170.506            2                         963                       5.0009014130E+01          7.9998191833E+01          4.4999076843E+01          4.2187500000E+01          4.5003654480E+01          0.0000000000E+00          3.3066699219E+04          0.0000000000E+00          2.2751618239E+02          1.5512684712E+01          -9.5993541157E+01         1.2443468594E+00          1.0000000000E+00          1.2432007502E+02          9.0014873304E-01          1.9627770885E-01          
2018-02-05                15:39:31.359              35.65244630               855.658711                36.65244630               1517845171.360            2                         963                       5.0003620707E+01          7.9998191833E+01          4.4999076843E+01          4.2187500000E+01          4.5003654480E+01          0.0000000000E+00          3.3063545417E+04          0.0000000000E+00          2.2797197953E+02          5.1968337590E+00          -7.0885225194E+01         9.5002669050E-01          1.0000000000E+00          1.2473541316E+02          3.7004896878E-01          3.1699768265E-01          
2018-02-05                15:39:32.213              35.65245617               855.658948                36.65245617               1517845172.213            2                         963                       4.9984604899E+01          7.9998191833E+01          4.4999076843E+01          4.2187500000E+01          4.5003654480E+01          0.0000000000E+00          3.3048149010E+04          0.0000000000E+00          2.2716425948E+02          6.3601115953E+00          -1.2292534782E+02         3.1675422270E-01          1.0000000000E+00          1.2489380701E+02          1.7272110276E+00          2.4000039903E-01          
2018-02-05                15:39:33.065              35.65246604               855.659185                36.65246604               1517845173.066            2                         963                       4.9980754852E+01          7.9998191833E+01          4.4999076843E+01          4.2187500000E+01          4.5003654480E+01          0.0000000000E+00          3.3044045312E+04          0.0000000000E+00          2.2612047575E+02          -9.1727191574E-02         -6.5426166572E+01         4.8745519527E-01          1.0000000000E+00          1.2478087161E+02          4.2018945211E-01          2.8192583381E-01          
2018-02-05                15:39:33.920              35.65247593               855.659422                36.65247593               1517845173.920            2                         963                       5.0005175629E+01          7.9998191833E+01          4.4999076843E+01          4.2187500000E+01          4.5003654480E+01          0.0000000000E+00          3.3057422734E+04          0.0000000000E+00          2.2431400282E+02          1.4222214680E+01          -9.4840717944E+01         2.2885930559E-01          1.0000000000E+00          1.2465682792E+02          1.0481744963E+00          2.2446752449E-01          
2018-02-05                15:39:34.773              35.65248580               855.659659                36.65248580               1517845174.773            2                         963                       5.0000279541E+01          7.9998218689E+01          4.4999103699E+01          4.2160000000E+01          4.5003587341E+01          0.0000000000E+00          3.3056713750E+04          0.0000000000E+00          2.2330835812E+02          1.4264190777E+01          -7.3822924840E+01         8.8834330077E-01          1.0000000000E+00          1.2452116664E+02          1.2629558176E+00          3.1454588244E-01          
2018-02-05                15:39:35.627              35.65249568               855.659896                36.65249568               1517845175.627            2                         963                       4.9984005127E+01          7.9998252869E+01          4.4999137878E+01          4.2125000000E+01          4.5003501892E+01          0.0000000000E+00          3.3043278958E+04          0.0000000000E+00          2.2220741227E+02          1.1184360470E+01          -1.2070179903E+02         7.9189012883E-01          1.0000000000E+00          1.2452320558E+02          9.8447075215E-01          1.8813843453E-01          
2018-02-05                15:39:36.480              35.65250556               855.660133                36.65250556               1517845176.480            2                         963                       4.9991148224E+01          7.9998252869E+01          4.4999137878E+01          4.2125000000E+01          4.5003501892E+01          0.0000000000E+00          3.3040422969E+04          0.0000000000E+00          2.2117787904E+02          8.4479556745E+00          -9.3590415009E+01         1.2151239693E+00          1.0000000000E+00          1.2445727675E+02          8.9340794483E-01          3.4364237575E-01          
2018-02-05                15:39:37.334              35.65251544               855.660371                36.65251544               1517845177.334            2                         963                       5.0006952311E+01          7.9998252869E+01          4.4999137878E+01          4.2125000000E+01          4.5003501892E+01          0.0000000000E+00          3.3047037344E+04          0.0000000000E+00          2.2078487191E+02          7.2917845513E+00          -6.4597326670E+01         6.4074882152E-01          1.0000000000E+00          1.2440986543E+02          9.3097560099E-01          1.5700648605E-01          
2018-02-05                15:39:38.187              35.65252531               855.660608                36.65252531               1517845178.187            2                         963                       5.0003887533E+01          7.9998252869E+01          4.4999137878E+01          4.2125000000E+01          4.5003501892E+01          0.0000000000E+00          3.3048871094E+04          0.0000000000E+00          2.2072851348E+02          8.2644249329E+00          -4.5798231511E+01         1.6909740790E+00          1.0000000000E+00          1.2427093329E+02          4.4279306844E-01          3.3484983551E-01          
2018-02-05                15:39:39.040              35.65253520               855.660845                36.65253520               1517845179.041            2                         963                       5.0000998230E+01          7.9998252869E+01          4.4999137878E+01          4.2125000000E+01          4.5003501892E+01          0.0000000000E+00          3.3044453750E+04          0.0000000000E+00          2.1813743235E+02          9.0389979990E+00          -2.6774510375E+01         9.0367469709E-01          1.0000000000E+00          1.2484131909E+02          3.1988236063E-01          2.0781521551E-01          
2018-02-05                15:39:39.894              35.65254507               855.661082                36.65254507               1517845179.894            2                         963                       4.9996471024E+01          7.9998416443E+01          4.4999137878E+01          4.2125000000E+01          4.5003529154E+01          0.0000000000E+00          3.3037893906E+04          0.0000000000E+00          2.1669883339E+02          8.4491688197E+00          -3.0690968762E+01         2.6021067754E-01          1.0000000000E+00          1.2476753123E+02          2.4527994520E-01          2.8010260176E-01          
2018-02-05                15:39:40.746              35.65255494               855.661319                36.65255494               1517845180.747            2                         963                       4.9996066233E+01          7.9998619080E+01          4.4999137878E+01          4.2177083333E+01          4.5003562927E+01          0.0000000000E+00          3.3037691953E+04          0.0000000000E+00          2.1573576873E+02          1.6301944877E+01          -7.7018277979E+01         1.0475364832E+00          1.0000000000E+00          1.2427052051E+02          1.2221141742E+00          2.6084261717E-01          
2018-02-05                15:39:41.601              35.65256483               855.661556                36.65256483               1517845181.601            2                         963                       5.0007203623E+01          7.9998619080E+01          4.4999137878E+01          4.2187500000E+01          4.5003562927E+01          0.0000000000E+00          3.3043721667E+04          0.0000000000E+00          2.1371559873E+02          1.4757748874E+01          -2.8727461392E+01         6.3120470980E-01          1.0000000000E+00          1.2458923949E+02          5.6825751319E-01          3.5292999945E-01          
2018-02-05                15:39:42.453              35.65257470               855.661793                36.65257470               1517845182.454            2                         963                       5.0012619832E+01          7.9998619080E+01          4.4999137878E+01          4.2187500000E+01          4.5003562927E+01          0.0000000000E+00          3.3047314635E+04          0.0000000000E+00          2.1419413457E+02          9.3459564634E+00          -5.8590732456E+01         1.2345891153E+00          1.0000000000E+00          1.2427597606E+02          1.0099258046E+00          2.0280211639E-01          
2018-02-05                15:39:43.308              35.65258458               855.662030                36.65258458               1517845183.308            2                         963                       4.9997959747E+01          7.9998619080E+01          4.4999137878E+01          4.2187500000E+01          4.5003562927E+01          0.0000000000E+00          3.3040955729E+04          0.0000000000E+00          2.1439533756E+02          8.4172172020E+00          -4.9216072417E+01         6.7776033546E-01          1.0000000000E+00          1.2437423410E+02          1.6189549964E+00          2.7903242439E-01          
2018-02-05                15:39:44.161              35.65259446               855.662267                36.65259446               1517845184.161            2                         963                       4.9992027257E+01          7.9998619080E+01          4.4999137878E+01          4.2187500000E+01          4.5003562927E+01          0.0000000000E+00          3.3037914141E+04          0.0000000000E+00          2.1325377234E+02          8.6160118341E+00          -2.4605788308E+01         2.8346514899E-01          1.0000000000E+00          1.2466657070E+02          9.2957218354E-01          2.1804572751E-01          
2018-02-05                15:39:45.023              35.65260444               855.662507                36.65260444               1517845185.024            2                         963                       4.9988289998E+01          7.9999382426E+01          4.4999165141E+01          4.2187500000E+01          4.5003535665E+01          0.0000000000E+00          3.3034904870E+04          0.0000000000E+00          2.1187000571E+02          6.6030896138E+00          -6.4766348463E+01         1.1761294787E+00          1.0000000000E+00          1.2442252068E+02          1.5433534543E+00          2.1124741715E-01          
2018-02-05                15:39:45.878              35.65261434               855.662744                36.65261434               1517845185.879            2                         963                       4.9976468201E+01          7.9999473572E+01          4.4999168396E+01          4.2187500000E+01          4.5003532410E+01          0.0000000000E+00          3.3024181406E+04          0.0000000000E+00          2.1198679037E+02          2.1938552474E+00          -3.5037939886E+01         6.0403140134E-01          1.0000000000E+00          1.2435448578E+02          4.2677008145E-01          1.9360917208E-01          
2018-02-05                15:39:46.733              35.65262422               855.662981                36.65262422               1517845186.733            2                         963                       4.9978893280E+01          7.9999473572E+01          4.4999168396E+01          4.2187500000E+01          4.5003532410E+01          0.0000000000E+00          3.3021531250E+04          0.0000000000E+00          2.1118489138E+02          8.4645730616E+00          -5.6928919865E+01         4.7835237560E-01          1.0000000000E+00          1.2431325975E+02          1.2148107167E+00          4.3166601082E-01          
2018-02-05                15:39:47.585              35.65263410               855.663218                36.65263410               1517845187.586            2                         963                       5.0007709529E+01          7.9999473572E+01          4.4999168396E+01          4.2187500000E+01          4.5003532410E+01          0.0000000000E+00          3.3040864141E+04          0.0000000000E+00          2.0827029253E+02          8.4249497821E+00          -2.5206222595E+01         4.5032913977E-01          1.0000000000E+00          1.2432669278E+02          -3.4731768819E-01         1.4427923733E-01          
2018-02-05                15:39:48.440              35.65264398               855.663456                36.65264398               1517845188.440            2                         963                       4.9991454468E+01          7.9999473572E+01          4.4999168396E+01          4.2187500000E+01          4.5003532410E+01          0.0000000000E+00          3.3032212188E+04          0.0000000000E+00          2.0772853279E+02          6.3503608475E+00          -4.8147913583E+01         1.9841140935E-01          1.0000000000E+00          1.2469360722E+02          4.5281482899E-01          2.8101403190E-01          
2018-02-05                15:39:49.292              35.65265385               855.663692                36.65265385               1517845189.293            2                         963                       4.9990263062E+01          7.9999473572E+01          4.4999168396E+01          4.2187500000E+01          4.5003532410E+01          0.0000000000E+00          3.3029283750E+04          0.0000000000E+00          2.0681287665E+02          1.0926922325E+01          -6.9872514536E+01         1.7006275464E+00          1.0000000000E+00          1.2422755051E+02          1.2669176684E+00          1.4398342611E-01          
2018-02-05                15:39:50.147              35.65266374               855.663930                36.65266374               1517845190.147            2                         963                       5.0008920975E+01          7.9999473572E+01          4.4999147847E+01          4.2187500000E+01          4.5003450216E+01          0.0000000000E+00          3.3039641719E+04          0.0000000000E+00          2.0629327503E+02          1.1691292713E+01          -6.6473545865E+01         1.3020466363E+00          1.0000000000E+00          1.2428153648E+02          -1.8596068512E-02         3.1444702473E-01          
2018-02-05                15:39:51.000              35.65267361               855.664167                36.65267361               1517845191.000            2                         963                       4.9996032791E+01          7.9999473572E+01          4.4999137878E+01          4.2187500000E+01          4.5003410339E+01          0.0000000000E+00          3.3036526849E+04          0.0000000000E+00          2.0635774564E+02          9.3070374612E+00          -9.2067155046E+01         6.1318110781E-01          1.0000000000E+00          1.2453971730E+02          2.0608021149E+00          1.6456680634E-01          
2018-02-05                15:39:51.857              35.65268353               855.664405                36.65268353               1517845191.857            2                         963                       5.0018875122E+01          7.9999473572E+01          4.4999137878E+01          4.2187500000E+01          4.5003410339E+01          0.0000000000E+00          3.3049855469E+04          0.0000000000E+00          2.0495867919E+02          5.3226411695E+00          -8.8285103070E+01         -2.6994415883E-01         1.0000000000E+00          1.2467458208E+02          7.2736969298E-01          2.4961757863E-01          
2018-02-05                15:39:52.711              35.65269343               855.664642                36.65269343               1517845192.712            2                         963                       5.0008725204E+01          7.9999473572E+01          4.4999137878E+01          4.2148750000E+01          4.5003410339E+01          0.0000000000E+00          3.3046165313E+04          0.0000000000E+00          2.0455473761E+02          4.7597702520E+00          -7.1046757997E+01         7.7559282757E-01          1.0000000000E+00          1.2436350836E+02          6.5279463309E-01          2.9428724562E-01          
2018-02-05                15:39:53.565              35.65270331               855.664879                36.65270331               1517845193.566            2                         963                       5.0007948329E+01          7.9999473572E+01          4.4999137878E+01          4.2148750000E+01          4.5003410339E+01          0.0000000000E+00          3.3046827187E+04          0.0000000000E+00          2.0360826681E+02          9.7194628584E+00          -4.5954661482E+01         1.1249713320E+00          1.0000000000E+00          1.2429066776E+02          4.9865255977E-01          1.5289197754E-01          
2018-02-05                15:39:54.418              35.65271318               855.665116                36.65271318               1517845194.419            2                         963                       5.0001913834E+01          7.9999473572E+01          4.4999137878E+01          4.2158750000E+01          4.5003410339E+01          0.0000000000E+00          3.3045172422E+04          0.0000000000E+00          2.0230062093E+02          1.4272155566E+01          -1.6669953661E+02         9.0423136880E-01          1.0000000000E+00          1.2444714006E+02          1.9356268597E+00          3.0979485046E-01          
2018-02-05                15:39:55.273              35.65272307               855.665354                36.65272307               1517845195.273            2                         963                       5.0001187032E+01          7.9999396057E+01          4.4999163717E+01          4.2177916667E+01          4.5003487854E+01          0.0000000000E+00          3.3046520833E+04          0.0000000000E+00          2.0201849733E+02          6.8243999001E+00          -6.4661420057E+01         6.5917068368E-01          1.0000000000E+00          1.2427263836E+02          1.1593044857E+00          1.3102927148E-01          
2018-02-05                15:39:56.125              35.65273294               855.665591                36.65273294               1517845196.126            2                         963                       5.0004706421E+01          7.9999382019E+01          4.4999168396E+01          4.2149166667E+01          4.5003501892E+01          0.0000000000E+00          3.3049338385E+04          0.0000000000E+00          2.0279776999E+02          4.9660383769E+00          -8.8042338983E+01         8.3921721302E-01          1.0000000000E+00          1.2431106427E+02          3.2391191523E-01          3.7058670614E-01          
2018-02-05                15:39:56.980              35.65274282               855.665828                36.65274282               1517845196.980            2                         963                       4.9999051971E+01          7.9999382019E+01          4.4999168396E+01          4.2148333333E+01          4.5003501892E+01          0.0000000000E+00          3.3046383594E+04          0.0000000000E+00          2.0060739916E+02          1.3784398824E+01          -9.4446695157E+01         -6.0287943392E-02         1.0000000000E+00          1.2446839418E+02          1.6042944584E+00          1.9389642939E-01          
2018-02-05                15:39:57.832              35.65275270               855.666065                36.65275270               1517845197.833            2                         963                       5.0002681605E+01          7.9999382019E+01          4.4999168396E+01          4.2179583333E+01          4.5003501892E+01          0.0000000000E+00          3.3049534375E+04          0.0000000000E+00          1.9963202584E+02          -3.5543335767E-01         -4.5418717943E+01         9.4499566958E-01          1.0000000000E+00          1.2441307533E+02          1.4107570625E+00          2.8476367838E-01          
2018-02-05                15:39:58.686              35.65276257               855.666302                36.65276257               1517845198.686            2                         963                       4.9977021637E+01          7.9999382019E+01          4.4999168396E+01          4.2125000000E+01          4.5003501892E+01          0.0000000000E+00          3.3032522292E+04          0.0000000000E+00          1.9847106987E+02          8.1689930026E+00          -6.5483002552E+01         1.0971275218E+00          1.0000000000E+00          1.2432019849E+02          8.7872329621E-01          2.3804129701E-01          
2018-02-05                15:39:59.539              35.65277245               855.666539                36.65277245               1517845199.540            2                         963                       4.9978699799E+01          7.9999407654E+01          4.4999168396E+01          4.2125000000E+01          4.5003501892E+01          0.0000000000E+00          3.3023593516E+04          0.0000000000E+00          1.9673995042E+02          1.4513888593E+01          -9.6933485690E+01         5.1293325285E-01          1.0000000000E+00          1.2457957175E+02          -5.8524784974E-02         3.5244197149E-01          
2018-02-05                15:40:00.392              35.65278233               855.666776                36.65278233               1517845200.393            2                         963                       4.9994011943E+01          7.9999473572E+01          4.4999168396E+01          4.2125000000E+01          4.5003501892E+01          0.0000000000E+00          3.3029464896E+04          0.0000000000E+00          1.9694492512E+02          8.0853084110E+00          -1.2174062510E+02         4.9322969523E-01          1.0000000000E+00          1.2437339992E+02          1.3174241145E+00          1.5162671079E-01          
2018-02-05                15:40:01.246              35.65279221               855.667013                36.65279221               1517845201.247            2                         963                       5.0003462296E+01          7.9999473572E+01          4.4999168396E+01          4.2125000000E+01          4.5003501892E+01          0.0000000000E+00          3.3035687786E+04          0.0000000000E+00          1.9751612675E+02          9.4372553207E+00          -9.9211977521E+01         3.1582490000E-01          1.0000000000E+00          1.2416530792E+02          1.9741531923E+00          3.5776987510E-01          
2018-02-05                15:40:02.099              35.65280208               855.667250                36.65280208               1517845202.100            2                         963                       4.9999305115E+01          7.9999473572E+01          4.4999168396E+01          4.2165833333E+01          4.5003501892E+01          0.0000000000E+00          3.3034208437E+04          0.0000000000E+00          1.9485085233E+02          1.3372643921E+01          -4.1796687785E+01         5.7385283227E-01          1.0000000000E+00          1.2420146415E+02          9.9116783713E-01          1.7342148861E-01          
2018-02-05                15:40:02.953              35.65281197               855.667487                36.65281197               1517845202.954            2                         963                       4.9996303304E+01          7.9999473572E+01          4.4999168396E+01          4.2187500000E+01          4.5003501892E+01          0.0000000000E+00          3.3031255417E+04          0.0000000000E+00          1.9498938783E+02          9.5564245894E+00          -7.2808643627E+01         1.0517217591E+00          1.0000000000E+00          1.2425246660E+02          1.1811656021E+00          3.4619350082E-01          
2018-02-05                15:40:03.806              35.65282184               855.667724                36.65282184               1517845203.807            2                         963                       4.9991676992E+01          7.9999473572E+01          4.4999168396E+01          4.2187500000E+01          4.5003501892E+01          0.0000000000E+00          3.3026474531E+04          0.0000000000E+00          1.9461196287E+02          6.1052224509E+00          -5.5921279304E+01         -1.5372197347E-01         1.0000000000E+00          1.2455809088E+02          1.2259065721E+00          1.3879446350E-01          
2018-02-05                15:40:04.660              35.65283171               855.667961                36.65283171               1517845204.660            2                         963                       4.9985800374E+01          7.9999422913E+01          4.4999219055E+01          4.2187500000E+01          4.5003569438E+01          0.0000000000E+00          3.3019776719E+04          0.0000000000E+00          1.9343676243E+02          8.2531732055E+00          -1.0821584856E+01         2.9959699994E-01          1.0000000000E+00          1.2428606306E+02          5.8113799100E-01          3.4206398324E-01          
2018-02-05                15:40:05.513              35.65284160               855.668198                36.65284160               1517845205.514            2                         963                       5.0004283829E+01          7.9999382019E+01          4.4999259949E+01          4.2187500000E+01          4.5003623962E+01          0.0000000000E+00          3.3022429453E+04          0.0000000000E+00          1.9261919190E+02          7.2817067666E+00          -5.4519419429E+01         8.3225853561E-01          1.0000000000E+00          1.2424082044E+02          8.6260058529E-01          2.1670683680E-01          
2018-02-05                15:40:06.367              35.65285147               855.668435                36.65285147               1517845206.367            2                         963                       5.0010143661E+01          7.9999382019E+01          4.4999259949E+01          4.2187500000E+01          4.5003623962E+01          0.0000000000E+00          3.3031452109E+04          0.0000000000E+00          1.9244698492E+02          8.4135009233E+00          -5.5163120576E+01         1.0588329971E+00          1.0000000000E+00          1.2408487857E+02          1.8297495170E-01          2.9826012031E-01          
2018-02-05                15:40:07.220              35.65286135               855.668672                36.65286135               1517845207.221            2                         963                       4.9990205510E+01          7.9999382019E+01          4.4999259949E+01          4.2187500000E+01          4.5003623962E+01          0.0000000000E+00          3.3020443880E+04          0.0000000000E+00          1.9187807945E+02          6.4384653523E+00          -7.0883616035E+01         3.4340582160E-01          1.0000000000E+00          1.2429497265E+02          1.3529982125E+00          2.0367663365E-01          
2018-02-05                15:40:08.073              35.65287123               855.668909                36.65287123               1517845208.074            2                         963                       4.9999991201E+01          7.9999382019E+01          4.4999259949E+01          4.2187500000E+01          4.5003623962E+01          0.0000000000E+00          3.3023847969E+04          0.0000000000E+00          1.9037824577E+02          7.8809422032E+00          -7.9730600212E+01         -4.8931321608E-01         1.0000000000E+00          1.2479122337E+02          8.3040140661E-01          2.1169106096E-01          
2018-02-05                15:40:08.927              35.65288111               855.669147                36.65288111               1517845208.928            2                         963                       4.9999981995E+01          7.9999382019E+01          4.4999259949E+01          4.2187500000E+01          4.5003623962E+01          0.0000000000E+00          3.3025690313E+04          0.0000000000E+00          1.9056694809E+02          8.3527123376E+00          -7.3502441104E+01         9.6676911540E-01          1.0000000000E+00          1.2403433212E+02          9.2998064930E-01          2.3153414276E-01          
2018-02-05                15:40:09.780              35.65289098               855.669384                36.65289098               1517845209.781            2                         963                       4.9982444153E+01          7.9999697571E+01          4.4999231262E+01          4.2187500000E+01          4.5003451843E+01          0.0000000000E+00          3.3016197734E+04          0.0000000000E+00          1.8856378733E+02          8.7681237288E+00          -1.0741639681E+02         8.6728810206E-01          1.0000000000E+00          1.2447965845E+02          3.5149460242E-01          3.8142390589E-01          
2018-02-05                15:40:10.634              35.65290087               855.669621                36.65290087               1517845210.635            2                         963                       4.9984445496E+01          7.9999717712E+01          4.4999229431E+01          4.2170000000E+01          4.5003440857E+01          0.0000000000E+00          3.3016775938E+04          0.0000000000E+00          1.8868375567E+02          1.1692021060E+01          -3.8648021893E+01         6.1353093370E-01          1.0000000000E+00          1.2416301420E+02          1.3181556728E+00          2.8822856566E-01          
2018-02-05                15:40:11.487              35.65291074               855.669858                36.65291074               1517845211.488            2                         963                       5.0002341512E+01          7.9999717712E+01          4.4999229431E+01          4.2125000000E+01          4.5003440857E+01          0.0000000000E+00          3.3023831823E+04          0.0000000000E+00          1.8685352760E+02          1.5954460732E+01          -4.9868042202E+01         3.8944387117E-01          1.0000000000E+00          1.2423806716E+02          6.2749577998E-01          2.9936225155E-01          
2018-02-05                15:40:12.341              35.65292061               855.670095                36.65292061               1517845212.341            2                         963                       5.0012149862E+01          7.9999717712E+01          4.4999229431E+01          4.2150833333E+01          4.5003440857E+01          0.0000000000E+00          3.3031982552E+04          0.0000000000E+00          1.8725743791E+02          5.2953694602E+00          -9.9513343827E+01         2.5036994611E-01          1.0000000000E+00          1.2441408104E+02          1.3879655858E+00          2.1400731621E-01          
2018-02-05                15:40:13.194              35.65293050               855.670332                36.65293050               1517845213.195            2                         963                       4.9981134084E+01          7.9999717712E+01          4.4999229431E+01          4.2187500000E+01          4.5003440857E+01          0.0000000000E+00          3.3017507396E+04          0.0000000000E+00          1.8558823632E+02          1.2248931814E+01          -1.6353515971E+02         1.9451071171E-02          1.0000000000E+00          1.2443363345E+02          7.5199171151E-01          3.0841515192E-01          
2018-02-05                15:40:14.048              35.65294037               855.670569                36.65294037               1517845214.048            2                         963                       4.9991185455E+01          7.9999717712E+01          4.4999229431E+01          4.2187500000E+01          4.5003440857E+01          0.0000000000E+00          3.3018058438E+04          0.0000000000E+00          1.8597509088E+02          7.3637232059E+00          -6.8887468098E+01         9.2782129198E-01          1.0000000000E+00          1.2419276613E+02          9.5270657192E-01          2.2322632288E-01          
2018-02-05                15:40:14.901              35.65295025               855.670806                36.65295025               1517845214.902            2                         963                       5.0017015457E+01          8.0000061951E+01          4.4999229431E+01          4.2187500000E+01          4.5003612976E+01          0.0000000000E+00          3.3032552656E+04          0.0000000000E+00          1.8522148617E+02          1.3327070595E+00          -9.1541883318E+01         -9.1588929754E-02         1.0000000000E+00          1.2470519078E+02          5.3910439882E-01          3.1414528579E-01          
2018-02-05                15:40:15.760              35.65296020               855.671045                36.65296020               1517845215.761            2                         963                       5.0002610779E+01          8.0000083923E+01          4.4999229431E+01          4.2143333333E+01          4.5003623962E+01          0.0000000000E+00          3.3017775885E+04          0.0000000000E+00          1.8288718873E+02          1.5818725112E+01          -7.5291128981E+01         3.2667626173E-02          1.0000000000E+00          1.2442119272E+02          3.4215651668E-01          3.4670132623E-01          
2018-02-05                15:40:16.614              35.65297007               855.671282                36.65297007               1517845216.614            2                         963                       5.0015464783E+01          8.0000083923E+01          4.4999229431E+01          4.2155000000E+01          4.5003623962E+01          0.0000000000E+00          3.3023543437E+04          0.0000000000E+00          1.8513957900E+02          7.8110990324E+00          -1.1171154494E+02         1.0031292054E+00          1.0000000000E+00          1.2406398036E+02          1.1549230714E+00          2.0711036568E-01          
2018-02-05                15:40:17.467              35.65297995               855.671519                36.65297995               1517845217.468            2                         963                       5.0010921046E+01          8.0000083923E+01          4.4999229431E+01          4.2187500000E+01          4.5003623962E+01          0.0000000000E+00          3.3027219427E+04          0.0000000000E+00          1.8446519009E+02          1.3140623052E+00          -1.1475734694E+02         7.6151076057E-02          1.0000000000E+00          1.2450245563E+02          1.1794237274E+00          3.8066196250E-01          
2018-02-05                15:40:18.321              35.65298983               855.671756                36.65298983               1517845218.321            2                         963                       4.9997622375E+01          8.0000083923E+01          4.4999229431E+01          4.2187500000E+01          4.5003623962E+01          0.0000000000E+00          3.3022087813E+04          0.0000000000E+00          1.8319651223E+02          8.5841698225E+00          -1.7375471147E+01         1.7637074808E-01          1.0000000000E+00          1.2421408253E+02          1.2915467599E+00          1.6413659423E-01          
2018-02-05                15:40:19.174              35.65299971               855.671993                36.65299971               1517845219.175            2                         963                       5.0002012990E+01          8.0000083923E+01          4.4999229431E+01          4.2187500000E+01          4.5003623962E+01          0.0000000000E+00          3.3023817552E+04          0.0000000000E+00          1.8127640222E+02          1.9624223339E+01          -3.0973596829E+01         6.1571877484E-01          1.0000000000E+00          1.2419098251E+02          1.0428485333E+00          2.8516792747E-01          
2018-02-05                15:40:20.028              35.65300958               855.672230                36.65300958               1517845220.028            2                         963                       4.9976927261E+01          7.9999666443E+01          4.4999229431E+01          4.2177916667E+01          4.5003554382E+01          0.0000000000E+00          3.3008194974E+04          0.0000000000E+00          1.8222453607E+02          1.5265146795E+00          -1.9510003989E+00         1.3441215672E-01          1.0000000000E+00          1.2421396268E+02          6.8647025509E-01          1.6107146678E-01          
2018-02-05                15:40:20.881              35.65301947               855.672467                36.65301947               1517845220.882            2                         963                       5.0000538788E+01          7.9999534607E+01          4.4999229431E+01          4.2125000000E+01          4.5003532410E+01          0.0000000000E+00          3.3015762812E+04          0.0000000000E+00          1.8267197048E+02          8.5940648595E-01          -5.8540858661E+01         8.3178813260E-01          1.0000000000E+00          1.2409970920E+02          1.3796937131E+00          3.4267913260E-01          
2018-02-05                15:40:21.734              35.65302934               855.672704                36.65302934               1517845221.735            2                         963                       5.0020314433E+01          7.9999534607E+01          4.4999229431E+01          4.2125000000E+01          4.5003532410E+01          0.0000000000E+00          3.3030912917E+04          0.0000000000E+00          1.7898217114E+02          1.6643977947E+01          -3.1963197957E+01         6.0716905855E-01          1.0000000000E+00          1.2414573670E+02          9.8472583156E-01          2.2152071726E-01          
2018-02-05                15:40:22.588              35.65303921               855.672941                36.65303921               1517845222.588            2                         963                       5.0016061478E+01          7.9999534607E+01          4.4999229431E+01          4.2125000000E+01          4.5003532410E+01          0.0000000000E+00          3.3034235234E+04          0.0000000000E+00          1.7884110971E+02          1.1351003819E+01          -5.6969985300E+01         2.9928094707E-01          1.0000000000E+00          1.2440662281E+02          4.5084902644E-01          2.8826533334E-01          
2018-02-05                15:40:23.441              35.65304910               855.673178                36.65304910               1517845223.442            2                         963                       4.9991181234E+01          7.9999534607E+01          4.4999229431E+01          4.2150833333E+01          4.5003532410E+01          0.0000000000E+00          3.3019570625E+04          0.0000000000E+00          1.7895744022E+02          8.7538146614E+00          -8.9735970865E+01         8.7404472435E-01          1.0000000000E+00          1.2422426428E+02          4.2369904807E-01          2.9331627665E-01          
2018-02-05                15:40:24.295              35.65305897               855.673415                36.65305897               1517845224.295            2                         963                       4.9978401286E+01          7.9999444682E+01          4.4999271749E+01          4.2176666667E+01          4.5003527120E+01          0.0000000000E+00          3.3010377656E+04          0.0000000000E+00          1.7797451403E+02          1.7539834594E+01          -1.1272327707E+02         6.0714622256E-01          1.0000000000E+00          1.2440865024E+02          5.1792461184E-01          2.5458058038E-01          
2018-02-05                15:40:25.148              35.65306885               855.673652                36.65306885               1517845225.149            2                         963                       4.9994920909E+01          7.9999015808E+01          4.4999473572E+01          4.2125000000E+01          4.5003501892E+01          0.0000000000E+00          3.3018811927E+04          0.0000000000E+00          1.7995325125E+02          -8.1774123943E+00         -6.8181649505E+01         -4.1066199273E-01         1.0000000000E+00          1.2456202260E+02          -7.6201856865E-02         1.8177814305E-01          
2018-02-05                15:40:26.002              35.65307873               855.673889                36.65307873               1517845226.002            2                         963                       4.9984788284E+01          7.9999015808E+01          4.4999473572E+01          4.2125000000E+01          4.5003501892E+01          0.0000000000E+00          3.3009670729E+04          0.0000000000E+00          1.7806952655E+02          1.0844599053E+01          -1.1368792939E+02         6.1801472532E-01          1.0000000000E+00          1.2428003583E+02          2.9585422514E-02          3.4600605850E-01          
2018-02-05                15:40:26.855              35.65308861               855.674127                36.65308861               1517845226.856            2                         963                       4.9990262960E+01          7.9999015808E+01          4.4999473572E+01          4.2125000000E+01          4.5003501892E+01          0.0000000000E+00          3.3009167891E+04          0.0000000000E+00          1.7740669500E+02          8.1090451573E+00          -8.0420998858E+01         7.7613329085E-01          1.0000000000E+00          1.2429738437E+02          9.1230336691E-01          2.9009966742E-01          
2018-02-05                15:40:27.713              35.65309854               855.674365                36.65309854               1517845227.714            2                         963                       4.9999568481E+01          7.9999015808E+01          4.4999473572E+01          4.2125000000E+01          4.5003501892E+01          0.0000000000E+00          3.3015024792E+04          0.0000000000E+00          1.7665773698E+02          5.8361007497E+00          -9.1003990695E+01         -1.7623182304E-01         1.0000000000E+00          1.2465887214E+02          1.0878536730E+00          2.4412966542E-01          
2018-02-05                15:40:28.568              35.65310843               855.674602                36.65310843               1517845228.568            2                         963                       5.0005964940E+01          7.9999015808E+01          4.4999473572E+01          4.2125000000E+01          4.5003501892E+01          0.0000000000E+00          3.3023165286E+04          0.0000000000E+00          1.7592372878E+02          8.1496387604E+00          -2.8729679809E+01         3.3655383366E-01          1.0000000000E+00          1.2422845934E+02          1.1895296107E+00          2.4932351666E-01          
2018-02-05                15:40:29.424              35.65311833               855.674840                36.65311833               1517845229.424            2                         963                       5.0006807353E+01          7.9999015808E+01          4.4999473572E+01          4.2125000000E+01          4.5003501892E+01          0.0000000000E+00          3.3024075104E+04          0.0000000000E+00          1.7525259491E+02          8.5092390213E+00          -4.4928484947E+01         3.0922242175E-01          1.0000000000E+00          1.2427898854E+02          1.1146354707E+00          2.6138957844E-01          
2018-02-05                15:40:30.280              35.65312825               855.675078                36.65312825               1517845230.281            2                         963                       4.9981536458E+01          7.9998324076E+01          4.4999473572E+01          4.2125000000E+01          4.5003363546E+01          0.0000000000E+00          3.3008460521E+04          0.0000000000E+00          1.7570099417E+02          3.0304041600E+00          -6.1457300919E+01         -7.5988539476E-02         1.0000000000E+00          1.2440695534E+02          1.1675680003E+00          1.8973790402E-01          
2018-02-05                15:40:31.135              35.65313815               855.675316                36.65313815               1517845231.136            2                         963                       4.9983006058E+01          7.9998252869E+01          4.4999473572E+01          4.2125000000E+01          4.5003349304E+01          0.0000000000E+00          3.3003114141E+04          0.0000000000E+00          1.7298311736E+02          1.3603154102E+01          -5.4297177349E+01         -3.6948832473E-01         1.0000000000E+00          1.2468673264E+02          -2.4396975830E-01         3.5254598744E-01          
2018-02-05                15:40:31.993              35.65314807               855.675554                36.65314807               1517845231.993            2                         963                       5.0018600464E+01          7.9998252869E+01          4.4999473572E+01          4.2125000000E+01          4.5003349304E+01          0.0000000000E+00          3.3019500000E+04          0.0000000000E+00          1.7338062527E+02          6.0016055177E+00          -6.1307982721E+01         4.4280380919E-01          1.0000000000E+00          1.2426513748E+02          4.4686399071E-01          3.4154708859E-01          
2018-02-05                15:40:32.846              35.65315795               855.675791                36.65315795               1517845232.847            2                         963                       4.9995949936E+01          7.9998252869E+01          4.4999473572E+01          4.2175416667E+01          4.5003349304E+01          0.0000000000E+00          3.3008250651E+04          0.0000000000E+00          1.7297378503E+02          7.5364936219E+00          -6.9466687724E+01         7.7567934032E-01          1.0000000000E+00          1.2423041235E+02          -3.3889149130E-01         1.7128309970E-01          
2018-02-05                15:40:33.706              35.65316789               855.676029                36.65316789               1517845233.706            2                         963                       5.0000242716E+01          7.9998252869E+01          4.4999473572E+01          4.2187500000E+01          4.5003349304E+01          0.0000000000E+00          3.3006717031E+04          0.0000000000E+00          1.7243267608E+02          1.1703614017E+01          -9.4100842164E+01         5.2005977776E-02          1.0000000000E+00          1.2423774468E+02          7.0649500124E-01          1.0526158349E-01          
2018-02-05                15:40:34.559              35.65317778               855.676267                36.65317778               1517845234.560            2                         963                       4.9990258331E+01          7.9998317566E+01          4.4999495138E+01          4.2187500000E+01          4.5003414001E+01          0.0000000000E+00          3.3001890078E+04          0.0000000000E+00          1.7259298921E+02          9.4832122845E+00          -3.2519064073E+01         6.3365007852E-02          1.0000000000E+00          1.2431147998E+02          1.4122069835E+00          2.5753030257E-01          
2018-02-05                15:40:35.417              35.65318771               855.676505                36.65318771               1517845235.418            2                         963                       5.0000797780E+01          7.9998435974E+01          4.4999534607E+01          4.2187500000E+01          4.5003532410E+01          0.0000000000E+00          3.3004341667E+04          0.0000000000E+00          1.7053992137E+02          1.7392859112E+01          -5.9484355033E+01         2.7895938413E-01          1.0000000000E+00          1.2442404347E+02          7.5272298230E-01          3.2299638461E-01          
2018-02-05                15:40:36.272              35.65319759               855.676742                36.65319759               1517845236.272            2                         963                       5.0002925975E+01          7.9998435974E+01          4.4999534607E+01          4.2187500000E+01          4.5003532410E+01          0.0000000000E+00          3.3009699219E+04          0.0000000000E+00          1.7077004120E+02          4.9191514654E+00          -8.3807949522E+01         7.5991995417E-01          1.0000000000E+00          1.2429706173E+02          1.2025756963E+00          1.9116102003E-01          
2018-02-05                15:40:37.125              35.65320747               855.676979                36.65320747               1517845237.125            2                         963                       5.0002536697E+01          7.9998435974E+01          4.4999534607E+01          4.2187500000E+01          4.5003532410E+01          0.0000000000E+00          3.3007925521E+04          0.0000000000E+00          1.6975058969E+02          1.1303890371E+01          -2.3972415959E+01         -2.0253990930E-01         1.0000000000E+00          1.2448844515E+02          4.4599241137E-01          3.3324097895E-01          
2018-02-05                15:40:37.979              35.65321735               855.677216                36.65321735               1517845237.979            2                         963                       4.9997389755E+01          7.9998435974E+01          4.4999534607E+01          4.2187500000E+01          4.5003532410E+01          0.0000000000E+00          3.2995045469E+04          0.0000000000E+00          1.6878363442E+02          1.7407071694E+01          -6.4628703476E+01         7.9770687695E-01          1.0000000000E+00          1.2432413113E+02          8.7356203103E-01          1.5176559312E-01          
2018-02-05                15:40:38.832              35.65322722               855.677453                36.65322722               1517845238.832            2                         963                       5.0007491913E+01          7.9998435974E+01          4.4999534607E+01          4.2187500000E+01          4.5003532410E+01          0.0000000000E+00          3.3002598906E+04          0.0000000000E+00          1.6826711926E+02          1.9842497639E+01          -5.4234706164E+01         7.3209683606E-01          1.0000000000E+00          1.2408505235E+02          9.5219309149E-01          2.7092330093E-01          
2018-02-05                15:40:39.686              35.65323711               855.677691                36.65323711               1517845239.686            2                         963                       4.9997655055E+01          7.9998229065E+01          4.4999465637E+01          4.2187500000E+01          4.5003532410E+01          0.0000000000E+00          3.2995633594E+04          0.0000000000E+00          1.6783865420E+02          1.3747235371E+01          -8.2034820200E+01         8.5891281608E-01          1.0000000000E+00          1.2416968355E+02          7.2591521182E-01          1.5743598679E-01          
2018-02-05                15:40:40.539              35.65324698               855.677928                36.65324698               1517845240.539            2                         963                       5.0007935588E+01          7.9998161316E+01          4.4999443054E+01          4.2187500000E+01          4.5003532410E+01          0.0000000000E+00          3.3001822135E+04          0.0000000000E+00          1.6715575457E+02          9.9386427946E+00          -4.9971861690E+01         -1.3811740984E-02         1.0000000000E+00          1.2476200780E+02          9.3186309020E-02          3.2089449510E-01          
2018-02-05                15:40:41.391              35.65325685               855.678164                36.65325685               1517845241.392            2                         963                       5.0000556717E+01          7.9998161316E+01          4.4999443054E+01          4.2187500000E+01          4.5003532410E+01          0.0000000000E+00          3.3000015964E+04          0.0000000000E+00          1.6968513402E+02          2.8380233472E+00          -5.6464552042E+01         6.6806304516E-01          1.0000000000E+00          1.2420681892E+02          4.9492006492E-02          1.1580723243E-01          
2018-02-05                15:40:42.246              35.65326674               855.678402                36.65326674               1517845242.246            2                         963                       5.0002716064E+01          7.9998161316E+01          4.4999443054E+01          4.2187500000E+01          4.5003532410E+01          0.0000000000E+00          3.3001613281E+04          0.0000000000E+00          1.6778846342E+02          7.6090840853E+00          -7.8960833359E+01         1.1975850276E+00          1.0000000000E+00          1.2408235169E+02          6.1668530534E-01          2.9367319627E-01          
2018-02-05                15:40:43.098              35.65327661               855.678639                36.65327661               1517845243.099            2                         963                       5.0005454483E+01          7.9998161316E+01          4.4999443054E+01          4.2187500000E+01          4.5003532410E+01          0.0000000000E+00          3.3008404714E+04          0.0000000000E+00          1.6596949519E+02          1.5416441996E+01          -8.7590651308E+01         2.0245482119E-01          1.0000000000E+00          1.2426359448E+02          7.4635065051E-01          1.1250969784E-01          
2018-02-05                15:40:43.953              35.65328649               855.678876                36.65328649               1517845243.953            2                         963                       5.0001471812E+01          7.9998161316E+01          4.4999443054E+01          4.2149166667E+01          4.5003532410E+01          0.0000000000E+00          3.3010162396E+04          0.0000000000E+00          1.6586322675E+02          1.2239901530E+01          -1.1961350892E+02         -4.8948299924E-02         1.0000000000E+00          1.2446943188E+02          1.2364606230E+00          3.8319524757E-01          
2018-02-05                15:40:44.805              35.65329637               855.679113                36.65329637               1517845244.806            2                         963                       4.9979688034E+01          7.9998121033E+01          4.4999563904E+01          4.2187500000E+01          4.5003612976E+01          0.0000000000E+00          3.2995167578E+04          0.0000000000E+00          1.6744671919E+02          5.9352416687E+00          -4.5755131768E+01         1.8939769665E-01          1.0000000000E+00          1.2424495074E+02          1.0398996552E+00          1.6645608223E-01          
2018-02-05                15:40:45.660              35.65330625               855.679350                36.65330625               1517845245.660            2                         963                       5.0005097504E+01          7.9998100281E+01          4.4999626160E+01          4.2187500000E+01          4.5003654480E+01          0.0000000000E+00          3.3010208672E+04          0.0000000000E+00          1.6551619952E+02          8.3905271374E+00          -1.1282800558E+02         -1.4115383474E-01         1.0000000000E+00          1.2450844257E+02          6.4217472771E-01          4.0212596133E-01          
2018-02-05                15:40:46.513              35.65331612               855.679587                36.65331612               1517845246.513            2                         963                       4.9974454753E+01          7.9998100281E+01          4.4999626160E+01          4.2187500000E+01          4.5003654480E+01          0.0000000000E+00          3.2993551562E+04          0.0000000000E+00          1.6405000995E+02          1.5935519710E+01          -9.9908345404E+01         1.1315990569E+00          1.0000000000E+00          1.2396991305E+02          8.8721886684E-01          1.6049131853E-01          
2018-02-05                15:40:47.365              35.65332600               855.679824                36.65332600               1517845247.366            2                         963                       4.9974895833E+01          7.9998100281E+01          4.4999626160E+01          4.2187500000E+01          4.5003654480E+01          0.0000000000E+00          3.2991730417E+04          0.0000000000E+00          1.6561873780E+02          3.9349671931E+00          -6.6120423163E+01         -6.6619721043E-02         1.0000000000E+00          1.2449509708E+02          1.3066271818E+00          3.6875956450E-01          
2018-02-05                15:40:48.220              35.65333588               855.680061                36.65333588               1517845248.220            2                         963                       5.0008318710E+01          7.9998100281E+01          4.4999626160E+01          4.2187500000E+01          4.5003654480E+01          0.0000000000E+00          3.3010381771E+04          0.0000000000E+00          1.6521091359E+02          4.6478149960E+00          -1.1151192117E+02         -2.0382704173E-01         1.0000000000E+00          1.2426365054E+02          1.4559724217E+00          1.2875654438E-01          
2018-02-05                15:40:49.072              35.65334575               855.680298                36.65334575               1517845249.073            2                         963                       5.0003767293E+01          7.9998100281E+01          4.4999626160E+01          4.2187500000E+01          4.5003654480E+01          0.0000000000E+00          3.3013973281E+04          0.0000000000E+00          1.6389539375E+02          6.4458978987E+00          -1.2622093346E+02         4.1536955248E-01          1.0000000000E+00          1.2430821391E+02          -3.5097052978E-01         3.4555369947E-01          
2018-02-05                15:40:49.927              35.65335564               855.680535                36.65335564               1517845249.927            2                         963                       5.0007730993E+01          7.9997981262E+01          4.4999626160E+01          4.2187500000E+01          4.5003601583E+01          0.0000000000E+00          3.3015372526E+04          0.0000000000E+00          1.6337775533E+02          9.2369503365E+00          -1.1236411986E+02         4.5933034979E-01          1.0000000000E+00          1.2426073918E+02          1.0771915985E+00          1.4401991852E-01          
2018-02-05                15:40:50.779              35.65336551               855.680772                36.65336551               1517845250.780            2                         963                       5.0010023855E+01          7.9997825623E+01          4.4999626160E+01          4.2187500000E+01          4.5003532410E+01          0.0000000000E+00          3.3015515651E+04          0.0000000000E+00          1.6398231217E+02          5.7698249789E-01          -9.7910033227E+01         1.4868908464E-01          1.0000000000E+00          1.2439924110E+02          8.3445137370E-01          2.7292814301E-01          
2018-02-05                15:40:51.638              35.65337544               855.681011                36.65337544               1517845251.638            2                         963                       5.0010099258E+01          7.9997825623E+01          4.4999626160E+01          4.2187500000E+01          4.5003532410E+01          0.0000000000E+00          3.3018327734E+04          0.0000000000E+00          1.6341231160E+02          7.4638898667E+00          -1.4811107026E+02         9.9947780070E-01          1.0000000000E+00          1.2407941974E+02          1.1108539706E+00          3.4653538615E-01          
2018-02-05                15:40:52.493              35.65338534               855.681248                36.65338534               1517845252.493            2                         963                       4.9995490952E+01          7.9997825623E+01          4.4999626160E+01          4.2187500000E+01          4.5003532410E+01          0.0000000000E+00          3.3008216042E+04          0.0000000000E+00          1.6092145246E+02          1.4315168143E+01          -7.2223139693E+01         7.9160228670E-01          1.0000000000E+00          1.2422947112E+02          5.3418057573E-01          1.5144343349E-01          
2018-02-05                15:40:53.345              35.65339521               855.681485                36.65339521               1517845253.346            2                         963                       4.9996752625E+01          7.9997825623E+01          4.4999626160E+01          4.2187500000E+01          4.5003532410E+01          0.0000000000E+00          3.3011682500E+04          0.0000000000E+00          1.6011731490E+02          2.2357634089E+01          -8.8891588412E+01         -1.0383080420E+00         1.0000000000E+00          1.2463873639E+02          1.6980747338E+00          2.9040374676E-01          
2018-02-05                15:40:54.200              35.65340509               855.681722                36.65340509               1517845254.200            2                         963                       5.0002307943E+01          7.9997825623E+01          4.4999626160E+01          4.2187500000E+01          4.5003532410E+01          0.0000000000E+00          3.3016209687E+04          0.0000000000E+00          1.6030719710E+02          1.1894856066E+01          -1.1699700259E+02         4.8627090150E-01          1.0000000000E+00          1.2399962870E+02          1.8219774425E+00          1.5058174437E-01          
2018-02-05                15:40:55.052              35.65341497               855.681959                36.65341497               1517845255.053            2                         963                       4.9992239380E+01          7.9997791443E+01          4.4999609070E+01          4.2187500000E+01          4.5003549500E+01          0.0000000000E+00          3.3010462448E+04          0.0000000000E+00          1.6001442356E+02          1.0989332104E+01          -7.0634917335E+01         1.0009368298E+00          1.0000000000E+00          1.2402280540E+02          5.9003620204E-01          2.8311051536E-01          
2018-02-05                15:40:55.905              35.65342484               855.682196                36.65342484               1517845255.906            2                         963                       5.0006456604E+01          7.9997642517E+01          4.4999534607E+01          4.2187500000E+01          4.5003623962E+01          0.0000000000E+00          3.3017209896E+04          0.0000000000E+00          1.6072424350E+02          4.7793993567E+00          -1.1584859388E+02         4.6903654812E-01          1.0000000000E+00          1.2394919479E+02          1.2486178747E+00          1.7787714365E-01          
2018-02-05                15:40:56.759              35.65343472               855.682433                36.65343472               1517845256.760            2                         963                       5.0001347809E+01          7.9997642517E+01          4.4999534607E+01          4.2187500000E+01          4.5003623962E+01          0.0000000000E+00          3.3013603229E+04          0.0000000000E+00          1.6027968042E+02          8.9886224478E+00          3.7089101222E+00          5.2820468133E-02          1.0000000000E+00          1.2429757378E+02          7.9509914781E-01          3.7175710282E-01          
2018-02-05                15:40:57.612              35.65344459               855.682670                36.65344459               1517845257.613            2                         963                       5.0011918920E+01          7.9997642517E+01          4.4999534607E+01          4.2187500000E+01          4.5003623962E+01          0.0000000000E+00          3.3019957786E+04          0.0000000000E+00          1.6120206996E+02          -1.4575731107E+00         -8.2664212487E+01         1.7248760354E-01          1.0000000000E+00          1.2431070757E+02          1.3103004311E+00          1.7106664205E-01          
2018-02-05                15:40:58.467              35.65345448               855.682908                36.65345448               1517845258.467            2                         963                       4.9996441650E+01          7.9997642517E+01          4.4999534607E+01          4.2187500000E+01          4.5003623962E+01          0.0000000000E+00          3.3012746562E+04          0.0000000000E+00          1.5972121553E+02          8.3594409272E+00          -3.9525999011E+01         4.6236657920E-01          1.0000000000E+00          1.2417185668E+02          2.5438442925E-01          2.7846346667E-01          
2018-02-05                15:40:59.319              35.65346435               855.683144                36.65346435               1517845259.320            2                         963                       4.9995001933E+01          7.9997736918E+01          4.4999481506E+01          4.2175416667E+01          4.5003623962E+01          0.0000000000E+00          3.3009707865E+04          0.0000000000E+00          1.5929726986E+02          4.9679154655E+00          -1.1310908078E+02         -1.5932652595E-01         1.0000000000E+00          1.2429850640E+02          9.2421188687E-01          1.7231526382E-01          
2018-02-05                15:41:00.174              35.65347424               855.683382                36.65347424               1517845260.174            2                         963                       4.9992794342E+01          7.9998130798E+01          4.4999259949E+01          4.2125000000E+01          4.5003623962E+01          0.0000000000E+00          3.3001740781E+04          0.0000000000E+00          1.5869069824E+02          3.6887382120E+00          -3.3088040468E+01         6.4346354964E-01          1.0000000000E+00          1.2407707655E+02          1.2119170354E+00          3.2113285150E-01          
2018-02-05                15:41:01.026              35.65348411               855.683619                36.65348411               1517845261.027            2                         963                       5.0000393677E+01          7.9998130798E+01          4.4999259949E+01          4.2125000000E+01          4.5003623962E+01          0.0000000000E+00          3.3009636953E+04          0.0000000000E+00          1.5798997536E+02          7.1129616492E+00          -1.3757790508E+02         -4.7391243183E-03         1.0000000000E+00          1.2422839693E+02          1.5543748714E+00          1.6611227509E-01          
2018-02-05                15:41:01.881              35.65349399               855.683856                36.65349399               1517845261.881            2                         963                       5.0001239751E+01          7.9998130798E+01          4.4999259949E+01          4.2130416667E+01          4.5003623962E+01          0.0000000000E+00          3.3009597214E+04          0.0000000000E+00          1.5577748931E+02          2.1511766474E+01          -1.0615135240E+02         1.8420369617E+00          1.0000000000E+00          1.2387001772E+02          7.3163169387E-01          2.6093941389E-01          
2018-02-05                15:41:02.733              35.65350387               855.684093                36.65350387               1517845262.734            2                         963                       5.0010502625E+01          7.9998130798E+01          4.4999259949E+01          4.2187500000E+01          4.5003623962E+01          0.0000000000E+00          3.3018354948E+04          0.0000000000E+00          1.5582610600E+02          9.2329834302E+00          -9.3407987184E+01         -3.6858102864E-01         1.0000000000E+00          1.2440247379E+02          5.3495165145E-01          2.3510678915E-01          
2018-02-05                15:41:03.586              35.65351374               855.684330                36.65351374               1517845263.587            2                         963                       5.0006046855E+01          7.9998130798E+01          4.4999259949E+01          4.2187500000E+01          4.5003623962E+01          0.0000000000E+00          3.3015950729E+04          0.0000000000E+00          1.5618978386E+02          7.6953123429E+00          -3.1657263771E+01         -9.9255006800E-02         1.0000000000E+00          1.2432997891E+02          1.5093247033E+00          3.9367926668E-01          
2018-02-05                15:41:04.444              35.65352367               855.684568                36.65352367               1517845264.445            2                         963                       4.9995998637E+01          7.9998135885E+01          4.4999261780E+01          4.2187500000E+01          4.5003623149E+01          0.0000000000E+00          3.3009373828E+04          0.0000000000E+00          1.5573462100E+02          4.5388055282E+00          -9.0136326724E+01         -1.0816017639E-01         1.0000000000E+00          1.2447979598E+02          3.9493920398E-01          3.0088654870E-01          
2018-02-05                15:41:05.299              35.65353356               855.684806                36.65353356               1517845265.300            2                         963                       5.0013358510E+01          7.9998893738E+01          4.4999534607E+01          4.2187500000E+01          4.5003501892E+01          0.0000000000E+00          3.3018375573E+04          0.0000000000E+00          1.5440414308E+02          1.8950858463E+01          -1.2161566932E+02         8.1916047615E-01          1.0000000000E+00          1.2402327000E+02          9.4789382782E-01          2.2906280930E-01          
2018-02-05                15:41:06.153              35.65354344               855.685043                36.65354344               1517845266.153            2                         963                       5.0013454895E+01          7.9998893738E+01          4.4999534607E+01          4.2187500000E+01          4.5003501892E+01          0.0000000000E+00          3.3024294635E+04          0.0000000000E+00          1.5501016168E+02          9.2450479479E+00          -9.5676963373E+01         -4.1875014745E-01         1.0000000000E+00          1.2426610183E+02          1.2432216948E+00          3.1113600464E-01          
2018-02-05                15:41:07.006              35.65355332               855.685280                36.65355332               1517845267.007            2                         963                       5.0006972961E+01          7.9998893738E+01          4.4999534607E+01          4.2187500000E+01          4.5003501892E+01          0.0000000000E+00          3.3021983646E+04          0.0000000000E+00          1.5545547929E+02          9.6323936628E+00          -8.0089855996E+01         5.5620303084E-01          1.0000000000E+00          1.2397237638E+02          1.0944352272E+00          1.7012279952E-01          
2018-02-05                15:41:07.859              35.65356319               855.685517                36.65356319               1517845267.860            2                         963                       4.9989632874E+01          7.9998893738E+01          4.4999534607E+01          4.2187500000E+01          4.5003501892E+01          0.0000000000E+00          3.3011289115E+04          0.0000000000E+00          1.5314608511E+02          8.9572454360E+00          -7.3596655333E+01         3.3079097187E-01          1.0000000000E+00          1.2440992165E+02          2.7562564922E-01          2.7488157529E-01          
2018-02-05                15:41:08.713              35.65357308               855.685754                36.65357308               1517845268.714            2                         963                       5.0005898768E+01          7.9998893738E+01          4.4999534607E+01          4.2187500000E+01          4.5003501892E+01          0.0000000000E+00          3.3023272422E+04          0.0000000000E+00          1.5254012203E+02          1.8621707917E+01          -7.8193833116E+01         1.9759290095E-01          1.0000000000E+00          1.2425772062E+02          8.6485302009E-01          2.3656434885E-01          
2018-02-05                15:41:09.569              35.65358299               855.685992                36.65358299               1517845269.570            2                         963                       5.0001679357E+01          7.9998794454E+01          4.4999472555E+01          4.2187500000E+01          4.5003501892E+01          0.0000000000E+00          3.3025310234E+04          0.0000000000E+00          1.5321051951E+02          1.2684883671E+01          -1.6676463323E+02         -5.8782854846E-03         1.0000000000E+00          1.2434199495E+02          4.6429752829E-01          1.9845158026E-01          
2018-02-05                15:41:10.426              35.65359289               855.686229                36.65359289               1517845270.426            2                         963                       4.9993763733E+01          7.9998649597E+01          4.4999382019E+01          4.2187500000E+01          4.5003501892E+01          0.0000000000E+00          3.3021765312E+04          0.0000000000E+00          1.5328783480E+02          -1.6330748153E+00         -5.5635344953E+01         6.8282011917E-01          1.0000000000E+00          1.2452005776E+02          -9.4654587003E-01         2.4961157081E-01          
2018-02-05                15:41:11.279              35.65360278               855.686467                36.65360278               1517845271.280            2                         963                       5.0009941508E+01          7.9998649597E+01          4.4999382019E+01          4.2187500000E+01          4.5003501892E+01          0.0000000000E+00          3.3029761927E+04          0.0000000000E+00          1.5169282638E+02          2.1462465416E+01          -1.3130441332E+02         9.3528504828E-01          1.0000000000E+00          1.2401595625E+02          1.4543329513E+00          1.4936830216E-01          
2018-02-05                15:41:12.132              35.65361265               855.686704                36.65361265               1517845272.133            2                         963                       4.9997517904E+01          7.9998649597E+01          4.4999382019E+01          4.2187500000E+01          4.5003501892E+01          0.0000000000E+00          3.3023640104E+04          0.0000000000E+00          1.5270676762E+02          3.5503051313E+00          -3.6508753749E+01         -1.8903695738E-03         1.0000000000E+00          1.2429421072E+02          1.2370684979E+00          2.3834634546E-01          
2018-02-05                15:41:12.986              35.65362253               855.686941                36.65362253               1517845272.987            2                         963                       5.0013692627E+01          7.9998649597E+01          4.4999382019E+01          4.2187500000E+01          4.5003501892E+01          0.0000000000E+00          3.3035967083E+04          0.0000000000E+00          1.5128980890E+02          7.4126020491E+00          -1.4348798510E+02         1.0702549628E+00          1.0000000000E+00          1.2416425000E+02          5.3713808640E-01          3.0221822974E-01          
2018-02-05                15:41:13.839              35.65363241               855.687178                36.65363241               1517845273.840            2                         963                       5.0011016210E+01          7.9998649597E+01          4.4999382019E+01          4.2187500000E+01          4.5003501892E+01          0.0000000000E+00          3.3039092708E+04          0.0000000000E+00          1.5018723384E+02          1.2502085625E+01          -6.2937556115E+01         1.3945886982E-01          1.0000000000E+00          1.2439897785E+02          4.1997588988E-01          2.3787962887E-01          
2018-02-05                15:41:14.693              35.65364228               855.687415                36.65364228               1517845274.693            2                         963                       5.0002077789E+01          7.9998660583E+01          4.4999377136E+01          4.2185000000E+01          4.5003506775E+01          0.0000000000E+00          3.3036544062E+04          0.0000000000E+00          1.5080808777E+02          3.3711777672E+00          -6.1287386316E+01         6.3529400172E-01          1.0000000000E+00          1.2402851185E+02          3.9484812454E-01          3.0975525280E-01          
2018-02-05                15:41:15.546              35.65365216               855.687652                36.65365216               1517845275.547            2                         963                       5.0001196391E+01          7.9998924255E+01          4.4999259949E+01          4.2132500000E+01          4.5003623962E+01          0.0000000000E+00          3.3036820677E+04          0.0000000000E+00          1.5157841102E+02          -5.4952246433E+00         7.1678554411E+01          -2.3927815587E-01         1.0000000000E+00          1.2442713650E+02          -3.7427780020E-01         2.5265392914E-01          
2018-02-05                15:41:16.400              35.65366204               855.687889                36.65366204               1517845276.400            2                         963                       5.0008593801E+01          7.9998924255E+01          4.4999259949E+01          4.2187500000E+01          4.5003623962E+01          0.0000000000E+00          3.3042884740E+04          0.0000000000E+00          1.4960783587E+02          8.6525768021E+00          -8.5677869174E+01         1.0911483973E+00          1.0000000000E+00          1.2385297129E+02          1.0298575324E+00          1.6772607776E-01          
2018-02-05                15:41:17.253              35.65367192               855.688126                36.65367192               1517845277.254            2                         963                       5.0001679103E+01          7.9998924255E+01          4.4999259949E+01          4.2180416667E+01          4.5003623962E+01          0.0000000000E+00          3.3039841042E+04          0.0000000000E+00          1.4951242321E+02          1.0319632722E+01          -7.9426855571E+01         6.0935827337E-01          1.0000000000E+00          1.2415268871E+02          7.2704490860E-01          2.7885400016E-01          
2018-02-05                15:41:18.107              35.65368179               855.688363                36.65368179               1517845278.107            2                         963                       4.9980295181E+01          7.9998924255E+01          4.4999259949E+01          4.2156250000E+01          4.5003623962E+01          0.0000000000E+00          3.3023720703E+04          0.0000000000E+00          1.4910313945E+02          1.2283491170E+01          -1.2250341928E+02         5.3424957659E-01          1.0000000000E+00          1.2426828926E+02          8.0762638431E-01          2.4874117688E-01          
2018-02-05                15:41:18.960              35.65369168               855.688600                36.65369168               1517845278.961            2                         963                       5.0002281189E+01          7.9998924255E+01          4.4999259949E+01          4.2148750000E+01          4.5003623962E+01          0.0000000000E+00          3.3031713516E+04          0.0000000000E+00          1.4949802915E+02          5.4509430456E+00          -4.1351469920E+01         9.7168132464E-02          1.0000000000E+00          1.2433091366E+02          4.6626468733E-01          3.0691548368E-01          
2018-02-05                15:41:19.813              35.65370155               855.688837                36.65370155               1517845279.814            2                         963                       5.0003294881E+01          7.9998943583E+01          4.4999337260E+01          4.2187500000E+01          4.5003546651E+01          0.0000000000E+00          3.3033129297E+04          0.0000000000E+00          1.4981096765E+02          -1.0518215942E+00         -1.0120202018E+02         8.7970412306E-01          1.0000000000E+00          1.2402417449E+02          1.7438272140E-01          1.6836297100E-01          
2018-02-05                15:41:20.668              35.65371145               855.689075                36.65371145               1517845280.669            2                         963                       5.0007532069E+01          7.9998954773E+01          4.4999382019E+01          4.2162916667E+01          4.5003501892E+01          0.0000000000E+00          3.3036159557E+04          0.0000000000E+00          1.4893696633E+02          4.8766410295E+00          -1.5263177386E+02         5.9036191311E-01          1.0000000000E+00          1.2396863164E+02          7.9516397357E-02          1.9619396820E-01          
2018-02-05                15:41:21.526              35.65372138               855.689313                36.65372138               1517845281.527            2                         963                       4.9990578537E+01          7.9998954773E+01          4.4999382019E+01          4.2125000000E+01          4.5003501892E+01          0.0000000000E+00          3.3026207109E+04          0.0000000000E+00          1.4875756662E+02          3.8960760185E+00          -1.1074401336E+02         3.4736547333E-02          1.0000000000E+00          1.2415503366E+02          1.8292751457E+00          2.0047586060E-01          
2018-02-05                15:41:22.380              35.65373125               855.689550                36.65373125               1517845282.380            2                         963                       5.0004302521E+01          7.9998954773E+01          4.4999382019E+01          4.2160000000E+01          4.5003501892E+01          0.0000000000E+00          3.3038214063E+04          0.0000000000E+00          1.4759143350E+02          9.1042364736E+00          -1.3221604894E+02         5.1612273949E-01          1.0000000000E+00          1.2420982460E+02          1.1355201245E+00          2.8325981063E-01          
2018-02-05                15:41:23.233              35.65374112               855.689787                36.65374112               1517845283.233            2                         963                       4.9976801605E+01          7.9998954773E+01          4.4999382019E+01          4.2128750000E+01          4.5003501892E+01          0.0000000000E+00          3.3021990625E+04          0.0000000000E+00          1.4643084184E+02          1.7514014442E+01          -1.0427610098E+02         7.6557176156E-01          1.0000000000E+00          1.2401262220E+02          9.2650546458E-01          2.9126957201E-01          
2018-02-05                15:41:24.086              35.65375101               855.690024                36.65375101               1517845284.087            2                         963                       4.9996779887E+01          7.9998954773E+01          4.4999382019E+01          4.2125000000E+01          4.5003501892E+01          0.0000000000E+00          3.3028066016E+04          0.0000000000E+00          1.4646551176E+02          6.2820666123E+00          -4.1591220040E+01         4.0648187019E-01          1.0000000000E+00          1.2411619437E+02          6.4982163133E-01          2.8271977295E-01          
2018-02-05                15:41:24.944              35.65376093               855.690262                36.65376093               1517845284.944            2                         963                       5.0023158417E+01          7.9998828430E+01          4.4999269714E+01          4.2125000000E+01          4.5003558044E+01          0.0000000000E+00          3.3047444453E+04          0.0000000000E+00          1.4425437712E+02          2.5310807552E+01          -1.2748561033E+02         1.0260782543E+00          1.0000000000E+00          1.2415804414E+02          7.8345008486E-01          1.8461537498E-01          
2018-02-05                15:41:25.799              35.65377082               855.690500                36.65377082               1517845285.799            2                         963                       5.0001438293E+01          7.9998680115E+01          4.4999137878E+01          4.2138333333E+01          4.5003623962E+01          0.0000000000E+00          3.3041107865E+04          0.0000000000E+00          1.4645290589E+02          1.1356081028E+01          -1.3859451179E+01         4.2072845246E-01          1.0000000000E+00          1.2401033526E+02          6.6903084567E-01          2.2801253076E-01          
2018-02-05                15:41:26.653              35.65378071               855.690737                36.65378071               1517845286.653            2                         963                       4.9982436523E+01          7.9998680115E+01          4.4999137878E+01          4.2187500000E+01          4.5003623962E+01          0.0000000000E+00          3.3027862500E+04          0.0000000000E+00          1.4515263347E+02          1.1540871337E+01          -5.7918934791E+01         3.0020839292E-01          1.0000000000E+00          1.2424413549E+02          9.4274266121E-01          3.1368099308E-01          
2018-02-05                15:41:27.506              35.65379058               855.690974                36.65379058               1517845287.506            2                         963                       4.9995861231E+01          7.9998680115E+01          4.4999137878E+01          4.2187500000E+01          4.5003623962E+01          0.0000000000E+00          3.3031355365E+04          0.0000000000E+00          1.4655752268E+02          -4.1691026204E-01         -1.0278225915E+02         5.1591082985E-01          1.0000000000E+00          1.2400684344E+02          1.2661961375E+00          2.5676896505E-01          
2018-02-05                15:41:28.361              35.65380047               855.691211                36.65380047               1517845288.361            2                         963                       5.0010913035E+01          7.9998680115E+01          4.4999137878E+01          4.2187500000E+01          4.5003623962E+01          0.0000000000E+00          3.3045700026E+04          0.0000000000E+00          1.4384762853E+02          1.3907198146E+01          -1.4129026371E+02         3.4540722050E-01          1.0000000000E+00          1.2399948130E+02          1.4403743155E-01          2.9244183584E-01          
2018-02-05                15:41:29.219              35.65381041               855.691450                36.65381041               1517845289.219            2                         963                       4.9980980606E+01          7.9998680115E+01          4.4999137878E+01          4.2187500000E+01          4.5003623962E+01          0.0000000000E+00          3.3025836198E+04          0.0000000000E+00          1.4536547380E+02          6.1878820171E+00          -1.0462835888E+02         -4.1139811333E-01         1.0000000000E+00          1.2429577798E+02          1.5026849763E+00          3.7360986718E-01          
2018-02-05                15:41:30.072              35.65382028               855.691687                36.65382028               1517845290.072            2                         963                       5.0024242147E+01          7.9999209086E+01          4.4999296570E+01          4.2187500000E+01          4.5003333028E+01          0.0000000000E+00          3.3046711458E+04          0.0000000000E+00          1.4267715822E+02          1.4754106049E+01          -6.5586311439E+01         2.4577807558E-01          1.0000000000E+00          1.2407502277E+02          1.1911647709E+00          1.8749427242E-01          
2018-02-05                15:41:30.926              35.65383016               855.691924                36.65383016               1517845290.926            2                         963                       5.0015871073E+01          7.9999290466E+01          4.4999320984E+01          4.2149166667E+01          4.5003288269E+01          0.0000000000E+00          3.3049129792E+04          0.0000000000E+00          1.4464639606E+02          2.2928358557E+00          -1.4945642979E+02         6.2800347932E-01          1.0000000000E+00          1.2410826104E+02          2.1378283596E-01          3.4645384628E-01          
2018-02-05                15:41:31.779              35.65384003               855.692161                36.65384003               1517845291.779            2                         963                       4.9981891759E+01          7.9999290466E+01          4.4999320984E+01          4.2125000000E+01          4.5003288269E+01          0.0000000000E+00          3.3033473047E+04          0.0000000000E+00          1.4456375805E+02          6.2309410014E+00          -1.3808832942E+02         3.6880941037E-01          1.0000000000E+00          1.2403961578E+02          9.1734344867E-01          2.2489824750E-01          
2018-02-05                15:41:32.631              35.65384991               855.692398                36.65384991               1517845292.632            2                         963                       4.9993294296E+01          7.9999290466E+01          4.4999320984E+01          4.2132916667E+01          4.5003288269E+01          0.0000000000E+00          3.3033670521E+04          0.0000000000E+00          1.4391662098E+02          8.0730921406E+00          -1.9765246324E+01         -6.8496980491E-01         1.0000000000E+00          1.2437071006E+02          1.2369581621E+00          2.6405526596E-01          
2018-02-05                15:41:33.487              35.65385981               855.692636                36.65385981               1517845293.488            2                         963                       5.0014833450E+01          7.9999290466E+01          4.4999320984E+01          4.2156250000E+01          4.5003288269E+01          0.0000000000E+00          3.3046578125E+04          0.0000000000E+00          1.4180306181E+02          1.0577038308E+01          -6.9569967259E+01         4.4939774614E-02          1.0000000000E+00          1.2424214596E+02          5.6003549509E-01          2.6194070314E-01          
2018-02-05                15:41:34.345              35.65386973               855.692874                36.65386973               1517845294.345            2                         963                       5.0004099909E+01          7.9999290466E+01          4.4999320984E+01          4.2125000000E+01          4.5003288269E+01          0.0000000000E+00          3.3046231354E+04          0.0000000000E+00          1.4228221567E+02          1.0363634022E+01          -1.4016080869E+02         5.8004147819E-01          1.0000000000E+00          1.2395296762E+02          8.9072827375E-01          1.4762419679E-01          
2018-02-05                15:41:35.197              35.65387961               855.693111                36.65387961               1517845295.198            2                         963                       4.9987264938E+01          7.9999522400E+01          4.4999224345E+01          4.2125000000E+01          4.5003365580E+01          0.0000000000E+00          3.3037109479E+04          0.0000000000E+00          1.4259731439E+02          9.1025850219E-01          -1.4028923132E+02         -5.9660230773E-01         1.0000000000E+00          1.2430475748E+02          2.0038633254E+00          2.8022703860E-01          
2018-02-05                15:41:36.055              35.65388954               855.693349                36.65388954               1517845296.056            2                         963                       4.9986501389E+01          7.9999656677E+01          4.4999168396E+01          4.2125000000E+01          4.5003410339E+01          0.0000000000E+00          3.3030758646E+04          0.0000000000E+00          1.4250791924E+02          6.1624653368E+00          -8.7608074732E+01         7.9376757785E-01          1.0000000000E+00          1.2378214299E+02          3.7823603076E-01          2.5182484722E-01          
2018-02-05                15:41:36.914              35.65389948               855.693587                36.65389948               1517845296.915            2                         963                       4.9986232808E+01          7.9999656677E+01          4.4999168396E+01          4.2125000000E+01          4.5003410339E+01          0.0000000000E+00          3.3025877630E+04          0.0000000000E+00          1.4247253989E+02          -1.0991393740E-01         -3.8762279541E+01         5.4574457798E-01          1.0000000000E+00          1.2411070796E+02          1.2042408235E+00          3.3243989299E-01          
2018-02-05                15:41:37.769              35.65390937               855.693825                36.65390937               1517845297.770            2                         963                       5.0009865468E+01          7.9999656677E+01          4.4999168396E+01          4.2125000000E+01          4.5003410339E+01          0.0000000000E+00          3.3039284167E+04          0.0000000000E+00          1.4255667026E+02          -2.2187270878E-01         -2.2592251662E+01         -2.6962919712E-01         1.0000000000E+00          1.2407956935E+02          1.0965756164E+00          1.9728413412E-01          
2018-02-05                15:41:38.622              35.65391925               855.694062                36.65391925               1517845298.623            2                         963                       5.0013490804E+01          7.9999656677E+01          4.4999168396E+01          4.2125000000E+01          4.5003410339E+01          0.0000000000E+00          3.3046820938E+04          0.0000000000E+00          1.4018479940E+02          1.1762990194E+01          -1.5972431252E+02         1.6659671094E-01          1.0000000000E+00          1.2406481645E+02          -1.7045502349E-02         2.8132381460E-01          
2018-02-05                15:41:39.476              35.65392913               855.694299                36.65392913               1517845299.477            2                         963                       5.0011643041E+01          7.9999658508E+01          4.4999172058E+01          4.2125000000E+01          4.5003410339E+01          0.0000000000E+00          3.3050128385E+04          0.0000000000E+00          1.4066975567E+02          7.7140277340E+00          -1.2063376549E+02         7.1894818251E-01          1.0000000000E+00          1.2380059708E+02          2.1857960577E+00          1.2534171235E-01          
2018-02-05                15:41:40.329              35.65393900               855.694536                36.65393900               1517845300.330            2                         963                       5.0007781982E+01          7.9999687195E+01          4.4999229431E+01          4.2125000000E+01          4.5003410339E+01          0.0000000000E+00          3.3051718750E+04          0.0000000000E+00          1.3941057036E+02          9.4189092028E+00          -7.6680628587E+01         3.6300867584E-01          1.0000000000E+00          1.2406738134E+02          1.2436972677E+00          2.6363710177E-01          
2018-02-05                15:41:41.184              35.65394889               855.694773                36.65394889               1517845301.184            2                         963                       4.9994432144E+01          7.9999687195E+01          4.4999229431E+01          4.2125000000E+01          4.5003410339E+01          0.0000000000E+00          3.3048127969E+04          0.0000000000E+00          1.3770770816E+02          1.7126154200E+01          -1.4888743930E+02         7.4995312140E-01          1.0000000000E+00          1.2393657586E+02          1.6455263139E+00          1.4566063446E-01          
2018-02-05                15:41:42.036              35.65395876               855.695010                36.65395876               1517845302.037            2                         963                       5.0008856303E+01          7.9999687195E+01          4.4999229431E+01          4.2132916667E+01          4.5003410339E+01          0.0000000000E+00          3.3061356146E+04          0.0000000000E+00          1.3877626499E+02          8.8113801248E+00          -6.9253423176E+01         2.3907916580E-01          1.0000000000E+00          1.2430379230E+02          7.6292394988E-01          2.3024227449E-01          
2018-02-05                15:41:42.891              35.65396865               855.695248                36.65396865               1517845302.891            2                         963                       4.9983785629E+01          7.9999687195E+01          4.4999229431E+01          4.2156250000E+01          4.5003410339E+01          0.0000000000E+00          3.3048841797E+04          0.0000000000E+00          1.3920325982E+02          -9.9814378048E+00         -1.2917723117E+02         1.5233510113E-02          1.0000000000E+00          1.2418010319E+02          1.0654550228E+00          2.1198794678E-01          
2018-02-05                15:41:43.749              35.65397858               855.695486                36.65397858               1517845303.749            2                         963                       4.9998808543E+01          7.9999687195E+01          4.4999229431E+01          4.2125000000E+01          4.5003410339E+01          0.0000000000E+00          3.3055179271E+04          0.0000000000E+00          1.3871692189E+02          1.6864610516E+00          -8.7032565796E+01         1.0234759889E+00          1.0000000000E+00          1.2367122836E+02          1.3155089480E+00          2.4524119813E-01          
2018-02-05                15:41:44.602              35.65398846               855.695723                36.65398846               1517845304.603            2                         963                       4.9986572418E+01          7.9999684753E+01          4.4999229431E+01          4.2125000000E+01          4.5003412781E+01          0.0000000000E+00          3.3045170234E+04          0.0000000000E+00          1.3764231844E+02          -6.2793058299E+00         -4.9991336149E+01         2.4540588418E-01          1.0000000000E+00          1.2429345299E+02          2.9493250180E-01          3.7306811724E-01          
2018-02-05                15:41:45.457              35.65399834               855.695960                36.65399834               1517845305.457            2                         963                       5.0052490234E+01          7.9999565125E+01          4.4999229431E+01          4.2125000000E+01          4.5003532410E+01          0.0000000000E+00          3.3085085938E+04          0.0000000000E+00          1.3799667388E+02          -1.4065336195E-01         1.8957286531E+01          2.9216473822E-01          1.0000000000E+00          1.2401664878E+02          1.1931216665E+00          1.7235282105E-01          
2018-02-05                15:41:46.315              35.65400829               855.696199                36.65400829               1517845306.316            2                         963                       5.0001621704E+01          7.9999565125E+01          4.4999229431E+01          4.2125000000E+01          4.5003532410E+01          0.0000000000E+00          3.3065317552E+04          0.0000000000E+00          1.3694358350E+02          4.7052075107E+00          -8.4058948496E+01         1.5285551577E-01          1.0000000000E+00          1.2408068871E+02          1.6652887945E+00          2.6228073117E-01          
2018-02-05                15:41:47.174              35.65401823               855.696437                36.65401823               1517845307.175            2                         963                       4.9995169754E+01          7.9999565125E+01          4.4999229431E+01          4.2125000000E+01          4.5003532410E+01          0.0000000000E+00          3.3059035547E+04          0.0000000000E+00          1.3611866668E+02          9.1716222422E+00          -6.2882225595E+01         5.7123133870E-02          1.0000000000E+00          1.2412338550E+02          1.3078524886E+00          2.6565305629E-01          
2018-02-05                15:41:48.028              35.65402810               855.696674                36.65402810               1517845308.028            2                         963                       5.0001237793E+01          7.9999565125E+01          4.4999229431E+01          4.2163750000E+01          4.5003532410E+01          0.0000000000E+00          3.3061003750E+04          0.0000000000E+00          1.3603034503E+02          7.9868587566E+00          -9.3466213734E+01         2.4153932582E-01          1.0000000000E+00          1.2421643554E+02          2.2118703036E+00          2.6395052088E-01          
2018-02-05                15:41:48.881              35.65403799               855.696912                36.65403799               1517845308.882            2                         963                       4.9996501567E+01          7.9999565125E+01          4.4999229431E+01          4.2125000000E+01          4.5003532410E+01          0.0000000000E+00          3.3053618021E+04          0.0000000000E+00          1.3350589655E+02          1.9723179613E+01          -1.9966115695E+02         1.0746115617E-01          1.0000000000E+00          1.2418894786E+02          1.1142328264E+00          2.4092449826E-01          
2018-02-05                15:41:49.734              35.65404786               855.697149                36.65404786               1517845309.735            2                         963                       5.0001579030E+01          7.9999591166E+01          4.4999213155E+01          4.2131666667E+01          4.5003529154E+01          0.0000000000E+00          3.3055980833E+04          0.0000000000E+00          1.3360974690E+02          9.9582713576E+00          -8.2712405518E+01         1.0420516911E+00          1.0000000000E+00          1.2402662784E+02          1.5238481466E-01          2.9639000559E-01          
2018-02-05                15:41:50.588              35.65405774               855.697386                36.65405774               1517845310.589            2                         963                       5.0000979462E+01          7.9999809265E+01          4.4999076843E+01          4.2145000000E+01          4.5003501892E+01          0.0000000000E+00          3.3056079375E+04          0.0000000000E+00          1.3349190079E+02          6.1958237252E+00          -4.9831721421E+01         2.1005818239E-01          1.0000000000E+00          1.2419571741E+02          1.3635598922E+00          2.3102789766E-01          
2018-02-05                15:41:51.441              35.65406762               855.697623                36.65406762               1517845311.442            2                         963                       4.9991680145E+01          7.9999809265E+01          4.4999076843E+01          4.2150000000E+01          4.5003501892E+01          0.0000000000E+00          3.3047568750E+04          0.0000000000E+00          1.3276929826E+02          1.3524329766E+01          2.3953094491E+01          4.7380194197E-01          1.0000000000E+00          1.2401656591E+02          9.1624205231E-01          2.6242006511E-01          
2018-02-05                15:41:52.295              35.65407749               855.697860                36.65407749               1517845312.295            2                         963                       5.0006278992E+01          7.9999809265E+01          4.4999076843E+01          4.2177500000E+01          4.5003501892E+01          0.0000000000E+00          3.3055521562E+04          0.0000000000E+00          1.3261274900E+02          1.1655869868E+01          -1.5618066984E+02         9.3270848403E-02          1.0000000000E+00          1.2404750900E+02          2.8994932632E-01          3.0057194487E-01          
2018-02-05                15:41:53.148              35.65408737               855.698097                36.65408737               1517845313.149            2                         963                       4.9997863007E+01          7.9999809265E+01          4.4999076843E+01          4.2125000000E+01          4.5003501892E+01          0.0000000000E+00          3.3052690078E+04          0.0000000000E+00          1.3196168284E+02          1.2591562960E+01          -1.5939958329E+01         3.6013348692E-01          1.0000000000E+00          1.2400606221E+02          9.6077951086E-01          2.7221791303E-01          
2018-02-05                15:41:54.002              35.65409725               855.698334                36.65409725               1517845314.002            2                         963                       4.9983603032E+01          7.9999809265E+01          4.4999076843E+01          4.2125000000E+01          4.5003501892E+01          0.0000000000E+00          3.3045223854E+04          0.0000000000E+00          1.3135296600E+02          6.4553496367E+00          -1.1618013373E+02         2.6414724139E-01          1.0000000000E+00          1.2408548355E+02          1.3623821209E+00          2.6346500713E-01          
2018-02-05                15:41:54.865              35.65410725               855.698574                36.65410725               1517845314.866            2                         963                       4.9971588491E+01          7.9999677429E+01          4.4999076843E+01          4.2125000000E+01          4.5003392029E+01          0.0000000000E+00          3.3031094922E+04          0.0000000000E+00          1.3131434431E+02          1.4854641852E+01          -1.2045536136E+01         7.9963685713E-01          1.0000000000E+00          1.2364198876E+02          1.0049937040E+00          2.4821450649E-01          
2018-02-05                15:41:55.720              35.65411714               855.698811                36.65411714               1517845315.721            2                         963                       5.0011334229E+01          7.9999626160E+01          4.4999076843E+01          4.2125000000E+01          4.5003349304E+01          0.0000000000E+00          3.3048854427E+04          0.0000000000E+00          1.3130049126E+02          1.7452356751E+00          -6.1851571059E+01         -1.2944287897E-01         1.0000000000E+00          1.2421205856E+02          1.9541373129E+00          2.7787052273E-01          
2018-02-05                15:41:56.573              35.65412701               855.699048                36.65412701               1517845316.574            2                         963                       5.0033670959E+01          7.9999626160E+01          4.4999076843E+01          4.2125000000E+01          4.5003349304E+01          0.0000000000E+00          3.3066899870E+04          0.0000000000E+00          1.3076508856E+02          7.1913835503E+00          -1.1813035983E+02         -1.5788074925E-01         1.0000000000E+00          1.2399657595E+02          1.6609218039E+00          1.7058665930E-01          
2018-02-05                15:41:57.427              35.65413689               855.699285                36.65413689               1517845317.427            2                         963                       5.0000688477E+01          7.9999626160E+01          4.4999076843E+01          4.2125000000E+01          4.5003349304E+01          0.0000000000E+00          3.3050499792E+04          0.0000000000E+00          1.2831213669E+02          1.7504208748E+01          -1.3498014112E+02         2.6674817339E-01          1.0000000000E+00          1.2412705700E+02          2.7457722659E-01          3.3243989865E-01          
2018-02-05                15:41:58.280              35.65414677               855.699522                36.65414677               1517845318.281            2                         963                       5.0013101552E+01          7.9999626160E+01          4.4999076843E+01          4.2125000000E+01          4.5003349304E+01          0.0000000000E+00          3.3057578229E+04          0.0000000000E+00          1.2723669248E+02          1.4146950569E+01          -9.8290749611E+01         3.7131148509E-01          1.0000000000E+00          1.2424105940E+02          7.1289433750E-01          1.9957922531E-01          
2018-02-05                15:41:59.134              35.65415664               855.699759                36.65415664               1517845319.134            2                         963                       5.0011406809E+01          7.9999626160E+01          4.4999076843E+01          4.2125000000E+01          4.5003349304E+01          0.0000000000E+00          3.3060147969E+04          0.0000000000E+00          1.2898904177E+02          -2.2560029016E+00         6.8011502895E+00          -2.2457832628E-01         1.0000000000E+00          1.2420835771E+02          7.4256351608E-01          2.3141580032E-01          
2018-02-05                15:41:59.987              35.65416653               855.699997                36.65416653               1517845319.988            2                         963                       4.9993881989E+01          7.9999471537E+01          4.4999045919E+01          4.2125000000E+01          4.5003318380E+01          0.0000000000E+00          3.3048441615E+04          0.0000000000E+00          1.2613074413E+02          2.0740291125E+01          -4.3142546148E+00         2.7450681326E-01          1.0000000000E+00          1.2447797444E+02          -1.0633507322E-01         2.4748768233E-01          
2018-02-05                15:42:00.841              35.65417640               855.700234                36.65417640               1517845320.841            2                         963                       5.0003299764E+01          7.9999320984E+01          4.4999015808E+01          4.2125000000E+01          4.5003288269E+01          0.0000000000E+00          3.3052328073E+04          0.0000000000E+00          1.2832345642E+02          8.6355205240E+00          -4.3103699841E+01         6.1478122492E-01          1.0000000000E+00          1.2382280091E+02          1.0499862447E+00          2.7245552434E-01          
2018-02-05                15:42:01.697              35.65418632               855.700472                36.65418632               1517845321.698            2                         963                       4.9987424469E+01          7.9999320984E+01          4.4999015808E+01          4.2125000000E+01          4.5003288269E+01          0.0000000000E+00          3.3041119688E+04          0.0000000000E+00          1.2648769094E+02          9.8994634975E+00          -5.5385943199E+01         4.0906407200E-01          1.0000000000E+00          1.2411751214E+02          6.8072632312E-01          2.4263988535E-01          
2018-02-05                15:42:02.553              35.65419623               855.700709                36.65419623               1517845322.554            2                         963                       5.0000805969E+01          7.9999320984E+01          4.4999015808E+01          4.2141666667E+01          4.5003288269E+01          0.0000000000E+00          3.3047467708E+04          0.0000000000E+00          1.2663540386E+02          1.1693110397E+00          -9.8839818329E+01         -5.4423790635E-01         1.0000000000E+00          1.2428915945E+02          1.1856584348E+00          1.9380328134E-01          
2018-02-05                15:42:03.411              35.65420616               855.700948                36.65420616               1517845323.412            2                         963                       5.0010435104E+01          7.9999320984E+01          4.4999015808E+01          4.2187500000E+01          4.5003288269E+01          0.0000000000E+00          3.3052300573E+04          0.0000000000E+00          1.2563713494E+02          1.7887252583E+01          -2.1674030409E+01         5.3280590996E-01          1.0000000000E+00          1.2398271641E+02          -1.9343509337E-01         1.6698975607E-01          
2018-02-05                15:42:04.266              35.65421604               855.701185                36.65421604               1517845324.266            2                         963                       5.0007947693E+01          7.9999320984E+01          4.4999015808E+01          4.2187500000E+01          4.5003288269E+01          0.0000000000E+00          3.3052725208E+04          0.0000000000E+00          1.2688781558E+02          -5.9726568431E+00         -6.1443327083E+01         -5.4796246768E-01         1.0000000000E+00          1.2431791417E+02          5.7382115975E-01          3.4879030704E-01          
2018-02-05                15:42:05.119              35.65422593               855.701422                36.65422593               1517845325.120            2                         963                       5.0005435867E+01          7.9999538879E+01          4.4999015808E+01          4.2137916667E+01          4.5003336690E+01          0.0000000000E+00          3.3054501979E+04          0.0000000000E+00          1.2525650890E+02          9.2362717171E-02          -4.6399945759E+01         9.2332547142E-01          1.0000000000E+00          1.2391146720E+02          9.2691309705E-01          1.5627483558E-01          
2018-02-05                15:42:05.973              35.65423580               855.701659                36.65423580               1517845325.973            2                         963                       4.9986290359E+01          7.9999595642E+01          4.4999015808E+01          4.2125000000E+01          4.5003349304E+01          0.0000000000E+00          3.3043173828E+04          0.0000000000E+00          1.2349838195E+02          1.8087158828E+01          -1.8103763181E+02         9.9685082007E-01          1.0000000000E+00          1.2375680949E+02          9.4131422366E-01          3.7066966162E-01          
2018-02-05                15:42:06.825              35.65424567               855.701896                36.65424567               1517845326.826            2                         963                       4.9979961039E+01          7.9999595642E+01          4.4999015808E+01          4.2125000000E+01          4.5003349304E+01          0.0000000000E+00          3.3030045365E+04          0.0000000000E+00          1.2309848903E+02          2.1094794605E-01          -5.5661622953E+01         6.7849533433E-01          1.0000000000E+00          1.2407177496E+02          5.8859044493E-01          1.8953644042E-01          
2018-02-05                15:42:07.680              35.65425556               855.702133                36.65425556               1517845327.680            2                         963                       4.9998676300E+01          7.9999595642E+01          4.4999015808E+01          4.2125000000E+01          4.5003349304E+01          0.0000000000E+00          3.3043421875E+04          0.0000000000E+00          1.2270039015E+02          1.3600324778E+01          -7.1326842705E+01         3.0057835929E-01          1.0000000000E+00          1.2422753442E+02          1.0177510339E+00          2.9910094516E-01          
2018-02-05                15:42:08.536              35.65426547               855.702371                36.65426547               1517845328.537            2                         963                       4.9993989868E+01          7.9999595642E+01          4.4999015808E+01          4.2125000000E+01          4.5003349304E+01          0.0000000000E+00          3.3043426198E+04          0.0000000000E+00          1.2414274852E+02          -1.4214926956E+00         -8.6789327133E+01         6.6187192775E-01          1.0000000000E+00          1.2384288605E+02          5.6369430215E-01          2.4278026954E-01          
2018-02-05                15:42:09.391              35.65427537               855.702609                36.65427537               1517845329.392            2                         963                       4.9986905772E+01          7.9999632263E+01          4.4998997498E+01          4.2125000000E+01          4.5003330994E+01          0.0000000000E+00          3.3038479844E+04          0.0000000000E+00          1.2234218797E+02          1.0951165949E+01          -8.0205329545E+01         1.0370746673E-01          1.0000000000E+00          1.2397936168E+02          5.6638455092E-01          1.2573383759E-01          
2018-02-05                15:42:10.246              35.65428525               855.702846                36.65428525               1517845330.246            2                         963                       5.0014331690E+01          7.9999778748E+01          4.4998924255E+01          4.2125000000E+01          4.5003257751E+01          0.0000000000E+00          3.3055903385E+04          0.0000000000E+00          1.2167499036E+02          8.7856278623E+00          -4.9936304153E+01         -9.7372502149E-02         1.0000000000E+00          1.2422940255E+02          1.1438072488E+00          2.9710714328E-01          
2018-02-05                15:42:11.098              35.65429513               855.703083                36.65429513               1517845331.099            2                         963                       4.9994819336E+01          7.9999778748E+01          4.4998924255E+01          4.2125000000E+01          4.5003257751E+01          0.0000000000E+00          3.3048133906E+04          0.0000000000E+00          1.2221669851E+02          6.1452887621E+00          -5.2319598417E+01         -2.6890086016E-01         1.0000000000E+00          1.2421808771E+02          1.1788664606E+00          1.8245599892E-01          
2018-02-05                15:42:11.953              35.65430501               855.703320                36.65430501               1517845331.953            2                         963                       5.0009225515E+01          7.9999778748E+01          4.4998924255E+01          4.2125000000E+01          4.5003257751E+01          0.0000000000E+00          3.3053608984E+04          0.0000000000E+00          1.2116311023E+02          1.1212863902E+01          -1.4826097206E+02         8.1042409238E-01          1.0000000000E+00          1.2392855804E+02          4.0370784652E-01          3.3701278394E-01          
2018-02-05                15:42:12.805              35.65431488               855.703557                36.65431488               1517845332.806            2                         963                       4.9985623779E+01          7.9999778748E+01          4.4998924255E+01          4.2125000000E+01          4.5003257751E+01          0.0000000000E+00          3.3038153203E+04          0.0000000000E+00          1.2027945727E+02          8.9583067722E+00          -7.7392577097E+01         4.1958434550E-01          1.0000000000E+00          1.2410927270E+02          6.1227689543E-01          1.3941035841E-01          
2018-02-05                15:42:13.660              35.65432477               855.703794                36.65432477               1517845333.660            2                         963                       5.0000625559E+01          7.9999778748E+01          4.4998924255E+01          4.2125000000E+01          4.5003257751E+01          0.0000000000E+00          3.3040107656E+04          0.0000000000E+00          1.2178725333E+02          -1.3745611495E+00         -6.3259209702E+01         1.9793851288E-01          1.0000000000E+00          1.2404579517E+02          1.1106416500E+00          2.4997850536E-01          
2018-02-05                15:42:14.513              35.65433464               855.704031                36.65433464               1517845334.513            2                         963                       5.0010063375E+01          7.9999760844E+01          4.4998928731E+01          4.2125000000E+01          4.5003284607E+01          0.0000000000E+00          3.3048047396E+04          0.0000000000E+00          1.2146980142E+02          -2.0544990062E+00         -1.1402859700E+01         7.4792125171E-02          1.0000000000E+00          1.2390659896E+02          1.6219515943E+00          1.5696895237E-01          
2018-02-05                15:42:15.367              35.65434453               855.704269                36.65434453               1517845335.367            2                         963                       5.0000569127E+01          7.9999656677E+01          4.4998954773E+01          4.2125000000E+01          4.5003440857E+01          0.0000000000E+00          3.3048883516E+04          0.0000000000E+00          1.1780702964E+02          2.4620350218E+01          2.3025288447E+01          9.4408022378E-02          1.0000000000E+00          1.2400239441E+02          -1.5623428567E-01         2.3475081214E-01          
2018-02-05                15:42:16.220              35.65435440               855.704506                36.65435440               1517845336.220            2                         963                       5.0023117752E+01          7.9999656677E+01          4.4998954773E+01          4.2125000000E+01          4.5003440857E+01          0.0000000000E+00          3.3065949740E+04          0.0000000000E+00          1.1751245249E+02          2.6036294962E+01          -1.3862834827E+02         -4.0559721504E-01         1.0000000000E+00          1.2432240498E+02          9.0242863843E-01          1.7198713797E-01          
2018-02-05                15:42:17.072              35.65436427               855.704742                36.65436427               1517845337.073            2                         963                       5.0015470454E+01          7.9999656677E+01          4.4998954773E+01          4.2125000000E+01          4.5003440857E+01          0.0000000000E+00          3.3067272500E+04          0.0000000000E+00          1.1848373926E+02          1.5153580576E+01          -1.1321298665E+02         9.6684804622E-02          1.0000000000E+00          1.2405380921E+02          1.2042322496E+00          3.2318004355E-01          
2018-02-05                15:42:17.927              35.65437416               855.704980                36.65437416               1517845337.927            2                         963                       5.0018735962E+01          7.9999656677E+01          4.4998954773E+01          4.2125000000E+01          4.5003440857E+01          0.0000000000E+00          3.3073328438E+04          0.0000000000E+00          1.1665916402E+02          1.8660359414E+01          -8.2668435586E+01         -1.1110903162E-01         1.0000000000E+00          1.2396721358E+02          1.3769667977E+00          1.8476887261E-01          
2018-02-05                15:42:18.779              35.65438403               855.705217                36.65438403               1517845338.780            2                         963                       4.9981547394E+01          7.9999656677E+01          4.4998954773E+01          4.2125000000E+01          4.5003440857E+01          0.0000000000E+00          3.3053183333E+04          0.0000000000E+00          1.1805519893E+02          6.2522545187E+00          -9.6915994306E+01         -4.5109305851E-02         1.0000000000E+00          1.2429648623E+02          -5.3029711984E-01         2.6943901178E-01          
2018-02-05                15:42:19.634              35.65439391               855.705454                36.65439391               1517845339.634            2                         963                       4.9977492015E+01          7.9999741109E+01          4.4998954773E+01          4.2125000000E+01          4.5003322652E+01          0.0000000000E+00          3.3046773099E+04          0.0000000000E+00          1.1588558572E+02          2.5853837544E+01          -1.3125939649E+02         6.5166873469E-01          1.0000000000E+00          1.2392381424E+02          2.0580899583E+00          2.7870370879E-01          
2018-02-05                15:42:20.486              35.65440378               855.705691                36.65440378               1517845340.487            2                         963                       4.9971226807E+01          7.9999809265E+01          4.4998954773E+01          4.2125000000E+01          4.5003227234E+01          0.0000000000E+00          3.3041289479E+04          0.0000000000E+00          1.1789604850E+02          -6.2208861881E-01         -4.3541547856E+01         -5.5618418274E-01         1.0000000000E+00          1.2434256139E+02          5.6808137693E-01          2.7551334693E-01          
2018-02-05                15:42:21.345              35.65441373               855.705929                36.65441373               1517845341.346            2                         963                       4.9993679657E+01          7.9999809265E+01          4.4998954773E+01          4.2125000000E+01          4.5003227234E+01          0.0000000000E+00          3.3051630573E+04          0.0000000000E+00          1.1696947524E+02          6.9846241706E+00          -1.0564145205E+02         2.8952876506E-02          1.0000000000E+00          1.2397863936E+02          1.3957246391E+00          3.1531639072E-01          
2018-02-05                15:42:22.200              35.65442361               855.706167                36.65442361               1517845342.200            2                         963                       5.0003227844E+01          7.9999809265E+01          4.4998954773E+01          4.2153333333E+01          4.5003227234E+01          0.0000000000E+00          3.3057497500E+04          0.0000000000E+00          1.1623140745E+02          9.7099906726E+00          -7.3424982354E+01         -2.8187839278E-01         1.0000000000E+00          1.2403037337E+02          1.1074219607E+00          1.4435845889E-01          
2018-02-05                15:42:23.052              35.65443348               855.706404                36.65443348               1517845343.053            2                         963                       4.9992408752E+01          7.9999809265E+01          4.4998954773E+01          4.2135000000E+01          4.5003227234E+01          0.0000000000E+00          3.3052465625E+04          0.0000000000E+00          1.1731211459E+02          4.9912628753E-01          -3.2039735230E+01         3.2287284785E-01          1.0000000000E+00          1.2383911076E+02          4.8564111928E-01          3.0077916460E-01          
2018-02-05                15:42:23.907              35.65444338               855.706641                36.65444338               1517845343.908            2                         963                       4.9977637278E+01          7.9999809265E+01          4.4998954773E+01          4.2125000000E+01          4.5003227234E+01          0.0000000000E+00          3.3037936667E+04          0.0000000000E+00          1.1692418733E+02          -9.3750459236E+00         -1.2232789972E+02         -4.0738685099E-01         1.0000000000E+00          1.2430735196E+02          9.8185769182E-01          2.2148785203E-01          
2018-02-05                15:42:24.766              35.65445331               855.706879                36.65445331               1517845344.766            2                         963                       4.9997725830E+01          7.9999733175E+01          4.4998913269E+01          4.2125000000E+01          4.5003220317E+01          0.0000000000E+00          3.3045482708E+04          0.0000000000E+00          1.1487309437E+02          1.2668506851E+01          -5.4600969302E+00         2.5581669657E-01          1.0000000000E+00          1.2384972522E+02          1.2572883060E+00          1.5230052511E-01          
2018-02-05                15:42:25.618              35.65446318               855.707116                36.65446318               1517845345.619            2                         963                       5.0008809662E+01          7.9999473572E+01          4.4998771667E+01          4.2125000000E+01          4.5003196716E+01          0.0000000000E+00          3.3054257812E+04          0.0000000000E+00          1.1658470676E+02          5.0948604036E-01          -4.7903673687E+01         2.3120208562E-02          1.0000000000E+00          1.2392951782E+02          1.8984886961E+00          3.2388092153E-01          
2018-02-05                15:42:26.471              35.65447306               855.707353                36.65447306               1517845346.472            2                         963                       4.9992035166E+01          7.9999473572E+01          4.4998771667E+01          4.2125000000E+01          4.5003196716E+01          0.0000000000E+00          3.3046172526E+04          0.0000000000E+00          1.1379924465E+02          1.3874685487E+01          -7.7488912694E+00         -5.5469765801E-01         1.0000000000E+00          1.2443465029E+02          -5.2543815843E-02         2.6513388744E-01          
2018-02-05                15:42:27.325              35.65448294               855.707591                36.65448294               1517845347.326            2                         963                       4.9979726384E+01          7.9999473572E+01          4.4998771667E+01          4.2125000000E+01          4.5003196716E+01          0.0000000000E+00          3.3035969401E+04          0.0000000000E+00          1.1406131698E+02          1.4263704808E+01          -5.0723990795E+01         9.4725769669E-01          1.0000000000E+00          1.2396298896E+02          -3.0092302254E-01         2.7267483075E-01          
2018-02-05                15:42:28.178              35.65449281               855.707827                36.65449281               1517845348.179            2                         963                       5.0005898438E+01          7.9999473572E+01          4.4998771667E+01          4.2154583333E+01          4.5003196716E+01          0.0000000000E+00          3.3049947917E+04          0.0000000000E+00          1.1414421815E+02          -2.6601272907E+00         -2.8952286207E+01         3.8686637469E-01          1.0000000000E+00          1.2399588956E+02          9.0799506031E-01          1.2845604086E-01          
2018-02-05                15:42:29.033              35.65450271               855.708065                36.65450271               1517845349.034            2                         963                       5.0007945048E+01          7.9999473572E+01          4.4998771667E+01          4.2173333333E+01          4.5003196716E+01          0.0000000000E+00          3.3055241875E+04          0.0000000000E+00          1.1347214525E+02          1.0234140538E+01          -1.5353665902E+02         -3.8859515653E-01         1.0000000000E+00          1.2386857955E+02          1.1376470306E+00          3.5618712449E-01          
2018-02-05                15:42:29.891              35.65451264               855.708303                36.65451264               1517845349.892            2                         963                       5.0014064382E+01          7.9999716899E+01          4.4998696798E+01          4.2125000000E+01          4.5003159281E+01          0.0000000000E+00          3.3059688750E+04          0.0000000000E+00          1.1183919720E+02          1.7379349147E+01          -1.7324942166E+02         5.9776236806E-01          1.0000000000E+00          1.2393557844E+02          2.8918937940E-01          3.2934939857E-01          
2018-02-05                15:42:30.744              35.65452251               855.708540                36.65452251               1517845350.745            2                         963                       4.9998883057E+01          7.9999870300E+01          4.4998649597E+01          4.2131250000E+01          4.5003135681E+01          0.0000000000E+00          3.3056621875E+04          0.0000000000E+00          1.1216431364E+02          7.2228204781E+00          -1.2036112915E+02         3.1889882943E-01          1.0000000000E+00          1.2411855290E+02          1.4540616186E+00          1.7965070199E-01          
2018-02-05                15:42:31.598              35.65453240               855.708777                36.65453240               1517845351.599            2                         963                       4.9992172241E+01          7.9999870300E+01          4.4998649597E+01          4.2187500000E+01          4.5003135681E+01          0.0000000000E+00          3.3052492188E+04          0.0000000000E+00          1.1193832938E+02          4.9036670171E+00          -5.1174084102E+01         1.4299051894E-01          1.0000000000E+00          1.2403474609E+02          6.3269061850E-01          2.9688859090E-01          
2018-02-05                15:42:32.451              35.65454227               855.709014                36.65454227               1517845352.452            2                         963                       4.9986842244E+01          7.9999870300E+01          4.4998649597E+01          4.2187500000E+01          4.5003135681E+01          0.0000000000E+00          3.3043525313E+04          0.0000000000E+00          1.1170087236E+02          8.3863953844E+00          -2.3926662484E+01         5.2949880488E-01          1.0000000000E+00          1.2406027680E+02          5.9807290138E-01          1.9220313943E-01          
2018-02-05                15:42:33.305              35.65455215               855.709252                36.65455215               1517845353.306            2                         963                       4.9994626592E+01          7.9999870300E+01          4.4998649597E+01          4.2187500000E+01          4.5003135681E+01          0.0000000000E+00          3.3042539661E+04          0.0000000000E+00          1.1088324005E+02          1.0519849090E+01          -9.2713480472E+01         1.3383503903E-01          1.0000000000E+00          1.2400995002E+02          -1.4089249773E-01         3.1631082062E-01          
2018-02-05                15:42:34.158              35.65456203               855.709489                36.65456203               1517845354.159            2                         963                       5.0008079681E+01          7.9999870300E+01          4.4998649597E+01          4.2187500000E+01          4.5003135681E+01          0.0000000000E+00          3.3049451380E+04          0.0000000000E+00          1.1245819982E+02          -3.3667727866E+00         -1.0913898201E+02         7.8788344159E-01          1.0000000000E+00          1.2388955181E+02          3.0218305106E-01          1.5882685459E-01          
2018-02-05                15:42:35.013              35.65457191               855.709726                36.65457191               1517845355.013            2                         963                       5.0001810176E+01          8.0000365906E+01          4.4998625997E+01          4.2178750000E+01          4.5003017680E+01          0.0000000000E+00          3.3049559870E+04          0.0000000000E+00          1.0963288641E+02          8.9005397646E+00          -1.4850225854E+02         -3.6023616156E-01         1.0000000000E+00          1.2416586365E+02          1.5392812313E-01          2.9299797930E-01          
2018-02-05                15:42:35.865              35.65458178               855.709963                36.65458178               1517845355.866            2                         963                       5.0011713257E+01          8.0000511169E+01          4.4998619080E+01          4.2125000000E+01          4.5002983093E+01          0.0000000000E+00          3.3059190781E+04          0.0000000000E+00          1.0995662131E+02          1.9073684500E+01          -1.5985200659E+02         6.3871527073E-01          1.0000000000E+00          1.2390746485E+02          8.0277734975E-01          1.2578266100E-01          
2018-02-05                15:42:36.719              35.65459166               855.710200                36.65459166               1517845356.719            2                         963                       5.0007182821E+01          8.0000511169E+01          4.4998619080E+01          4.2125000000E+01          4.5002983093E+01          0.0000000000E+00          3.3057341927E+04          0.0000000000E+00          1.1102270686E+02          1.3961443105E+01          -1.0378583112E+02         4.4836566990E-01          1.0000000000E+00          1.2395256943E+02          1.2801270876E+00          3.1887594742E-01          
2018-02-05                15:42:37.572              35.65460154               855.710437                36.65460154               1517845357.573            2                         963                       5.0001162465E+01          8.0000511169E+01          4.4998619080E+01          4.2125000000E+01          4.5002983093E+01          0.0000000000E+00          3.3052701198E+04          0.0000000000E+00          1.1107554105E+02          3.7059091643E+00          -2.4719983338E+01         5.2395581247E-01          1.0000000000E+00          1.2378550479E+02          7.1242873903E-01          1.4214985240E-01          
2018-02-05                15:42:38.426              35.65461141               855.710674                36.65461141               1517845358.426            2                         963                       5.0000605011E+01          8.0000511169E+01          4.4998619080E+01          4.2125000000E+01          4.5002983093E+01          0.0000000000E+00          3.3052010286E+04          0.0000000000E+00          1.0946807284E+02          3.0627755854E+00          -1.0611687505E+02         6.0212534888E-01          1.0000000000E+00          1.2398353869E+02          1.9058397463E+00          3.5813526425E-01          
2018-02-05                15:42:39.279              35.65462130               855.710911                36.65462130               1517845359.280            2                         963                       5.0016826528E+01          8.0000573832E+01          4.4998584900E+01          4.2125000000E+01          4.5002966003E+01          0.0000000000E+00          3.3062016823E+04          0.0000000000E+00          1.1021599830E+02          4.6574172116E+00          -4.9524452610E+01         -4.9047347380E-01         1.0000000000E+00          1.2420172843E+02          -2.1404727391E-02         1.8207556623E-01          
2018-02-05                15:42:40.132              35.65463117               855.711148                36.65463117               1517845360.133            2                         963                       5.0005951945E+01          8.0000846863E+01          4.4998435974E+01          4.2125000000E+01          4.5002891541E+01          0.0000000000E+00          3.3058197917E+04          0.0000000000E+00          1.0807965856E+02          2.9870880737E+01          -4.6750141346E+01         4.8863987218E-01          1.0000000000E+00          1.2385333687E+02          1.0995593426E-01          3.0891083300E-01          
2018-02-05                15:42:40.986              35.65464105               855.711385                36.65464105               1517845360.987            2                         963                       5.0000083237E+01          8.0000846863E+01          4.4998435974E+01          4.2125000000E+01          4.5002891541E+01          0.0000000000E+00          3.3055304375E+04          0.0000000000E+00          1.0837395988E+02          6.4383757482E+00          -4.1642160438E+00         8.9246538330E-01          1.0000000000E+00          1.2383574188E+02          -3.4656928946E-01         2.4657496445E-01          
2018-02-05                15:42:41.839              35.65465093               855.711622                36.65465093               1517845361.840            2                         963                       5.0003158112E+01          8.0000846863E+01          4.4998435974E+01          4.2125000000E+01          4.5002891541E+01          0.0000000000E+00          3.3058407448E+04          0.0000000000E+00          1.0923516080E+02          1.1628930041E+01          -3.3138442976E+01         2.0149855821E-01          1.0000000000E+00          1.2385844662E+02          1.9574017497E-01          3.2219452318E-01          
2018-02-05                15:42:42.693              35.65466080               855.711859                36.65466080               1517845362.693            2                         963                       5.0008617350E+01          8.0000846863E+01          4.4998435974E+01          4.2125000000E+01          4.5002891541E+01          0.0000000000E+00          3.3063787292E+04          0.0000000000E+00          1.0810429463E+02          1.1847850391E+01          -4.1245141324E+01         -9.3747132611E-03         1.0000000000E+00          1.2410615273E+02          1.2946372293E+00          1.1563613304E-01          
2018-02-05                15:42:43.546              35.65467068               855.712096                36.65467068               1517845363.547            2                         963                       5.0020187225E+01          8.0000846863E+01          4.4998435974E+01          4.2143750000E+01          4.5002891541E+01          0.0000000000E+00          3.3076856562E+04          0.0000000000E+00          1.0890352861E+02          9.3687485014E+00          -1.0659137645E+02         4.4138713713E-01          1.0000000000E+00          1.2366930601E+02          -1.8646578781E-01         2.5359382854E-01          
2018-02-05                15:42:44.400              35.65468056               855.712333                36.65468056               1517845364.400            2                         963                       5.0004778137E+01          8.0000837708E+01          4.4998441467E+01          4.2187500000E+01          4.5002897034E+01          0.0000000000E+00          3.3073875365E+04          0.0000000000E+00          1.0900522942E+02          -1.2034170140E+00         -4.0048600497E+01         -1.7776908342E-01         1.0000000000E+00          1.2391641805E+02          6.7767499013E-01          1.5687831038E-01          
2018-02-05                15:42:45.253              35.65469044               855.712571                36.65469044               1517845365.254            2                         963                       4.9999313126E+01          8.0000694275E+01          4.4998527527E+01          4.2161250000E+01          4.5002983093E+01          0.0000000000E+00          3.3072925937E+04          0.0000000000E+00          1.0686810073E+02          2.3400060047E+01          -1.0052899538E+02         -2.2154545516E-01         1.0000000000E+00          1.2390356218E+02          1.1968013516E+00          3.9090357883E-01          
2018-02-05                15:42:46.107              35.65470031               855.712808                36.65470031               1517845366.107            2                         963                       5.0002225240E+01          8.0000694275E+01          4.4998527527E+01          4.2125000000E+01          4.5002983093E+01          0.0000000000E+00          3.3072462891E+04          0.0000000000E+00          1.0603898856E+02          1.9675131614E+01          -2.1300604763E+02         3.2203172989E-02          1.0000000000E+00          1.2384055928E+02          1.7849631162E+00          1.7545181978E-01          
2018-02-05                15:42:46.960              35.65471020               855.713045                36.65471020               1517845366.961            2                         963                       4.9997047450E+01          8.0000694275E+01          4.4998527527E+01          4.2125000000E+01          4.5002983093E+01          0.0000000000E+00          3.3068133620E+04          0.0000000000E+00          1.0736053274E+02          3.2346244243E+00          -9.7683064172E+01         5.4020376025E-01          1.0000000000E+00          1.2388296976E+02          -6.3818440341E-01         3.2287445530E-01          
2018-02-05                15:42:47.813              35.65472007               855.713282                36.65472007               1517845367.814            2                         963                       4.9995587997E+01          8.0000694275E+01          4.4998527527E+01          4.2125000000E+01          4.5002983093E+01          0.0000000000E+00          3.3066013437E+04          0.0000000000E+00          1.0520666404E+02          1.6660646077E+01          -2.0499628565E+02         1.0570895125E+00          1.0000000000E+00          1.2374468364E+02          5.6642559142E-01          1.9178745239E-01          
2018-02-05                15:42:48.667              35.65472995               855.713519                36.65472995               1517845368.668            2                         963                       4.9996203842E+01          8.0000694275E+01          4.4998527527E+01          4.2125000000E+01          4.5002983093E+01          0.0000000000E+00          3.3065960078E+04          0.0000000000E+00          1.0814994647E+02          -6.5135453493E+00         1.7866502732E+01          -6.1061353168E-01         1.0000000000E+00          1.2424496224E+02          5.8551113885E-01          3.1752936458E-01          
2018-02-05                15:42:49.526              35.65473990               855.713757                36.65473990               1517845369.527            2                         963                       4.9995633647E+01          8.0000571594E+01          4.4998445740E+01          4.2125000000E+01          4.5002914937E+01          0.0000000000E+00          3.3059734922E+04          0.0000000000E+00          1.0512174925E+02          1.7990921631E+01          6.4772148938E+01          -3.7267976803E-01         1.0000000000E+00          1.2419930052E+02          -6.7322358742E-01         3.3080034181E-01          
2018-02-05                15:42:50.380              35.65474977               855.713994                36.65474977               1517845370.380            2                         963                       5.0010573502E+01          8.0000419617E+01          4.4998344421E+01          4.2125000000E+01          4.5002830505E+01          0.0000000000E+00          3.3067789219E+04          0.0000000000E+00          1.0535268902E+02          1.5420346700E+01          -8.9642629856E+01         -8.4424255575E-01         1.0000000000E+00          1.2410030765E+02          5.9450136090E-01          2.1793734085E-01          
2018-02-05                15:42:51.233              35.65475964               855.714231                36.65475964               1517845371.233            2                         963                       4.9990107574E+01          8.0000419617E+01          4.4998344421E+01          4.2125000000E+01          4.5002830505E+01          0.0000000000E+00          3.3057696250E+04          0.0000000000E+00          1.0638118864E+02          5.2486877874E+00          -6.5903499480E+01         1.6213252689E-01          1.0000000000E+00          1.2390131695E+02          9.0921873585E-01          2.9930980433E-01          
2018-02-05                15:42:52.089              35.65476956               855.714469                36.65476956               1517845372.090            2                         963                       4.9992691956E+01          8.0000419617E+01          4.4998344421E+01          4.2125000000E+01          4.5002830505E+01          0.0000000000E+00          3.3057692969E+04          0.0000000000E+00          1.0693655568E+02          3.4249264741E+00          -2.4496909755E+01         5.8226049811E-01          1.0000000000E+00          1.2383910753E+02          -1.3763426462E-01         3.2337648577E-01          
2018-02-05                15:42:52.946              35.65477947               855.714707                36.65477947               1517845372.946            2                         963                       4.9989913940E+01          8.0000419617E+01          4.4998344421E+01          4.2125000000E+01          4.5002830505E+01          0.0000000000E+00          3.3052066406E+04          0.0000000000E+00          1.0518923667E+02          1.4966443888E+01          2.6600518209E+01          4.0925991276E-01          1.0000000000E+00          1.2388240637E+02          4.2819171391E-01          1.6977699088E-01          
2018-02-05                15:42:53.799              35.65478934               855.714944                36.65478934               1517845373.799            2                         963                       5.0005033264E+01          8.0000419617E+01          4.4998344421E+01          4.2125000000E+01          4.5002830505E+01          0.0000000000E+00          3.3062010625E+04          0.0000000000E+00          1.0527024525E+02          1.1681449398E+01          -5.1783929699E+01         -7.8584174887E-01         1.0000000000E+00          1.2445707312E+02          1.5039261729E+00          2.9587780000E-01          
2018-02-05                15:42:54.653              35.65479922               855.715181                36.65479922               1517845374.653            2                         963                       4.9987404302E+01          8.0000402323E+01          4.4998368632E+01          4.2125000000E+01          4.5002827047E+01          0.0000000000E+00          3.3050329531E+04          0.0000000000E+00          1.0416012335E+02          1.6397739452E+01          -9.4257124099E+01         3.8072642141E-01          1.0000000000E+00          1.2384417636E+02          1.2728957985E+00          1.4427957205E-01          
2018-02-05                15:42:55.506              35.65480910               855.715418                36.65480910               1517845375.506            2                         963                       4.9992861328E+01          8.0000267029E+01          4.4998558044E+01          4.2125000000E+01          4.5002799988E+01          0.0000000000E+00          3.3048359271E+04          0.0000000000E+00          1.0369611947E+02          2.2682521042E+01          -1.4086571395E+02         4.8533902865E-01          1.0000000000E+00          1.2406053966E+02          9.3686857006E-01          3.6199498321E-01          
2018-02-05                15:42:56.359              35.65481898               855.715656                36.65481898               1517845376.360            2                         963                       5.0010488764E+01          8.0000267029E+01          4.4998558044E+01          4.2125000000E+01          4.5002799988E+01          0.0000000000E+00          3.3057908984E+04          0.0000000000E+00          1.0315364574E+02          1.8325075225E+01          -1.0009105365E+02         8.2428441339E-02          1.0000000000E+00          1.2396528376E+02          1.1128931162E+00          1.4947876855E-01          
2018-02-05                15:42:57.213              35.65482885               855.715893                36.65482885               1517845377.213            2                         963                       4.9998384654E+01          8.0000267029E+01          4.4998558044E+01          4.2125000000E+01          4.5002799988E+01          0.0000000000E+00          3.3052511901E+04          0.0000000000E+00          1.0444509411E+02          4.8781771015E+00          -6.3346378767E+01         -1.0389017724E+00         1.0000000000E+00          1.2439373048E+02          8.8146470138E-01          2.5172975408E-01          
2018-02-05                15:42:58.066              35.65483874               855.716130                36.65483874               1517845378.067            2                         963                       4.9990367126E+01          8.0000267029E+01          4.4998558044E+01          4.2125000000E+01          4.5002799988E+01          0.0000000000E+00          3.3043736719E+04          0.0000000000E+00          1.0417909039E+02          7.0090894266E+00          -1.2246113601E+02         2.1540189029E-01          1.0000000000E+00          1.2383914114E+02          1.4868630475E+00          2.2676024917E-01          
2018-02-05                15:42:58.920              35.65484861               855.716367                36.65484861               1517845378.920            2                         963                       5.0018351491E+01          8.0000267029E+01          4.4998558044E+01          4.2125000000E+01          4.5002799988E+01          0.0000000000E+00          3.3060422214E+04          0.0000000000E+00          1.0285083165E+02          1.7787617593E+01          -7.8642171923E+01         1.3820074356E+00          1.0000000000E+00          1.2358094258E+02          8.2870770650E-01          3.0992472941E-01          
2018-02-05                15:42:59.773              35.65485848               855.716604                36.65485848               1517845379.773            2                         963                       4.9998422496E+01          7.9999925232E+01          4.4998458354E+01          4.2125000000E+01          4.5002799988E+01          0.0000000000E+00          3.3050007292E+04          0.0000000000E+00          1.0357442043E+02          2.6038321129E-01          -9.6988922107E+01         8.4970679888E-01          1.0000000000E+00          1.2380914867E+02          5.5064815185E-01          1.4920463522E-01          
2018-02-05                15:43:00.631              35.65486841               855.716842                36.65486841               1517845380.631            2                         963                       4.9993386078E+01          7.9999534607E+01          4.4998344421E+01          4.2125000000E+01          4.5002799988E+01          0.0000000000E+00          3.3044635156E+04          0.0000000000E+00          1.0303596694E+02          1.6878683376E+01          -1.0808956753E+02         -3.6089947317E-01         1.0000000000E+00          1.2415020828E+02          1.4045033102E+00          2.3808939617E-01          
2018-02-05                15:43:01.486              35.65487831               855.717079                36.65487831               1517845381.486            2                         963                       5.0014936015E+01          7.9999534607E+01          4.4998344421E+01          4.2125000000E+01          4.5002799988E+01          0.0000000000E+00          3.3053817214E+04          0.0000000000E+00          1.0395828497E+02          2.8855408404E+00          -1.2608154365E+02         9.4036494727E-03          1.0000000000E+00          1.2398434394E+02          1.0366093510E+00          3.6773128884E-01          
2018-02-05                15:43:02.338              35.65488818               855.717316                36.65488818               1517845382.339            2                         963                       4.9999246979E+01          7.9999534607E+01          4.4998344421E+01          4.2125000000E+01          4.5002799988E+01          0.0000000000E+00          3.3046926562E+04          0.0000000000E+00          1.0315983335E+02          1.2954589109E+01          -4.4306638768E+01         4.3700192651E-01          1.0000000000E+00          1.2360273142E+02          5.9056333549E-01          1.5887429770E-01          
2018-02-05                15:43:03.193              35.65489807               855.717554                36.65489807               1517845383.193            2                         963                       5.0002829463E+01          7.9999534607E+01          4.4998344421E+01          4.2125000000E+01          4.5002799988E+01          0.0000000000E+00          3.3050333385E+04          0.0000000000E+00          1.0325545992E+02          -5.5258345307E-02         8.7706082340E+00          -6.7237170378E-01         1.0000000000E+00          1.2407814278E+02          1.5394448907E+00          3.3981361342E-01          
2018-02-05                15:43:04.046              35.65490794               855.717791                36.65490794               1517845384.046            2                         963                       4.9977263336E+01          7.9999534607E+01          4.4998344421E+01          4.2125000000E+01          4.5002799988E+01          0.0000000000E+00          3.3031215208E+04          0.0000000000E+00          1.0183448750E+02          2.4986685034E+01          -4.6847417900E+01         -4.2737760783E-01         1.0000000000E+00          1.2401098330E+02          1.7829424111E+00          1.7142789606E-01          
2018-02-05                15:43:04.900              35.65491782               855.718028                36.65491782               1517845384.900            2                         963                       5.0004035746E+01          7.9999676208E+01          4.4998415222E+01          4.2125000000E+01          4.5002681986E+01          0.0000000000E+00          3.3044853073E+04          0.0000000000E+00          1.0201417689E+02          1.0398030018E+01          -8.2436590063E+01         5.0302193832E-01          1.0000000000E+00          1.2375330324E+02          7.1171460393E-01          2.7047568300E-01          
2018-02-05                15:43:05.753              35.65492770               855.718265                36.65492770               1517845385.753            2                         963                       5.0006721954E+01          7.9999717712E+01          4.4998435974E+01          4.2157500000E+01          4.5002647400E+01          0.0000000000E+00          3.3051025156E+04          0.0000000000E+00          1.0166547359E+02          1.6343393770E+01          -1.1860746445E+02         7.3566400955E-01          1.0000000000E+00          1.2378126540E+02          9.8933391685E-01          2.0493408287E-01          
2018-02-05                15:43:06.607              35.65493758               855.718502                36.65493758               1517845386.607            2                         963                       4.9985800552E+01          7.9999717712E+01          4.4998435974E+01          4.2187500000E+01          4.5002647400E+01          0.0000000000E+00          3.3039741406E+04          0.0000000000E+00          1.0210307727E+02          2.4437349909E+01          -7.4757659599E+01         -4.2226533859E-01         1.0000000000E+00          1.2387643109E+02          1.4298914008E+00          3.3868998220E-01          
2018-02-05                15:43:07.460              35.65494745               855.718739                36.65494745               1517845387.460            2                         963                       5.0007614034E+01          7.9999717712E+01          4.4998435974E+01          4.2146666667E+01          4.5002647400E+01          0.0000000000E+00          3.3048546094E+04          0.0000000000E+00          1.0330450291E+02          -3.0419964891E+00         -1.3367743460E+02         2.0024793966E-01          1.0000000000E+00          1.2382259227E+02          5.9079938342E-01          1.7016993279E-01          
2018-02-05                15:43:08.312              35.65495733               855.718976                36.65495733               1517845388.313            2                         963                       4.9988151754E+01          7.9999717712E+01          4.4998435974E+01          4.2150833333E+01          4.5002647400E+01          0.0000000000E+00          3.3035516198E+04          0.0000000000E+00          1.0165480835E+02          3.7265408731E+00          -5.2601284209E+01         7.5943261473E-01          1.0000000000E+00          1.2371754880E+02          5.5115851648E-01          3.4589940376E-01          
2018-02-05                15:43:09.167              35.65496721               855.719213                36.65496721               1517845389.167            2                         963                       4.9985677439E+01          7.9999717712E+01          4.4998435974E+01          4.2187500000E+01          4.5002647400E+01          0.0000000000E+00          3.3029027292E+04          0.0000000000E+00          1.0309757581E+02          -6.0933191391E+00         -4.4843843088E+01         4.3952768949E-01          1.0000000000E+00          1.2391093501E+02          3.4010930954E-01          1.6361493334E-01          
2018-02-05                15:43:10.019              35.65497708               855.719450                36.65497708               1517845390.020            2                         963                       4.9998434448E+01          7.9999437561E+01          4.4998386536E+01          4.2187500000E+01          4.5002746277E+01          0.0000000000E+00          3.3031643047E+04          0.0000000000E+00          1.0291656443E+02          -8.6815103298E+00         -1.3269113006E+02         6.6415453016E-02          1.0000000000E+00          1.2394704447E+02          7.8606146536E-01          2.7328308822E-01          
2018-02-05                15:43:10.877              35.65498700               855.719688                36.65498700               1517845390.877            2                         963                       5.0006685333E+01          7.9999198914E+01          4.4998344421E+01          4.2187500000E+01          4.5002830505E+01          0.0000000000E+00          3.3039001250E+04          0.0000000000E+00          1.0126891687E+02          1.2876723533E+01          -2.4516290883E+01         3.4470514512E-02          1.0000000000E+00          1.2394174312E+02          2.9813024999E-01          2.6079313907E-01          
2018-02-05                15:43:11.733              35.65499691               855.719926                36.65499691               1517845391.733            2                         963                       5.0005861867E+01          7.9999198914E+01          4.4998344421E+01          4.2187500000E+01          4.5002830505E+01          0.0000000000E+00          3.3042834010E+04          0.0000000000E+00          1.0104858718E+02          8.7975696534E+00          -1.0223177496E+02         -1.2369816970E-01         1.0000000000E+00          1.2406332952E+02          1.5494641912E+00          1.9817743847E-01          
2018-02-05                15:43:12.585              35.65500678               855.720163                36.65500678               1517845392.586            2                         963                       4.9998884354E+01          7.9999198914E+01          4.4998344421E+01          4.2183750000E+01          4.5002830505E+01          0.0000000000E+00          3.3042186615E+04          0.0000000000E+00          1.0131688825E+02          9.1547645641E+00          -1.4010943873E+02         1.6644161577E-01          1.0000000000E+00          1.2382404823E+02          1.3360681130E+00          3.5400454905E-01          
2018-02-05                15:43:13.440              35.65501667               855.720400                36.65501667               1517845393.440            2                         963                       5.0018605855E+01          7.9999198914E+01          4.4998344421E+01          4.2125000000E+01          4.5002830505E+01          0.0000000000E+00          3.3051757187E+04          0.0000000000E+00          9.9747236124E+01          2.5216183561E+01          -1.5143519205E+02         -7.0334495740E-01         1.0000000000E+00          1.2402048477E+02          1.7305241506E+00          2.1995854776E-01          
2018-02-05                15:43:14.292              35.65502654               855.720637                36.65502654               1517845394.293            2                         963                       5.0022180150E+01          7.9999198914E+01          4.4998344421E+01          4.2125000000E+01          4.5002830505E+01          0.0000000000E+00          3.3057147604E+04          0.0000000000E+00          1.0042310691E+02          7.2814570682E+00          -7.4308928735E+01         -9.5573581277E-02         1.0000000000E+00          1.2412349080E+02          6.4413478447E-02          2.6629361868E-01          
2018-02-05                15:43:15.147              35.65503642               855.720874                36.65503642               1517845395.147            2                         963                       4.9998714778E+01          7.9999503276E+01          4.4998593445E+01          4.2147083333E+01          4.5002885844E+01          0.0000000000E+00          3.3050988698E+04          0.0000000000E+00          9.8574017846E+01          2.7094360822E+01          -1.9004511806E+02         9.5073886461E-01          1.0000000000E+00          1.2407627975E+02          9.5245996442E-01          1.8334411466E-01          
2018-02-05                15:43:16.000              35.65504630               855.721111                36.65504630               1517845396.000            2                         963                       5.0003136342E+01          7.9999534607E+01          4.4998619080E+01          4.2125000000E+01          4.5002891541E+01          0.0000000000E+00          3.3050953802E+04          0.0000000000E+00          9.9957818066E+01          1.5091352770E+01          -1.4303584416E+02         -3.5142836006E-01         1.0000000000E+00          1.2404349917E+02          1.1314715463E+00          2.3660417506E-01          
2018-02-05                15:43:16.855              35.65505620               855.721349                36.65505620               1517845396.856            2                         963                       4.9985874176E+01          7.9999534607E+01          4.4998619080E+01          4.2125000000E+01          4.5002891541E+01          0.0000000000E+00          3.3039574219E+04          0.0000000000E+00          9.9370357444E+01          3.0597896624E+01          -1.5721018323E+02         4.6675670973E-01          1.0000000000E+00          1.2401026907E+02          1.5215550248E+00          3.2340744431E-01          
2018-02-05                15:43:17.717              35.65506618               855.721588                36.65506618               1517845397.718            2                         963                       5.0013086446E+01          7.9999534607E+01          4.4998619080E+01          4.2125000000E+01          4.5002891541E+01          0.0000000000E+00          3.3052893958E+04          0.0000000000E+00          9.9114801784E+01          1.6272132221E+01          -4.1617533523E+01         -1.6375172444E-01         1.0000000000E+00          1.2419707996E+02          2.1943597326E+00          2.3888284574E-01          
2018-02-05                15:43:18.572              35.65507606               855.721826                36.65507606               1517845398.572            2                         963                       4.9995334040E+01          7.9999534607E+01          4.4998619080E+01          4.2125000000E+01          4.5002891541E+01          0.0000000000E+00          3.3043837708E+04          0.0000000000E+00          9.9097014264E+01          1.5310412481E+01          -2.0346194459E+02         7.6718349119E-01          1.0000000000E+00          1.2384513590E+02          5.0333491389E-01          2.8397248785E-01          
2018-02-05                15:43:19.424              35.65508594               855.722062                36.65508594               1517845399.425            2                         963                       4.9980701243E+01          7.9999534607E+01          4.4998619080E+01          4.2125000000E+01          4.5002891541E+01          0.0000000000E+00          3.3026215703E+04          0.0000000000E+00          9.8536287900E+01          2.5280556385E+01          -2.1733189611E+02         6.2563635870E-01          1.0000000000E+00          1.2379485017E+02          3.9872052110E-01          2.1948615593E-01          
2018-02-05                15:43:20.279              35.65509582               855.722300                36.65509582               1517845400.279            2                         963                       5.0014516195E+01          7.9999865214E+01          4.4998390198E+01          4.2125000000E+01          4.5002688090E+01          0.0000000000E+00          3.3043149740E+04          0.0000000000E+00          9.9496417108E+01          5.3350090988E+00          -8.1540438851E+01         1.5230112103E-01          1.0000000000E+00          1.2410195705E+02          1.4140596099E+00          2.4185745994E-01          
2018-02-05                15:43:21.131              35.65510569               855.722537                36.65510569               1517845401.132            2                         963                       5.0017574310E+01          7.9999931335E+01          4.4998344421E+01          4.2125000000E+01          4.5002647400E+01          0.0000000000E+00          3.3044937500E+04          0.0000000000E+00          1.0044485851E+02          -4.2793340574E-01         -1.3312075475E+02         -5.1028368694E-01         1.0000000000E+00          1.2395317693E+02          1.7472162481E+00          2.4454037251E-01          
2018-02-05                15:43:21.984              35.65511557               855.722774                36.65511557               1517845401.985            2                         963                       4.9996551514E+01          7.9999931335E+01          4.4998344421E+01          4.2125000000E+01          4.5002647400E+01          0.0000000000E+00          3.3037850859E+04          0.0000000000E+00          9.9701985072E+01          8.2406958862E+00          -8.0413510061E+01         2.6113136258E-01          1.0000000000E+00          1.2382472598E+02          5.3293412359E-01          3.6987568449E-01          
2018-02-05                15:43:22.838              35.65512545               855.723011                36.65512545               1517845402.839            2                         963                       4.9990085754E+01          7.9999931335E+01          4.4998344421E+01          4.2125000000E+01          4.5002647400E+01          0.0000000000E+00          3.3031015130E+04          0.0000000000E+00          9.8882784332E+01          1.3468536977E+01          1.3227615730E+01          -6.9211143240E-02         1.0000000000E+00          1.2399582086E+02          8.2840205703E-01          2.5606875563E-01          
2018-02-05                15:43:23.691              35.65513532               855.723248                36.65513532               1517845403.692            2                         963                       5.0017333984E+01          7.9999931335E+01          4.4998344421E+01          4.2125000000E+01          4.5002647400E+01          0.0000000000E+00          3.3051261719E+04          0.0000000000E+00          9.9638546154E+01          8.8174822102E+00          -1.2389481719E+02         1.1743380028E-01          1.0000000000E+00          1.2392536196E+02          1.1959055362E+00          2.1269699200E-01          
2018-02-05                15:43:24.546              35.65514521               855.723485                36.65514521               1517845404.546            2                         963                       4.9987726796E+01          7.9999898783E+01          4.4998376973E+01          4.2125000000E+01          4.5002647400E+01          0.0000000000E+00          3.3035444089E+04          0.0000000000E+00          9.9166328652E+01          8.5891560729E+00          -2.9483083829E+01         -3.1176516479E-01         1.0000000000E+00          1.2425607242E+02          7.0230628236E-01          3.0548569294E-01          
2018-02-05                15:43:25.398              35.65515508               855.723722                36.65515508               1517845405.399            2                         963                       4.9985401255E+01          7.9999809265E+01          4.4998466492E+01          4.2125000000E+01          4.5002647400E+01          0.0000000000E+00          3.3031617292E+04          0.0000000000E+00          1.0158133920E+02          -2.7492998887E+00         -1.0947264952E+02         -1.8219119179E-01         1.0000000000E+00          1.2386758410E+02          1.9462758918E+00          2.1735743934E-01          
2018-02-05                15:43:26.253              35.65516497               855.723959                36.65516497               1517845406.253            2                         963                       5.0005053177E+01          7.9999809265E+01          4.4998466492E+01          4.2125000000E+01          4.5002647400E+01          0.0000000000E+00          3.3041861615E+04          0.0000000000E+00          9.7498817999E+01          2.8131674479E+01          -2.4048005735E+01         1.4857366395E-01          1.0000000000E+00          1.2377434139E+02          1.2733095292E-01          2.1591921268E-01          
2018-02-05                15:43:27.105              35.65517484               855.724196                36.65517484               1517845407.106            2                         963                       5.0012595520E+01          7.9999809265E+01          4.4998466492E+01          4.2125000000E+01          4.5002647400E+01          0.0000000000E+00          3.3049265312E+04          0.0000000000E+00          9.7682667847E+01          1.4818397246E+01          -4.8505635173E+00         8.5969874191E-02          1.0000000000E+00          1.2406704610E+02          9.1250182013E-01          2.5101258247E-01          
2018-02-05                15:43:27.959              35.65518471               855.724433                36.65518471               1517845407.959            2                         963                       4.9993499451E+01          7.9999809265E+01          4.4998466492E+01          4.2125000000E+01          4.5002647400E+01          0.0000000000E+00          3.3042531250E+04          0.0000000000E+00          9.9182693526E+01          8.0139101906E+00          -2.4176139215E+01         -6.7392277691E-01         1.0000000000E+00          1.2412637736E+02          1.7342197657E+00          1.8709548422E-01          
2018-02-05                15:43:28.812              35.65519459               855.724670                36.65519459               1517845408.813            2                         963                       4.9991794942E+01          7.9999809265E+01          4.4998466492E+01          4.2125000000E+01          4.5002647400E+01          0.0000000000E+00          3.3040062031E+04          0.0000000000E+00          9.7559572563E+01          2.0897747713E+01          -1.3811502148E+02         3.7749262404E-01          1.0000000000E+00          1.2397758167E+02          -2.5779263036E-01         2.3242713721E-01          
2018-02-05                15:43:29.665              35.65520447               855.724907                36.65520447               1517845409.666            2                         963                       4.9997857208E+01          7.9999928894E+01          4.4998506368E+01          4.2125000000E+01          4.5002667338E+01          0.0000000000E+00          3.3039331615E+04          0.0000000000E+00          9.9576747004E+01          -1.6238044289E+00         -4.5018706049E+01         -1.4686365582E-02         1.0000000000E+00          1.2419537701E+02          2.9520624210E-01          2.7746328082E-01          
2018-02-05                15:43:30.519              35.65521435               855.725144                36.65521435               1517845410.520            2                         963                       5.0012488530E+01          7.9999992371E+01          4.4998527527E+01          4.2125000000E+01          4.5002677917E+01          0.0000000000E+00          3.3051022187E+04          0.0000000000E+00          1.0008701248E+02          -9.6642832213E+00         2.7055797508E+01          8.4720380253E-01          1.0000000000E+00          1.2376176389E+02          7.5309474097E-01          2.3702239992E-01          
2018-02-05                15:43:31.372              35.65522422               855.725381                36.65522422               1517845411.373            2                         963                       5.0011209259E+01          7.9999992371E+01          4.4998527527E+01          4.2125000000E+01          4.5002677917E+01          0.0000000000E+00          3.3057370781E+04          0.0000000000E+00          9.7867217704E+01          1.5777354545E+01          -2.7373171041E+01         3.6995200828E-01          1.0000000000E+00          1.2414486025E+02          6.9132484595E-01          2.6102604364E-01          
2018-02-05                15:43:32.226              35.65523411               855.725619                36.65523411               1517845412.227            2                         963                       4.9999927063E+01          7.9999992371E+01          4.4998527527E+01          4.2125000000E+01          4.5002677917E+01          0.0000000000E+00          3.3054951823E+04          0.0000000000E+00          9.7767871626E+01          1.3346960014E+01          -1.5440079639E+02         6.6703820303E-01          1.0000000000E+00          1.2403942584E+02          7.6023631055E-01          2.1209826524E-01          
2018-02-05                15:43:33.079              35.65524398               855.725856                36.65524398               1517845413.080            2                         963                       4.9991167043E+01          7.9999992371E+01          4.4998527527E+01          4.2125000000E+01          4.5002677917E+01          0.0000000000E+00          3.3047465052E+04          0.0000000000E+00          9.7172527443E+01          1.6803512847E+01          -1.8860711765E+02         2.2406389795E-02          1.0000000000E+00          1.2402616140E+02          1.1613529191E+00          2.4773067556E-01          
2018-02-05                15:43:33.933              35.65525385               855.726093                36.65525385               1517845413.933            2                         963                       4.9984439392E+01          7.9999992371E+01          4.4998527527E+01          4.2160833333E+01          4.5002677917E+01          0.0000000000E+00          3.3038861563E+04          0.0000000000E+00          9.7669439071E+01          4.5096035455E+00          -1.1707715117E+02         -9.5497211402E-02         1.0000000000E+00          1.2399978713E+02          1.9418349634E+00          1.4512479048E-01          
2018-02-05                15:43:34.786              35.65526374               855.726330                36.65526374               1517845414.787            2                         963                       4.9994193497E+01          7.9999953308E+01          4.4998507996E+01          4.2167500000E+01          4.5002668152E+01          0.0000000000E+00          3.3035105156E+04          0.0000000000E+00          9.9672916757E+01          -1.1950506419E+01         -2.8495755843E+01         8.4821184288E-01          1.0000000000E+00          1.2383331059E+02          9.2712136396E-01          2.9850814648E-01          
2018-02-05                15:43:35.640              35.65527361               855.726567                36.65527361               1517845415.640            2                         963                       5.0004028320E+01          7.9999870300E+01          4.4998466492E+01          4.2125000000E+01          4.5002647400E+01          0.0000000000E+00          3.3035539167E+04          0.0000000000E+00          9.6532418082E+01          2.2851583618E+01          -1.3852960857E+02         7.9038001992E-01          1.0000000000E+00          1.2365224020E+02          7.9809599428E-01          1.4079853995E-01          
2018-02-05                15:43:36.493              35.65528350               855.726804                36.65528350               1517845416.494            2                         963                       5.0010440598E+01          7.9999870300E+01          4.4998466492E+01          4.2125000000E+01          4.5002647400E+01          0.0000000000E+00          3.3040213620E+04          0.0000000000E+00          9.8330956058E+01          6.5219250137E+00          -5.7394470391E+00         1.2535626215E-01          1.0000000000E+00          1.2412211936E+02          8.1121247274E-01          3.4030142515E-01          
2018-02-05                15:43:37.346              35.65529337               855.727041                36.65529337               1517845417.347            2                         963                       5.0008226903E+01          7.9999870300E+01          4.4998466492E+01          4.2139583333E+01          4.5002647400E+01          0.0000000000E+00          3.3041128125E+04          0.0000000000E+00          9.7205283923E+01          1.5650521750E+01          -7.5110516587E+01         -9.5761560391E-01         1.0000000000E+00          1.2423778152E+02          7.0822095065E-01          3.0425672039E-01          
2018-02-05                15:43:38.200              35.65530325               855.727278                36.65530325               1517845418.201            2                         963                       4.9998008041E+01          7.9999870300E+01          4.4998466492E+01          4.2130416667E+01          4.5002647400E+01          0.0000000000E+00          3.3037210286E+04          0.0000000000E+00          9.6443134855E+01          9.5835245057E+00          -4.6680568934E+01         -4.9563881367E-01         1.0000000000E+00          1.2421047935E+02          8.2296203578E-01          2.5068558423E-01          
2018-02-05                15:43:39.053              35.65531312               855.727515                36.65531312               1517845419.054            2                         963                       4.9990018539E+01          7.9999870300E+01          4.4998466492E+01          4.2125000000E+01          4.5002647400E+01          0.0000000000E+00          3.3034620859E+04          0.0000000000E+00          9.8113719043E+01          -2.3592486825E+00         -3.3841008642E+00         2.5174313051E-01          1.0000000000E+00          1.2396439306E+02          5.5454560634E-02          2.1095296639E-01          
2018-02-05                15:43:39.911              35.65532304               855.727753                36.65532304               1517845419.911            2                         963                       4.9975899811E+01          7.9999707947E+01          4.4998373718E+01          4.2125000000E+01          4.5002832947E+01          0.0000000000E+00          3.3020233984E+04          0.0000000000E+00          9.6828678179E+01          1.4336588914E+01          2.8619289893E+01          -2.1017454744E-01         1.0000000000E+00          1.2394287262E+02          4.5051024906E-02          1.7948795210E-01          
2018-02-05                15:43:40.766              35.65533295               855.727991                36.65533295               1517845420.767            2                         963                       4.9988761444E+01          7.9999656677E+01          4.4998344421E+01          4.2125000000E+01          4.5002891541E+01          0.0000000000E+00          3.3018742344E+04          0.0000000000E+00          9.5859109469E+01          2.0481435262E+01          -1.1588421399E+02         1.2996024559E-01          1.0000000000E+00          1.2384746514E+02          2.0819862150E+00          2.7042626492E-01          
2018-02-05                15:43:41.619              35.65534282               855.728228                36.65534282               1517845421.620            2                         963                       5.0016937256E+01          7.9999656677E+01          4.4998344421E+01          4.2125000000E+01          4.5002891541E+01          0.0000000000E+00          3.3034117578E+04          0.0000000000E+00          9.7465561629E+01          1.0595861881E+01          -1.6300219504E+01         7.0391594214E-02          1.0000000000E+00          1.2390036948E+02          2.7255004528E-01          2.2412889820E-01          
2018-02-05                15:43:42.476              35.65535274               855.728466                36.65535274               1517845422.477            2                         963                       5.0013728027E+01          7.9999656677E+01          4.4998344421E+01          4.2136666667E+01          4.5002891541E+01          0.0000000000E+00          3.3037163073E+04          0.0000000000E+00          9.7334012158E+01          1.0821752389E+01          -1.0059580100E+02         -4.5129125710E-01         1.0000000000E+00          1.2414081030E+02          8.5599443383E-01          2.1258504173E-01          
2018-02-05                15:43:43.334              35.65536266               855.728704                36.65536266               1517845423.334            2                         963                       4.9989547424E+01          7.9999656677E+01          4.4998344421E+01          4.2152500000E+01          4.5002891541E+01          0.0000000000E+00          3.3028186875E+04          0.0000000000E+00          9.6861420423E+01          7.0127278952E+00          -9.9005783105E+01         -4.0744947111E-01         1.0000000000E+00          1.2402989655E+02          -2.2542014824E-01         2.5783867282E-01          
2018-02-05                15:43:44.191              35.65537259               855.728942                36.65537259               1517845424.192            2                         963                       4.9981605988E+01          7.9999656677E+01          4.4998344421E+01          4.2125000000E+01          4.5002891541E+01          0.0000000000E+00          3.3020365156E+04          0.0000000000E+00          9.4979035696E+01          2.6560986754E+01          -8.7634448852E+01         -5.7576753018E-02         1.0000000000E+00          1.2397633896E+02          9.7561610921E-01          1.5524094574E-01          
2018-02-05                15:43:45.045              35.65538247               855.729179                36.65538247               1517845425.045            2                         963                       4.9990901845E+01          7.9999572042E+01          4.4998619486E+01          4.2125000000E+01          4.5002785746E+01          0.0000000000E+00          3.3017866146E+04          0.0000000000E+00          9.5667667401E+01          1.4538191709E+01          -2.3087381040E+01         -5.3837215182E-01         1.0000000000E+00          1.2418188865E+02          1.3082569919E+00          3.3717776011E-01          
2018-02-05                15:43:45.898              35.65539235               855.729416                36.65539235               1517845425.899            2                         963                       4.9989871419E+01          7.9999534607E+01          4.4998741150E+01          4.2125000000E+01          4.5002738953E+01          0.0000000000E+00          3.3012626406E+04          0.0000000000E+00          9.7100442097E+01          3.0064792268E+00          -8.6096237036E+01         1.2880023730E-01          1.0000000000E+00          1.2406586833E+02          1.2124572534E+00          1.5713604075E-01          
2018-02-05                15:43:46.752              35.65540222               855.729653                36.65540222               1517845426.752            2                         963                       4.9999600398E+01          7.9999534607E+01          4.4998741150E+01          4.2125000000E+01          4.5002738953E+01          0.0000000000E+00          3.3014453099E+04          0.0000000000E+00          9.6115652827E+01          1.5230747616E+01          -5.8535220927E+01         3.7783875008E-02          1.0000000000E+00          1.2399246103E+02          1.1656675353E+00          2.7721003786E-01          
2018-02-05                15:43:47.605              35.65541209               855.729890                36.65541209               1517845427.605            2                         963                       4.9998929647E+01          7.9999534607E+01          4.4998741150E+01          4.2125000000E+01          4.5002738953E+01          0.0000000000E+00          3.3013639583E+04          0.0000000000E+00          9.6582960818E+01          1.5152835811E+01          -5.3342690384E+01         1.4773753308E-02          1.0000000000E+00          1.2383900249E+02          1.5108677324E+00          2.0874539491E-01          
2018-02-05                15:43:48.459              35.65542198               855.730128                36.65542198               1517845428.459            2                         963                       4.9997287649E+01          7.9999534607E+01          4.4998741150E+01          4.2146666667E+01          4.5002738953E+01          0.0000000000E+00          3.3014070156E+04          0.0000000000E+00          9.5571352486E+01          1.8303341145E+01          -1.3249540895E+02         -8.1411220431E-01         1.0000000000E+00          1.2399920301E+02          9.6566169143E-01          2.9315246752E-01          
2018-02-05                15:43:49.312              35.65543185               855.730364                36.65543185               1517845429.312            2                         963                       4.9993881378E+01          7.9999640808E+01          4.4998726501E+01          4.2187500000E+01          4.5002749939E+01          0.0000000000E+00          3.3012736250E+04          0.0000000000E+00          9.3541547031E+01          3.8137110460E+01          -2.4028559667E+02         -8.9339529627E-01         1.0000000000E+00          1.2445990104E+02          1.4519269457E+00          2.1705379038E-01          
2018-02-05                15:43:50.165              35.65544174               855.730602                36.65544174               1517845430.166            2                         963                       4.9988703690E+01          8.0000419617E+01          4.4998619080E+01          4.2162916667E+01          4.5002830505E+01          0.0000000000E+00          3.3003386797E+04          0.0000000000E+00          9.7222242060E+01          9.9076512060E+00          -9.8926781976E+01         1.6011516044E-01          1.0000000000E+00          1.2351335077E+02          1.4300378893E+00          3.2206873851E-01          
2018-02-05                15:43:51.019              35.65545161               855.730839                36.65545161               1517845431.019            2                         963                       5.0007504934E+01          8.0000419617E+01          4.4998619080E+01          4.2125000000E+01          4.5002830505E+01          0.0000000000E+00          3.3014874245E+04          0.0000000000E+00          9.5230580508E+01          1.4866032626E+01          1.6661548059E+01          3.9928814034E-01          1.0000000000E+00          1.2397438601E+02          3.7947864998E-01          2.4917076410E-01          
2018-02-05                15:43:51.872              35.65546149               855.731076                36.65546149               1517845431.873            2                         963                       5.0000403061E+01          8.0000419617E+01          4.4998619080E+01          4.2154583333E+01          4.5002830505E+01          0.0000000000E+00          3.3012517474E+04          0.0000000000E+00          9.4914543324E+01          1.2381219271E+01          -2.1631102352E+01         -7.1047416278E-03         1.0000000000E+00          1.2402572827E+02          5.8984526628E-01          3.2707557843E-01          
2018-02-05                15:43:52.726              35.65547137               855.731313                36.65547137               1517845432.726            2                         963                       5.0003171641E+01          8.0000419617E+01          4.4998619080E+01          4.2187500000E+01          4.5002830505E+01          0.0000000000E+00          3.3015227031E+04          0.0000000000E+00          9.6574492922E+01          1.6599647580E+01          -9.6149509164E+00         4.7439959914E-01          1.0000000000E+00          1.2384054904E+02          9.1308365053E-01          2.1946948387E-01          
2018-02-05                15:43:53.578              35.65548124               855.731550                36.65548124               1517845433.579            2                         963                       5.0010299581E+01          8.0000419617E+01          4.4998619080E+01          4.2149583333E+01          4.5002830505E+01          0.0000000000E+00          3.3024128646E+04          0.0000000000E+00          9.5283358285E+01          8.7408229942E+00          -2.3699269887E+01         3.1228820740E-01          1.0000000000E+00          1.2378471516E+02          -5.6931113490E-01         2.8122435199E-01          
2018-02-05                15:43:54.433              35.65549112               855.731787                36.65549112               1517845434.433            2                         963                       4.9984672699E+01          8.0000419617E+01          4.4998619080E+01          4.2186666667E+01          4.5002830505E+01          0.0000000000E+00          3.3011413281E+04          0.0000000000E+00          9.5546604437E+01          2.3254318879E+01          -1.4463058145E+02         4.0239333421E-01          1.0000000000E+00          1.2376167553E+02          2.3530816845E+00          2.2724007712E-01          
2018-02-05                15:43:55.286              35.65550100               855.732024                36.65550100               1517845435.286            2                         963                       4.9993930283E+01          8.0000600281E+01          4.4998619080E+01          4.2187500000E+01          4.5002830505E+01          0.0000000000E+00          3.3006934219E+04          0.0000000000E+00          9.5311212001E+01          2.1750206623E+01          -1.3310901343E+02         -1.1584005761E+00         1.0000000000E+00          1.2425446364E+02          2.3501119227E-01          2.8733922079E-01          
2018-02-05                15:43:56.140              35.65551088               855.732261                36.65551088               1517845436.140            2                         963                       4.9997241974E+01          8.0000663757E+01          4.4998619080E+01          4.2156666667E+01          4.5002830505E+01          0.0000000000E+00          3.3007373646E+04          0.0000000000E+00          9.4346041446E+01          1.2444590851E+01          -6.2110547918E+01         -9.4082677679E-01         1.0000000000E+00          1.2442123420E+02          8.3137307556E-02          1.8844731418E-01          
2018-02-05                15:43:56.993              35.65552075               855.732498                36.65552075               1517845436.993            2                         963                       5.0015524699E+01          8.0000663757E+01          4.4998619080E+01          4.2125000000E+01          4.5002830505E+01          0.0000000000E+00          3.3022073542E+04          0.0000000000E+00          9.6027911670E+01          5.9055723443E+00          -8.9428240676E+01         9.1189878253E-01          1.0000000000E+00          1.2360033287E+02          4.9573820139E-01          3.5696269656E-01          
2018-02-05                15:43:57.849              35.65553067               855.732736                36.65553067               1517845437.850            2                         963                       5.0010274862E+01          8.0000663757E+01          4.4998619080E+01          4.2125000000E+01          4.5002830505E+01          0.0000000000E+00          3.3023391094E+04          0.0000000000E+00          9.5078643334E+01          1.6581278412E+01          -8.4517462901E+01         -4.5019878386E-01         1.0000000000E+00          1.2420755754E+02          9.4218844918E-01          2.4339271091E-01          
2018-02-05                15:43:58.709              35.65554061               855.732975                36.65554061               1517845438.709            2                         963                       4.9987106323E+01          8.0000663757E+01          4.4998619080E+01          4.2125000000E+01          4.5002830505E+01          0.0000000000E+00          3.3007441406E+04          0.0000000000E+00          9.4828809947E+01          1.5230280396E+01          -1.5279241097E+02         4.4434232781E-02          1.0000000000E+00          1.2381758068E+02          1.7299597276E+00          2.3525301413E-01          
2018-02-05                15:43:59.565              35.65555052               855.733213                36.65555052               1517845439.565            2                         963                       4.9986542460E+01          8.0000644226E+01          4.4998623962E+01          4.2135000000E+01          4.5002840271E+01          0.0000000000E+00          3.3005438073E+04          0.0000000000E+00          9.6934651662E+01          -1.3818322843E+00         6.6510684205E+01          2.9697816582E-01          1.0000000000E+00          1.2376583094E+02          2.4770248303E-01          1.7659611987E-01          
2018-02-05                15:44:00.417              35.65556039               855.733449                36.65556039               1517845440.418            2                         963                       4.9992420959E+01          8.0000541687E+01          4.4998649597E+01          4.2162500000E+01          4.5002891541E+01          0.0000000000E+00          3.3007086719E+04          0.0000000000E+00          9.5499740646E+01          1.2477124983E+01          -8.4911168687E+01         -6.3876835038E-01         1.0000000000E+00          1.2403640844E+02          1.3072888022E+00          2.6547808131E-01          
2018-02-05                15:44:01.272              35.65557028               855.733687                36.65557028               1517845441.272            2                         963                       4.9999588852E+01          8.0000541687E+01          4.4998649597E+01          4.2173750000E+01          4.5002891541E+01          0.0000000000E+00          3.3012848125E+04          0.0000000000E+00          9.5213049472E+01          1.6967067651E+01          -1.1882535228E+02         5.2258855639E-02          1.0000000000E+00          1.2387164638E+02          9.1532175597E-01          1.3919056871E-01          
2018-02-05                15:44:02.125              35.65558015               855.733924                36.65558015               1517845442.125            2                         963                       5.0014997381E+01          8.0000541687E+01          4.4998649597E+01          4.2132083333E+01          4.5002891541E+01          0.0000000000E+00          3.3023414141E+04          0.0000000000E+00          9.5906772089E+01          1.0413376330E+01          -9.7419431775E+01         2.3928743569E-02          1.0000000000E+00          1.2377547645E+02          1.6881696376E+00          2.7022891646E-01          
2018-02-05                15:44:02.979              35.65559003               855.734161                36.65559003               1517845442.979            2                         963                       5.0009668910E+01          8.0000541687E+01          4.4998649597E+01          4.2125000000E+01          4.5002891541E+01          0.0000000000E+00          3.3022978099E+04          0.0000000000E+00          9.4693747282E+01          1.9132682133E+01          -2.0137539031E+00         3.1636051391E-01          1.0000000000E+00          1.2387272293E+02          1.3829475310E+00          1.6947881141E-01          
2018-02-05                15:44:03.832              35.65559991               855.734398                36.65559991               1517845443.832            2                         963                       4.9993479919E+01          8.0000541687E+01          4.4998649597E+01          4.2127916667E+01          4.5002891541E+01          0.0000000000E+00          3.3013052266E+04          0.0000000000E+00          9.4922327831E+01          1.2936044359E+01          -1.1012265664E+02         -4.5512524446E-02         1.0000000000E+00          1.2375545736E+02          1.0173231868E+00          3.4716075681E-01          
2018-02-05                15:44:04.684              35.65560978               855.734635                36.65560978               1517845444.685            2                         963                       5.0011482951E+01          8.0000528666E+01          4.4998740743E+01          4.2187500000E+01          4.5002800395E+01          0.0000000000E+00          3.3021659688E+04          0.0000000000E+00          9.6235402047E+01          -7.8158463998E+00         1.2168212423E+02          -2.6182090531E-02         1.0000000000E+00          1.2379813363E+02          1.6046919267E+00          1.6289979190E-01          
2018-02-05                15:44:05.539              35.65561966               855.734872                36.65561966               1517845445.539            2                         963                       5.0000648499E+01          8.0000511169E+01          4.4998863220E+01          4.2187500000E+01          4.5002677917E+01          0.0000000000E+00          3.3018504687E+04          0.0000000000E+00          9.5186539823E+01          1.8730016857E+01          -6.0968246144E+01         2.2086896893E-01          1.0000000000E+00          1.2407576778E+02          6.9616909858E-03          2.9245795917E-01          
2018-02-05                15:44:06.391              35.65562954               855.735109                36.65562954               1517845446.392            2                         963                       4.9994971797E+01          8.0000511169E+01          4.4998863220E+01          4.2168750000E+01          4.5002677917E+01          0.0000000000E+00          3.3014920443E+04          0.0000000000E+00          9.4746469393E+01          8.5126350503E+00          -2.1372044244E+02         1.8210380146E-01          1.0000000000E+00          1.2389365578E+02          9.9863651317E-01          2.1118217865E-01          
2018-02-05                15:44:07.246              35.65563942               855.735346                36.65563942               1517845447.246            2                         963                       4.9987581278E+01          8.0000511169E+01          4.4998863220E+01          4.2187500000E+01          4.5002677917E+01          0.0000000000E+00          3.3011364583E+04          0.0000000000E+00          9.6013356286E+01          -7.8449174410E+00         -3.6694738046E+01         5.3900864695E-02          1.0000000000E+00          1.2397025031E+02          6.6214896874E-01          2.5596961006E-01          
2018-02-05                15:44:08.098              35.65564929               855.735583                36.65564929               1517845448.099            2                         963                       4.9999990311E+01          8.0000511169E+01          4.4998863220E+01          4.2187500000E+01          4.5002677917E+01          0.0000000000E+00          3.3015909609E+04          0.0000000000E+00          9.5277322492E+01          1.5044824371E+01          -9.3982362966E+01         -3.2979632040E-01         1.0000000000E+00          1.2383089099E+02          1.0137963188E+00          2.4521825856E-01          
2018-02-05                15:44:08.953              35.65565918               855.735820                36.65565918               1517845448.953            2                         963                       5.0008474070E+01          8.0000511169E+01          4.4998863220E+01          4.2187500000E+01          4.5002677917E+01          0.0000000000E+00          3.3021385833E+04          0.0000000000E+00          9.3585546065E+01          2.4787787230E+01          -1.0934196048E+02         6.3023091026E-01          1.0000000000E+00          1.2365985719E+02          7.4060775615E-01          3.0708595477E-01          
2018-02-05                15:44:09.805              35.65566905               855.736057                36.65566905               1517845449.806            2                         963                       4.9983844757E+01          8.0000712585E+01          4.4998907979E+01          4.2187500000E+01          4.5002789815E+01          0.0000000000E+00          3.3004605990E+04          0.0000000000E+00          9.4993214056E+01          6.0624954871E+00          -9.2052108162E+01         2.2835000698E-01          1.0000000000E+00          1.2387024549E+02          8.4209034959E-01          1.9477623409E-01          
2018-02-05                15:44:10.658              35.65567892               855.736294                36.65567892               1517845450.659            2                         963                       5.0009380341E+01          8.0000785828E+01          4.4998924255E+01          4.2187500000E+01          4.5002830505E+01          0.0000000000E+00          3.3016618594E+04          0.0000000000E+00          9.6464670816E+01          -6.1325924695E+00         -1.2897406263E+02         -6.8341922582E-02         1.0000000000E+00          1.2418662362E+02          1.9292840842E+00          2.7037172795E-01          
2018-02-05                15:44:11.513              35.65568881               855.736531                36.65568881               1517845451.513            2                         963                       4.9984440918E+01          8.0000785828E+01          4.4998924255E+01          4.2187500000E+01          4.5002830505E+01          0.0000000000E+00          3.3000614062E+04          0.0000000000E+00          9.5250988449E+01          7.5622829789E+00          -8.0764598761E+00         1.8536470724E-01          1.0000000000E+00          1.2400872170E+02          1.4689477326E+00          2.1146610141E-01          
2018-02-05                15:44:12.365              35.65569868               855.736768                36.65569868               1517845452.366            2                         963                       4.9984168549E+01          8.0000785828E+01          4.4998924255E+01          4.2151666667E+01          4.5002830505E+01          0.0000000000E+00          3.2997039740E+04          0.0000000000E+00          9.4758912730E+01          1.0064419287E+01          -1.5444104225E+02         6.8978726108E-01          1.0000000000E+00          1.2365383749E+02          4.5260445219E-03          2.3653882907E-01          
2018-02-05                15:44:13.220              35.65570856               855.737006                36.65570856               1517845453.220            2                         963                       5.0020965424E+01          8.0000785828E+01          4.4998924255E+01          4.2125000000E+01          4.5002830505E+01          0.0000000000E+00          3.3018598906E+04          0.0000000000E+00          9.3433450141E+01          2.7410812618E+01          -1.1426451963E+02         2.2711169475E-01          1.0000000000E+00          1.2396482578E+02          1.5125687490E+00          2.0167224844E-01          
2018-02-05                15:44:14.072              35.65571844               855.737242                36.65571844               1517845454.073            2                         963                       5.0004204203E+01          8.0000785828E+01          4.4998924255E+01          4.2125000000E+01          4.5002830505E+01          0.0000000000E+00          3.3009243906E+04          0.0000000000E+00          9.3993384993E+01          1.9016118207E+01          -1.9947913632E+02         -5.4380832872E-01         1.0000000000E+00          1.2419999334E+02          1.6233623283E+00          2.6782092636E-01          
2018-02-05                15:44:14.927              35.65572832               855.737480                36.65572832               1517845454.927            2                         963                       4.9996385803E+01          8.0000491028E+01          4.4998994446E+01          4.2125000000E+01          4.5002858582E+01          0.0000000000E+00          3.3002148281E+04          0.0000000000E+00          9.3838083238E+01          1.6077811451E+01          -1.7366243672E+02         -9.4223929723E-01         1.0000000000E+00          1.2427286207E+02          1.7584436112E+00          2.4632372148E-01          
2018-02-05                15:44:15.779              35.65573819               855.737717                36.65573819               1517845455.780            2                         963                       4.9992290497E+01          8.0000144958E+01          4.4999076843E+01          4.2125000000E+01          4.5002891541E+01          0.0000000000E+00          3.2999111771E+04          0.0000000000E+00          9.3568157811E+01          2.5783401157E+01          -4.1407216578E+01         4.8477236084E-01          1.0000000000E+00          1.2394578878E+02          5.6901951081E-01          2.6961544085E-01          
2018-02-05                15:44:16.637              35.65574811               855.737955                36.65574811               1517845456.637            2                         963                       5.0017012634E+01          8.0000144958E+01          4.4999076843E+01          4.2125000000E+01          4.5002891541E+01          0.0000000000E+00          3.3016437891E+04          0.0000000000E+00          9.5766190816E+01          -1.2424339037E+01         -1.6650310181E+01         -6.7230981886E-02         1.0000000000E+00          1.2397662715E+02          5.7026766934E-01          1.6680493299E-01          
2018-02-05                15:44:17.493              35.65575802               855.738193                36.65575802               1517845457.493            2                         963                       5.0016626358E+01          8.0000144958E+01          4.4999076843E+01          4.2125000000E+01          4.5002891541E+01          0.0000000000E+00          3.3019149922E+04          0.0000000000E+00          9.5269784805E+01          1.3552979145E+01          -7.1453450365E+01         1.1421279568E-01          1.0000000000E+00          1.2380778328E+02          1.9719631531E+00          2.4463380777E-01          
2018-02-05                15:44:18.345              35.65576789               855.738429                36.65576789               1517845458.346            2                         963                       5.0002728882E+01          8.0000144958E+01          4.4999076843E+01          4.2125000000E+01          4.5002891541E+01          0.0000000000E+00          3.3012721563E+04          0.0000000000E+00          9.3825179729E+01          3.0820448939E+01          -3.9015349190E+01         6.8755486028E-02          1.0000000000E+00          1.2375633698E+02          6.7870080534E-01          3.5019463325E-01          
2018-02-05                15:44:19.198              35.65577777               855.738666                36.65577777               1517845459.199            2                         963                       4.9999129588E+01          8.0000144958E+01          4.4999076843E+01          4.2155833333E+01          4.5002891541E+01          0.0000000000E+00          3.3011394427E+04          0.0000000000E+00          9.5368491349E+01          1.4532848990E+01          -2.7813965737E+01         5.8188632288E-01          1.0000000000E+00          1.2398468694E+02          8.9636297677E-01          2.2484967242E-01          
2018-02-05                15:44:20.052              35.65578765               855.738904                36.65578765               1517845460.053            2                         963                       4.9995648982E+01          8.0000491435E+01          4.4998890279E+01          4.2187500000E+01          4.5003024801E+01          0.0000000000E+00          3.3011477786E+04          0.0000000000E+00          9.3089435737E+01          2.7885098026E+01          -1.3765367486E+02         2.7670955188E-01          1.0000000000E+00          1.2396887510E+02          9.5636861871E-01          2.5107457227E-01          
2018-02-05                15:44:20.905              35.65579752               855.739141                36.65579752               1517845460.906            2                         963                       4.9991656494E+01          8.0000541687E+01          4.4998863220E+01          4.2187500000E+01          4.5003044128E+01          0.0000000000E+00          3.3010043437E+04          0.0000000000E+00          9.5788286640E+01          -9.2860853637E+00         -9.8076492708E+01         3.5135359492E-01          1.0000000000E+00          1.2396887815E+02          8.7393919337E-01          2.6136848534E-01          
2018-02-05                15:44:21.759              35.65580741               855.739378                36.65580741               1517845461.760            2                         963                       4.9976057027E+01          8.0000541687E+01          4.4998863220E+01          4.2187500000E+01          4.5003044128E+01          0.0000000000E+00          3.2995999479E+04          0.0000000000E+00          9.2763962188E+01          1.4784612239E+01          -5.5166739570E+01         3.4736328135E-01          1.0000000000E+00          1.2391523394E+02          -1.7020329504E-02         2.4556579819E-01          
2018-02-05                15:44:22.612              35.65581728               855.739615                36.65581728               1517845462.613            2                         963                       5.0020581207E+01          8.0000541687E+01          4.4998863220E+01          4.2187500000E+01          4.5003044128E+01          0.0000000000E+00          3.3015387448E+04          0.0000000000E+00          9.5109471019E+01          1.0617399427E+00          -4.1157527710E+01         -1.2257284757E-01         1.0000000000E+00          1.2409162766E+02          6.8574940542E-01          1.9397404896E-01          
2018-02-05                15:44:23.467              35.65582716               855.739852                36.65582716               1517845463.467            2                         963                       4.9993953705E+01          8.0000541687E+01          4.4998863220E+01          4.2187500000E+01          4.5003044128E+01          0.0000000000E+00          3.3006386719E+04          0.0000000000E+00          9.5447503272E+01          4.6724443201E+00          4.8821159579E+01          -3.3909590936E-01         1.0000000000E+00          1.2384727386E+02          9.0559288823E-01          2.3671344363E-01          
2018-02-05                15:44:24.322              35.65583706               855.740089                36.65583706               1517845464.322            2                         963                       4.9986772563E+01          8.0000462341E+01          4.4998873800E+01          4.2187500000E+01          4.5003033549E+01          0.0000000000E+00          3.3002446094E+04          0.0000000000E+00          9.2702632379E+01          2.9261840015E+01          -1.5991669817E+02         -5.5866450332E-02         1.0000000000E+00          1.2403905638E+02          1.3016597047E+00          2.4995230742E-01          
2018-02-05                15:44:25.178              35.65584698               855.740327                36.65584698               1517845465.179            2                         963                       4.9983085327E+01          8.0000083923E+01          4.4998924255E+01          4.2187500000E+01          4.5002983093E+01          0.0000000000E+00          3.2996498594E+04          0.0000000000E+00          9.3334344718E+01          1.6310185501E+01          -8.7647666443E+01         2.7031162316E-01          1.0000000000E+00          1.2376834991E+02          -8.1288988367E-02         1.6059969315E-01          
2018-02-05                15:44:26.032              35.65585686               855.740565                36.65585686               1517845466.033            2                         963                       4.9992204666E+01          8.0000083923E+01          4.4998924255E+01          4.2187500000E+01          4.5002983093E+01          0.0000000000E+00          3.2995539922E+04          0.0000000000E+00          9.4986431405E+01          8.2890970871E+00          -2.4924207436E+01         1.5309605416E-01          1.0000000000E+00          1.2392537628E+02          3.8601135664E-01          2.7274649506E-01          
2018-02-05                15:44:26.885              35.65586674               855.740802                36.65586674               1517845466.886            2                         963                       5.0008979467E+01          8.0000083923E+01          4.4998924255E+01          4.2187500000E+01          4.5002983093E+01          0.0000000000E+00          3.3004333568E+04          0.0000000000E+00          9.6120669722E+01          -2.2064914531E+00         -3.7007621713E+01         7.6520092360E-02          1.0000000000E+00          1.2374189345E+02          1.2217435650E+00          2.0231700522E-01          
2018-02-05                15:44:27.740              35.65587662               855.741039                36.65587662               1517845467.740            2                         963                       5.0020754649E+01          8.0000083923E+01          4.4998924255E+01          4.2187500000E+01          4.5002983093E+01          0.0000000000E+00          3.3018928724E+04          0.0000000000E+00          9.2925806473E+01          3.2593542323E+01          -1.8363823957E+02         9.0099257317E-01          1.0000000000E+00          1.2356563527E+02          1.0249417494E+00          2.6999186727E-01          
2018-02-05                15:44:28.592              35.65588649               855.741276                36.65588649               1517845468.593            2                         963                       5.0000517731E+01          8.0000083923E+01          4.4998924255E+01          4.2187500000E+01          4.5002983093E+01          0.0000000000E+00          3.3010020156E+04          0.0000000000E+00          9.5253612567E+01          3.1954082105E+00          -9.4208483371E+01         9.0111417443E-02          1.0000000000E+00          1.2382577320E+02          1.2097828652E+00          1.7570711448E-01          
2018-02-05                15:44:29.446              35.65589637               855.741513                36.65589637               1517845469.446            2                         963                       5.0017812805E+01          8.0000083923E+01          4.4998924255E+01          4.2187500000E+01          4.5002983093E+01          0.0000000000E+00          3.3018227969E+04          0.0000000000E+00          9.4320049116E+01          1.0488101846E+01          -3.4926409622E+01         -1.4748981705E-01         1.0000000000E+00          1.2401973633E+02          1.3022510151E+00          2.9875347114E-01          
2018-02-05                15:44:30.301              35.65590626               855.741750                36.65590626               1517845470.301            2                         963                       5.0004325612E+01          8.0000316671E+01          4.4998953349E+01          4.2187500000E+01          4.5003041280E+01          0.0000000000E+00          3.3012738724E+04          0.0000000000E+00          9.3044131379E+01          2.1637880007E+01          -2.5665803213E+02         -7.6402774702E-01         1.0000000000E+00          1.2410139478E+02          2.2495961484E+00          2.1271838675E-01          
2018-02-05                15:44:31.158              35.65591619               855.741989                36.65591619               1517845471.159            2                         963                       5.0000163269E+01          8.0000328064E+01          4.4998954773E+01          4.2187500000E+01          4.5003044128E+01          0.0000000000E+00          3.3013935859E+04          0.0000000000E+00          9.4561368905E+01          5.3882042781E+00          -1.0079531997E+02         -3.5189934837E-01         1.0000000000E+00          1.2375593921E+02          2.4966444528E-01          2.0050295911E-01          
2018-02-05                15:44:32.017              35.65592613               855.742227                36.65592613               1517845472.018            2                         963                       4.9985601425E+01          8.0000328064E+01          4.4998954773E+01          4.2187500000E+01          4.5003044128E+01          0.0000000000E+00          3.3004458984E+04          0.0000000000E+00          9.3833472962E+01          8.2521160278E+00          -5.2579498634E+01         6.8332026921E-01          1.0000000000E+00          1.2398013943E+02          6.0202983278E-01          1.3544980250E-01          
2018-02-05                15:44:32.877              35.65593608               855.742466                36.65593608               1517845472.877            2                         963                       4.9996250153E+01          8.0000328064E+01          4.4998954773E+01          4.2187500000E+01          4.5003044128E+01          0.0000000000E+00          3.3006672708E+04          0.0000000000E+00          9.3044970409E+01          2.0444219411E+01          -7.6367871975E+01         -6.5683965093E-01         1.0000000000E+00          1.2414284923E+02          6.2537834481E-01          2.0678328241E-01          
2018-02-05                15:44:33.730              35.65594596               855.742703                36.65594596               1517845473.731            2                         963                       4.9994198252E+01          8.0000328064E+01          4.4998954773E+01          4.2187500000E+01          4.5003044128E+01          0.0000000000E+00          3.3006323854E+04          0.0000000000E+00          9.3862453056E+01          1.1657882974E+01          -6.5745713944E+01         -4.6867091976E-01         1.0000000000E+00          1.2420241879E+02          5.3633982327E-01          3.4044675440E-01          
2018-02-05                15:44:34.584              35.65595583               855.742940                36.65595583               1517845474.584            2                         963                       4.9982533264E+01          8.0000584412E+01          4.4998993225E+01          4.2187500000E+01          4.5002980042E+01          0.0000000000E+00          3.2993860391E+04          0.0000000000E+00          9.4537522237E+01          1.2559616217E+01          -2.2292013660E+02         -7.4329437268E-02         1.0000000000E+00          1.2395484363E+02          1.9810774808E-01          1.5805650922E-01          
2018-02-05                15:44:35.441              35.65596576               855.743178                36.65596576               1517845475.442            2                         963                       5.0003844554E+01          8.0000938416E+01          4.4999046326E+01          4.2187500000E+01          4.5002891541E+01          0.0000000000E+00          3.3002808932E+04          0.0000000000E+00          9.5074578013E+01          1.6153888542E-01          -3.6390233992E+01         -3.0475056827E-01         1.0000000000E+00          1.2396409887E+02          1.5249606345E+00          1.2693486857E-01          
2018-02-05                15:44:36.296              35.65597566               855.743416                36.65597566               1517845476.297            2                         963                       5.0002043533E+01          8.0000938416E+01          4.4999046326E+01          4.2187500000E+01          4.5002891541E+01          0.0000000000E+00          3.3002668646E+04          0.0000000000E+00          9.5333529843E+01          2.5664901625E+00          -3.4269416781E+01         -6.4876670815E-01         1.0000000000E+00          1.2426591376E+02          7.7423552845E-01          3.3724165326E-01          
2018-02-05                15:44:37.150              35.65598553               855.743653                36.65598553               1517845477.150            2                         963                       5.0014607239E+01          8.0000938416E+01          4.4999046326E+01          4.2187500000E+01          4.5002891541E+01          0.0000000000E+00          3.3016051302E+04          0.0000000000E+00          9.4599051751E+01          1.0830052199E+01          -1.7650715404E+02         8.7326442991E-01          1.0000000000E+00          1.2374561378E+02          1.0536440097E+00          2.3041134867E-01          
2018-02-05                15:44:38.003              35.65599541               855.743890                36.65599541               1517845478.003            2                         963                       4.9983157857E+01          8.0000938416E+01          4.4999046326E+01          4.2187500000E+01          4.5002891541E+01          0.0000000000E+00          3.2998902292E+04          0.0000000000E+00          9.3918939731E+01          1.5328219246E+01          -4.9013764174E+01         9.0735152215E-01          1.0000000000E+00          1.2363916655E+02          1.6738458934E+00          3.2106349713E-01          
2018-02-05                15:44:38.859              35.65600532               855.744128                36.65600532               1517845478.860            2                         963                       4.9983839620E+01          8.0000938416E+01          4.4999046326E+01          4.2187500000E+01          4.5002891541E+01          0.0000000000E+00          3.2992673333E+04          0.0000000000E+00          9.3189964918E+01          2.0101493141E+01          -3.2650232846E+01         -1.1858075444E-01         1.0000000000E+00          1.2417341155E+02          -1.0512825867E-01         3.0696201579E-01          
2018-02-05                15:44:39.716              35.65601523               855.744366                36.65601523               1517845479.716            2                         963                       5.0011711426E+01          8.0000993347E+01          4.4999064636E+01          4.2187500000E+01          4.5002934265E+01          0.0000000000E+00          3.3010894063E+04          0.0000000000E+00          9.3244973556E+01          2.5481457211E+01          -1.4902873694E+02         1.9282624029E-01          1.0000000000E+00          1.2393501610E+02          1.0527709663E+00          3.1338185410E-01          
2018-02-05                15:44:40.569              35.65602510               855.744603                36.65602510               1517845480.569            2                         963                       5.0004634857E+01          8.0001213074E+01          4.4999137878E+01          4.2187500000E+01          4.5003105164E+01          0.0000000000E+00          3.3010269531E+04          0.0000000000E+00          9.4174800503E+01          2.7726309204E+01          -2.2548834122E+02         2.2818885391E-01          1.0000000000E+00          1.2375672481E+02          1.0552744375E+00          2.7498947947E-01          
2018-02-05                15:44:41.423              35.65603499               855.744840                36.65603499               1517845481.423            2                         963                       5.0008536072E+01          8.0001213074E+01          4.4999137878E+01          4.2187500000E+01          4.5003105164E+01          0.0000000000E+00          3.3016388906E+04          0.0000000000E+00          9.6039493889E+01          -9.8101330950E+00         -7.0566596705E+01         1.8648993691E-01          1.0000000000E+00          1.2365391262E+02          3.3643987648E-01          2.5758094513E-01          
2018-02-05                15:44:42.276              35.65604486               855.745077                36.65604486               1517845482.276            2                         963                       5.0024864070E+01          8.0001213074E+01          4.4999137878E+01          4.2187500000E+01          4.5003105164E+01          0.0000000000E+00          3.3034214063E+04          0.0000000000E+00          9.3325075001E+01          1.7761671712E+01          -7.8219015991E+01         -5.6748364566E-01         1.0000000000E+00          1.2433090131E+02          3.5406104555E-01          2.3421498543E-01          
2018-02-05                15:44:43.130              35.65605475               855.745314                36.65605475               1517845483.130            2                         963                       5.0006247431E+01          8.0001213074E+01          4.4999137878E+01          4.2187500000E+01          4.5003105164E+01          0.0000000000E+00          3.3025254948E+04          0.0000000000E+00          9.3181041532E+01          2.1001275536E+01          -1.5404626234E+02         6.4550027099E-01          1.0000000000E+00          1.2390838497E+02          8.8189521733E-01          2.2523523258E-01          
2018-02-05                15:44:43.983              35.65606463               855.745551                36.65606463               1517845483.984            2                         963                       4.9996390381E+01          8.0001213074E+01          4.4999137878E+01          4.2187500000E+01          4.5003105164E+01          0.0000000000E+00          3.3020325469E+04          0.0000000000E+00          9.5442898306E+01          3.3123806904E+00          -4.6139932044E+01         4.4913693579E-01          1.0000000000E+00          1.2366080427E+02          8.4815349240E-01          2.5279837832E-01          
2018-02-05                15:44:44.842              35.65607456               855.745789                36.65607456               1517845484.842            2                         963                       4.9977172750E+01          8.0001268412E+01          4.4999110209E+01          4.2187500000E+01          4.5003105164E+01          0.0000000000E+00          3.3007563828E+04          0.0000000000E+00          9.4911446188E+01          7.9637853624E+00          1.3900759806E+00          -6.5420675163E-01         1.0000000000E+00          1.2392131474E+02          1.3306773308E+00          2.5252852260E-01          
2018-02-05                15:44:45.696              35.65608444               855.746027                36.65608444               1517845485.696            2                         963                       4.9999231364E+01          8.0001457214E+01          4.4999015808E+01          4.2187500000E+01          4.5003105164E+01          0.0000000000E+00          3.3020363333E+04          0.0000000000E+00          9.4490983068E+01          1.5763125184E+01          -8.6663133953E+01         -5.5949460460E-02         1.0000000000E+00          1.2401320421E+02          9.8844037699E-01          2.5318609292E-01          
2018-02-05                15:44:46.549              35.65609432               855.746264                36.65609432               1517845486.549            2                         963                       4.9997458242E+01          8.0001457214E+01          4.4999015808E+01          4.2187500000E+01          4.5003105164E+01          0.0000000000E+00          3.3016480781E+04          0.0000000000E+00          9.2761795437E+01          3.0042861829E+01          -8.2196308835E+01         2.0998586062E-01          1.0000000000E+00          1.2395672394E+02          -7.6802207935E-03         2.5255014871E-01          
2018-02-05                15:44:47.403              35.65610420               855.746501                36.65610420               1517845487.403            2                         963                       5.0007780024E+01          8.0001457214E+01          4.4999015808E+01          4.2187500000E+01          4.5003105164E+01          0.0000000000E+00          3.3021736667E+04          0.0000000000E+00          9.4356957003E+01          9.3681001196E+00          1.6739975554E+01          -6.2137966036E-01         1.0000000000E+00          1.2397166373E+02          5.5532688119E-01          3.1409746465E-01          
2018-02-05                15:44:48.256              35.65611407               855.746738                36.65611407               1517845488.256            2                         963                       4.9988527171E+01          8.0001457214E+01          4.4999015808E+01          4.2187500000E+01          4.5003105164E+01          0.0000000000E+00          3.3012796875E+04          0.0000000000E+00          9.4563778869E+01          5.7039628101E+00          -3.5056491938E+01         -3.1081806962E-01         1.0000000000E+00          1.2393463825E+02          1.1026731811E+00          2.2234121558E-01          
2018-02-05                15:44:49.108              35.65612395               855.746975                36.65612395               1517845489.109            2                         963                       5.0000540873E+01          8.0001457214E+01          4.4999015808E+01          4.2187500000E+01          4.5003105164E+01          0.0000000000E+00          3.3018535365E+04          0.0000000000E+00          9.5135650807E+01          1.1471767059E+00          -9.4117942138E+01         1.3107073316E+00          1.0000000000E+00          1.2351172168E+02          8.6371653194E-02          3.1020002273E-01          
2018-02-05                15:44:49.963              35.65613383               855.747212                36.65613383               1517845489.963            2                         963                       5.0006906891E+01          8.0001493835E+01          4.4999107361E+01          4.2187500000E+01          4.5003105164E+01          0.0000000000E+00          3.3023766406E+04          0.0000000000E+00          9.3992444209E+01          2.0787680103E+01          -1.3155832352E+02         7.8807511600E-01          1.0000000000E+00          1.2374633542E+02          2.4241218468E-01          2.7827050284E-01          
2018-02-05                15:44:50.815              35.65614370               855.747449                36.65614370               1517845490.816            2                         963                       5.0000216192E+01          8.0001518250E+01          4.4999168396E+01          4.2187500000E+01          4.5003105164E+01          0.0000000000E+00          3.3020975781E+04          0.0000000000E+00          9.3943755554E+01          1.0131988211E+01          4.3617510598E+01          -1.3610944770E+00         1.0000000000E+00          1.2422500873E+02          1.0726765521E+00          2.4443522612E-01          
2018-02-05                15:44:51.670              35.65615359               855.747686                36.65615359               1517845491.670            2                         963                       5.0000878906E+01          8.0001518250E+01          4.4999168396E+01          4.2187500000E+01          4.5003105164E+01          0.0000000000E+00          3.3022041927E+04          0.0000000000E+00          9.4398158360E+01          7.1836437807E+00          -5.1627369686E+01         5.6469534326E-01          1.0000000000E+00          1.2409684453E+02          -2.7330728226E-02         2.8718107171E-01          
2018-02-05                15:44:52.523              35.65616346               855.747923                36.65616346               1517845492.523            2                         963                       4.9996564738E+01          8.0001518250E+01          4.4999168396E+01          4.2187500000E+01          4.5003105164E+01          0.0000000000E+00          3.3021413177E+04          0.0000000000E+00          9.4820549084E+01          1.2433379120E+01          -5.4564480000E+01         -9.8343862493E-02         1.0000000000E+00          1.2365643721E+02          5.4565484910E-01          1.9389912299E-01          
2018-02-05                15:44:53.375              35.65617333               855.748160                36.65617333               1517845493.376            2                         963                       4.9989370651E+01          8.0001518250E+01          4.4999168396E+01          4.2141250000E+01          4.5003105164E+01          0.0000000000E+00          3.3013992656E+04          0.0000000000E+00          9.4397437636E+01          5.9629407247E+00          -6.8124511891E+01         5.9812288720E-01          1.0000000000E+00          1.2352624042E+02          5.2689626525E-01          3.2004774249E-01          
2018-02-05                15:44:54.230              35.65618322               855.748397                36.65618322               1517845494.230            2                         963                       5.0005266062E+01          8.0001518250E+01          4.4999168396E+01          4.2155833333E+01          4.5003105164E+01          0.0000000000E+00          3.3020414896E+04          0.0000000000E+00          9.4667800164E+01          1.6053703846E+01          -9.7344021269E+00         -2.8245550581E-01         1.0000000000E+00          1.2378791326E+02          6.5332303902E-01          2.0869255450E-01          
2018-02-05                15:44:55.084              35.65619310               855.748634                36.65619310               1517845495.084            2                         963                       4.9994627889E+01          8.0001862081E+01          4.4999353536E+01          4.2187500000E+01          4.5003184509E+01          0.0000000000E+00          3.3013494271E+04          0.0000000000E+00          9.4095912884E+01          1.0744402476E+01          -1.4643839744E+02         3.2314497255E-02          1.0000000000E+00          1.2383813947E+02          1.6257919743E+00          2.2255121780E-01          
2018-02-05                15:44:55.944              35.65620306               855.748873                36.65620306               1517845495.944            2                         963                       5.0001566289E+01          8.0001914978E+01          4.4999382019E+01          4.2186250000E+01          4.5003196716E+01          0.0000000000E+00          3.3017178490E+04          0.0000000000E+00          9.3062640381E+01          1.9822642942E+01          -1.3871980359E+02         -5.3185566996E-01         1.0000000000E+00          1.2408452941E+02          -1.3906902510E-01         2.4854838084E-01          
2018-02-05                15:44:56.802              35.65621299               855.749112                36.65621299               1517845496.802            2                         963                       4.9995211868E+01          8.0001914978E+01          4.4999382019E+01          4.2125000000E+01          4.5003196716E+01          0.0000000000E+00          3.3017336484E+04          0.0000000000E+00          9.5053979060E+01          -5.8459905765E+00         2.9033443557E+01          -4.0801876577E-01         1.0000000000E+00          1.2409506216E+02          1.1856368236E+00          1.8191911789E-01          
2018-02-05                15:44:57.661              35.65622293               855.749350                36.65622293               1517845497.661            2                         963                       4.9997426376E+01          8.0001914978E+01          4.4999382019E+01          4.2134583333E+01          4.5003196716E+01          0.0000000000E+00          3.3016931458E+04          0.0000000000E+00          9.4078248881E+01          2.3180965255E+01          -8.1462471951E+01         -1.3392359976E-01         1.0000000000E+00          1.2376528460E+02          9.3010781613E-01          2.0424967383E-01          
2018-02-05                15:44:58.513              35.65623280               855.749587                36.65623280               1517845498.514            2                         963                       4.9960407257E+01          8.0001914978E+01          4.4999382019E+01          4.2187500000E+01          4.5003196716E+01          0.0000000000E+00          3.2994269531E+04          0.0000000000E+00          9.5580358578E+01          -9.1241403178E+00         -2.7474706447E+01         -4.0735887834E-02         1.0000000000E+00          1.2368356721E+02          8.9021487537E-01          4.0050452197E-01          
2018-02-05                15:44:59.368              35.65624269               855.749824                36.65624269               1517845499.368            2                         963                       4.9971039480E+01          8.0001605733E+01          4.4999351095E+01          4.2187500000E+01          4.5003196716E+01          0.0000000000E+00          3.3000287187E+04          0.0000000000E+00          9.3952773148E+01          2.5872331327E+01          -3.5698969426E+01         -4.5909777880E-01         1.0000000000E+00          1.2394779822E+02          1.0992593913E+00          1.7070042279E-01          
2018-02-05                15:45:00.223              35.65625259               855.750062                36.65625259               1517845500.224            2                         963                       5.0014562607E+01          8.0000694275E+01          4.4999259949E+01          4.2187500000E+01          4.5003196716E+01          0.0000000000E+00          3.3026345703E+04          0.0000000000E+00          9.6076949822E+01          -5.2297928871E+00         -8.6424408929E+01         -1.8043540267E-01         1.0000000000E+00          1.2372514822E+02          1.3150529715E+00          2.9756894769E-01          
2018-02-05                15:45:01.079              35.65626250               855.750300                36.65626250               1517845501.080            2                         963                       4.9990588989E+01          8.0000694275E+01          4.4999259949E+01          4.2187500000E+01          4.5003196716E+01          0.0000000000E+00          3.3012279010E+04          0.0000000000E+00          9.5181626641E+01          1.1689806271E+01          -3.5506285981E+01         3.5662143373E-03          1.0000000000E+00          1.2380306773E+02          3.0565196083E-01          3.0215653424E-01          
2018-02-05                15:45:01.937              35.65627242               855.750538                36.65627242               1517845501.937            2                         963                       4.9994164530E+01          8.0000694275E+01          4.4999259949E+01          4.2187500000E+01          4.5003196716E+01          0.0000000000E+00          3.3012065469E+04          0.0000000000E+00          9.5742434530E+01          9.0135440178E+00          5.5027256202E+01          -8.7487623272E-02         1.0000000000E+00          1.2363188573E+02          5.0718797219E-01          2.7006340857E-01          
2018-02-05                15:45:02.798              35.65628238               855.750777                36.65628238               1517845502.798            2                         963                       5.0006712443E+01          8.0000694275E+01          4.4999259949E+01          4.2187500000E+01          4.5003196716E+01          0.0000000000E+00          3.3020841667E+04          0.0000000000E+00          9.3397124750E+01          1.6769766520E+01          -5.7937372146E+01         -9.5183868686E-01         1.0000000000E+00          1.2400821681E+02          6.8656198171E-01          3.6546907706E-01          
2018-02-05                15:45:03.651              35.65629227               855.751014                36.65629227               1517845503.652            2                         963                       5.0008093745E+01          8.0000694275E+01          4.4999259949E+01          4.2187500000E+01          4.5003196716E+01          0.0000000000E+00          3.3024206719E+04          0.0000000000E+00          9.5545060134E+01          -7.0401713439E+00         -5.4322772391E+01         -3.7368633846E-01         1.0000000000E+00          1.2407843217E+02          2.7576086728E-01          1.5242639688E-01          
2018-02-05                15:45:04.505              35.65630214               855.751251                36.65630214               1517845504.505            2                         963                       4.9992177505E+01          8.0000694275E+01          4.4999259949E+01          4.2187500000E+01          4.5003196716E+01          0.0000000000E+00          3.3016372344E+04          0.0000000000E+00          9.3553358466E+01          3.1769332403E+01          -3.8002868059E+01         7.3640195805E-01          1.0000000000E+00          1.2371779004E+02          3.4742064137E-01          2.8775902646E-01          
2018-02-05                15:45:05.358              35.65631203               855.751489                36.65631203               1517845505.359            2                         963                       4.9995985972E+01          8.0000834656E+01          4.4999259949E+01          4.2187500000E+01          4.5003252869E+01          0.0000000000E+00          3.3019133177E+04          0.0000000000E+00          9.5159262392E+01          1.7661050245E+01          -1.8350865518E+02         4.2404424305E-01          1.0000000000E+00          1.2361809706E+02          1.7525622865E-01          1.0765256024E-01          
2018-02-05                15:45:06.211              35.65632190               855.751726                36.65632190               1517845506.212            2                         963                       4.9984006805E+01          8.0000846863E+01          4.4999259949E+01          4.2187500000E+01          4.5003257751E+01          0.0000000000E+00          3.3011591094E+04          0.0000000000E+00          9.4170550542E+01          1.2127616735E+01          -1.6466449484E+01         -7.3905182084E-01         1.0000000000E+00          1.2402890436E+02          5.6884658318E-01          2.8531044737E-01          
2018-02-05                15:45:07.065              35.65633178               855.751963                36.65633178               1517845507.066            2                         963                       5.0004104004E+01          8.0000846863E+01          4.4999259949E+01          4.2187500000E+01          4.5003257751E+01          0.0000000000E+00          3.3022388125E+04          0.0000000000E+00          9.3183310377E+01          2.5867275809E+01          -7.6464530012E+01         1.8967752437E-01          1.0000000000E+00          1.2383777944E+02          1.6057700829E+00          1.6934550982E-01          
2018-02-05                15:45:07.918              35.65634166               855.752200                36.65634166               1517845507.919            2                         963                       5.0008867696E+01          8.0000846863E+01          4.4999259949E+01          4.2187500000E+01          4.5003257751E+01          0.0000000000E+00          3.3028412292E+04          0.0000000000E+00          9.3807906817E+01          3.2469741080E+01          -2.0201009333E+02         1.6551098038E-01          1.0000000000E+00          1.2395718467E+02          5.3320663036E-02          3.6544079184E-01          
2018-02-05                15:45:08.772              35.65635153               855.752437                36.65635153               1517845508.772            2                         963                       4.9990229340E+01          8.0000846863E+01          4.4999259949E+01          4.2187500000E+01          4.5003257751E+01          0.0000000000E+00          3.3016948438E+04          0.0000000000E+00          9.6225268434E+01          1.5654994984E+01          -1.1699340697E+02         -3.4145606737E-01         1.0000000000E+00          1.2392139983E+02          1.2625437209E-01          1.8020440667E-01          
2018-02-05                15:45:09.625              35.65636141               855.752674                36.65636141               1517845509.626            2                         963                       4.9988494644E+01          8.0000803731E+01          4.4999303080E+01          4.2187500000E+01          4.5003290100E+01          0.0000000000E+00          3.3013755104E+04          0.0000000000E+00          9.7060708387E+01          -3.5668202842E+00         -6.5720965974E+01         1.8345314694E-01          1.0000000000E+00          1.2392110179E+02          1.4266587519E+00          2.6265966517E-01          
2018-02-05                15:45:10.482              35.65637132               855.752912                36.65637132               1517845510.482            2                         963                       5.0009226074E+01          8.0000724792E+01          4.4999382019E+01          4.2151250000E+01          4.5003349304E+01          0.0000000000E+00          3.3028938906E+04          0.0000000000E+00          9.4348770849E+01          1.5189286664E+01          -3.5388960648E+00         -1.6169912729E-02         1.0000000000E+00          1.2408536356E+02          -1.1818640767E+00         2.6193477945E-01          
2018-02-05                15:45:11.338              35.65638123               855.753149                36.65638123               1517845511.338            2                         963                       4.9997742411E+01          8.0000724792E+01          4.4999382019E+01          4.2125000000E+01          4.5003349304E+01          0.0000000000E+00          3.3027514375E+04          0.0000000000E+00          9.3296324789E+01          1.7135189202E+01          7.0877901775E+00          -2.7887793611E-01         1.0000000000E+00          1.2406903937E+02          5.1734986094E-01          1.6961344131E-01          
2018-02-05                15:45:12.191              35.65639111               855.753387                36.65639111               1517845512.192            2                         963                       5.0001574707E+01          8.0000724792E+01          4.4999382019E+01          4.2125000000E+01          4.5003349304E+01          0.0000000000E+00          3.3023867500E+04          0.0000000000E+00          9.4438421721E+01          1.3735799732E+01          1.6635341249E+01          -3.1197516558E-01         1.0000000000E+00          1.2405257434E+02          8.0287420536E-01          2.4738017667E-01          
2018-02-05                15:45:13.045              35.65640098               855.753624                36.65640098               1517845513.045            2                         963                       4.9997288335E+01          8.0000724792E+01          4.4999382019E+01          4.2125000000E+01          4.5003349304E+01          0.0000000000E+00          3.3019229349E+04          0.0000000000E+00          9.5167867530E+01          1.7103767364E+01          -9.0377812341E+01         1.7450467357E-01          1.0000000000E+00          1.2389192661E+02          1.6531684642E+00          1.7797697758E-01          
2018-02-05                15:45:13.898              35.65641087               855.753861                36.65641087               1517845513.899            2                         963                       5.0024830068E+01          8.0000724792E+01          4.4999382019E+01          4.2153333333E+01          4.5003349304E+01          0.0000000000E+00          3.3034744063E+04          0.0000000000E+00          9.4784964454E+01          1.9084745971E+01          -8.8419129102E+01         6.5952123487E-01          1.0000000000E+00          1.2369789652E+02          -7.8572840572E-01         3.4646395213E-01          
2018-02-05                15:45:14.752              35.65642074               855.754098                36.65642074               1517845514.752            2                         963                       5.0024343363E+01          8.0000642802E+01          4.4999426168E+01          4.2187500000E+01          4.5003368225E+01          0.0000000000E+00          3.3041970286E+04          0.0000000000E+00          9.4925466240E+01          1.0212832101E+01          -2.6561538614E+01         5.9626748916E-01          1.0000000000E+00          1.2384313117E+02          4.5791521844E-01          1.4123200134E-01          
2018-02-05                15:45:15.605              35.65643061               855.754335                36.65643061               1517845515.605            2                         963                       4.9989093781E+01          8.0000328064E+01          4.4999595642E+01          4.2187500000E+01          4.5003440857E+01          0.0000000000E+00          3.3026750000E+04          0.0000000000E+00          9.7178835854E+01          -5.3333671534E+00         -2.4668455716E+01         -9.6603120538E-01         1.0000000000E+00          1.2408577834E+02          1.7359756596E+00          3.4537324658E-01          
2018-02-05                15:45:16.459              35.65644050               855.754572                36.65644050               1517845516.459            2                         963                       4.9987956034E+01          8.0000328064E+01          4.4999595642E+01          4.2129583333E+01          4.5003440857E+01          0.0000000000E+00          3.3020271016E+04          0.0000000000E+00          9.4938947186E+01          1.1943422517E+01          -1.1137122742E+02         -3.7598911223E-02         1.0000000000E+00          1.2387679419E+02          5.5233582977E-01          1.2539775124E-01          
2018-02-05                15:45:17.315              35.65645041               855.754810                36.65645041               1517845517.315            2                         963                       4.9992608490E+01          8.0000328064E+01          4.4999595642E+01          4.2167500000E+01          4.5003440857E+01          0.0000000000E+00          3.3017924063E+04          0.0000000000E+00          9.5083735775E+01          2.1587217129E+00          -1.4466507766E+02         3.1866525903E-02          1.0000000000E+00          1.2387472298E+02          7.6167211089E-01          2.5466452347E-01          
2018-02-05                15:45:18.174              35.65646035               855.755048                36.65646035               1517845518.174            2                         963                       5.0010494181E+01          8.0000328064E+01          4.4999595642E+01          4.2187500000E+01          4.5003440857E+01          0.0000000000E+00          3.3025668932E+04          0.0000000000E+00          9.5545605572E+01          -2.5848854032E+00         -1.9543659712E+01         -4.4234839393E-01         1.0000000000E+00          1.2398035318E+02          3.8936239788E-01          2.2629536853E-01          
2018-02-05                15:45:19.030              35.65647027               855.755286                36.65647027               1517845519.031            2                         963                       5.0010102285E+01          8.0000328064E+01          4.4999595642E+01          4.2187500000E+01          4.5003440857E+01          0.0000000000E+00          3.3032862031E+04          0.0000000000E+00          9.5904470555E+01          1.1155793003E+01          -6.7544373964E+01         1.3098251999E-01          1.0000000000E+00          1.2372269611E+02          1.2818709733E+00          3.3904106644E-01          
2018-02-05                15:45:19.884              35.65648014               855.755523                36.65648014               1517845519.884            2                         963                       4.9993539581E+01          8.0000317078E+01          4.4999596863E+01          4.2187500000E+01          4.5003439636E+01          0.0000000000E+00          3.3025468750E+04          0.0000000000E+00          9.5229830689E+01          9.8790624653E+00          -9.4672403199E+01         2.3542729085E-01          1.0000000000E+00          1.2368563267E+02          1.9211488834E+00          1.4635219580E-01          
2018-02-05                15:45:20.736              35.65649001               855.755760                36.65649001               1517845520.737            2                         963                       4.9994707743E+01          8.0000053406E+01          4.4999626160E+01          4.2187500000E+01          4.5003410339E+01          0.0000000000E+00          3.3022550781E+04          0.0000000000E+00          9.5156428172E+01          -5.0084802718E+00         -2.5949319234E+01         -2.6637527318E-01         1.0000000000E+00          1.2431507066E+02          -5.1127796581E-01         2.9781839079E-01          
2018-02-05                15:45:21.591              35.65649990               855.755998                36.65649990               1517845521.591            2                         963                       5.0003221410E+01          8.0000053406E+01          4.4999626160E+01          4.2142916667E+01          4.5003410339E+01          0.0000000000E+00          3.3020968984E+04          0.0000000000E+00          9.5380928177E+01          3.6111015433E+00          -1.2154439298E+02         -3.3773178471E-01         1.0000000000E+00          1.2394943351E+02          1.2999135922E+00          1.7941730236E-01          
2018-02-05                15:45:22.444              35.65650977               855.756234                36.65650977               1517845522.444            2                         963                       5.0002806981E+01          8.0000053406E+01          4.4999626160E+01          4.2125000000E+01          4.5003410339E+01          0.0000000000E+00          3.3025982786E+04          0.0000000000E+00          9.6119739738E+01          1.4786401833E+01          -2.2998875004E+02         2.9507428215E-01          1.0000000000E+00          1.2373181404E+02          6.0964394582E-01          3.3630024702E-01          
2018-02-05                15:45:23.298              35.65651965               855.756472                36.65651965               1517845523.298            2                         963                       5.0006326701E+01          8.0000053406E+01          4.4999626160E+01          4.2125000000E+01          4.5003410339E+01          0.0000000000E+00          3.3031252891E+04          0.0000000000E+00          9.5205217029E+01          1.2910732702E+01          -9.9039884765E+01         1.3188440668E-01          1.0000000000E+00          1.2402527066E+02          5.8976944328E-01          2.1629931937E-01          
2018-02-05                15:45:24.151              35.65652953               855.756709                36.65652953               1517845524.151            2                         963                       4.9995460510E+01          8.0000053406E+01          4.4999626160E+01          4.2125000000E+01          4.5003410339E+01          0.0000000000E+00          3.3027585938E+04          0.0000000000E+00          9.6672855206E+01          2.7391611380E+00          -1.2958391008E+02         -7.5964645120E-01         1.0000000000E+00          1.2416679597E+02          4.3692393222E-01          2.7541053787E-01          
2018-02-05                15:45:25.005              35.65653941               855.756946                36.65653941               1517845525.005            2                         963                       5.0010437190E+01          8.0000143738E+01          4.4999626160E+01          4.2186666667E+01          4.5003651225E+01          0.0000000000E+00          3.3032538568E+04          0.0000000000E+00          9.6195731622E+01          -4.6319403844E+00         -2.0306024521E+02         5.6626186871E-01          1.0000000000E+00          1.2362279302E+02          1.1095650948E+00          1.4636213132E-01          
2018-02-05                15:45:25.858              35.65654928               855.757183                36.65654928               1517845525.858            2                         963                       4.9986953074E+01          8.0000144958E+01          4.4999626160E+01          4.2187500000E+01          4.5003654480E+01          0.0000000000E+00          3.3018635443E+04          0.0000000000E+00          9.6476834984E+01          1.0560935747E+01          -6.4565968274E+01         2.4737011193E-02          1.0000000000E+00          1.2352483396E+02          1.6884557779E+00          3.2013095147E-01          
2018-02-05                15:45:26.710              35.65655916               855.757420                36.65655916               1517845526.711            2                         963                       4.9996685537E+01          8.0000144958E+01          4.4999626160E+01          4.2187500000E+01          4.5003654480E+01          0.0000000000E+00          3.3020792865E+04          0.0000000000E+00          9.6282220804E+01          8.2260617552E+00          -1.4409146829E+02         -1.0788268002E-01         1.0000000000E+00          1.2399452769E+02          9.3610738428E-01          1.9887233903E-01          
2018-02-05                15:45:27.565              35.65656904               855.757657                36.65656904               1517845527.565            2                         963                       5.0004624761E+01          8.0000144958E+01          4.4999626160E+01          4.2187500000E+01          4.5003654480E+01          0.0000000000E+00          3.3024038750E+04          0.0000000000E+00          9.6458395740E+01          6.6648091387E+00          6.1438218653E+01          2.2714413600E-01          1.0000000000E+00          1.2373639706E+02          2.3095578100E-01          2.6470970879E-01          
2018-02-05                15:45:28.417              35.65657891               855.757894                36.65657891               1517845528.418            2                         963                       4.9987806473E+01          8.0000144958E+01          4.4999626160E+01          4.2187500000E+01          4.5003654480E+01          0.0000000000E+00          3.3015447500E+04          0.0000000000E+00          9.6778781422E+01          2.3088056424E-01          -1.6448896200E+01         -3.6091136145E-01         1.0000000000E+00          1.2405422757E+02          1.0143184269E+00          1.3105033752E-01          
2018-02-05                15:45:29.272              35.65658880               855.758131                36.65658880               1517845529.272            2                         963                       4.9993690287E+01          8.0000144958E+01          4.4999626160E+01          4.2187500000E+01          4.5003654480E+01          0.0000000000E+00          3.3023794141E+04          0.0000000000E+00          9.7031991495E+01          1.9752031891E-01          -1.3676056948E+02         1.2022639832E-01          1.0000000000E+00          1.2377021587E+02          1.1556597814E-01          2.8893422944E-01          
2018-02-05                15:45:30.125              35.65659867               855.758368                36.65659867               1517845530.125            2                         963                       4.9997184118E+01          7.9999630229E+01          4.4999719747E+01          4.2187500000E+01          4.5003654480E+01          0.0000000000E+00          3.3024089974E+04          0.0000000000E+00          9.5401619604E+01          1.6985836511E+01          -1.3307837750E+02         -4.6056941443E-01         1.0000000000E+00          1.2415731531E+02          1.1054447840E-01          1.7776625033E-01          
2018-02-05                15:45:30.983              35.65660861               855.758607                36.65660861               1517845530.984            2                         963                       4.9998691813E+01          7.9999473572E+01          4.4999748230E+01          4.2187500000E+01          4.5003654480E+01          0.0000000000E+00          3.3025119010E+04          0.0000000000E+00          9.5062672706E+01          1.5483246210E+01          -1.6882309417E+02         -2.9033433116E-01         1.0000000000E+00          1.2419041683E+02          1.5339673950E+00          2.0732324081E-01          
2018-02-05                15:45:31.838              35.65661850               855.758844                36.65661850               1517845531.838            2                         963                       5.0010224406E+01          7.9999473572E+01          4.4999748230E+01          4.2187500000E+01          4.5003654480E+01          0.0000000000E+00          3.3035181458E+04          0.0000000000E+00          9.5967990971E+01          5.0489747195E+00          -1.5031704636E+02         7.6089921803E-02          1.0000000000E+00          1.2405864938E+02          -7.5243697506E-01         4.3253293972E-01          
2018-02-05                15:45:32.690              35.65662837               855.759081                36.65662837               1517845532.691            2                         963                       5.0018343582E+01          7.9999473572E+01          4.4999748230E+01          4.2187500000E+01          4.5003654480E+01          0.0000000000E+00          3.3046937813E+04          0.0000000000E+00          9.5281649120E+01          9.0512856655E+00          -1.5701200449E+02         3.6334665352E-02          1.0000000000E+00          1.2361944227E+02          1.0816615878E+00          1.9832030708E-01          
2018-02-05                15:45:33.545              35.65663825               855.759318                36.65663825               1517845533.545            2                         963                       5.0003471375E+01          7.9999473572E+01          4.4999748230E+01          4.2187500000E+01          4.5003654480E+01          0.0000000000E+00          3.3041839844E+04          0.0000000000E+00          9.6287312813E+01          1.3692444423E-02          -4.4574185226E+01         1.2614409041E-01          1.0000000000E+00          1.2393109104E+02          5.0476478581E-01          2.9741436050E-01          
2018-02-05                15:45:34.398              35.65664813               855.759555                36.65664813               1517845534.398            2                         963                       5.0002491455E+01          7.9999510193E+01          4.4999784851E+01          4.2187500000E+01          4.5003672791E+01          0.0000000000E+00          3.3043642865E+04          0.0000000000E+00          9.7413633019E+01          -2.6903065053E+00         -1.4682470807E+02         -3.4972453822E-01         1.0000000000E+00          1.2394145196E+02          2.3594068704E+00          1.7926027832E-01          
2018-02-05                15:45:35.250              35.65665800               855.759792                36.65665800               1517845535.251            2                         963                       4.9991200256E+01          7.9999656677E+01          4.4999931335E+01          4.2187500000E+01          4.5003746033E+01          0.0000000000E+00          3.3036871745E+04          0.0000000000E+00          9.5230116452E+01          2.6751473050E+01          -4.0314954143E+01         -4.7147720410E-01         1.0000000000E+00          1.2384358958E+02          5.2211555068E-01          2.7374071840E-01          
2018-02-05                15:45:36.105              35.65666788               855.760029                36.65666788               1517845536.105            2                         963                       5.0017110443E+01          7.9999656677E+01          4.4999931335E+01          4.2187500000E+01          4.5003746033E+01          0.0000000000E+00          3.3056946328E+04          0.0000000000E+00          9.5446967386E+01          1.2185281319E+01          -1.2825966159E+02         -2.4319906705E-01         1.0000000000E+00          1.2413138339E+02          -2.4076587633E-01         1.6347743831E-01          
2018-02-05                15:45:36.957              35.65667775               855.760266                36.65667775               1517845536.958            2                         963                       5.0002423935E+01          7.9999656677E+01          4.4999931335E+01          4.2187500000E+01          4.5003746033E+01          0.0000000000E+00          3.3049785312E+04          0.0000000000E+00          9.7322322139E+01          -4.2632953558E+00         -1.1190699477E+02         -3.2875386175E-01         1.0000000000E+00          1.2398555298E+02          4.0693075908E-01          3.3617110367E-01          
2018-02-05                15:45:37.812              35.65668764               855.760503                36.65668764               1517845537.812            2                         963                       4.9994366201E+01          7.9999656677E+01          4.4999931335E+01          4.2187500000E+01          4.5003746033E+01          0.0000000000E+00          3.3040949635E+04          0.0000000000E+00          9.6154022017E+01          5.1018349720E+00          -1.0553793429E+02         3.4176739799E-01          1.0000000000E+00          1.2385973584E+02          4.6124497456E-01          1.4091901181E-01          
2018-02-05                15:45:38.664              35.65669751               855.760740                36.65669751               1517845538.665            2                         963                       5.0014726715E+01          7.9999656677E+01          4.4999931335E+01          4.2187500000E+01          4.5003746033E+01          0.0000000000E+00          3.3055593229E+04          0.0000000000E+00          9.7008648336E+01          1.2406133568E+01          -2.0940646197E+02         1.0086803713E-01          1.0000000000E+00          1.2385347883E+02          7.8729926511E-01          3.1873162016E-01          
2018-02-05                15:45:39.519              35.65670740               855.760978                36.65670740               1517845539.519            2                         963                       4.9990947596E+01          7.9999656677E+01          4.4999931335E+01          4.2187500000E+01          4.5003746033E+01          0.0000000000E+00          3.3041949219E+04          0.0000000000E+00          9.6373317206E+01          1.4477210672E+01          -9.0694491336E+01         -7.4513665578E-03         1.0000000000E+00          1.2375606786E+02          1.5435189223E+00          1.4117628447E-01          
2018-02-05                15:45:40.371              35.65671727               855.761214                36.65671727               1517845540.372            2                         963                       5.0010022227E+01          7.9999007670E+01          4.4999901835E+01          4.2187500000E+01          4.5003746033E+01          0.0000000000E+00          3.3047529948E+04          0.0000000000E+00          9.5973787697E+01          9.5999637076E+00          -1.4010031677E+02         -5.6634216930E-01         1.0000000000E+00          1.2416816253E+02          6.3284267399E-01          3.2401477100E-01          
2018-02-05                15:45:41.224              35.65672714               855.761451                36.65672714               1517845541.225            2                         963                       4.9989351730E+01          7.9998985291E+01          4.4999900818E+01          4.2187500000E+01          4.5003746033E+01          0.0000000000E+00          3.3035221250E+04          0.0000000000E+00          9.5111483122E+01          2.5434149722E+01          -2.8655227418E+01         -3.7019714456E-01         1.0000000000E+00          1.2388486829E+02          1.4596580321E+00          1.6844744916E-01          
2018-02-05                15:45:42.078              35.65673703               855.761689                36.65673703               1517845542.079            2                         963                       5.0003780543E+01          7.9998985291E+01          4.4999900818E+01          4.2187500000E+01          4.5003746033E+01          0.0000000000E+00          3.3045746745E+04          0.0000000000E+00          9.7013709601E+01          1.3921124888E+01          3.1884726223E+00          9.3301056612E-02          1.0000000000E+00          1.2370376867E+02          9.7311041188E-01          2.7978298019E-01          
2018-02-05                15:45:42.931              35.65674690               855.761926                36.65674690               1517845542.932            2                         963                       5.0007367706E+01          7.9998985291E+01          4.4999900818E+01          4.2187500000E+01          4.5003746033E+01          0.0000000000E+00          3.3053852344E+04          0.0000000000E+00          9.6020970341E+01          3.1366903478E+00          -4.8833268369E+01         8.0812786866E-02          1.0000000000E+00          1.2406682265E+02          -1.2820635913E+00         1.9310845018E-01          
2018-02-05                15:45:43.786              35.65675678               855.762163                36.65675678               1517845543.786            2                         963                       4.9994057592E+01          7.9998985291E+01          4.4999900818E+01          4.2187500000E+01          4.5003746033E+01          0.0000000000E+00          3.3047893646E+04          0.0000000000E+00          9.6640969283E+01          1.6903306922E+01          -1.1907769975E+02         1.7322465596E-01          1.0000000000E+00          1.2383138929E+02          1.4460495278E+00          3.3941059814E-01          
2018-02-05                15:45:44.638              35.65676666               855.762400                36.65676666               1517845544.639            2                         963                       4.9993270874E+01          7.9998985291E+01          4.4999900818E+01          4.2187500000E+01          4.5003746033E+01          0.0000000000E+00          3.3046191406E+04          0.0000000000E+00          9.6542055669E+01          -6.8491547041E+00         -4.4162367264E+01         -6.6856252815E-02         1.0000000000E+00          1.2404412172E+02          3.3343207316E-02          1.4942485956E-01          
2018-02-05                15:45:45.493              35.65677654               855.762637                36.65677654               1517845545.493            2                         963                       4.9998541540E+01          7.9999015401E+01          4.5000081482E+01          4.2187500000E+01          4.5003806254E+01          0.0000000000E+00          3.3047209271E+04          0.0000000000E+00          9.6959080535E+01          3.9617886651E+00          -1.4148152418E+02         1.0311742957E-01          1.0000000000E+00          1.2380793125E+02          -5.4867958709E-02         3.8017861076E-01          
2018-02-05                15:45:46.345              35.65678641               855.762874                36.65678641               1517845546.346            2                         963                       4.9995440903E+01          7.9999015808E+01          4.5000083923E+01          4.2187500000E+01          4.5003807068E+01          0.0000000000E+00          3.3046897839E+04          0.0000000000E+00          9.6733232431E+01          6.1742748152E+00          -6.8144687470E+01         -1.3196926798E-01         1.0000000000E+00          1.2373951355E+02          1.5049568946E+00          1.5858515965E-01          
2018-02-05                15:45:47.198              35.65679628               855.763111                36.65679628               1517845547.199            2                         963                       4.9994465942E+01          7.9999015808E+01          4.5000083923E+01          4.2187500000E+01          4.5003807068E+01          0.0000000000E+00          3.3046052422E+04          0.0000000000E+00          9.5349429597E+01          2.2988267323E+01          -1.5900506588E+02         -5.0709695160E-01         1.0000000000E+00          1.2411493140E+02          1.7645827212E+00          3.0073375687E-01          
2018-02-05                15:45:48.052              35.65680617               855.763348                36.65680617               1517845548.053            2                         963                       4.9998912811E+01          7.9999015808E+01          4.5000083923E+01          4.2243333333E+01          4.5003807068E+01          0.0000000000E+00          3.3051340365E+04          0.0000000000E+00          9.5554835133E+01          7.5437940224E+00          -8.2276824048E+01         -2.4558442766E-01         1.0000000000E+00          1.2396318940E+02          2.0283134253E+00          2.1649554717E-01          
2018-02-05                15:45:48.905              35.65681604               855.763585                36.65681604               1517845548.906            2                         963                       4.9992014084E+01          7.9999009094E+01          4.5000085144E+01          4.2210000000E+01          4.5003809509E+01          0.0000000000E+00          3.3047061328E+04          0.0000000000E+00          9.5876420620E+01          1.5830017898E+01          -1.5461466589E+02         6.9706698567E-01          1.0000000000E+00          1.2367298200E+02          1.6783594337E+00          2.6845204080E-01          
2018-02-05                15:45:49.759              35.65682593               855.763822                36.65682593               1517845549.760            2                         963                       5.0000251770E+01          7.9998680115E+01          4.5000144958E+01          4.2187500000E+01          4.5003929138E+01          0.0000000000E+00          3.3049078125E+04          0.0000000000E+00          9.6703713524E+01          1.0452744167E+01          -1.8287543358E+02         -2.1027290537E-01         1.0000000000E+00          1.2383943494E+02          1.6422279889E+00          1.9222639825E-01          
2018-02-05                15:45:50.612              35.65683580               855.764059                36.65683580               1517845550.613            2                         963                       4.9990562642E+01          7.9998680115E+01          4.5000144958E+01          4.2187500000E+01          4.5003929138E+01          0.0000000000E+00          3.3043671667E+04          0.0000000000E+00          9.5966617264E+01          1.1289125620E+01          -2.0903726527E+00         -1.5379761363E-01         1.0000000000E+00          1.2407121728E+02          9.5068293834E-01          2.6585933153E-01          
2018-02-05                15:45:51.467              35.65684568               855.764296                36.65684568               1517845551.467            2                         963                       5.0012566884E+01          7.9998680115E+01          4.5000144958E+01          4.2187500000E+01          4.5003929138E+01          0.0000000000E+00          3.3052663802E+04          0.0000000000E+00          9.6653312013E+01          1.6646249600E+00          -4.9013014668E+01         1.2910357197E-01          1.0000000000E+00          1.2375628744E+02          1.2183531229E+00          2.1350244909E-01          
2018-02-05                15:45:52.319              35.65685556               855.764533                36.65685556               1517845552.320            2                         963                       5.0012985611E+01          7.9998680115E+01          4.5000144958E+01          4.2187500000E+01          4.5003929138E+01          0.0000000000E+00          3.3056570078E+04          0.0000000000E+00          9.5313951115E+01          1.9192216219E+01          -2.8358999511E+01         4.9885905684E-01          1.0000000000E+00          1.2390405499E+02          -3.5281296764E-01         2.5560808722E-01          
2018-02-05                15:45:53.173              35.65686543               855.764770                36.65686543               1517845553.173            2                         963                       5.0012972692E+01          7.9998680115E+01          4.5000144958E+01          4.2187500000E+01          4.5003929138E+01          0.0000000000E+00          3.3060145651E+04          0.0000000000E+00          9.7640624435E+01          2.1569068286E+00          -3.2909831378E+01         -2.4535078055E-01         1.0000000000E+00          1.2395828967E+02          6.2114015454E-01          2.3430395130E-01          
2018-02-05                15:45:54.026              35.65687531               855.765007                36.65687531               1517845554.027            2                         963                       4.9999612071E+01          7.9998680115E+01          4.5000144958E+01          4.2187500000E+01          4.5003929138E+01          0.0000000000E+00          3.3053881979E+04          0.0000000000E+00          9.4997082797E+01          1.8841585324E+01          -1.8270127820E+02         -1.1981135225E+00         1.0000000000E+00          1.2435810635E+02          7.8566622710E-01          3.2447400086E-01          
2018-02-05                15:45:54.880              35.65688519               855.765244                36.65688519               1517845554.880            2                         963                       5.0013756917E+01          7.9998728943E+01          4.5000144958E+01          4.2187500000E+01          4.5004026794E+01          0.0000000000E+00          3.3060196146E+04          0.0000000000E+00          9.6400459222E+01          1.2811978839E+01          -7.9246654791E+01         3.0718844131E-01          1.0000000000E+00          1.2362636922E+02          1.9381566869E+00          2.2177036513E-01          
2018-02-05                15:45:55.733              35.65689507               855.765482                36.65689507               1517845555.734            2                         963                       5.0027989604E+01          7.9998741150E+01          4.5000144958E+01          4.2187500000E+01          4.5004051208E+01          0.0000000000E+00          3.3073640833E+04          0.0000000000E+00          9.6889910665E+01          -4.3885499582E-01         -1.2258000424E+01         -3.0918439851E-01         1.0000000000E+00          1.2374579532E+02          5.9247875285E-01          2.7940488603E-01          
2018-02-05                15:45:56.586              35.65690494               855.765719                36.65690494               1517845556.587            2                         963                       5.0037685038E+01          7.9998741150E+01          4.5000144958E+01          4.2187500000E+01          4.5004051208E+01          0.0000000000E+00          3.3096782266E+04          0.0000000000E+00          9.6994731713E+01          1.3017009563E+01          -8.5529901416E+01         -2.8877516847E-01         1.0000000000E+00          1.2367056245E+02          9.1953917900E-01          2.7419224736E-01          
2018-02-05                15:45:57.440              35.65691483               855.765956                36.65691483               1517845557.441            2                         963                       4.9982725067E+01          7.9998741150E+01          4.5000144958E+01          4.2187500000E+01          4.5004051208E+01          0.0000000000E+00          3.3070799010E+04          0.0000000000E+00          9.6736406591E+01          7.1142727354E+00          -6.7089670959E+01         -2.6869464851E-01         1.0000000000E+00          1.2375580766E+02          1.2941064066E+00          2.7206577402E-01          
2018-02-05                15:45:58.293              35.65692470               855.766193                36.65692470               1517845558.294            2                         963                       4.9957127762E+01          7.9998741150E+01          4.5000144958E+01          4.2187500000E+01          4.5004051208E+01          0.0000000000E+00          3.3042438542E+04          0.0000000000E+00          9.6218635815E+01          1.8129153454E+00          1.9612511966E+01          -5.4862020813E-01         1.0000000000E+00          1.2431637866E+02          1.1661614932E+00          2.0817660067E-01          
2018-02-05                15:45:59.147              35.65693457               855.766430                36.65693457               1517845559.147            2                         963                       4.9987689133E+01          7.9998741150E+01          4.5000144958E+01          4.2187500000E+01          4.5004051208E+01          0.0000000000E+00          3.3048326068E+04          0.0000000000E+00          9.5464197321E+01          1.8546037881E+01          -1.0584943203E+02         1.6516543329E-01          1.0000000000E+00          1.2384701654E+02          3.1442452229E-01          2.6029895971E-01          
2018-02-05                15:46:00.000              35.65694446               855.766667                36.65694446               1517845560.001            2                         963                       4.9997734833E+01          7.9999017843E+01          4.5000179545E+01          4.2187500000E+01          4.5004051208E+01          0.0000000000E+00          3.3047957812E+04          0.0000000000E+00          9.6621311151E+01          6.6715004546E+00          -9.6341983084E+01         3.8614424426E-01          1.0000000000E+00          1.2356327023E+02          1.8410285163E+00          3.3136308260E-01          
2018-02-05                15:46:00.854              35.65695433               855.766904                36.65695433               1517845560.854            2                         963                       5.0017896601E+01          7.9999229431E+01          4.5000205994E+01          4.2187500000E+01          4.5004051208E+01          0.0000000000E+00          3.3059086771E+04          0.0000000000E+00          9.5846321955E+01          6.2342962258E+00          -5.0306941979E+01         -7.2799090583E-01         1.0000000000E+00          1.2396076758E+02          1.5983102137E+00          2.3443528878E-01          
2018-02-05                15:46:01.707              35.65696421               855.767141                36.65696421               1517845561.708            2                         963                       4.9990382004E+01          7.9999229431E+01          4.5000205994E+01          4.2231250000E+01          4.5004051208E+01          0.0000000000E+00          3.3043955469E+04          0.0000000000E+00          9.6627246629E+01          8.0179109981E+00          1.1209754861E+01          -2.5518664478E-01         1.0000000000E+00          1.2399331563E+02          1.9376523074E+00          2.3255818694E-01          
2018-02-05                15:46:02.561              35.65697409               855.767378                36.65697409               1517845562.561            2                         963                       5.0010074565E+01          7.9999229431E+01          4.5000205994E+01          4.2250000000E+01          4.5004051208E+01          0.0000000000E+00          3.3055759583E+04          0.0000000000E+00          9.5342295413E+01          8.4683294868E+00          -3.6374980344E+01         7.0843719485E-02          1.0000000000E+00          1.2368939556E+02          9.1547811602E-02          2.6080218607E-01          
2018-02-05                15:46:03.414              35.65698397               855.767615                36.65698397               1517845563.415            2                         963                       5.0005148468E+01          7.9999229431E+01          4.5000205994E+01          4.2250000000E+01          4.5004051208E+01          0.0000000000E+00          3.3057718047E+04          0.0000000000E+00          9.5457293119E+01          2.1756878821E+01          -5.1571075590E+01         -6.7436583793E-01         1.0000000000E+00          1.2402831488E+02          6.6267705626E-01          3.1374065247E-01          
2018-02-05                15:46:04.269              35.65699385               855.767853                36.65699385               1517845564.269            2                         963                       5.0004099426E+01          7.9999229431E+01          4.5000205994E+01          4.2250000000E+01          4.5004051208E+01          0.0000000000E+00          3.3059540938E+04          0.0000000000E+00          9.8452103274E+01          -8.2728289567E+00         -1.0808513291E+02         5.0056240009E-01          1.0000000000E+00          1.2338653950E+02          1.6097360913E+00          2.1959379090E-01          
2018-02-05                15:46:05.127              35.65700378               855.768091                36.65700378               1517845565.127            2                         963                       4.9994993566E+01          7.9999797668E+01          4.5000355530E+01          4.2188750000E+01          4.5004260559E+01          0.0000000000E+00          3.3056111953E+04          0.0000000000E+00          9.4344226129E+01          3.0411548581E+01          -1.7757294861E+02         2.9951592459E-01          1.0000000000E+00          1.2390087598E+02          9.1062623285E-02          2.3604230330E-01          
2018-02-05                15:46:05.980              35.65701367               855.768328                36.65701367               1517845565.981            2                         963                       5.0008303604E+01          7.9999809265E+01          4.5000358582E+01          4.2187500000E+01          4.5004264832E+01          0.0000000000E+00          3.3065216094E+04          0.0000000000E+00          9.8461362003E+01          -5.3693851992E+00         -4.1999181832E+01         -2.0407717344E-01         1.0000000000E+00          1.2397093994E+02          7.9110456559E-01          2.9059280150E-01          
2018-02-05                15:46:06.834              35.65702354               855.768565                36.65702354               1517845566.834            2                         963                       4.9988722992E+01          7.9999809265E+01          4.5000358582E+01          4.2187500000E+01          4.5004264832E+01          0.0000000000E+00          3.3053698906E+04          0.0000000000E+00          9.5857838255E+01          6.8978310594E+00          7.7006223413E+01          1.7597080760E-01          1.0000000000E+00          1.2396669469E+02          7.2940873406E-01          2.6559684318E-01          
2018-02-05                15:46:07.687              35.65703343               855.768802                36.65703343               1517845567.688            2                         963                       4.9995365092E+01          7.9999809265E+01          4.5000358582E+01          4.2187500000E+01          4.5004264832E+01          0.0000000000E+00          3.3053081380E+04          0.0000000000E+00          9.6943137693E+01          -2.2288975361E+01         1.5180894903E+02          -2.6993903104E-02         1.0000000000E+00          1.2417329577E+02          2.0047375823E-01          2.8230632009E-01          
2018-02-05                15:46:08.540              35.65704330               855.769039                36.65704330               1517845568.541            2                         963                       5.0016150360E+01          7.9999809265E+01          4.5000358582E+01          4.2187500000E+01          4.5004264832E+01          0.0000000000E+00          3.3064085156E+04          0.0000000000E+00          9.5068702474E+01          1.8845947315E+01          -2.2205989204E+01         1.1144677235E+00          1.0000000000E+00          1.2400756746E+02          2.5261496131E-01          2.7335857329E-01          
2018-02-05                15:46:09.394              35.65705317               855.769276                36.65705317               1517845569.394            2                         963                       5.0007080536E+01          7.9999809265E+01          4.5000358582E+01          4.2187500000E+01          4.5004264832E+01          0.0000000000E+00          3.3062316771E+04          0.0000000000E+00          9.6227265415E+01          8.5672124374E+00          -8.8223222916E+01         -6.6277583762E-01         1.0000000000E+00          1.2410146360E+02          4.9103993972E-01          2.5281013908E-01          
2018-02-05                15:46:10.247              35.65706306               855.769513                36.65706306               1517845570.248            2                         963                       5.0023242900E+01          8.0000157166E+01          4.5000312195E+01          4.2187500000E+01          4.5004218445E+01          0.0000000000E+00          3.3075436354E+04          0.0000000000E+00          9.6722845986E+01          -6.8019458606E+00         -9.1338114687E+01         -1.6582471256E-01         1.0000000000E+00          1.2418734722E+02          4.3329856321E-01          2.4597534115E-01          
2018-02-05                15:46:11.101              35.65707293               855.769750                36.65707293               1517845571.101            2                         963                       5.0024567413E+01          8.0000267029E+01          4.5000297546E+01          4.2187500000E+01          4.5004203796E+01          0.0000000000E+00          3.3086321823E+04          0.0000000000E+00          9.6375101760E+01          -1.4181260994E+00         -9.5397777535E+01         -9.6399070329E-01         1.0000000000E+00          1.2426753096E+02          6.4129909377E-01          2.9070966839E-01          
2018-02-05                15:46:11.954              35.65708281               855.769987                36.65708281               1517845571.955            2                         963                       4.9999228160E+01          8.0000267029E+01          4.5000297546E+01          4.2187500000E+01          4.5004203796E+01          0.0000000000E+00          3.3072452969E+04          0.0000000000E+00          9.5348313376E+01          9.8473669544E+00          -3.7625610137E+01         5.8122308684E-02          1.0000000000E+00          1.2395773151E+02          3.8086786063E-02          2.1730349673E-01          
2018-02-05                15:46:12.808              35.65709269               855.770224                36.65709269               1517845572.808            2                         963                       4.9988067627E+01          8.0000267029E+01          4.5000297546E+01          4.2187500000E+01          4.5004203796E+01          0.0000000000E+00          3.3064097656E+04          0.0000000000E+00          9.6899363714E+01          -7.5026881026E+00         -1.0002574826E+02         -3.2919227599E-01         1.0000000000E+00          1.2404799915E+02          3.8906957413E-01          2.8670036217E-01          
2018-02-05                15:46:13.661              35.65710256               855.770461                36.65710256               1517845573.661            2                         963                       4.9980189056E+01          8.0000267029E+01          4.5000297546E+01          4.2187500000E+01          4.5004203796E+01          0.0000000000E+00          3.3058170703E+04          0.0000000000E+00          9.6308134138E+01          6.0385042885E+00          -1.0675087998E+02         -5.2450334437E-01         1.0000000000E+00          1.2401441437E+02          1.5088952237E+00          1.9654647802E-01          
2018-02-05                15:46:14.515              35.65711244               855.770699                36.65711244               1517845574.515            2                         963                       4.9986929245E+01          8.0000181986E+01          4.5000297546E+01          4.2187500000E+01          4.5004184469E+01          0.0000000000E+00          3.3062584427E+04          0.0000000000E+00          9.6241074270E+01          7.5339702859E+00          -2.5962478994E+01         -5.1122764231E-01         1.0000000000E+00          1.2394100081E+02          1.0910666611E+00          3.0426234621E-01          
2018-02-05                15:46:15.368              35.65712231               855.770936                36.65712231               1517845575.368            2                         963                       4.9989862417E+01          7.9999595642E+01          4.5000297546E+01          4.2187500000E+01          4.5004051208E+01          0.0000000000E+00          3.3060698542E+04          0.0000000000E+00          9.4358094749E+01          2.3531877870E+01          -7.7905561611E+01         -9.1756183921E-03         1.0000000000E+00          1.2388258629E+02          9.2384214599E-01          2.3464722139E-01          
2018-02-05                15:46:16.221              35.65713220               855.771173                36.65713220               1517845576.222            2                         963                       5.0004078369E+01          7.9999595642E+01          4.5000297546E+01          4.2187500000E+01          4.5004051208E+01          0.0000000000E+00          3.3072661719E+04          0.0000000000E+00          9.5697823759E+01          1.6373408617E+01          -7.6100575934E+01         -5.6055067578E-01         1.0000000000E+00          1.2401902733E+02          -4.6184425257E-01         3.1013964569E-01          
2018-02-05                15:46:17.075              35.65714207               855.771410                36.65714207               1517845577.075            2                         963                       4.9980221481E+01          7.9999595642E+01          4.5000297546E+01          4.2187500000E+01          4.5004051208E+01          0.0000000000E+00          3.3058301328E+04          0.0000000000E+00          9.5286977450E+01          1.3403631519E+01          -1.4608797343E+02         -7.8285737027E-01         1.0000000000E+00          1.2395015905E+02          8.1736739214E-02          2.1055453584E-01          
2018-02-05                15:46:17.928              35.65715196               855.771647                36.65715196               1517845577.929            2                         963                       5.0004394430E+01          7.9999595642E+01          4.5000297546E+01          4.2226666667E+01          4.5004051208E+01          0.0000000000E+00          3.3067659688E+04          0.0000000000E+00          9.4872092353E+01          1.2131004559E+01          -5.1660569336E+01         -1.1291069481E+00         1.0000000000E+00          1.2440809961E+02          1.4803830777E+00          3.7265619750E-01          
2018-02-05                15:46:18.782              35.65716183               855.771884                36.65716183               1517845578.782            2                         963                       4.9991588593E+01          7.9999595642E+01          4.5000297546E+01          4.2195833333E+01          4.5004051208E+01          0.0000000000E+00          3.3060948958E+04          0.0000000000E+00          9.4568128060E+01          1.6200548793E+01          -2.3520131276E+01         5.2774721329E-01          1.0000000000E+00          1.2373633814E+02          7.2422713211E-01          1.9509957500E-01          
2018-02-05                15:46:19.634              35.65717170               855.772121                36.65717170               1517845579.635            2                         963                       5.0006058731E+01          7.9999250997E+01          4.5000328878E+01          4.2250000000E+01          4.5004192200E+01          0.0000000000E+00          3.3069367682E+04          0.0000000000E+00          9.5676149515E+01          5.9151449156E+00          -9.4067373867E+01         2.5486818125E-01          1.0000000000E+00          1.2374413638E+02          7.9761562890E-01          2.5848532492E-01          
2018-02-05                15:46:20.489              35.65718159               855.772358                36.65718159               1517845580.489            2                         963                       5.0013882141E+01          7.9998924255E+01          4.5000358582E+01          4.2250000000E+01          4.5004325867E+01          0.0000000000E+00          3.3077754948E+04          0.0000000000E+00          9.4997004812E+01          1.9452169139E-01          -1.4137828877E+02         -9.3167407219E-01         1.0000000000E+00          1.2416014371E+02          6.9869805910E-01          2.1037009558E-01          
2018-02-05                15:46:21.342              35.65719146               855.772595                36.65719146               1517845581.342            2                         963                       4.9979954681E+01          7.9998924255E+01          4.5000358582E+01          4.2250000000E+01          4.5004325867E+01          0.0000000000E+00          3.3059042734E+04          0.0000000000E+00          9.5435107047E+01          1.3733777982E+01          -4.1846958293E+01         -3.4223894299E-01         1.0000000000E+00          1.2405547371E+02          2.4443827393E-01          2.9340351724E-01          
2018-02-05                15:46:22.196              35.65720134               855.772832                36.65720134               1517845582.196            2                         963                       4.9987651698E+01          7.9998924255E+01          4.5000358582E+01          4.2250000000E+01          4.5004325867E+01          0.0000000000E+00          3.3059156094E+04          0.0000000000E+00          9.6786558999E+01          -9.3307026128E+00         -1.0097523369E+02         -3.7239299449E-02         1.0000000000E+00          1.2406033116E+02          -1.0039488162E-01         1.4691809949E-01          
2018-02-05                15:46:23.049              35.65721122               855.773069                36.65721122               1517845583.049            2                         963                       5.0008421097E+01          7.9998924255E+01          4.5000358582E+01          4.2248333333E+01          4.5004325867E+01          0.0000000000E+00          3.3071219063E+04          0.0000000000E+00          9.5739843846E+01          7.5020577020E+00          -1.0548359776E+02         1.0324203969E-01          1.0000000000E+00          1.2379278908E+02          7.6876781466E-01          2.8589248145E-01          
2018-02-05                15:46:23.903              35.65722110               855.773306                36.65722110               1517845583.903            2                         963                       4.9991783320E+01          7.9998924255E+01          4.5000358582E+01          4.2250000000E+01          4.5004325867E+01          0.0000000000E+00          3.3062758620E+04          0.0000000000E+00          9.3764727785E+01          1.6151357574E+01          -9.2916907493E+01         -4.5326125386E-01         1.0000000000E+00          1.2403017426E+02          4.7895399399E-01          1.3632450360E-01          
2018-02-05                15:46:24.756              35.65723097               855.773543                36.65723097               1517845584.756            2                         963                       4.9982282969E+01          7.9998939311E+01          4.5000373637E+01          4.2195416667E+01          4.5004355977E+01          0.0000000000E+00          3.3051247734E+04          0.0000000000E+00          9.5271333792E+01          9.5471710159E+00          -1.1723938374E+02         -8.8465092524E-01         1.0000000000E+00          1.2418612127E+02          1.8393821573E+00          3.2270832807E-01          
2018-02-05                15:46:25.609              35.65724086               855.773781                36.65724086               1517845585.610            2                         963                       4.9989544271E+01          7.9998985291E+01          4.5000419617E+01          4.2187500000E+01          4.5004447937E+01          0.0000000000E+00          3.3048131354E+04          0.0000000000E+00          9.5939819974E+01          -3.7693209373E+00         -3.5868667848E+01         6.2431461114E-01          1.0000000000E+00          1.2368858262E+02          -3.6938633149E-01         1.7879632053E-01          
2018-02-05                15:46:26.469              35.65725080               855.774019                36.65725080               1517845586.469            2                         963                       5.0015041351E+01          7.9998985291E+01          4.5000419617E+01          4.2187500000E+01          4.5004447937E+01          0.0000000000E+00          3.3060917969E+04          0.0000000000E+00          9.4296964299E+01          9.4363581432E+00          7.6577070797E+01          -3.9089170172E-02         1.0000000000E+00          1.2373959137E+02          5.0568680474E-01          1.9641163583E-01          
2018-02-05                15:46:27.322              35.65726067               855.774256                36.65726067               1517845587.322            2                         963                       5.0000953115E+01          7.9998985291E+01          4.5000419617E+01          4.2187500000E+01          4.5004447937E+01          0.0000000000E+00          3.3054514635E+04          0.0000000000E+00          9.5989889469E+01          7.5781735395E+00          2.2338623994E+01          -1.2352082584E+00         1.0000000000E+00          1.2389793959E+02          2.1612102432E+00          2.7483388448E-01          
2018-02-05                15:46:28.180              35.65727060               855.774494                36.65727060               1517845588.180            2                         963                       4.9994610977E+01          7.9998985291E+01          4.5000419617E+01          4.2187500000E+01          4.5004447937E+01          0.0000000000E+00          3.3050030391E+04          0.0000000000E+00          9.5227747541E+01          1.4197625697E+01          -3.5960829147E+01         2.2556848902E-01          1.0000000000E+00          1.2366172901E+02          1.1695408794E+00          3.3772528492E-01          
2018-02-05                15:46:29.035              35.65728050               855.774732                36.65728050               1517845589.035            2                         963                       4.9979484533E+01          7.9998985291E+01          4.5000419617E+01          4.2187500000E+01          4.5004447937E+01          0.0000000000E+00          3.3035329583E+04          0.0000000000E+00          9.6365517973E+01          -2.1912649146E+00         -9.3250023595E+01         1.8222897035E-01          1.0000000000E+00          1.2380667259E+02          3.9238935448E-01          2.3067515002E-01          
2018-02-05                15:46:29.888              35.65729037               855.774969                36.65729037               1517845589.888            2                         963                       4.9991343740E+01          7.9999047546E+01          4.5000440369E+01          4.2187500000E+01          4.5004385681E+01          0.0000000000E+00          3.3037333229E+04          0.0000000000E+00          9.5496490915E+01          1.1600992923E+01          -5.5705989301E+01         4.0801356888E-01          1.0000000000E+00          1.2378764948E+02          8.5281743473E-01          2.7489633648E-01          
2018-02-05                15:46:30.740              35.65730024               855.775206                36.65730024               1517845590.741            2                         963                       5.0006954575E+01          7.9999076843E+01          4.5000450134E+01          4.2187500000E+01          4.5004356384E+01          0.0000000000E+00          3.3045178516E+04          0.0000000000E+00          9.2802771569E+01          3.2285751657E+01          -1.0057733293E+02         4.0930565203E-01          1.0000000000E+00          1.2400663656E+02          1.3218814533E+00          2.0539117612E-01          
2018-02-05                15:46:31.595              35.65731013               855.775443                36.65731013               1517845591.595            2                         963                       5.0006870575E+01          7.9999076843E+01          4.5000450134E+01          4.2187500000E+01          4.5004356384E+01          0.0000000000E+00          3.3041943672E+04          0.0000000000E+00          9.5226677373E+01          3.4205592284E+00          -9.4239008741E+01         -3.1973034234E-01         1.0000000000E+00          1.2393903991E+02          4.3219452427E-01          3.1072180618E-01          
2018-02-05                15:46:32.447              35.65732000               855.775680                36.65732000               1517845592.448            2                         963                       5.0025157038E+01          7.9999076843E+01          4.5000450134E+01          4.2214583333E+01          4.5004356384E+01          0.0000000000E+00          3.3062651953E+04          0.0000000000E+00          9.5373516143E+01          1.0314519835E+01          -1.0044479924E+02         -2.0180298100E-01         1.0000000000E+00          1.2386384970E+02          1.9329322339E+00          2.2928375715E-01          
2018-02-05                15:46:33.302              35.65732988               855.775917                36.65732988               1517845593.302            2                         963                       4.9998247528E+01          7.9999076843E+01          4.5000450134E+01          4.2199166667E+01          4.5004356384E+01          0.0000000000E+00          3.3050572969E+04          0.0000000000E+00          9.3931017063E+01          4.7169845480E+00          1.2458447267E+01          -9.2495169337E-01         1.0000000000E+00          1.2416568073E+02          3.8029426659E-01          2.6738396083E-01          
2018-02-05                15:46:34.154              35.65733976               855.776154                36.65733976               1517845594.155            2                         963                       4.9983906708E+01          7.9999076843E+01          4.5000450134E+01          4.2187500000E+01          4.5004356384E+01          0.0000000000E+00          3.3042947891E+04          0.0000000000E+00          9.4301932358E+01          1.1138201223E+01          -9.7833676265E+01         1.3490981023E-01          1.0000000000E+00          1.2372350136E+02          1.8910466088E+00          1.7981658386E-01          
2018-02-05                15:46:35.007              35.65734963               855.776391                36.65734963               1517845595.008            2                         963                       4.9990478363E+01          7.9997805684E+01          4.5000652364E+01          4.2207500000E+01          4.5004443054E+01          0.0000000000E+00          3.3037028385E+04          0.0000000000E+00          9.3470952058E+01          1.6928047530E+01          -9.8090047717E+01         -4.4598778995E-01         1.0000000000E+00          1.2407477543E+02          5.5710629751E-01          3.6034163924E-01          
2018-02-05                15:46:35.861              35.65735951               855.776628                36.65735951               1517845595.862            2                         963                       4.9982817485E+01          7.9997734070E+01          4.5000663757E+01          4.2210833333E+01          4.5004447937E+01          0.0000000000E+00          3.3025086615E+04          0.0000000000E+00          9.4562564590E+01          8.6959672256E+00          -1.6420483620E+02         1.7946494107E-01          1.0000000000E+00          1.2374269391E+02          -3.8832163635E-01         1.7037438029E-01          
2018-02-05                15:46:36.714              35.65736939               855.776865                36.65736939               1517845596.715            2                         963                       5.0022960256E+01          7.9997734070E+01          4.5000663757E+01          4.2250000000E+01          4.5004447937E+01          0.0000000000E+00          3.3054951406E+04          0.0000000000E+00          9.4668453475E+01          9.8885781337E+00          -5.8211597830E+01         -4.5245745460E-01         1.0000000000E+00          1.2418883921E+02          1.0908319107E+00          2.9856942813E-01          
2018-02-05                15:46:37.569              35.65737927               855.777103                36.65737927               1517845597.569            2                         963                       4.9994808655E+01          7.9997734070E+01          4.5000663757E+01          4.2250000000E+01          4.5004447937E+01          0.0000000000E+00          3.3046177031E+04          0.0000000000E+00          9.5419566105E+01          -4.2566159250E+00         -1.9621827070E+01         2.8367272957E-01          1.0000000000E+00          1.2359792621E+02          -2.3112080215E-01         1.7053837271E-01          
2018-02-05                15:46:38.421              35.65738914               855.777339                36.65738914               1517845598.422            2                         963                       4.9989523875E+01          7.9997734070E+01          4.5000663757E+01          4.2250000000E+01          4.5004447937E+01          0.0000000000E+00          3.3038557943E+04          0.0000000000E+00          9.5594097818E+01          -4.5215696152E+00         -6.7859966636E+00         -2.8596954789E-01         1.0000000000E+00          1.2389150702E+02          9.0044682533E-01          3.2738736422E-01          
2018-02-05                15:46:39.279              35.65739907               855.777578                36.65739907               1517845599.280            2                         963                       4.9996426722E+01          7.9997734070E+01          4.5000663757E+01          4.2211250000E+01          4.5004447937E+01          0.0000000000E+00          3.3040629219E+04          0.0000000000E+00          9.5136076966E+01          -1.3170529368E-01         -1.1964852669E+02         1.5347427273E-01          1.0000000000E+00          1.2378697364E+02          1.7049562384E+00          2.9606290106E-01          
2018-02-05                15:46:40.134              35.65740897               855.777815                36.65740897               1517845600.135            2                         963                       4.9998380025E+01          7.9997689718E+01          4.5000708110E+01          4.2243333333E+01          4.5004536641E+01          0.0000000000E+00          3.3038230208E+04          0.0000000000E+00          9.4207755642E+01          1.1531911658E+01          -9.9278461929E+01         9.2123373112E-02          1.0000000000E+00          1.2363610613E+02          6.8569572550E-01          1.7222227168E-01          
2018-02-05                15:46:40.987              35.65741884               855.778052                36.65741884               1517845600.988            2                         963                       5.0011615753E+01          7.9997673035E+01          4.5000724792E+01          4.2187500000E+01          4.5004570007E+01          0.0000000000E+00          3.3041437500E+04          0.0000000000E+00          9.2739478099E+01          1.4250587419E+01          2.0156595816E+01          1.7711142063E-01          1.0000000000E+00          1.2397585989E+02          -8.0312757535E-02         3.0846000693E-01          
2018-02-05                15:46:41.842              35.65742873               855.778289                36.65742873               1517845601.842            2                         963                       5.0006638616E+01          7.9997673035E+01          4.5000724792E+01          4.2187500000E+01          4.5004570007E+01          0.0000000000E+00          3.3045207786E+04          0.0000000000E+00          9.3696148244E+01          1.1969093513E+01          -5.7671220760E+01         -9.9921504960E-02         1.0000000000E+00          1.2377520480E+02          1.5181762914E+00          2.4563815579E-01          
2018-02-05                15:46:42.694              35.65743860               855.778526                36.65743860               1517845602.695            2                         963                       4.9977480774E+01          7.9997673035E+01          4.5000724792E+01          4.2187500000E+01          4.5004570007E+01          0.0000000000E+00          3.3026007865E+04          0.0000000000E+00          9.4848319177E+01          6.3582892175E-01          -4.6877263818E+00         -7.9113962359E-01         1.0000000000E+00          1.2402418775E+02          1.6982349836E+00          3.1973809781E-01          
2018-02-05                15:46:43.549              35.65744848               855.778764                36.65744848               1517845603.549            2                         963                       4.9964662552E+01          7.9997673035E+01          4.5000724792E+01          4.2187500000E+01          4.5004570007E+01          0.0000000000E+00          3.3009185495E+04          0.0000000000E+00          9.2046643181E+01          2.4031335206E+01          -1.5764518412E+02         3.1362838139E-01          1.0000000000E+00          1.2382707570E+02          1.5974100616E+00          2.1448525867E-01          
2018-02-05                15:46:44.401              35.65745836               855.779001                36.65745836               1517845604.402            2                         963                       4.9971932678E+01          7.9997458191E+01          4.5000697937E+01          4.2187500000E+01          4.5004552104E+01          0.0000000000E+00          3.3010217187E+04          0.0000000000E+00          9.3204912540E+01          9.4284770391E+00          -1.3075527988E+02         -1.1164424525E-01         1.0000000000E+00          1.2384465668E+02          3.9723069463E-01          2.9267894597E-01          
2018-02-05                15:46:45.255              35.65746823               855.779238                36.65746823               1517845605.255            2                         963                       4.9976639328E+01          7.9996940613E+01          4.5000633240E+01          4.2187500000E+01          4.5004508972E+01          0.0000000000E+00          3.3015060260E+04          0.0000000000E+00          9.4323542707E+01          4.1174963405E+00          -2.0408574506E+02         -2.6035288129E-01         1.0000000000E+00          1.2367768770E+02          8.0433744921E-01          2.3329665562E-01          
2018-02-05                15:46:46.109              35.65747812               855.779475                36.65747812               1517845606.110            2                         963                       5.0003848775E+01          7.9996940613E+01          4.5000633240E+01          4.2187500000E+01          4.5004508972E+01          0.0000000000E+00          3.3026033542E+04          0.0000000000E+00          9.3426724868E+01          2.5954797869E-01          -1.1033377251E+02         7.7358381925E-02          1.0000000000E+00          1.2387436004E+02          9.8667705794E-01          1.8089516245E-01          
2018-02-05                15:46:46.967              35.65748806               855.779713                36.65748806               1517845606.968            2                         963                       5.0021639506E+01          7.9996940613E+01          4.5000633240E+01          4.2187500000E+01          4.5004508972E+01          0.0000000000E+00          3.3040015417E+04          0.0000000000E+00          9.2648286470E+01          1.0855978379E+01          -7.0190042628E+01         -4.7364636033E-01         1.0000000000E+00          1.2391658966E+02          -9.6643598456E-02         2.9569064670E-01          
2018-02-05                15:46:47.821              35.65749793               855.779950                36.65749793               1517845607.821            2                         963                       5.0006123581E+01          7.9996940613E+01          4.5000633240E+01          4.2187500000E+01          4.5004508972E+01          0.0000000000E+00          3.3033538906E+04          0.0000000000E+00          9.2568734765E+01          1.0500429747E+01          -1.4130545721E+02         -7.0759888472E-01         1.0000000000E+00          1.2424172799E+02          1.6614346131E+00          2.5183283044E-01          
2018-02-05                15:46:48.678              35.65750786               855.780189                36.65750786               1517845608.679            2                         963                       4.9997100601E+01          7.9996940613E+01          4.5000633240E+01          4.2189166667E+01          4.5004508972E+01          0.0000000000E+00          3.3027910156E+04          0.0000000000E+00          9.2513157512E+01          6.3443931155E+00          -1.1711542998E+02         -6.6938925179E-01         1.0000000000E+00          1.2414386872E+02          7.6180811905E-01          1.8859095417E-01          
2018-02-05                15:46:49.533              35.65751775               855.780426                36.65751775               1517845609.534            2                         963                       4.9989891459E+01          7.9996934509E+01          4.5000630188E+01          4.2205416667E+01          4.5004515076E+01          0.0000000000E+00          3.3017126406E+04          0.0000000000E+00          9.3457384348E+01          6.8326410328E+00          -4.8018261025E+01         1.4056211718E-01          1.0000000000E+00          1.2370989313E+02          1.0925642811E+00          2.2452754362E-01          
2018-02-05                15:46:50.387              35.65752763               855.780663                36.65752763               1517845610.387            2                         963                       4.9977661133E+01          7.9996879578E+01          4.5000602722E+01          4.2187500000E+01          4.5004570007E+01          0.0000000000E+00          3.3010777344E+04          0.0000000000E+00          9.3625429363E+01          1.6043030272E+00          -9.6138829960E+01         9.2587427501E-02          1.0000000000E+00          1.2403066830E+02          1.0234434346E-01          3.0898978188E-01          
2018-02-05                15:46:51.240              35.65753751               855.780900                36.65753751               1517845611.241            2                         963                       5.0002072347E+01          7.9996879578E+01          4.5000602722E+01          4.2187500000E+01          4.5004570007E+01          0.0000000000E+00          3.3024594219E+04          0.0000000000E+00          9.2222690480E+01          1.9269150810E+00          -8.4078772436E+01         2.5486628518E-01          1.0000000000E+00          1.2409630601E+02          1.8973374105E-01          3.0538193315E-01          
2018-02-05                15:46:52.094              35.65754738               855.781137                36.65754738               1517845612.094            2                         963                       4.9997322845E+01          7.9996879578E+01          4.5000602722E+01          4.2187500000E+01          4.5004570007E+01          0.0000000000E+00          3.3019678125E+04          0.0000000000E+00          9.3560850636E+01          5.7894208449E+00          -8.2393959000E+01         3.7338783951E-01          1.0000000000E+00          1.2397698282E+02          1.2182740413E+00          2.8811265712E-01          
2018-02-05                15:46:52.947              35.65755727               855.781374                36.65755727               1517845612.948            2                         963                       5.0031330363E+01          7.9996879578E+01          4.5000602722E+01          4.2226666667E+01          4.5004570007E+01          0.0000000000E+00          3.3042396615E+04          0.0000000000E+00          9.0690797940E+01          2.8197913802E+01          -1.8456598961E+02         -5.0735497539E-01         1.0000000000E+00          1.2393013950E+02          4.4436604211E-01          2.3670075205E-01          
2018-02-05                15:46:53.805              35.65756720               855.781613                36.65756720               1517845613.806            2                         963                       5.0019689636E+01          7.9996879578E+01          4.5000602722E+01          4.2195416667E+01          4.5004570007E+01          0.0000000000E+00          3.3044627214E+04          0.0000000000E+00          9.3703044892E+01          5.1920752107E-01          -5.5721854326E+01         -4.4439922140E-02         1.0000000000E+00          1.2386717339E+02          1.8129161911E+00          2.8395321903E-01          
2018-02-05                15:46:54.660              35.65757708               855.781850                36.65757708               1517845614.660            2                         963                       4.9983504893E+01          7.9996755880E+01          4.5000680033E+01          4.2218333333E+01          4.5004570007E+01          0.0000000000E+00          3.3026348281E+04          0.0000000000E+00          9.1793965134E+01          1.6815211057E+01          5.1169476072E+01          5.5381181731E-01          1.0000000000E+00          1.2395089191E+02          3.2456690420E-01          2.6416681792E-01          
2018-02-05                15:46:55.513              35.65758697               855.782087                36.65758697               1517845615.514            2                         963                       4.9988280767E+01          7.9996635437E+01          4.5000755310E+01          4.2225833333E+01          4.5004570007E+01          0.0000000000E+00          3.3022966432E+04          0.0000000000E+00          9.3867057949E+01          3.6080168391E+00          -1.3911814193E+02         6.8915196706E-01          1.0000000000E+00          1.2365658206E+02          1.2134895016E+00          2.6338988785E-01          
2018-02-05                15:46:56.367              35.65759684               855.782324                36.65759684               1517845616.367            2                         963                       5.0000934016E+01          7.9996635437E+01          4.5000755310E+01          4.2187916667E+01          4.5004570007E+01          0.0000000000E+00          3.3027809635E+04          0.0000000000E+00          9.0689923437E+01          2.8744777247E+01          -2.1591857513E+01         -5.6364843303E-01         1.0000000000E+00          1.2383704852E+02          5.4156429125E-01          2.5285640655E-01          
2018-02-05                15:46:57.220              35.65760672               855.782561                36.65760672               1517845617.221            2                         963                       4.9999492137E+01          7.9996635437E+01          4.5000755310E+01          4.2250000000E+01          4.5004570007E+01          0.0000000000E+00          3.3028177500E+04          0.0000000000E+00          9.2960527853E+01          4.3938193407E+00          -7.0610834703E+01         -2.1821955351E-01         1.0000000000E+00          1.2421755643E+02          7.3242269437E-01          2.6953620645E-01          
2018-02-05                15:46:58.073              35.65761660               855.782798                36.65761660               1517845618.074            2                         963                       4.9984581757E+01          7.9996635437E+01          4.5000755310E+01          4.2202500000E+01          4.5004570007E+01          0.0000000000E+00          3.3017817031E+04          0.0000000000E+00          9.2705740637E+01          1.3054147437E+00          -1.1959180720E+01         6.2257628632E-02          1.0000000000E+00          1.2408822787E+02          3.0551274046E-01          2.6946861947E-01          
2018-02-05                15:46:58.927              35.65762648               855.783036                36.65762648               1517845618.928            2                         963                       4.9986105932E+01          7.9996635437E+01          4.5000755310E+01          4.2207916667E+01          4.5004570007E+01          0.0000000000E+00          3.3006331328E+04          0.0000000000E+00          9.2775012063E+01          8.8877678815E-01          -4.6066962299E+01         -7.4486468221E-01         1.0000000000E+00          1.2425378022E+02          7.2209956096E-01          2.4179697870E-01          
2018-02-05                15:46:59.780              35.65763635               855.783272                36.65763635               1517845619.781            2                         963                       4.9989152527E+01          7.9996745300E+01          4.5000821228E+01          4.2250000000E+01          4.5004635925E+01          0.0000000000E+00          3.3004247187E+04          0.0000000000E+00          9.3729421206E+01          -6.7835856193E+00         -7.8928129253E+01         -1.7588386783E-01         1.0000000000E+00          1.2398814976E+02          1.1978346944E+00          2.8988438549E-01          
2018-02-05                15:47:00.634              35.65764623               855.783509                36.65764623               1517845620.634            2                         963                       4.9983575694E+01          7.9996788025E+01          4.5000846863E+01          4.2250000000E+01          4.5004661560E+01          0.0000000000E+00          3.2998171562E+04          0.0000000000E+00          9.1611414615E+01          -2.3194496644E+00         -1.0205910508E+02         1.5990884801E-01          1.0000000000E+00          1.2418624971E+02          -2.9082215791E-01         1.3406917494E-01          
2018-02-05                15:47:01.487              35.65765611               855.783747                36.65765611               1517845621.488            2                         963                       5.0018245646E+01          7.9996788025E+01          4.5000846863E+01          4.2250000000E+01          4.5004661560E+01          0.0000000000E+00          3.3021358854E+04          0.0000000000E+00          9.3177259372E+01          2.6996554376E+00          -5.0948888225E+01         -2.0605497008E-01         1.0000000000E+00          1.2394125868E+02          3.8548635952E-02          2.6066337718E-01          
2018-02-05                15:47:02.341              35.65766598               855.783984                36.65766598               1517845622.341            2                         963                       5.0011652222E+01          7.9996788025E+01          4.5000846863E+01          4.2250000000E+01          4.5004661560E+01          0.0000000000E+00          3.3022928281E+04          0.0000000000E+00          9.2419034898E+01          -1.7388520459E-01         -5.0809866832E+01         -2.5499821237E-02         1.0000000000E+00          1.2391329650E+02          1.6234380523E+00          1.8204601924E-01          
2018-02-05                15:47:03.194              35.65767587               855.784221                36.65767587               1517845623.195            2                         963                       5.0013209635E+01          7.9996788025E+01          4.5000846863E+01          4.2250000000E+01          4.5004661560E+01          0.0000000000E+00          3.3031553646E+04          0.0000000000E+00          9.3280440708E+01          -9.4018890354E+00         -6.2605245486E+00         -4.4954114948E-01         1.0000000000E+00          1.2402769961E+02          9.5249069505E-01          2.8852918805E-01          
2018-02-05                15:47:04.048              35.65768574               855.784458                36.65768574               1517845624.048            2                         963                       5.0006730855E+01          7.9996788025E+01          4.5000846863E+01          4.2250000000E+01          4.5004661560E+01          0.0000000000E+00          3.3037845469E+04          0.0000000000E+00          9.2399073058E+01          6.8148331928E+00          -1.1573348398E+02         -8.4509156498E-01         1.0000000000E+00          1.2411051241E+02          1.3951246626E+00          2.5211428838E-01          
2018-02-05                15:47:04.901              35.65769562               855.784695                36.65769562               1517845624.902            2                         963                       4.9986474508E+01          7.9996617940E+01          4.5000785014E+01          4.2250000000E+01          4.5004646098E+01          0.0000000000E+00          3.3028965729E+04          0.0000000000E+00          9.1610228196E+01          1.3284960624E+01          -1.2846151733E+02         2.5235471258E-01          1.0000000000E+00          1.2391458969E+02          6.9727524482E-01          2.7278114561E-01          
2018-02-05                15:47:05.755              35.65770550               855.784932                36.65770550               1517845625.755            2                         963                       4.9982947693E+01          7.9996452332E+01          4.5000724792E+01          4.2250000000E+01          4.5004631042E+01          0.0000000000E+00          3.3020000339E+04          0.0000000000E+00          9.1508759493E+01          9.6785406529E+00          -1.5724630069E+02         1.9939816045E-01          1.0000000000E+00          1.2389415482E+02          6.5822768360E-01          2.5399176512E-01          
2018-02-05                15:47:06.608              35.65771537               855.785169                36.65771537               1517845626.608            2                         963                       4.9999436900E+01          7.9996452332E+01          4.5000724792E+01          4.2250000000E+01          4.5004631042E+01          0.0000000000E+00          3.3022968229E+04          0.0000000000E+00          9.3197160477E+01          -3.9922894782E+00         1.8243146566E+01          -8.3323579795E-01         1.0000000000E+00          1.2408053832E+02          4.5840525172E-01          2.3357655036E-01          
2018-02-05                15:47:07.461              35.65772525               855.785406                36.65772525               1517845627.462            2                         963                       4.9982068532E+01          7.9996452332E+01          4.5000724792E+01          4.2225416667E+01          4.5004631042E+01          0.0000000000E+00          3.3004709036E+04          0.0000000000E+00          9.0213253337E+01          1.4077460631E+01          -2.3451314353E+02         -6.5377732260E-01         1.0000000000E+00          1.2417224655E+02          9.6190752706E-01          2.4336202627E-01          
2018-02-05                15:47:08.315              35.65773513               855.785643                36.65773513               1517845628.315            2                         963                       4.9991420288E+01          7.9996452332E+01          4.5000724792E+01          4.2235833333E+01          4.5004631042E+01          0.0000000000E+00          3.3003858906E+04          0.0000000000E+00          9.2369838619E+01          1.2117445849E+01          -1.4392654731E+02         2.6437067583E-01          1.0000000000E+00          1.2369541782E+02          1.1162448606E+00          2.6177300807E-01          
2018-02-05                15:47:09.168              35.65774501               855.785880                36.65774501               1517845629.169            2                         963                       5.0003516998E+01          7.9996452332E+01          4.5000724792E+01          4.2250000000E+01          4.5004631042E+01          0.0000000000E+00          3.3006597604E+04          0.0000000000E+00          9.1617236858E+01          1.1988540835E+01          -9.0093454026E+01         -1.6800757526E-01         1.0000000000E+00          1.2403264182E+02          2.4251297279E-01          2.2882641175E-01          
2018-02-05                15:47:10.022              35.65775488               855.786117                36.65775488               1517845630.022            2                         963                       5.0017365875E+01          7.9996646016E+01          4.5000641785E+01          4.2250000000E+01          4.5004631042E+01          0.0000000000E+00          3.3021983437E+04          0.0000000000E+00          9.0352127838E+01          1.7589361652E+01          -9.1310289893E+01         2.4541304757E-01          1.0000000000E+00          1.2398688207E+02          1.4053969247E+00          3.1970924672E-01          
2018-02-05                15:47:10.884              35.65776486               855.786357                36.65776486               1517845630.884            2                         963                       4.9998340988E+01          7.9996665955E+01          4.5000633240E+01          4.2250000000E+01          4.5004631042E+01          0.0000000000E+00          3.3010372396E+04          0.0000000000E+00          9.1456063647E+01          1.0570219658E+01          -6.4482268839E+01         2.5328683067E-01          1.0000000000E+00          1.2377034263E+02          1.6373460962E+00          2.7272440050E-01          
2018-02-05                15:47:11.740              35.65777477               855.786594                36.65777477               1517845631.740            2                         963                       5.0011167857E+01          7.9996665955E+01          4.5000633240E+01          4.2250000000E+01          4.5004631042E+01          0.0000000000E+00          3.3017418385E+04          0.0000000000E+00          9.3969545858E+01          -2.7223216313E+01         -1.1404211954E+02         -3.7977045949E-01         1.0000000000E+00          1.2396163135E+02          4.7591795579E-01          2.7043129100E-01          
2018-02-05                15:47:12.594              35.65778465               855.786832                36.65778465               1517845632.594            2                         963                       5.0007263692E+01          7.9996665955E+01          4.5000633240E+01          4.2250000000E+01          4.5004631042E+01          0.0000000000E+00          3.3017756432E+04          0.0000000000E+00          9.1407454389E+01          7.1082623051E+00          -3.2303583969E+01         -6.7795881417E-02         1.0000000000E+00          1.2381048541E+02          1.0054508829E+00          1.6628184740E-01          
2018-02-05                15:47:13.447              35.65779453               855.787069                36.65779453               1517845633.447            2                         963                       4.9981283798E+01          7.9996665955E+01          4.5000633240E+01          4.2250000000E+01          4.5004631042E+01          0.0000000000E+00          3.3001832708E+04          0.0000000000E+00          9.0933614882E+01          1.8667996586E+01          -7.4421214969E+01         5.1429509166E-02          1.0000000000E+00          1.2385595363E+02          2.6986766590E-01          3.2139426765E-01          
2018-02-05                15:47:14.301              35.65780441               855.787306                36.65780441               1517845634.301            2                         963                       4.9990914510E+01          7.9996665955E+01          4.5000633240E+01          4.2250000000E+01          4.5004631042E+01          0.0000000000E+00          3.3002176719E+04          0.0000000000E+00          9.3004267885E+01          -1.0294039706E+01         -7.0717595319E+01         -4.4068618277E-02         1.0000000000E+00          1.2390447521E+02          6.0209035363E-01          1.4485991095E-01          
2018-02-05                15:47:15.154              35.65781428               855.787543                36.65781428               1517845635.154            2                         963                       5.0025249786E+01          7.9997032166E+01          4.5000816345E+01          4.2250000000E+01          4.5004844666E+01          0.0000000000E+00          3.3021957656E+04          0.0000000000E+00          9.1595539989E+01          -1.1074520107E+00         -1.1753820232E+02         -1.4236756550E-01         1.0000000000E+00          1.2400726579E+02          1.0532773791E+00          4.0130477901E-01          
2018-02-05                15:47:16.007              35.65782417               855.787780                36.65782417               1517845636.008            2                         963                       5.0020041656E+01          7.9997032166E+01          4.5000816345E+01          4.2250000000E+01          4.5004844666E+01          0.0000000000E+00          3.3021261172E+04          0.0000000000E+00          9.3229935769E+01          -1.0106008962E+01         1.5368904609E+01          -2.8586063683E-01         1.0000000000E+00          1.2390555528E+02          6.5046017907E-01          1.6484817335E-01          
2018-02-05                15:47:16.861              35.65783404               855.788017                36.65783404               1517845636.861            2                         963                       4.9983488770E+01          7.9997032166E+01          4.5000816345E+01          4.2250000000E+01          4.5004844666E+01          0.0000000000E+00          3.2999088516E+04          0.0000000000E+00          9.2320954312E+01          1.9330169909E+00          -1.7908810191E+02         1.4689787941E-01          1.0000000000E+00          1.2373484373E+02          8.7403487322E-01          3.2257078477E-01          
2018-02-05                15:47:17.713              35.65784391               855.788254                36.65784391               1517845637.714            2                         963                       5.0004192352E+01          7.9997032166E+01          4.5000816345E+01          4.2250000000E+01          4.5004844666E+01          0.0000000000E+00          3.3006762344E+04          0.0000000000E+00          9.0669546456E+01          2.6121838571E+00          -1.4687130180E+02         -1.9558856309E-02         1.0000000000E+00          1.2391008300E+02          4.7852523538E-01          1.4192173175E-01          
2018-02-05                15:47:18.568              35.65785380               855.788491                36.65785380               1517845638.568            2                         963                       5.0009730530E+01          7.9997032166E+01          4.5000816345E+01          4.2250000000E+01          4.5004844666E+01          0.0000000000E+00          3.3012850078E+04          0.0000000000E+00          9.0816198080E+01          7.9410711891E-01          2.0277305263E+01          -8.1013643673E-01         1.0000000000E+00          1.2396910678E+02          7.9673853408E-01          3.8500153594E-01          
2018-02-05                15:47:19.421              35.65786367               855.788728                36.65786367               1517845639.421            2                         963                       4.9994652939E+01          7.9996949768E+01          4.5000569153E+01          4.2250000000E+01          4.5004652405E+01          0.0000000000E+00          3.3007395312E+04          0.0000000000E+00          9.0709233614E+01          4.5181614632E+00          -9.6981962601E+01         3.9858065124E-01          1.0000000000E+00          1.2371622270E+02          1.0710699554E+00          1.1835834095E-01          
2018-02-05                15:47:20.275              35.65787355               855.788965                36.65787355               1517845640.275            2                         963                       5.0000072123E+01          7.9996940613E+01          4.5000541687E+01          4.2250000000E+01          4.5004631042E+01          0.0000000000E+00          3.3010417031E+04          0.0000000000E+00          9.1621665317E+01          9.9947200531E+00          -1.1702425266E+02         -1.0599122660E-01         1.0000000000E+00          1.2379393589E+02          1.0160851295E+00          2.6671109608E-01          
2018-02-05                15:47:21.128              35.65788343               855.789202                36.65788343               1517845641.128            2                         963                       4.9999192657E+01          7.9996940613E+01          4.5000541687E+01          4.2250000000E+01          4.5004631042E+01          0.0000000000E+00          3.3011000729E+04          0.0000000000E+00          9.1843465117E+01          -1.0760244249E+01         8.2771735056E+00          5.5300128794E-01          1.0000000000E+00          1.2363773724E+02          2.0664834176E-01          1.9465393031E-01          
2018-02-05                15:47:21.982              35.65789331               855.789439                36.65789331               1517845641.982            2                         963                       5.0008938802E+01          7.9996940613E+01          4.5000541687E+01          4.2250000000E+01          4.5004631042E+01          0.0000000000E+00          3.3016622760E+04          0.0000000000E+00          9.2306135049E+01          -1.4724951300E+01         -8.4621965121E+01         -4.3909124408E-01         1.0000000000E+00          1.2410805582E+02          6.2021290362E-01          3.1405625519E-01          
2018-02-05                15:47:22.835              35.65790318               855.789676                36.65790318               1517845642.835            2                         963                       5.0005405019E+01          7.9996940613E+01          4.5000541687E+01          4.2250000000E+01          4.5004631042E+01          0.0000000000E+00          3.3014550677E+04          0.0000000000E+00          9.0500982895E+01          2.4510263110E+01          -1.5334569188E+02         1.1755018803E+00          1.0000000000E+00          1.2333517656E+02          1.4766498966E+00          1.8257335604E-01          
2018-02-05                15:47:23.688              35.65791307               855.789914                36.65791307               1517845643.689            2                         963                       5.0046719488E+01          7.9996940613E+01          4.5000541687E+01          4.2250000000E+01          4.5004631042E+01          0.0000000000E+00          3.3045392943E+04          0.0000000000E+00          8.9866498324E+01          9.6478169173E+00          -1.2414743083E+02         2.2153945063E-01          1.0000000000E+00          1.2384572956E+02          7.0340414234E-01          3.0559081574E-01          
2018-02-05                15:47:24.542              35.65792294               855.790151                36.65792294               1517845644.542            2                         963                       5.0040294266E+01          7.9997229919E+01          4.5000493469E+01          4.2250000000E+01          4.5004679260E+01          0.0000000000E+00          3.3058535651E+04          0.0000000000E+00          9.1074720996E+01          -1.7513096720E-01         -3.5125110153E+01         2.8552294480E-02          1.0000000000E+00          1.2388914280E+02          2.1952878962E-01          2.0286185019E-01          
2018-02-05                15:47:25.394              35.65793281               855.790387                36.65793281               1517845645.395            2                         963                       5.0012415441E+01          7.9997489929E+01          4.5000450134E+01          4.2250000000E+01          4.5004722595E+01          0.0000000000E+00          3.3050538672E+04          0.0000000000E+00          9.1623253108E+01          -1.6983454825E+00         -5.5105674152E+01         1.5650944327E-01          1.0000000000E+00          1.2390558509E+02          1.3390957407E+00          2.8572229912E-01          
2018-02-05                15:47:26.249              35.65794270               855.790625                36.65794270               1517845646.249            2                         963                       4.9973005219E+01          7.9997489929E+01          4.5000450134E+01          4.2250000000E+01          4.5004722595E+01          0.0000000000E+00          3.3018785469E+04          0.0000000000E+00          9.0559700982E+01          4.2455936407E+00          -4.1333009618E+00         3.8441660401E-01          1.0000000000E+00          1.2361315984E+02          9.6320799583E-01          1.7180204447E-01          
2018-02-05                15:47:27.101              35.65795257               855.790862                36.65795257               1517845647.102            2                         963                       4.9959915771E+01          7.9997489929E+01          4.5000450134E+01          4.2250000000E+01          4.5004722595E+01          0.0000000000E+00          3.2999663646E+04          0.0000000000E+00          8.8869637218E+01          1.7794749118E+01          4.5559995082E+01          4.1879784224E-01          1.0000000000E+00          1.2357513589E+02          2.6502659619E-01          2.3564868711E-01          
2018-02-05                15:47:27.956              35.65796245               855.791099                36.65796245               1517845647.956            2                         963                       4.9971647186E+01          7.9997489929E+01          4.5000450134E+01          4.2250000000E+01          4.5004722595E+01          0.0000000000E+00          3.2994116979E+04          0.0000000000E+00          8.9703129845E+01          1.3938104257E+01          -1.1452033274E+02         -1.6232753610E-01         1.0000000000E+00          1.2370541050E+02          7.4669123632E-01          1.5922399906E-01          
2018-02-05                15:47:28.809              35.65797233               855.791336                36.65797233               1517845648.809            2                         963                       4.9998568929E+01          7.9997489929E+01          4.5000450134E+01          4.2250000000E+01          4.5004722595E+01          0.0000000000E+00          3.3002940208E+04          0.0000000000E+00          9.0366630627E+01          6.9075644355E+00          9.1255538635E+01          -1.0555203371E-01         1.0000000000E+00          1.2378972437E+02          4.8312375425E-02          2.9594770044E-01          
2018-02-05                15:47:29.661              35.65798220               855.791573                36.65798220               1517845649.662            2                         963                       5.0016910400E+01          7.9997654724E+01          4.5000514221E+01          4.2250000000E+01          4.5004704285E+01          0.0000000000E+00          3.3012675547E+04          0.0000000000E+00          8.9748219342E+01          7.0464249106E+00          -5.1606979136E+01         -4.6484010926E-01         1.0000000000E+00          1.2402218595E+02          1.2665496021E+00          1.9986444070E-01          
2018-02-05                15:47:30.516              35.65799208               855.791810                36.65799208               1517845650.516            2                         963                       5.0009978383E+01          7.9998039246E+01          4.5000663757E+01          4.2250000000E+01          4.5004661560E+01          0.0000000000E+00          3.3004720052E+04          0.0000000000E+00          9.1805848275E+01          -1.0807359167E+01         -6.8157086848E+01         -1.1371091575E-02         1.0000000000E+00          1.2374600793E+02          2.0475044874E-01          3.0848453320E-01          
2018-02-05                15:47:31.368              35.65800196               855.792047                36.65800196               1517845651.369            2                         963                       5.0021598180E+01          7.9998039246E+01          4.5000663757E+01          4.2250000000E+01          4.5004661560E+01          0.0000000000E+00          3.3013797656E+04          0.0000000000E+00          8.8582688176E+01          2.5708122570E+01          -4.5520084804E+01         8.4802246413E-02          1.0000000000E+00          1.2382219823E+02          1.4652592374E+00          1.5741605730E-01          
2018-02-05                15:47:32.223              35.65801184               855.792284                36.65801184               1517845652.223            2                         963                       4.9998270798E+01          7.9998039246E+01          4.5000663757E+01          4.2250000000E+01          4.5004661560E+01          0.0000000000E+00          3.3007490990E+04          0.0000000000E+00          8.9522811887E+01          2.0146716376E+01          -1.7884201018E+02         -2.5158227961E-01         1.0000000000E+00          1.2401762393E+02          2.3980848550E+00          3.2549071939E-01          
2018-02-05                15:47:33.075              35.65802171               855.792521                36.65802171               1517845653.076            2                         963                       5.0020930684E+01          7.9998039246E+01          4.5000663757E+01          4.2250000000E+01          4.5004661560E+01          0.0000000000E+00          3.3023804948E+04          0.0000000000E+00          9.0967760171E+01          3.8078245318E+00          -6.6194720611E+01         -1.5843938111E-01         1.0000000000E+00          1.2374903881E+02          1.6511251778E+00          1.5648756938E-01          
2018-02-05                15:47:33.930              35.65803160               855.792758                36.65803160               1517845653.930            2                         963                       5.0019916280E+01          7.9998039246E+01          4.5000663757E+01          4.2250000000E+01          4.5004661560E+01          0.0000000000E+00          3.3025328021E+04          0.0000000000E+00          8.9833535015E+01          5.8662566167E+00          -3.0037206369E+01         -1.2536251947E-01         1.0000000000E+00          1.2378562767E+02          -4.9009443061E-02         2.6607290941E-01          
2018-02-05                15:47:34.782              35.65804147               855.792995                36.65804147               1517845654.783            2                         963                       4.9984079081E+01          7.9997962748E+01          4.5000529887E+01          4.2250000000E+01          4.5004699809E+01          0.0000000000E+00          3.3004438333E+04          0.0000000000E+00          8.8408278141E+01          2.2370327571E+01          -6.8549311553E+01         2.7946179391E-01          1.0000000000E+00          1.2377824244E+02          1.1526364285E+00          2.0563235920E-01          
2018-02-05                15:47:35.637              35.65805135               855.793233                36.65805135               1517845655.637            2                         963                       5.0009911092E+01          7.9997917175E+01          4.5000450134E+01          4.2274166667E+01          4.5004722595E+01          0.0000000000E+00          3.3012878125E+04          0.0000000000E+00          9.0527214713E+01          1.4038555213E+01          -9.2008750298E+01         1.2706517139E-01          1.0000000000E+00          1.2369801470E+02          1.6954892052E+00          2.8497601508E-01          
2018-02-05                15:47:36.490              35.65806124               855.793470                36.65806124               1517845656.491            2                         963                       5.0048408127E+01          7.9997917175E+01          4.5000450134E+01          4.2265416667E+01          4.5004722595E+01          0.0000000000E+00          3.3048136042E+04          0.0000000000E+00          8.7955482242E+01          2.0604272224E+01          -3.8370807449E+01         1.1603134959E-01          1.0000000000E+00          1.2371760183E+02          3.7793876544E-01          2.8564043360E-01          
2018-02-05                15:47:37.348              35.65807117               855.793708                36.65807117               1517845657.349            2                         963                       5.0017764740E+01          7.9997917175E+01          4.5000450134E+01          4.2250000000E+01          4.5004722595E+01          0.0000000000E+00          3.3050990312E+04          0.0000000000E+00          8.9237297635E+01          8.8144628235E+00          -1.9825303212E+02         -9.1810700621E-02         1.0000000000E+00          1.2370337542E+02          5.4782956439E-01          1.7047673637E-01          
2018-02-05                15:47:38.201              35.65808104               855.793945                36.65808104               1517845658.202            2                         963                       4.9994136403E+01          7.9997917175E+01          4.5000450134E+01          4.2250000000E+01          4.5004722595E+01          0.0000000000E+00          3.3041624661E+04          0.0000000000E+00          8.9216625310E+01          1.2931228098E+01          -5.6851447694E+01         -4.0517718182E-01         1.0000000000E+00          1.2399782026E+02          1.1932395696E+00          2.6883842184E-01          
2018-02-05                15:47:39.055              35.65809093               855.794182                36.65809093               1517845659.056            2                         963                       4.9957887166E+01          7.9997917175E+01          4.5000450134E+01          4.2250000000E+01          4.5004722595E+01          0.0000000000E+00          3.3009400078E+04          0.0000000000E+00          9.0550182990E+01          -8.7791433519E+00         -9.4087875922E+01         2.3318160170E-01          1.0000000000E+00          1.2359594008E+02          9.8648892636E-01          1.9136604719E-01          
2018-02-05                15:47:39.908              35.65810080               855.794419                36.65810080               1517845659.909            2                         963                       4.9987409973E+01          7.9997978210E+01          4.5000486755E+01          4.2250000000E+01          4.5004698181E+01          0.0000000000E+00          3.3012134375E+04          0.0000000000E+00          8.9074648003E+01          2.9053796520E+01          -1.4339916887E+02         -3.4913536088E-01         1.0000000000E+00          1.2360354095E+02          1.2574548613E+00          3.6613692541E-01          
2018-02-05                15:47:40.763              35.65811068               855.794656                36.65811068               1517845660.763            2                         963                       5.0006347656E+01          7.9998069763E+01          4.5000541687E+01          4.2250000000E+01          4.5004661560E+01          0.0000000000E+00          3.3018898438E+04          0.0000000000E+00          9.0133253846E+01          6.9727556524E+00          -8.0669627766E+01         2.5506976965E-01          1.0000000000E+00          1.2346335154E+02          1.0301574919E+00          1.5635644177E-01          
2018-02-05                15:47:41.615              35.65812056               855.794893                36.65812056               1517845661.616            2                         963                       5.0000583700E+01          7.9998069763E+01          4.5000541687E+01          4.2215833333E+01          4.5004661560E+01          0.0000000000E+00          3.3014016875E+04          0.0000000000E+00          8.9313605538E+01          6.4440613877E+00          -8.7467070869E+01         -8.4941717893E-01         1.0000000000E+00          1.2414684254E+02          2.3531940606E+00          3.3763399080E-01          
2018-02-05                15:47:42.470              35.65813044               855.795131                36.65813044               1517845662.470            2                         963                       4.9989101791E+01          7.9998069763E+01          4.5000541687E+01          4.2245000000E+01          4.5004661560E+01          0.0000000000E+00          3.3004312578E+04          0.0000000000E+00          8.9347516230E+01          -5.6373368420E+00         -1.6558154778E+02         1.2196650685E-01          1.0000000000E+00          1.2405682660E+02          1.1511115574E+00          1.7900088842E-01          
2018-02-05                15:47:43.328              35.65814038               855.795369                36.65814038               1517845663.329            2                         963                       5.0003427887E+01          7.9998069763E+01          4.5000541687E+01          4.2250000000E+01          4.5004661560E+01          0.0000000000E+00          3.3012635547E+04          0.0000000000E+00          8.9324365315E+01          8.6491670533E+00          -6.1202692253E+01         -6.5890973034E-02         1.0000000000E+00          1.2357866507E+02          -1.5163335098E-01         1.8648451687E-01          
2018-02-05                15:47:44.181              35.65815025               855.795606                36.65815025               1517845664.182            2                         963                       5.0005590134E+01          7.9998069763E+01          4.5000541687E+01          4.2250000000E+01          4.5004661560E+01          0.0000000000E+00          3.3017533151E+04          0.0000000000E+00          8.8573574914E+01          5.0539950288E+00          -7.9664599733E+01         -5.6478824145E-01         1.0000000000E+00          1.2411431088E+02          5.9941792469E-01          3.4774560710E-01          
2018-02-05                15:47:45.036              35.65816014               855.795843                36.65816014               1517845665.036            2                         963                       5.0002536062E+01          7.9998069763E+01          4.5000541687E+01          4.2250000000E+01          4.5004661560E+01          0.0000000000E+00          3.3016687448E+04          0.0000000000E+00          8.7721834052E+01          2.4310556406E+01          -9.4116916829E+01         -4.0400780297E-01         1.0000000000E+00          1.2381514349E+02          1.3987582450E+00          2.0798529248E-01          
2018-02-05                15:47:45.888              35.65817001               855.796080                36.65817001               1517845665.889            2                         963                       5.0002871043E+01          7.9998069763E+01          4.5000541687E+01          4.2250000000E+01          4.5004661560E+01          0.0000000000E+00          3.3017594010E+04          0.0000000000E+00          8.9097194805E+01          1.3709126902E+01          1.0018180112E+01          -3.1899114757E-02         1.0000000000E+00          1.2366525988E+02          6.2393637410E-01          3.3965166288E-01          
2018-02-05                15:47:46.742              35.65817988               855.796317                36.65817988               1517845666.742            2                         963                       4.9995953674E+01          7.9998069763E+01          4.5000541687E+01          4.2250000000E+01          4.5004661560E+01          0.0000000000E+00          3.3011227188E+04          0.0000000000E+00          8.9008944731E+01          -6.3219933157E+00         -1.7568334214E+02         -1.7418161864E-01         1.0000000000E+00          1.2395189520E+02          8.1240352980E-01          2.1240600579E-01          
2018-02-05                15:47:47.595              35.65818977               855.796554                36.65818977               1517845667.596            2                         963                       5.0004308573E+01          7.9998069763E+01          4.5000541687E+01          4.2250000000E+01          4.5004661560E+01          0.0000000000E+00          3.3016937344E+04          0.0000000000E+00          8.8361335443E+01          1.3758247060E+01          -1.2100622465E+02         -1.1510370274E+00         1.0000000000E+00          1.2409229793E+02          1.0718785577E+00          3.5809957161E-01          
2018-02-05                15:47:48.448              35.65819964               855.796791                36.65819964               1517845668.449            2                         963                       4.9998730977E+01          7.9998069763E+01          4.5000541687E+01          4.2250000000E+01          4.5004661560E+01          0.0000000000E+00          3.3016902656E+04          0.0000000000E+00          8.8013393251E+01          1.0906820207E+01          -6.8277075828E+01         -5.0218990122E-01         1.0000000000E+00          1.2395470441E+02          8.2532556425E-01          1.5790434240E-01          
2018-02-05                15:47:49.302              35.65820953               855.797029                36.65820953               1517845669.303            2                         963                       4.9997837219E+01          7.9998069763E+01          4.5000541687E+01          4.2250000000E+01          4.5004661560E+01          0.0000000000E+00          3.3015847656E+04          0.0000000000E+00          9.1294970788E+01          -1.6044451866E+01         -7.3883245665E+00         -1.1273661881E-02         1.0000000000E+00          1.2362724489E+02          1.2367288002E+00          3.3559670629E-01          
2018-02-05                15:47:50.155              35.65821940               855.797266                36.65821940               1517845670.156            2                         963                       5.0006494573E+01          7.9997448832E+01          4.5000630391E+01          4.2250000000E+01          4.5004595032E+01          0.0000000000E+00          3.3015534245E+04          0.0000000000E+00          8.8512916192E+01          1.2068319911E+01          -2.6043003289E+01         -9.4359271782E-01         1.0000000000E+00          1.2397446835E+02          1.1277911693E+00          1.6626988795E-01          
2018-02-05                15:47:51.009              35.65822928               855.797503                36.65822928               1517845671.010            2                         963                       4.9991564153E+01          7.9997215271E+01          4.5000663757E+01          4.2250000000E+01          4.5004570007E+01          0.0000000000E+00          3.3005477292E+04          0.0000000000E+00          8.9582126832E+01          1.3002109607E+00          -6.6492816073E+01         -2.9148854529E-01         1.0000000000E+00          1.2386974306E+02          1.0777668040E+00          3.1520461321E-01          
2018-02-05                15:47:51.862              35.65823916               855.797740                36.65823916               1517845671.863            2                         963                       5.0009325104E+01          7.9997215271E+01          4.5000663757E+01          4.2250000000E+01          4.5004570007E+01          0.0000000000E+00          3.3017956406E+04          0.0000000000E+00          8.8856656688E+01          8.0138918759E+00          -8.4234719054E+01         2.8737762325E-01          1.0000000000E+00          1.2378500297E+02          9.3042133258E-01          1.8994719328E-01          
2018-02-05                15:47:52.717              35.65824904               855.797977                36.65824904               1517845672.717            2                         963                       5.0007177658E+01          7.9997215271E+01          4.5000663757E+01          4.2250000000E+01          4.5004570007E+01          0.0000000000E+00          3.3023167682E+04          0.0000000000E+00          8.8182751032E+01          1.5977946119E+01          -1.4275579829E+02         1.1367007174E-01          1.0000000000E+00          1.2380505550E+02          8.7606495093E-01          3.7636412752E-01          
2018-02-05                15:47:53.569              35.65825891               855.798214                36.65825891               1517845673.570            2                         963                       4.9982068125E+01          7.9997215271E+01          4.5000663757E+01          4.2250000000E+01          4.5004570007E+01          0.0000000000E+00          3.3008982604E+04          0.0000000000E+00          8.6413367053E+01          3.7429783484E+01          -4.6524911385E+01         -6.5970732629E-02         1.0000000000E+00          1.2374298751E+02          5.9097429152E-01          2.0074894250E-01          
2018-02-05                15:47:54.426              35.65826882               855.798452                36.65826882               1517845674.426            2                         963                       4.9985603638E+01          7.9997215271E+01          4.5000663757E+01          4.2250000000E+01          4.5004570007E+01          0.0000000000E+00          3.3003473672E+04          0.0000000000E+00          8.8004615953E+01          1.0319250896E+01          -3.5223525921E+01         -2.6958842307E-01         1.0000000000E+00          1.2396726065E+02          1.4196651363E+00          2.5190593025E-01          
2018-02-05                15:47:55.282              35.65827874               855.798690                36.65827874               1517845675.283            2                         963                       5.0013858897E+01          7.9997072449E+01          4.5000639954E+01          4.2250000000E+01          4.5004712830E+01          0.0000000000E+00          3.3022815833E+04          0.0000000000E+00          8.7939186246E+01          2.6669050919E+00          -1.3502183957E+02         1.4891204918E-02          1.0000000000E+00          1.2400881202E+02          4.7625304075E-01          2.5364651613E-01          
2018-02-05                15:47:56.135              35.65828861               855.798927                36.65828861               1517845676.136            2                         963                       4.9986384532E+01          7.9997032166E+01          4.5000633240E+01          4.2250000000E+01          4.5004753113E+01          0.0000000000E+00          3.3011690781E+04          0.0000000000E+00          8.6915243880E+01          1.6117775637E+01          -1.2644986427E+02         -4.2203530610E-01         1.0000000000E+00          1.2388148262E+02          7.0995369917E-01          1.7721065781E-01          
2018-02-05                15:47:56.989              35.65829848               855.799164                36.65829848               1517845676.989            2                         963                       4.9998117828E+01          7.9997032166E+01          4.5000633240E+01          4.2250000000E+01          4.5004753113E+01          0.0000000000E+00          3.3019648177E+04          0.0000000000E+00          9.0510175449E+01          -2.2573624492E+01         -7.9212613829E+01         -2.8207492900E-01         1.0000000000E+00          1.2381475835E+02          8.6972160839E-01          2.9540074585E-01          
2018-02-05                15:47:57.848              35.65830843               855.799402                36.65830843               1517845677.848            2                         963                       4.9996626841E+01          7.9997032166E+01          4.5000633240E+01          4.2250000000E+01          4.5004753113E+01          0.0000000000E+00          3.3018343958E+04          0.0000000000E+00          8.7388650260E+01          2.1105767565E+01          -8.6955720740E+01         -2.7197866426E-01         1.0000000000E+00          1.2382180280E+02          9.9125603089E-01          2.2663749352E-01          
2018-02-05                15:47:58.701              35.65831831               855.799639                36.65831831               1517845678.702            2                         963                       4.9990276235E+01          7.9997032166E+01          4.5000633240E+01          4.2250000000E+01          4.5004753113E+01          0.0000000000E+00          3.3011225312E+04          0.0000000000E+00          9.0189948576E+01          -1.9517982789E+01         -6.3744971208E+01         -1.0092719153E-01         1.0000000000E+00          1.2390354142E+02          1.3112585474E+00          2.5051176958E-01          
2018-02-05                15:47:59.555              35.65832818               855.799876                36.65832818               1517845679.555            2                         963                       4.9989696935E+01          7.9996636861E+01          4.5000687764E+01          4.2250000000E+01          4.5004739482E+01          0.0000000000E+00          3.3005370599E+04          0.0000000000E+00          8.6869829667E+01          1.6239894245E+01          -8.4850469980E+01         4.0221626655E-01          1.0000000000E+00          1.2383925075E+02          1.1751610284E+00          3.0141264907E-01          
2018-02-05                15:48:00.408              35.65833807               855.800114                36.65833807               1517845680.409            2                         963                       4.9999460958E+01          7.9996147156E+01          4.5000755310E+01          4.2250000000E+01          4.5004722595E+01          0.0000000000E+00          3.3006776823E+04          0.0000000000E+00          9.0610231203E+01          -1.5829734569E+01         -1.1704071580E+02         1.2213299021E+00          1.0000000000E+00          1.2361365811E+02          5.0215320764E-02          2.1664100297E-01          
2018-02-05                15:48:01.262              35.65834794               855.800351                36.65834794               1517845681.262            2                         963                       5.0003209381E+01          7.9996147156E+01          4.5000755310E+01          4.2250000000E+01          4.5004722595E+01          0.0000000000E+00          3.3008051797E+04          0.0000000000E+00          8.9687482659E+01          -4.8841877041E+00         -6.0502894110E+01         -7.4681651133E-01         1.0000000000E+00          1.2410117951E+02          1.0695150265E+00          3.2371596273E-01          
2018-02-05                15:48:02.115              35.65835782               855.800588                36.65835782               1517845682.116            2                         963                       5.0008192978E+01          7.9996147156E+01          4.5000755310E+01          4.2250000000E+01          4.5004722595E+01          0.0000000000E+00          3.3015312734E+04          0.0000000000E+00          8.9298092951E+01          -1.0532291656E+01         -1.2784012370E+02         2.1251339231E-01          1.0000000000E+00          1.2381488132E+02          1.2333526323E+00          2.2547823518E-01          
2018-02-05                15:48:02.973              35.65836775               855.800826                36.65836775               1517845682.974            2                         963                       4.9996126099E+01          7.9996147156E+01          4.5000755310E+01          4.2250000000E+01          4.5004722595E+01          0.0000000000E+00          3.3012951562E+04          0.0000000000E+00          9.0632331059E+01          -1.2494102521E+01         1.3947299237E+00          7.2790048553E-01          1.0000000000E+00          1.2360771067E+02          1.6483040678E+00          2.0885194479E-01          
2018-02-05                15:48:03.828              35.65837764               855.801063                36.65837764               1517845683.828            2                         963                       4.9988756510E+01          7.9996147156E+01          4.5000755310E+01          4.2298750000E+01          4.5004722595E+01          0.0000000000E+00          3.3009169479E+04          0.0000000000E+00          8.8400821875E+01          2.1341475356E+00          -3.4154111082E+01         -2.6796077562E-01         1.0000000000E+00          1.2381892549E+02          1.2795634007E+00          2.4189107359E-01          
2018-02-05                15:48:04.681              35.65838752               855.801301                36.65838752               1517845684.682            2                         963                       5.0007903595E+01          7.9996077983E+01          4.5000727641E+01          4.2298333333E+01          4.5004729513E+01          0.0000000000E+00          3.3018437292E+04          0.0000000000E+00          8.7869527779E+01          1.4871679629E+01          -1.8751472666E+02         3.1028598869E-02          1.0000000000E+00          1.2379441777E+02          1.6526139820E+00          2.5109968238E-01          
2018-02-05                15:48:05.535              35.65839740               855.801538                36.65839740               1517845685.535            2                         963                       5.0009559479E+01          7.9995841980E+01          4.5000633240E+01          4.2250000000E+01          4.5004753113E+01          0.0000000000E+00          3.3021078646E+04          0.0000000000E+00          8.9024412813E+01          1.2148089553E+01          1.2449353155E+00          -8.3921234893E-01         1.0000000000E+00          1.2402674400E+02          1.3323899406E+00          3.1990655584E-01          
2018-02-05                15:48:06.388              35.65840728               855.801775                36.65840728               1517845686.389            2                         963                       4.9993856964E+01          7.9995841980E+01          4.5000633240E+01          4.2271250000E+01          4.5004753113E+01          0.0000000000E+00          3.3011952578E+04          0.0000000000E+00          8.9100134968E+01          -1.2881061241E+01         -4.6738575276E+01         3.6571112558E-01          1.0000000000E+00          1.2395941827E+02          5.0585069548E-01          2.2400484749E-01          
2018-02-05                15:48:07.242              35.65841715               855.802012                36.65841715               1517845687.242            2                         963                       5.0007445170E+01          7.9995841980E+01          4.5000633240E+01          4.2312500000E+01          4.5004753113E+01          0.0000000000E+00          3.3019117083E+04          0.0000000000E+00          8.7500589077E+01          7.0729605128E+00          -1.8998635566E+02         -4.0889719908E-01         1.0000000000E+00          1.2396336164E+02          1.5260944686E-01          3.4270847722E-01          
2018-02-05                15:48:08.095              35.65842703               855.802249                36.65842703               1517845688.095            2                         963                       4.9982620468E+01          7.9995841980E+01          4.5000633240E+01          4.2290833333E+01          4.5004753113E+01          0.0000000000E+00          3.2998370469E+04          0.0000000000E+00          8.9141020209E+01          -7.8589677058E+00         -9.4502938873E+01         5.7152940442E-01          1.0000000000E+00          1.2376441540E+02          1.0519793172E+00          3.2963021215E-01          
2018-02-05                15:48:08.948              35.65843691               855.802486                36.65843691               1517845688.949            2                         963                       4.9999462433E+01          7.9995841980E+01          4.5000633240E+01          4.2312500000E+01          4.5004753113E+01          0.0000000000E+00          3.3001433177E+04          0.0000000000E+00          8.8400007029E+01          6.7821111502E-01          -8.6191813205E+01         -6.7254103479E-01         1.0000000000E+00          1.2396282970E+02          8.6215365825E-01          1.9722738803E-01
[truncated: 1,502,501 more chars]
