# Supplementary material for: Clay hydroxyl isotopes show an enhanced hydrologic cycle during the Paleocene-Eocene Thermal Maximum
Source: Nat Commun. 2022 Dec 22;13:7885. doi: 10.1038/s41467-022-35545-2 (PMC9780225; doi:10.1038/s41467-022-35545-2)
Supplement: Supplementary file 7 — Supplementary Software [file 41467_2022_35545_MOESM7_ESM.zip › supplementary_software/README.txt]

The software script "dtia_data_peak_water_isotope_analysis.nb" is a Mathematica script.  Any system which can run Mathematica will be able to run the script; however, the example directory structure is for Windows, so users not on Windows may need to adjust how directories are handled.


The script has been tested on Mathematica versions 8, 9, and 11.  All tests were on Windows 7, but this is unlikely to be relevant.


There is no installation required, other than standard installation of Mathematica, a commercial program with its own instructions.  Once Mathematica is installed, simply open the script to look at it.


Two datafiles are included in this .zip package (the .dat files).  These are to be used together.  The script is commented with instructions on how to use it, but in essence:
1) put datafiles into their own directory with no other files present
2) create a results directory (not within the datafile directory)
3) adjust the import and export directories to the directories you have created.  The import directory (importDir variable in the code) is the directory containing the datafiles.
4) Run the first part of the script, until a plot is produced showing water amounts over the dataset.  There is an accompanying comment in the script indicating that user input is required.  Set the dataStartLimit and dataEndLimit variables to sensible values - these should be approximately where the water amount is at a minimum before and after the peak of interest (n.b. - for the example datafiles, this is done for you).
5) Run the rest of the script.  A .csv results file will be created containing the water amount, d18O and d2H data for the peak.  The expected results are included in the .zip package (example_results.csv) - exact results may vary a tiny bit based on where the data limits are set.


Note that filenames are important - the script is set up to work with the filenames produced by Picarro L2130i cavity ringdown spectrometers.  Filenames of different lengths will cause the script to fail - the length of filename is specified in the definitions for variables file1 and file2.


If wishing to do peak analysis of Picarro L2130i cavity ringdown spectrometer data, please note that the spectrometer must be calibrated before sample measurements.  This can be done by injecting known water standards, and using the measured values of the water standards to create a calibration curve, which can then be applied to measured DTIA data.
